# Supplementary material for: Identification and utilization of inter-species conserved (ISC) probesets on Affymetrix human GeneChip® platforms for the optimization of the assessment of expression patterns in non human primate (NHP) samples
Source: BMC Bioinformatics. 2004 Oct 26;5:165. doi: 10.1186/1471-2105-5-165 (PMC526766; doi:10.1186/1471-2105-5-165)
Supplement: Additional File 1 — There are three worksheets in this file. Worksheet 1, 2 and 3 are ISC probesets for monkey (Macaca mulatta) in GeneChip® platforms Plus2.0, U133A and U133B, respectively. Note: All the four additional files are multiple-sheets MS excel files. Within each worksheet of a file, the rows are ISC probesets, the columns are probeset IDs, positions of a probe (x and y coordinates in the chip), GenBank accessions of a matching EST, probe sequence, matched EST sequence and position, BLAST e- values and matching identities, in that order. [file 1471-2105-5-165-S1.xls]

## Sheet: U133Plus2.0-Monkey
Probeset ID	Position x	Position Y	EST accession	Probe sequences	EST matching region	BLAST e values	Identities
1552275_s_at	873	1033	CB311108.1	Probe Seq: 1 taattgctgagccagtacagccaca 25	EST Seq: 75 taattgctgagccagtacagccaca 99	1e-07	25/25 (100%)
1552275_s_at	625	943	CB311108.1	Probe Seq: 1 tgagccagtacagccacaaacagta 25	EST Seq: 82 tgagccagtacagccacaaacagta 106	1e-07	25/25 (100%)
1552275_s_at	93	231	CB311108.1	Probe Seq: 1 aacagtactattttgcagatgctca 25	EST Seq: 100 aacagtactattttgcagatgctca 124	1e-07	25/25 (100%)
1552275_s_at	546	31	CB311108.1	Probe Seq: 1 ataaagttaggctggcattgctccc 25	EST Seq: 166 ataaagttaggctggcactgctccc 190	3e-05	24/25 (96%)
1552275_s_at	20	1015	CB311108.1	Probe Seq: 3 ttgctcctttattaaccctgtaa 25	EST Seq: 199 ttgctcctttattaaccctgtaa 221	2e-06	23/23 (100%)
1552477_a_at	1042	559	CB548753.1	Probe Seq: 1 gaaggtcaagctattttgtctggaa 25	EST Seq: 165 gaaggtcaagctattttgtctggaa 189	1e-07	25/25 (100%)
1552477_a_at	837	861	CB548753.1	Probe Seq: 1 ggaaacattccttagcgatctcatt 25	EST Seq: 186 ggaaacattccttagcgatctcatt 210	1e-07	25/25 (100%)
1552477_a_at	342	143	CB548753.1	Probe Seq: 1 agcgatctcattgcccaccagaaag 25	EST Seq: 199 agcgatctcattgcccaccagaaag 223	1e-07	25/25 (100%)
1552477_a_at	77	149	CB548753.1	Probe Seq: 1 agccaccgtttgagatctacttatg 25	EST Seq: 239 agccaccgtttgagatctacttatg 263	1e-07	25/25 (100%)
1552477_a_at	625	859	CB548753.1	Probe Seq: 1 ggaaactcatcttggttcaggtcat 25	EST Seq: 302 ggaaactcatcttggttcaggtcat 326	1e-07	25/25 (100%)
1552477_a_at	182	85	CB548753.1	Probe Seq: 1 aggtcattccagtagtggctcggat 25	EST Seq: 320 aggtcattccagtagtagctcggat 344	3e-05	24/25 (96%)
1552477_a_at	1126	161	CB548753.1	Probe Seq: 1 acgagatgttttctggtgatttcac 25	EST Seq: 350 acgagatgttttctggtgatttcac 374	1e-07	25/25 (100%)
1552477_a_at	87	819	CB548753.1	Probe Seq: 1 ggtgatttcacacgatcctttgata 25	EST Seq: 364 ggtgatttcacacgatcctttgata 388	1e-07	25/25 (100%)
1552477_a_at	956	49	CB548753.1	Probe Seq: 1 atcctttgatagtggcagtgtccgc 25	EST Seq: 378 atcctttgatagtggcagtgtccgc 402	1e-07	25/25 (100%)
1552477_a_at	1148	837	CB548753.1	Probe Seq: 2 gataacatcgttgctcagctgaag 25	EST Seq: 430 gataacatcgttgctcagctgaag 453	5e-07	24/24 (100%)
1552477_a_at	140	953	CB548753.1	Probe Seq: 1 tgaagcagctgtaccgcatccttca 25	EST Seq: 449 tgaagcagctgtaccgcatccttca 473	1e-07	25/25 (100%)
1552612_at	468	569	CB553771.1	Probe Seq: 1 gaagaagatactgtcagacgaatcc 25	EST Seq: 415 gaagaagatactgtcagacgaatcc 439	1e-07	25/25 (100%)
1552612_at	1074	923	CB553771.1	Probe Seq: 1 tgtcagacgaatcctgcatttcctt 25	EST Seq: 426 tgtcagacgaatcctgcatttcctt 450	1e-07	25/25 (100%)
1552612_at	324	745	CB553771.1	Probe Seq: 1 gtcagacgaatcctgcatttccttc 25	EST Seq: 427 gtcagacgaatcctgcatttccttc 451	1e-07	25/25 (100%)
1552612_at	591	1023	CB553771.1	Probe Seq: 1 tcagacgaatcctgcatttccttca 25	EST Seq: 428 tcagacgaatcctgcatttccttca 452	1e-07	25/25 (100%)
1552612_at	1157	415	CB554588.1	Probe Seq: 3 aatcctgcatttccttcagctgg 25	EST Seq: 31 aatcctgcatttccttcagctgg 53	2e-06	23/23 (100%)
1552612_at	509	555	CB554588.1	Probe Seq: 2 aatcctgcatttccttcagctggc 25	EST Seq: 31 aatcctgcatttccttcagctggc 54	5e-07	24/24 (100%)
1552613_s_at	877	523	CB554588.1	Probe Seq: 1 gcatgcctttggactcatggacaga 25	EST Seq: 57 gcatgcctttggactcatggacaga 81	1e-07	25/25 (100%)
1552613_s_at	1130	1021	CB554588.1	Probe Seq: 1 tcagtatggatctgatcttcgcatg 25	EST Seq: 117 tcagtatggatctgatcttcgcatg 141	1e-07	25/25 (100%)
1552613_s_at	506	839	CB554588.1	Probe Seq: 1 ggatctgatcttcgcatgatctttt 25	EST Seq: 124 ggatctgatcttcgcatgatctttt 148	1e-07	25/25 (100%)
1552613_s_at	97	767	CB553771.1	Probe Seq: 1 gtgaatgctaacaccattttgcag 24	EST Seq: 555 gtgaatgctaacaccatttagcag 578	0.0001	23/24 (95%)
1552613_s_at	631	561	CB554588.1	Probe Seq: 1 gaaggtatgagacccacaagcacaa 25	EST Seq: 293 gaaggtatgagacccacaagcacaa 317	1e-07	25/25 (100%)
1552613_s_at	886	551	CB554588.1	Probe Seq: 1 gaatagatatctgcatgctttatga 25	EST Seq: 345 gaataggtatctgcatgctttatga 369	3e-05	24/25 (96%)
1552613_s_at	537	259	CB554588.1	Probe Seq: 1 aagtatgaccttttggtctgtttga 25	EST Seq: 512 aagtatgaccttttggtctgtttga 536	1e-07	25/25 (100%)
1552708_a_at	448	705	CB553158.1	Probe Seq: 1 gttcattgtaatgcaggcgtttcca 25	EST Seq: 598 gttcattgtaatgcaggagtttcca 622	3e-05	24/25 (96%)
1552708_a_at	916	339	CB553158.1	Probe Seq: 1 caggcgtttccagggctgctgcaat 25	EST Seq: 611 caggagtttccagggctgctgcaat 635	3e-05	24/25 (96%)
1552708_a_at	689	501	CB553158.1	Probe Seq: 1 gctgcaattgtaataggtttcctga 25	EST Seq: 628 gctgcaattgtaataggcttcctga 652	3e-05	24/25 (96%)
1552708_a_at	351	243	CB553158.1	Probe Seq: 1 aacctcatttaccagtgctttttct 25	EST Seq: 666 aacctcatttaccagtgctttttct 690	1e-07	25/25 (100%)
1552708_a_at	166	517	CB553158.1	Probe Seq: 1 gcttcatggagcagcttcgtacata 25	EST Seq: 731 gcttcatggagcaacttcgtacata 755	3e-05	24/25 (96%)
1552806_a_at	823	125	CB554607.1	Probe Seq: 1 agaagggactcatctcaacggcatt 25	EST Seq: 59 agaagggactcatctcaacggcatt 83	1e-07	25/25 (100%)
1552806_a_at	446	239	CB554607.1	Probe Seq: 1 aacggcattctccaacggagcgttt 25	EST Seq: 75 aacggcattctccaacggagcgttt 99	1e-07	25/25 (100%)
1552806_a_at	490	627	CB554607.1	Probe Seq: 1 gagcgtttctgggaatcggcatcac 25	EST Seq: 92 gagcgtttctgggaatcggcatcac 116	1e-07	25/25 (100%)
1552806_a_at	829	871	CB554607.1	Probe Seq: 1 ggcacagcacgatcctggattacat 25	EST Seq: 209 ggcacagcacgatcctggattacat 233	1e-07	25/25 (100%)
1552806_a_at	338	723	CB554607.1	Probe Seq: 3 atcagttgcccagtttcccagaa 25	EST Seq: 365 atcagttgcccagtttcccagaa 387	2e-06	23/23 (100%)
1552806_a_at	691	873	CB554607.1	Probe Seq: 1 ggcacccaggcggattatgcagaag 25	EST Seq: 499 ggcacccaggcggattacgcagaag 523	3e-05	24/25 (96%)
1552806_a_at	1118	741	CB554607.1	Probe Seq: 1 gtcaagttccaatgagggtctctta 25	EST Seq: 523 gtcaagttccaatgaaggtctctta 547	3e-05	24/25 (96%)
1552812_a_at	349	795	CB555478.1	Probe Seq: 1 gggcttgccaagtgtgcatgcattt 25	EST Seq: 89 gggcttgccaagtgtgcatgcattt 113	1e-07	25/25 (100%)
1552812_a_at	118	519	CB555478.1	Probe Seq: 1 gcatttaatacctttttcttcacta 25	EST Seq: 108 gcatttaatacgtttttcttcacta 132	3e-05	24/25 (96%)
1552812_a_at	712	931	CB555478.1	Probe Seq: 1 tgttgacattcttttggtgcccatt 25	EST Seq: 194 tgttgacattcttttggtgcccatt 218	1e-07	25/25 (100%)
1552812_a_at	592	315	CB555478.1	Probe Seq: 1 cactggtgtctagctgttgtggact 25	EST Seq: 231 cactggtgtctagctgttgtggact 255	1e-07	25/25 (100%)
1552812_a_at	10	121	CB555478.1	Probe Seq: 1 acctattacgactccatgggtggga 25	EST Seq: 273 acctattacgactctatgggtggga 297	3e-05	24/25 (96%)
1552812_a_at	763	573	CB555478.1	Probe Seq: 1 gaagcctgcagaatactcttgcaat 25	EST Seq: 306 gaagcctgcagaatcctcttgcaat 330	3e-05	24/25 (96%)
1552812_a_at	46	719	CB555478.1	Probe Seq: 1 gtttgacaccaatggctggcagct 24	EST Seq: 368 gtttgacaccaatggctggcagct 391	5e-07	24/24 (100%)
1552812_a_at	773	615	CB555478.1	Probe Seq: 1 gactgtgggatgtttgcctgcaaat 25	EST Seq: 438 gactgtgggatgtttgcctgcaaat 462	1e-07	25/25 (100%)
1552812_a_at	671	227	CB555478.1	Probe Seq: 1 aacacatgccatacttccggaagcg 25	EST Seq: 508 aacacatgccatacttccggaagcg 532	1e-07	25/25 (100%)
1552812_a_at	462	623	CB555478.1	Probe Seq: 1 gatcctccaccgaaaactcttgtga 25	EST Seq: 545 gatcctccaccgaaaactcttgtga 569	1e-07	25/25 (100%)
1552828_at	705	157	CB552025.1	Probe Seq: 1 accggagatgcctatgacgccattg 25	EST Seq: 160 accggagatgcctatgacgccattg 184	1e-07	25/25 (100%)
1552828_at	824	871	CB552025.1	Probe Seq: 1 ggcaggacctggatcccgtcatgga 25	EST Seq: 209 ggcaggacctggatcccgtcatgga 233	1e-07	25/25 (100%)
1552828_at	1025	433	CB552025.1	Probe Seq: 1 ccgtcatggacctattagcgctgta 25	EST Seq: 224 ccgtcatggacctattagcactgta 248	3e-05	24/25 (96%)
1552828_at	665	857	CB552025.1	Probe Seq: 1 ggacatcatccacgttcagaaagg 24	EST Seq: 273 ggacatcatccacgttcagaaagg 296	5e-07	24/24 (100%)
1552865_a_at	1110	711	CD767021.1	Probe Seq: 1 gttttccctaatcgcagcccttggt 25	EST Seq: 388 gttttccccaatcgcagcccttggt 412	3e-05	24/25 (96%)
1552865_a_at	293	1035	CD767021.1	Probe Seq: 2 aatcgcagcccttggtgccagaat 25	EST Seq: 397 aatcgcagcccttggtgccagaat 420	5e-07	24/24 (100%)
1552865_a_at	327	1161	CD767021.1	Probe Seq: 1 ttggtgccagaatccctatgtctct 25	EST Seq: 408 ttggtgccagaatccctatgtctct 432	1e-07	25/25 (100%)
1552865_a_at	944	761	CD767021.1	Probe Seq: 1 gtgccagaatccctatgtctctgca 25	EST Seq: 411 gtgccagaatccctatgtctctgca 435	1e-07	25/25 (100%)
1552865_a_at	35	371	CD767021.1	Probe Seq: 1 ctatgtctctgcacatccttactgt 25	EST Seq: 423 ctatgtctctgcacatccttactgt 447	1e-07	25/25 (100%)
1552865_a_at	1074	181	CD767021.1	Probe Seq: 1 acatccttactgtcctctgattgaa 25	EST Seq: 435 acatccttactgtcctctgattgaa 459	1e-07	25/25 (100%)
1552865_a_at	421	1121	CD767021.1	Probe Seq: 1 ttactgtcctctgattgaaccac 23	EST Seq: 441 ttactgtcctctgattgaaccac 463	2e-06	23/23 (100%)
1552865_a_at	1052	401	CD767021.1	Probe Seq: 1 ctgtcctctgattgaaccacacaat 25	EST Seq: 444 ctgtcctctgattgaaccacgcaat 468	3e-05	24/25 (96%)
1552882_a_at	110	965	CB311432.1	Probe Seq: 1 tgctccagctcacacgtggatggta 25	EST Seq: 228 tgctccagctcacacgtggatggta 252	1e-07	25/25 (100%)
1552882_a_at	318	509	CB311432.1	Probe Seq: 1 gctcacacgtggatggtactttggg 25	EST Seq: 235 gctcacacgtggatggtactttggg 259	1e-07	25/25 (100%)
1552882_a_at	191	581	CB311432.1	Probe Seq: 1 gaacagtgactttcagggtgatggc 25	EST Seq: 260 gaacagtgactttcagggtgatggc 284	1e-07	25/25 (100%)
1552882_a_at	242	771	CB311432.1	Probe Seq: 1 gtgactttcagggtgatggcttgct 25	EST Seq: 265 gtgactttcagggtgatggcttgct 289	1e-07	25/25 (100%)
1552882_a_at	812	175	CB311432.1	Probe Seq: 1 actttcagggtgatggcttgctggc 25	EST Seq: 268 actttcagggtgatggcttgctggc 292	1e-07	25/25 (100%)
1552882_a_at	1052	937	CB311432.1	Probe Seq: 1 tgatggcttgctggcctgatccc 23	EST Seq: 278 tgatggcttgctggcctgatccc 300	2e-06	23/23 (100%)
1552882_a_at	808	1095	CB311432.1	Probe Seq: 1 tttccaatcctatagtcactccaaa 25	EST Seq: 305 tttccaatcctatagtcactccaaa 329	1e-07	25/25 (100%)
1552882_a_at	751	1083	CB311432.1	Probe Seq: 1 tatatgtgtgagggttgggtctatt 25	EST Seq: 351 tatatgtgtgagggttgggtctatt 375	1e-07	25/25 (100%)
1552882_a_at	544	749	CB311432.1	Probe Seq: 1 gtctattgagaggtgggactttaat 25	EST Seq: 369 gtctattgagaggtgggactttaat 393	1e-07	25/25 (100%)
1552882_a_at	61	657	CB311432.1	Probe Seq: 1 gaggtgggactttaattattgttat 25	EST Seq: 378 gaggtgggactttaattattgttat 402	1e-07	25/25 (100%)
1553101_a_at	74	329	CB551592.1	Probe Seq: 1 cagagttgttcaggttgcctgggca 25	EST Seq: 362 cagagttgttcaggttgcctgggca 386	1e-07	25/25 (100%)
1553101_a_at	367	317	CB551592.1	Probe Seq: 1 catcccaaagctattgttaagcccc 25	EST Seq: 413 catcccaaagctattgttaagcccc 437	1e-07	25/25 (100%)
1553101_a_at	229	65	CB551592.1	Probe Seq: 2 tgtccacagttccttgggctgctg 25	EST Seq: 473 tgtccacagttccttgggctgctg 496	5e-07	24/24 (100%)
1553101_a_at	25	795	CB551592.1	Probe Seq: 1 gggctagtgcagtggtcctgacctc 25	EST Seq: 499 gggctagtgcagtggtcctgacctc 523	1e-07	25/25 (100%)
1553101_a_at	311	759	CB551592.1	Probe Seq: 1 gtcctgacctctcttatcaagagca 25	EST Seq: 513 gtcctgacctctcttatcaagagca 537	1e-07	25/25 (100%)
1553101_a_at	1091	253	CB551592.1	Probe Seq: 1 aagagcacacttctttgctggttgc 25	EST Seq: 531 aagagcacacttttttgctggttgc 555	3e-05	24/25 (96%)
1553101_a_at	300	967	CB551592.1	Probe Seq: 1 tgctggttgctccttttgagcatat 25	EST Seq: 546 tgctggttgctccttttgagcatat 570	1e-07	25/25 (100%)
1553101_a_at	1074	1161	CB551592.1	Probe Seq: 1 ttggaacagttagacttgccacgtt 25	EST Seq: 583 ttggaacagttagacttgccacgtt 607	1e-07	25/25 (100%)
1553101_a_at	223	1147	CB551592.1	Probe Seq: 1 ttgccacgttgggtcagttttagaa 25	EST Seq: 598 ttgccacgttgggtcagttttagaa 622	1e-07	25/25 (100%)
1553102_a_at	71	103	CB552799.1	Probe Seq: 1 agtttattgaactaatgtccaggag 25	EST Seq: 149 agtttattggactaatgtccaggag 173	3e-05	24/25 (96%)
1553102_a_at	571	327	CB552799.1	Probe Seq: 1 cagaacctttaatatgccaatgtgt 25	EST Seq: 239 cagaacctttaatatgccaatgtgt 263	1e-07	25/25 (100%)
1553102_a_at	964	263	CB552799.1	Probe Seq: 1 aagggagctaagtatccagcctctc 25	EST Seq: 280 aagggagctgagtatccagcctctc 304	3e-05	24/25 (96%)
1553102_a_at	366	539	CB552799.1	Probe Seq: 1 gcacatcaggctgcagaatgcgctt 25	EST Seq: 357 gcacatcaggccgcagaatgcgctt 381	3e-05	24/25 (96%)
1553105_s_at	577	153	CB229792.1	Probe Seq: 2 ccttggtagatcagccttatgcta 25	EST Seq: 145 ccttggtagatcagccttatgcta 168	5e-07	24/24 (100%)
1553105_s_at	645	555	CB229792.1	Probe Seq: 1 gaatcctctggaaggcactcagcat 25	EST Seq: 224 gaatcctctggaaggcactcagcat 248	1e-07	25/25 (100%)
1553105_s_at	1152	591	CB229792.1	Probe Seq: 1 gaaagagttctagcacctgcttcca 25	EST Seq: 369 gaaagaattctagcacctgcttcca 393	3e-05	24/25 (96%)
1553105_s_at	644	277	CB229792.1	Probe Seq: 1 aatccagttaccagattcccactga 25	EST Seq: 400 aatccagttaccagattcccactga 424	1e-07	25/25 (100%)
1553105_s_at	876	131	CB229792.1	Probe Seq: 1 agcactgtacagcattcttactcct 25	EST Seq: 558 agcactgtacagcattcttactcct 582	1e-07	25/25 (100%)
1553105_s_at	605	1121	CB229792.1	Probe Seq: 1 ttactcctaaacagcagtcagccac 25	EST Seq: 575 ttactcctaaacagcagtcagccac 599	1e-07	25/25 (100%)
1553105_s_at	217	63	CB229792.1	Probe Seq: 1 atgtttccaatgtacctgatttttc 25	EST Seq: 637 atgtttccaatgtacctgatttttc 661	1e-07	25/25 (100%)
1553105_s_at	1106	687	CB229792.1	Probe Seq: 1 gatttttcatgagccttacagacac 25	EST Seq: 654 gatttttcatgagccttacagacac 678	1e-07	25/25 (100%)
1553141_at	293	689	CB554850.1	Probe Seq: 1 gatttttgtataactgcttcctgcc 25	EST Seq: 24 gatttttgtataactgtttcctgcc 48	3e-05	24/25 (96%)
1553141_at	966	443	CB554850.1	Probe Seq: 1 cctccttccaaactgactgcaagag 25	EST Seq: 47 cctccttccaaactgactgcaagag 71	1e-07	25/25 (100%)
1553176_at	834	701	CB554446.1	Probe Seq: 1 gttctccaaaacaggtctttccaag 25	EST Seq: 78 gttctccaaaacaggtctttccaag 102	1e-07	25/25 (100%)
1553176_at	464	909	CB554446.1	Probe Seq: 1 tggtggttcaccttttaaagccaat 25	EST Seq: 147 tggtggttcaccttttaaagccaat 171	1e-07	25/25 (100%)
1553176_at	289	143	CB554446.1	Probe Seq: 1 agcgattatgtggatgtcttgcctt 25	EST Seq: 242 agcgattatgtggatgtcttgcctt 266	1e-07	25/25 (100%)
1553232_at	74	197	CB229772.1	Probe Seq: 1 acaatttccttaaggctgaagaact 25	EST Seq: 219 acaatttccttaaggctgaagaact 243	1e-07	25/25 (100%)
1553232_at	549	1125	CB229772.1	Probe Seq: 1 ttaaggctgaagaactatgccctgg 25	EST Seq: 228 ttaaggctgaagaactatgccctgg 252	1e-07	25/25 (100%)
1553260_s_at	608	815	CD767323.1	Probe Seq: 1 ggtggctttttcaccaaaagaatat 25	EST Seq: 192 ggtggctttttcaccaaaagaatat 216	1e-07	25/25 (100%)
1553260_s_at	605	551	CD767323.1	Probe Seq: 1 gaatataattcaccatctttcagac 25	EST Seq: 211 gaatataattcaccatctttcagac 235	1e-07	25/25 (100%)
1553260_s_at	1085	1081	CD767323.1	Probe Seq: 1 tataattcaccatctttcagaccag 25	EST Seq: 214 tataattcaccatctttcagaccag 238	1e-07	25/25 (100%)
1553260_s_at	78	37	CD767323.1	Probe Seq: 1 ataattcaccatctttcagaccaga 25	EST Seq: 215 ataattcaccatctttcagaccaga 239	1e-07	25/25 (100%)
1553260_s_at	1094	1033	CD767323.1	Probe Seq: 1 taattcaccatctttcagaccagaa 25	EST Seq: 216 taattcaccatctttcagaccagaa 240	1e-07	25/25 (100%)
1553260_s_at	921	289	CD767323.1	Probe Seq: 1 aattcaccatctttcagaccagaat 25	EST Seq: 217 aattcaccatctttcagaccagaat 241	1e-07	25/25 (100%)
1553260_s_at	313	1129	CD767323.1	Probe Seq: 1 ttcaccatctttcagaccagaatat 25	EST Seq: 219 ttcaccatctttcagaccagaatat 243	1e-07	25/25 (100%)
1553260_s_at	7	321	CD767323.1	Probe Seq: 1 caccatctttcagaccagaatatat 25	EST Seq: 221 caccatctttcagaccagaatatat 245	1e-07	25/25 (100%)
1553260_s_at	66	455	CD767323.1	Probe Seq: 1 ccatctttcagaccagaatatatag 25	EST Seq: 223 ccatctttcagaccagaatatatag 247	1e-07	25/25 (100%)
1553260_s_at	753	365	CD767323.1	Probe Seq: 1 ctttcagaccagaatatatagaatt 25	EST Seq: 227 ctttcagaccagaatatatagaatt 251	1e-07	25/25 (100%)
1553260_s_at	200	1083	CD767323.1	Probe Seq: 1 tatagaattcaaaccaaaatttcag 25	EST Seq: 243 tatagaattcaaaccaaaatttcag 267	1e-07	25/25 (100%)
1553261_x_at	452	1073	CD767323.1	Probe Seq: 2 aggtggctttttcaccaaaagaat 25	EST Seq: 191 aggtggctttttcaccaaaagaat 214	5e-07	24/24 (100%)
1553261_x_at	1093	1033	CD767323.1	Probe Seq: 1 taattcaccatctttcagaccagaa 25	EST Seq: 216 taattcaccatctttcagaccagaa 240	1e-07	25/25 (100%)
1553451_at	730	1071	CB308868.1	Probe Seq: 1 tagtcagttttctagcaactcccag 25	EST Seq: 29 tagtcagttttctagcaactcccag 53	1e-07	25/25 (100%)
1553451_at	1076	301	CB308868.1	Probe Seq: 1 caactcccagttgttccgaaatgtt 25	EST Seq: 44 caactcccagttgttccaaaatgtt 68	3e-05	24/25 (96%)
1553451_at	522	617	CB308868.1	Probe Seq: 1 gacgtataggtgctcaggttgcata 25	EST Seq: 69 gacgtataggtgctcaggttgcata 93	1e-07	25/25 (100%)
1553451_at	917	239	CB308868.1	Probe Seq: 1 aatccctgaatagccgaaactttag 25	EST Seq: 104 aatccctgaatagccgaaactttag 128	1e-07	25/25 (100%)
1553451_at	556	1103	CB308868.1	Probe Seq: 1 tttagcaagctcttgcactcttgcc 25	EST Seq: 124 tttagcaagctcttgcactcttgcc 148	1e-07	25/25 (100%)
1553527_at	1054	63	CB311628.1	Probe Seq: 1 atgggctgtttccttacttccgatt 25	EST Seq: 75 atgggttgtttccttacttccgatt 99	3e-05	24/25 (96%)
1553527_at	26	711	CB311628.1	Probe Seq: 1 gttatgtgcagctttgcagcatcct 25	EST Seq: 194 gttatgtgcagctttgaagcatcct 218	3e-05	24/25 (96%)
1553527_at	456	575	CB311628.1	Probe Seq: 1 gaacctcgactggattgccttgga 24	EST Seq: 323 gaacctcgactggattaccttgga 346	0.0001	23/24 (95%)
1553527_at	193	781	CB311628.1	Probe Seq: 1 gtgtgaggcattgagccacccggac 25	EST Seq: 368 gtgtgaggcactgagccacccggac 392	3e-05	24/25 (96%)
1553530_a_at	995	557	CB555467.1	Probe Seq: 1 gaatgtgttcagtgcagagccttca 25	EST Seq: 107 gaatgtgttcagtgcagagccttca 131	1e-07	25/25 (100%)
1553530_a_at	610	705	CB554960.1	Probe Seq: 3 tcagtgcagagccttcaataaag 25	EST Seq: 5 tcagtgcagagccttcaataaag 27	2e-06	23/23 (100%)
1553530_a_at	904	55	CB555467.1	Probe Seq: 1 atgcacacaggaatgttcctatttt 25	EST Seq: 154 atgcacacaggaatgttcctatttt 178	1e-07	25/25 (100%)
1553530_a_at	244	833	CD767058.1	Probe Seq: 1 ggttctattttacgtattcagtgaa 25	EST Seq: 35 ggttctattttacatattcagtgaa 59	3e-05	24/25 (96%)
1553530_a_at	758	1127	CD767058.1	Probe Seq: 1 ttcagtgaatgggaacaacgaggtc 25	EST Seq: 51 ttcagtgaatgggaacaatgaggtc 75	3e-05	24/25 (96%)
1553530_a_at	980	581	CD767058.1	Probe Seq: 1 gaacaacgaggtcatggttcatgtt 25	EST Seq: 63 gaacaatgaggtcatggttcatgtt 87	3e-05	24/25 (96%)
1553530_a_at	869	633	CD767058.1	Probe Seq: 1 gagaatccagagtgtcccactggtc 25	EST Seq: 91 gagaatccagagtgtcccactggtc 115	1e-07	25/25 (100%)
1553530_a_at	239	781	CD767058.1	Probe Seq: 1 gtgtcccactggtccagacatcatt 25	EST Seq: 102 gtgtcccactggtccagacatcatt 126	1e-07	25/25 (100%)
1553530_a_at	620	121	CD767058.1	Probe Seq: 1 agacatcattccaattgtagctggt 25	EST Seq: 117 agacatcattccaattgtagctggt 141	1e-07	25/25 (100%)
1553530_a_at	150	5	CD767058.1	Probe Seq: 1 attccaattgtagctggtgtggttg 25	EST Seq: 124 attccaattgtagctggtgtggttg 148	1e-07	25/25 (100%)
1553538_s_at	1130	129	CB311646.1	Probe Seq: 2 gcaaactcatcactagacatcgta 25	EST Seq: 554 gcaaactcatccctagacatcgta 577	0.0001	23/24 (95%)
1553538_s_at	756	215	CB311646.1	Probe Seq: 1 aaactcatcactagacatcgtacta 25	EST Seq: 556 aaactcatccctagacatcgtacta 580	3e-05	24/25 (96%)
1553538_s_at	497	1017	CB311646.1	Probe Seq: 1 tcatcactagacatcgtactacacg 25	EST Seq: 560 tcatccctagacatcgtactacacg 584	3e-05	24/25 (96%)
1553538_s_at	1006	173	CB311851.1	Probe Seq: 1 actacacgacacgtactacgttgt 24	EST Seq: 335 actacacgacacatactacgttgt 358	0.0001	23/24 (95%)
1553603_s_at	1025	1037	CB311871.1	Probe Seq: 1 taaggcagtctgtaacaaactctat 25	EST Seq: 77 taaggcagtctgtaacaaactctat 101	1e-07	25/25 (100%)
1553603_s_at	342	227	CB311871.1	Probe Seq: 1 aacaaactctatcaaagcaggcctg 25	EST Seq: 90 aacaaactctatcaaagcaggcctg 114	1e-07	25/25 (100%)
1553603_s_at	692	249	CB311871.1	Probe Seq: 1 aagcaggcctgactgaccaggtgtc 25	EST Seq: 104 aagcaggcctgactgaccaggtgtc 128	1e-07	25/25 (100%)
1553603_s_at	919	457	CB311871.1	Probe Seq: 1 ccaggtgtctcatcatgccagatta 25	EST Seq: 120 ccaggtgtctcatcatgccagatta 144	1e-07	25/25 (100%)
1553678_a_at	450	767	CD767058.1	Probe Seq: 1 gtgcaaatcccacaacactgaatgc 25	EST Seq: 343 gtgcaaatcccacaacactgaatgc 367	1e-07	25/25 (100%)
1553678_a_at	451	743	CB228750.1	Probe Seq: 1 gtcacagttaggtagctttagggca 25	EST Seq: 528 gtcacagttagggagctttagggca 552	3e-05	24/25 (96%)
1553678_a_at	718	697	CB554960.1	Probe Seq: 3 tgtaattcatgccagggactgac 25	EST Seq: 625 tgtaattcatgccagggactgac 647	2e-06	23/23 (100%)
1553678_a_at	542	973	CB554960.1	Probe Seq: 1 tgccagggactgacaaaagactt 23	EST Seq: 634 tgccagggactgacaaaagactt 656	2e-06	23/23 (100%)
1553678_a_at	57	1157	CB309923.1	Probe Seq: 1 ttgtcagctaaggtcacattgtgcc 25	EST Seq: 488 ttgtcagctaaggtcacattgtgcc 512	1e-07	25/25 (100%)
1553678_a_at	879	1013	CB309923.1	Probe Seq: 1 tcttcctggactattgaaatcaagc 25	EST Seq: 526 tcttcctggactattgaaatcaagc 550	1e-07	25/25 (100%)
1553681_a_at	1021	425	CB550742.1	Probe Seq: 1 ccctgaggttgcaggtctgggatca 25	EST Seq: 103 ccctgaggttgcaggtctgggatca 127	1e-07	25/25 (100%)
1553681_a_at	586	79	CB550742.1	Probe Seq: 1 aggactctggcagggacgatgacct 25	EST Seq: 127 aggactctggctgggacgatgacct 151	3e-05	24/25 (96%)
1553681_a_at	918	87	CB550742.1	Probe Seq: 2 gggacgatgacctccttggcacct 25	EST Seq: 139 gggacgatgacctccttggcacct 162	5e-07	24/24 (100%)
1553681_a_at	980	917	CB550742.1	Probe Seq: 1 tgtgatcaggctcccaagtctggtt 25	EST Seq: 162 tgtgatcaggctcccaagtctggtt 186	1e-07	25/25 (100%)
1553681_a_at	404	261	CB550742.1	Probe Seq: 1 aagtctggttcccatgaggtgagat 25	EST Seq: 177 aagtctggttcccatgaggcgagat 201	3e-05	24/25 (96%)
1553681_a_at	837	643	CB550742.1	Probe Seq: 1 gagatgcaacctgaatcatggccac 25	EST Seq: 197 gagatgcaacctgaaacatggccac 221	3e-05	24/25 (96%)
1553681_a_at	903	225	CB550742.1	Probe Seq: 2 aaattccgctatcatgccaggtgc 25	EST Seq: 225 aaattccgctatcacgccaggtgc 248	0.0001	23/24 (95%)
1553681_a_at	128	843	CB550742.1	Probe Seq: 1 ggaggcacctgcctggactatgtcc 25	EST Seq: 264 ggaggcacctgcctggactacgtcc 288	3e-05	24/25 (96%)
1553681_a_at	393	793	CB550742.1	Probe Seq: 1 gggctgtcttcgtattcccattaga 25	EST Seq: 404 gggctgtcttcgtattcccattaga 428	1e-07	25/25 (100%)
1553718_at	587	53	CB309855.1	Probe Seq: 1 atgctttttacatattacctcccag 25	EST Seq: 571 atgcttttgacatattacctcccag 595	3e-05	24/25 (96%)
1553718_at	40	515	CB309855.1	Probe Seq: 1 gctttttacatattacctcccagtc 25	EST Seq: 573 gcttttgacatattacctcccagtc 597	3e-05	24/25 (96%)
1553718_at	622	1107	CB309855.1	Probe Seq: 1 tttttacatattacctcccagtcca 25	EST Seq: 575 ttttgacatattacctcccagtcca 599	3e-05	24/25 (96%)
1553718_at	580	11	CB309855.1	Probe Seq: 1 attacctcccagtccataggttgct 25	EST Seq: 584 attacctcccagtccataagttgct 608	3e-05	24/25 (96%)
1553718_at	911	1061	CB309855.1	Probe Seq: 1 tacctcccagtccataggttgcttt 25	EST Seq: 586 tacctcccagtccataagttgcttt 610	3e-05	24/25 (96%)
1553718_at	917	385	CB309855.1	Probe Seq: 1 ctcccagtccataggttgcttttt 24	EST Seq: 589 ctcccagtccataagttgcttttt 612	0.0001	23/24 (95%)
1553725_s_at	49	85	CB554845.1	Probe Seq: 1 agtcgtcgtattattcccagaccat 25	EST Seq: 442 agtcgtcgtattattcccagaccat 466	1e-07	25/25 (100%)
1553725_s_at	246	9	CB554845.1	Probe Seq: 1 attcccagaccatttgtagctcaaa 25	EST Seq: 454 attcccagaccatttgtagctcaaa 478	1e-07	25/25 (100%)
1553725_s_at	144	927	CB554845.1	Probe Seq: 1 tgtagctcaaaaacttgcatcaa 23	EST Seq: 468 tgtagctcaaaaacttgcatcaa 490	2e-06	23/23 (100%)
1553725_s_at	1068	521	CB554845.1	Probe Seq: 1 gcatcaagtgatgactttatatctc 25	EST Seq: 484 gcatcaaatgatgactttatatctc 508	3e-05	24/25 (96%)
1553725_s_at	1076	1047	CB554845.1	Probe Seq: 1 taaagactgaagctctgtcagtgtc 25	EST Seq: 545 taaagactgaagctctgtcagtgtc 569	1e-07	25/25 (100%)
1553725_s_at	857	127	CB554845.1	Probe Seq: 1 agaatcagtctcttacactcataga 25	EST Seq: 644 agaatcaatctcttacactcataga 668	3e-05	24/25 (96%)
1553740_a_at	716	713	CB552125.1	Probe Seq: 1 gtttacctgaaggacttactcctca 25	EST Seq: 99 gtttacctgaaggatttactcctca 123	3e-05	24/25 (96%)
1553740_a_at	1067	575	CB552125.1	Probe Seq: 1 gaacgtgatggcaaaggagatctgc 25	EST Seq: 176 gaacgtgatggcaaaggagatctgc 200	1e-07	25/25 (100%)
1553740_a_at	1004	643	CB552125.1	Probe Seq: 1 gagatctgccagaagtacctggaga 25	EST Seq: 192 gagatctgccagaagtacctggaga 216	1e-07	25/25 (100%)
1553740_a_at	367	959	CB552125.1	Probe Seq: 1 tgctcccttggagtgggctttctga 25	EST Seq: 361 tgctcccttggagtgggctttctga 385	1e-07	25/25 (100%)
1553740_a_at	728	913	CB552125.1	Probe Seq: 1 tgggctttctgagggtacaggctct 25	EST Seq: 374 tgggctttctgagggtacaggctct 398	1e-07	25/25 (100%)
1553740_a_at	865	87	CB552125.1	Probe Seq: 1 agggtacaggctcttcttccaacac 25	EST Seq: 385 agggtacaggctcttcttccaacac 409	1e-07	25/25 (100%)
1553740_a_at	186	319	CB552125.1	Probe Seq: 1 caccccagaggaaacagacgacgtt 25	EST Seq: 407 caccccagaggaaacagacgacgtt 431	1e-07	25/25 (100%)
1553740_a_at	768	177	CB552125.1	Probe Seq: 1 acttcgtggcaaattgagatcaatg 25	EST Seq: 609 acttcgtggcaaattgagatcaatg 633	1e-07	25/25 (100%)
1553954_at	182	1145	CB310412.1	Probe Seq: 1 ttcctatctgtgtatctgcccttct 25	EST Seq: 386 ttcctatctgtgtatctgcccttct 410	1e-07	25/25 (100%)
1553954_at	700	3	CB310412.1	Probe Seq: 1 attgtctacgttgaaagcatctgcc 25	EST Seq: 442 attgtctacgttgaaagcatctgcc 466	1e-07	25/25 (100%)
1553954_at	885	105	CB310412.1	Probe Seq: 1 agcatctgccgtgtagaaacgttat 25	EST Seq: 457 agcatctgccgtgtagaaacgttat 481	1e-07	25/25 (100%)
1553954_at	23	587	CB310412.1	Probe Seq: 1 gaaacgttatccatgtccggaaaga 25	EST Seq: 472 gaaacgttatccctgtccggaaaga 496	3e-05	24/25 (96%)
1553954_at	323	599	CB310412.1	Probe Seq: 1 gacaaatggcaactgacttctttag 25	EST Seq: 587 gacaaatggcaactgacttctttag 611	1e-07	25/25 (100%)
1553962_s_at	143	409	BQ807807.1	Probe Seq: 1 cggccatccgcaagaagctggtggt 25	EST Seq: 369 cggccatccgcaagaagctggtggt 393	1e-07	25/25 (100%)
1553962_s_at	1002	491	BQ807807.1	Probe Seq: 1 gcgacggcgcgtgtggcaagacgtg 25	EST Seq: 399 gcgacggcgcgtgtggcaagacgtg 423	1e-07	25/25 (100%)
1553962_s_at	979	253	BQ807807.1	Probe Seq: 1 aagacgtgcctgctgatcgtgttca 25	EST Seq: 416 aagacgtgcctgctgatcgtgttca 440	1e-07	25/25 (100%)
1553962_s_at	194	763	BQ807807.1	Probe Seq: 1 gtgcctgctgatcgtgttcagtaag 25	EST Seq: 421 gtgcctgctgatcgtgttcagtaag 445	1e-07	25/25 (100%)
1553962_s_at	727	775	BQ807807.1	Probe Seq: 1 gtgttcagtaaggacgagttccccg 25	EST Seq: 434 gtgttcagtaaggacgagttccccg 458	1e-07	25/25 (100%)
1553962_s_at	441	461	BQ807807.1	Probe Seq: 1 ccaccgtcttcgagaactatgtggc 25	EST Seq: 471 ccactgtcttcgagaactatgtggc 495	3e-05	24/25 (96%)
1553976_a_at	1077	249	CD766793.1	Probe Seq: 1 aagcaatgccaatcctatcttcatg 25	EST Seq: 278 aagcaatgccaatcctatcttcatg 302	1e-07	25/25 (100%)
1553976_a_at	206	1095	CD766793.1	Probe Seq: 1 tttccagtggcggattcgaaacctc 25	EST Seq: 323 tttccagtggcgaattcgaaacctc 347	3e-05	24/25 (96%)
1553976_a_at	623	565	CD766793.1	Probe Seq: 1 gaagttctccattcctgatctagat 25	EST Seq: 434 gaagttctccattcctgacctagat 458	3e-05	24/25 (96%)
1553976_a_at	440	43	CD766793.1	Probe Seq: 3 ctagatagacaccagctacctct 25	EST Seq: 453 ctagatagacaccagctacctct 475	2e-06	23/23 (100%)
1553976_a_at	618	677	CD766793.1	Probe Seq: 1 gatcatctcttaccagaagccaaag 25	EST Seq: 518 gatcatctcttaccagaagccaaag 542	1e-07	25/25 (100%)
1553977_a_at	695	551	CD766900.1	Probe Seq: 1 gaatatgacatctgttgggcctcac 25	EST Seq: 238 gaatatgacatctgttgggcctcac 262	1e-07	25/25 (100%)
1553977_a_at	616	25	CD766900.1	Probe Seq: 1 atatgacatctgttgggcctcacaa 25	EST Seq: 240 atatgacatctgttgggcctcacaa 264	1e-07	25/25 (100%)
1553977_a_at	1099	57	CD766900.1	Probe Seq: 1 atgacatctgttgggcctcacaagg 25	EST Seq: 242 atgacatctgttgggcctcacaagg 266	1e-07	25/25 (100%)
1553977_a_at	859	45	CD766900.1	Probe Seq: 1 atctgttgggcctcacaaggaccag 25	EST Seq: 247 atctgttgggcctcacaagggccag 271	3e-05	24/25 (96%)
1553977_a_at	612	157	CD766900.1	Probe Seq: 1 acctggcagcacctagacctgagct 25	EST Seq: 299 acctggcagcacctagacctgagct 323	1e-07	25/25 (100%)
1553977_a_at	830	131	CD766900.1	Probe Seq: 1 agcacctagacctgagctctacaaa 25	EST Seq: 306 agcacctagacctgagctctacaaa 330	1e-07	25/25 (100%)
1553977_a_at	398	621	CD766900.1	Probe Seq: 1 gacctgagctctacaaaaacacact 25	EST Seq: 314 gacctgagctctacaaaaaaacact 338	3e-05	24/25 (96%)
1554089_s_at	461	623	CB549524.1	Probe Seq: 1 gaccatacaccgtgatccttattga 25	EST Seq: 217 gaccgtacaccgtgatccttattga 241	3e-05	24/25 (96%)
1554089_s_at	213	641	CB549524.1	Probe Seq: 1 gagagagccatgaaggacatccact 25	EST Seq: 240 gagagagccatgaaggacatccact 264	1e-07	25/25 (100%)
1554089_s_at	745	639	CB549524.1	Probe Seq: 1 gagagccatgaaggacatccactat 25	EST Seq: 242 gagagccatgaaggacatccactat 266	1e-07	25/25 (100%)
1554089_s_at	973	117	CB549524.1	Probe Seq: 1 agagccatgaaggacatccactatt 25	EST Seq: 243 agagccatgaaggacatccactatt 267	1e-07	25/25 (100%)
1554089_s_at	652	275	CB549524.1	Probe Seq: 1 aatgaagatagaacgtgctcacatg 25	EST Seq: 332 aatgaagatagaacgtgctcacatg 356	1e-07	25/25 (100%)
1554089_s_at	879	107	CB549524.1	Probe Seq: 1 agatagaacgtgctcacatgaggct 25	EST Seq: 337 agatagaacgtgctcacatgaggct 361	1e-07	25/25 (100%)
1554089_s_at	570	27	CB549524.1	Probe Seq: 1 atagaacgtgctcacatgaggcttc 25	EST Seq: 339 atagaacgtgctcacatgaggcttc 363	1e-07	25/25 (100%)
1554089_s_at	823	209	CB549524.1	Probe Seq: 1 aaagaaaagctcaagccactgatca 25	EST Seq: 399 aaagaaaagctcaagccactgatca 423	1e-07	25/25 (100%)
1554089_s_at	1122	123	CB549524.1	Probe Seq: 1 agaaaagctcaagccactgatcaag 25	EST Seq: 401 agaaaagctcaagccactgatcaag 425	1e-07	25/25 (100%)
1554089_s_at	515	255	CB549524.1	Probe Seq: 1 aagattatggccaacagttagaaat 25	EST Seq: 439 aagattatggccaacagttagaaat 463	1e-07	25/25 (100%)
1554093_a_at	673	859	CB312574.1	Probe Seq: 1 ggaaatcatcttgccctgggccctg 25	EST Seq: 359 ggaactcatcttgccctgggccctg 383	3e-05	24/25 (96%)
1554093_a_at	1030	39	CB312574.1	Probe Seq: 2 tcatcttgccctgggccctgtgat 25	EST Seq: 364 tcatcttgccctgggccctgtgat 387	5e-07	24/24 (100%)
1554093_a_at	985	439	CB312574.1	Probe Seq: 1 cctgtgatctgcttgaaaggaaagc 25	EST Seq: 380 cctgtgatctgcttgaaaggaaagc 404	1e-07	25/25 (100%)
1554093_a_at	87	779	CB312574.1	Probe Seq: 1 gtgtagttgcaaaaatggctccatc 25	EST Seq: 423 gtgtagttgcaaaaatggctccatc 447	1e-07	25/25 (100%)
1554093_a_at	390	205	CB312574.1	Probe Seq: 1 aaatggctccatcggtaactcaagc 25	EST Seq: 435 aaatggctccatcagtaactcaagc 459	3e-05	24/25 (96%)
1554093_a_at	510	389	CB312574.1	Probe Seq: 1 ctccatcggtaactcaagcttcaga 25	EST Seq: 441 ctccatcagtaactcaagcttcaga 465	3e-05	24/25 (96%)
1554147_s_at	166	577	CB311724.1	Probe Seq: 1 gaacgcacagcggaaacatattctt 25	EST Seq: 92 gaacgcacagcggaaacatattctt 116	1e-07	25/25 (100%)
1554147_s_at	707	587	CB311724.1	Probe Seq: 1 gaaacatattcttgcagcccatcag 25	EST Seq: 104 gaaacatattcttgcagcccatcag 128	1e-07	25/25 (100%)
1554147_s_at	238	143	CB311724.1	Probe Seq: 1 agcccatcagatcatccacagtt 23	EST Seq: 119 agcccatcagatcatccacagtt 141	2e-06	23/23 (100%)
1554147_s_at	514	671	CB311724.1	Probe Seq: 1 gatgaggcctcaaatgctgccatgt 25	EST Seq: 186 gatgaggcctcaaatgctgccatgt 210	1e-07	25/25 (100%)
1554147_s_at	948	1033	CB311724.1	Probe Seq: 2 aattccaatagtctgcacttctcc 25	EST Seq: 296 aattccaatggtctgcacttctcc 319	0.0001	23/24 (95%)
1554147_s_at	415	815	CB311724.1	Probe Seq: 2 gtgtgcactgctcataaacttgcc 25	EST Seq: 324 gtgtgcactgctcataaacttgcc 347	5e-07	24/24 (100%)
1554159_a_at	1085	337	CB555892.1	Probe Seq: 1 caggaaatacccacgatgcctcagc 25	EST Seq: 399 caggaaatacccacgatgcctcagc 423	1e-07	25/25 (100%)
1554159_a_at	24	53	CB555892.1	Probe Seq: 1 atgcctcagcccatcgaaaaagtct 25	EST Seq: 414 atgcctcagccaatcgaaaaagtct 438	3e-05	24/25 (96%)
1554159_a_at	114	707	CB555892.1	Probe Seq: 1 gttaagtgcctcttcaccaagaatg 25	EST Seq: 461 gttaagtgcctcttcaccaagaatg 485	1e-07	25/25 (100%)
1554159_a_at	1098	249	CB555892.1	Probe Seq: 1 aagaatgctgcatcggagcacccag 25	EST Seq: 479 aagaatgctgcatcggagcacccag 503	1e-07	25/25 (100%)
1554159_a_at	262	165	CB555892.1	Probe Seq: 3 ggcgtgtgtcagagcatgtgcca 25	EST Seq: 516 ggcgtgtgtcagagcatgtgcca 538	2e-06	23/23 (100%)
1554159_a_at	640	253	CB555892.1	Probe Seq: 1 aagaccggatgaagtcggaccacaa 25	EST Seq: 571 aagaccggatgaagtcggaccacaa 595	1e-07	25/25 (100%)
1554159_a_at	1068	411	CB555892.1	Probe Seq: 1 cgtgttgtccgagaagctctggaga 25	EST Seq: 609 cgtgttgtccgagaagctctggaga 633	1e-07	25/25 (100%)
1554168_a_at	872	793	CB554291.1	Probe Seq: 1 gggctggcactcgttgtgacttaca 25	EST Seq: 583 gggctggcactcgttgtgacttaca 607	1e-07	25/25 (100%)
1554168_a_at	984	291	CB554291.1	Probe Seq: 1 aattgtgctaaaggcttttctactc 25	EST Seq: 616 aattgtgctaaaggcttttctactc 640	1e-07	25/25 (100%)
1554168_a_at	50	963	CB554291.1	Probe Seq: 1 tgctaaaggcttttctactctgaga 25	EST Seq: 621 tgctaaaggcttttctactctgaga 645	1e-07	25/25 (100%)
1554233_at	70	1029	CD768098.1	Probe Seq: 1 tcacatttcttattcctattatctg 25	EST Seq: 326 tcacatttcttattcctattatctg 350	1e-07	25/25 (100%)
1554233_at	539	63	CD768098.1	Probe Seq: 1 atgtatccctcatctgtgtttctga 25	EST Seq: 428 atgtatccctcatctgtgtttctga 452	1e-07	25/25 (100%)
1554233_at	621	591	CD768098.1	Probe Seq: 1 gaaagctgtagacactgctcatttt 25	EST Seq: 537 gaaagctgtagacactgctcatttt 561	1e-07	25/25 (100%)
1554408_a_at	617	437	CB554938.1	Probe Seq: 1 ccgggaagccgcctataccaagagg 25	EST Seq: 483 ccgggaagccgcctataccaagagg 507	1e-07	25/25 (100%)
1554408_a_at	377	29	CB554938.1	Probe Seq: 1 ataccaagaggctcggcacagagaa 25	EST Seq: 497 ataccaagaggctcggcacagagaa 521	1e-07	25/25 (100%)
1554408_a_at	491	133	CB554938.1	Probe Seq: 1 agcagacaagtaccactccgtgtgt 25	EST Seq: 543 agcagacaagtaccactccgtgtgt 567	1e-07	25/25 (100%)
1554408_a_at	614	437	CB554938.1	Probe Seq: 1 ccgtgtgtcggctctgctacttcaa 25	EST Seq: 560 ccgtgtgtcggctctgctacttcaa 584	1e-07	25/25 (100%)
1554408_a_at	88	963	CB554938.1	Probe Seq: 1 tgctacttcaagaaggcctcaggcc 25	EST Seq: 574 tgctacttcaagaaggcctcaggcc 598	1e-07	25/25 (100%)
1554408_a_at	235	483	CB554938.1	Probe Seq: 1 gccgggccggacaacaaagagaact 25	EST Seq: 604 gccgggccggacaacaaagagaact 628	1e-07	25/25 (100%)
1554408_a_at	1084	193	CB554938.1	Probe Seq: 1 acaaagagaactgcccagtgccagg 25	EST Seq: 617 acaaagagaactgcccagtgccagg 641	1e-07	25/25 (100%)
1554411_at	93	1	CB230481.1	Probe Seq: 1 actttgaaaggagatgtcttggaac 25	EST Seq: 4 actttgaaaggagatgtcttggaac 28	1e-07	25/25 (100%)
1554411_at	270	109	CB230481.1	Probe Seq: 1 agatgtcttggaacattggaatgtt 25	EST Seq: 15 agatgtcttggaacatcggaatgtt 39	3e-05	24/25 (96%)
1554411_at	995	331	CB230481.1	Probe Seq: 1 cagatttctggttgttatgtgatca 25	EST Seq: 42 cagatttctggttgttatgtgatca 66	1e-07	25/25 (100%)
1554411_at	1119	773	CB230481.1	Probe Seq: 1 gtgatcatgtgtggaagttattaac 25	EST Seq: 60 gtgatcatgtgtggaagttattaac 84	1e-07	25/25 (100%)
1554411_at	882	713	CB230481.1	Probe Seq: 1 gttttttgccacagcttttgcaact 25	EST Seq: 91 gttttttgccacagcttttgcaact 115	1e-07	25/25 (100%)
1554411_at	217	1095	CB230481.1	Probe Seq: 1 tttgccacagcttttgcaacttaat 25	EST Seq: 95 tttgccacagcttttgcaacttaat 119	1e-07	25/25 (100%)
1554411_at	1099	11	CB230481.1	Probe Seq: 1 attaatagcagcctttctctcttta 25	EST Seq: 151 attaatagcagcctttctctcttta 175	1e-07	25/25 (100%)
1554411_at	333	29	CB230481.1	Probe Seq: 1 atagcagcctttctctctttataca 25	EST Seq: 155 atagcagcctttctctctttataca 179	1e-07	25/25 (100%)
1554411_at	810	477	CB230481.1	Probe Seq: 1 gcctttctctctttatacagctgta 25	EST Seq: 161 gcctttctctctttatacagttgta 185	3e-05	24/25 (96%)
1554462_a_at	786	505	CB310441.1	Probe Seq: 2 ctttttctctacctgcccttgggc 25	EST Seq: 11 ctttttctctgcctgcccttgggc 34	0.0001	23/24 (95%)
1554462_a_at	987	391	CB310441.1	Probe Seq: 1 ctgcccttgggctcactaatatcac 25	EST Seq: 23 ctgcccttgggctcactaatgtcac 47	3e-05	24/25 (96%)
1554462_a_at	800	583	CB310441.1	Probe Seq: 1 gaaaatattgagtttacctgattaa 25	EST Seq: 63 gaaaagattgagtttacctgattaa 87	3e-05	24/25 (96%)
1554464_a_at	673	951	CB554282.1	Probe Seq: 1 tgaacgacctgaagaatgcagcccc 25	EST Seq: 105 tgaacgacctgaagaatgcagcccc 129	1e-07	25/25 (100%)
1554464_a_at	699	919	CB554282.1	Probe Seq: 1 tgtgcagtcagctatctgctctttg 25	EST Seq: 131 tgtgcagtcagctacctgctctttg 155	3e-05	24/25 (96%)
1554464_a_at	467	99	CB554282.1	Probe Seq: 1 agtcagctatctgctctttgatcag 25	EST Seq: 136 agtcagctacctgctctttgatcag 160	3e-05	24/25 (96%)
1554464_a_at	393	513	CB554282.1	Probe Seq: 1 gctatctgctctttgatcagaatga 25	EST Seq: 141 gctacctgctctttgatcagaatga 165	3e-05	24/25 (96%)
1554464_a_at	543	679	CB554282.1	Probe Seq: 1 gatcagaatgacaaggtcatgcagc 25	EST Seq: 155 gatcagaatgacaaggtcatgcagc 179	1e-07	25/25 (100%)
1554464_a_at	464	777	CB554282.1	Probe Seq: 1 gtgtattaccagtaccacagggaca 25	EST Seq: 188 gtgtattaccagtaccacagggaca 212	1e-07	25/25 (100%)
1554464_a_at	846	1129	CB554282.1	Probe Seq: 1 ttcagttctttaatgtgaccacact 25	EST Seq: 258 ttcagttctttaacgtgaccacact 282	3e-05	24/25 (96%)
1554464_a_at	1067	623	CB554282.1	Probe Seq: 1 gaccacactccagaaggagctgtat 25	EST Seq: 274 gaccacactccagaaggagctgtat 298	1e-07	25/25 (100%)
1554464_a_at	737	851	CB554282.1	Probe Seq: 1 ggagctgtatgactttgctaaggaa 25	EST Seq: 289 ggagctgtatgactttgctaaggaa 313	1e-07	25/25 (100%)
1554464_a_at	478	697	CB554282.1	Probe Seq: 1 gttgtggaatatgtggatgacctct 25	EST Seq: 341 gttgtggaatacgtggatgacctct 365	3e-05	24/25 (96%)
1554482_a_at	40	355	CD766899.1	Probe Seq: 1 cattgctggcatgacgtttacaact 25	EST Seq: 55 cattgctggcatgacgtttacaact 79	1e-07	25/25 (100%)
1554482_a_at	1032	219	CD766899.1	Probe Seq: 1 aaaaactaccttcctgctatcaatg 25	EST Seq: 119 aaaaactatcttcctgctatcaatg 143	3e-05	24/25 (96%)
1554482_a_at	543	35	CD766899.1	Probe Seq: 1 atcaatggcattgtatttctggtgg 25	EST Seq: 137 atcaatggcattgtatttctggtgg 161	1e-07	25/25 (100%)
1554482_a_at	629	1157	CD766899.1	Probe Seq: 1 ttgtgcagaccacgaaaggctgtta 25	EST Seq: 163 ttgtgcagaccatgaaaggctgtta 187	3e-05	24/25 (96%)
1554482_a_at	721	153	CD766899.1	Probe Seq: 1 accattgctaatgtgcctatactga 25	EST Seq: 227 accattgctaatgtgcctatactga 251	1e-07	25/25 (100%)
1554482_a_at	197	763	CD766899.1	Probe Seq: 1 gtgcctatactgattcttgggaata 25	EST Seq: 239 gtgcctatactgattcttgggaata 263	1e-07	25/25 (100%)
1554482_a_at	486	109	CD766899.1	Probe Seq: 1 agatcgacagacctgaagccatcag 25	EST Seq: 264 agatcgacagacctgaagccatcag 288	1e-07	25/25 (100%)
1554510_s_at	974	495	CD767721.1	Probe Seq: 1 gctggaatgctggtacgatcaatac 25	EST Seq: 584 gctggaatgctggtacaatcaatac 608	3e-05	24/25 (96%)
1554510_s_at	706	733	CD767721.1	Probe Seq: 1 gtacgatcaataccatatgaccaga 25	EST Seq: 596 gtacaatcaataccatatgaccaga 620	3e-05	24/25 (96%)
1554510_s_at	1077	283	CD767721.1	Probe Seq: 1 aataccatatgaccagagcccaggc 25	EST Seq: 604 aataccatatgaccagagcccaggc 628	1e-07	25/25 (100%)
1554544_a_at	882	211	BQ807515.1	Probe Seq: 1 aagacaggccctctgagtccgacga 25	EST Seq: 18 aagacaggccttctgagtccgacga 42	3e-05	24/25 (96%)
1554544_a_at	766	397	BQ807642.1	Probe Seq: 1 ctgagtccgacgagctccagaccat 25	EST Seq: 1 ctgagtccgacgatctccagaccat 25	3e-05	24/25 (96%)
1554574_a_at	925	87	BQ807340.1	Probe Seq: 1 agggaagttcgccatccgacctgac 25	EST Seq: 491 agggaagttcgccatccggcctgac 515	3e-05	24/25 (96%)
1554574_a_at	712	1139	BQ807340.1	Probe Seq: 1 ttcgccatccgacctgacaaaaagt 25	EST Seq: 498 ttcgccatccggcctgacaaaaagt 522	3e-05	24/25 (96%)
1554574_a_at	843	335	BQ807340.1	Probe Seq: 1 cagtgaagtctgtgggcatgatcgc 25	EST Seq: 541 cagtgaagtctgtgggcatgatcgc 565	1e-07	25/25 (100%)
1554574_a_at	1106	47	BQ807340.1	Probe Seq: 1 atcgcgggagggacaggcatcac 23	EST Seq: 561 atcgcgggagggacaggcatcac 583	2e-06	23/23 (100%)
1554574_a_at	610	877	BQ807340.1	Probe Seq: 1 ggcatcaccccgatgctgcaggtga 25	EST Seq: 576 ggcatcactccgatgctgcaggtga 600	3e-05	24/25 (96%)
1554574_a_at	347	345	BQ807340.1	Probe Seq: 1 catgaaggaccctgatgaccacac 24	EST Seq: 611 catgaaggaccctgacgaccacac 634	0.0001	23/24 (95%)
1554577_a_at	865	253	CD767997.1	Probe Seq: 1 aagacgatgcaggttggtctcctct 25	EST Seq: 252 aagatgatgcaggttggtctcctct 276	3e-05	24/25 (96%)
1554577_a_at	781	823	CD767997.1	Probe Seq: 1 ggtctcctcttcatattgcggcttc 25	EST Seq: 267 ggtctcctcttcatattgcagcttc 291	3e-05	24/25 (96%)
1554577_a_at	301	1089	CD767997.1	Probe Seq: 1 tattgcggcttctgctggccgggat 25	EST Seq: 280 tattgcagcttctgctggccgggat 304	3e-05	24/25 (96%)
1554577_a_at	608	1001	CD767997.1	Probe Seq: 1 tctgctggccgggatgagattgtaa 25	EST Seq: 290 tctgctggccgggatgagattgtaa 314	1e-07	25/25 (100%)
1554577_a_at	691	819	CD767997.1	Probe Seq: 1 ggtgctcaagtgaatgctgtcaatc 25	EST Seq: 332 ggtgctcaagtgaatgctgtcaatc 356	1e-07	25/25 (100%)
1554577_a_at	240	881	CB230635.1	Probe Seq: 1 ggctaatccagatgctaaggaccat 25	EST Seq: 408 ggctaatccagatgctgaggaccat 432	3e-05	24/25 (96%)
1554577_a_at	1055	79	CD767997.1	Probe Seq: 1 aggaccattatgaggctacagcaat 25	EST Seq: 450 aggaccattatgaggctacagcaat 474	1e-07	25/25 (100%)
1554609_at	156	1113	CB230871.1	Probe Seq: 1 ttcattgtccaatggtgaagtaaca 25	EST Seq: 59 ttcattgtccaatggtgaagtaaca 83	1e-07	25/25 (100%)
1554609_at	62	245	CB230871.1	Probe Seq: 1 aagccatccagaggaatgcttcttc 25	EST Seq: 322 aagccatccagaggaatgcttcttc 346	1e-07	25/25 (100%)
1554609_at	1158	867	CB230871.1	Probe Seq: 1 ggaatgcttcttcctctctacag 23	EST Seq: 334 ggaatgcttcttcctctctacag 356	2e-06	23/23 (100%)
1554609_at	436	381	CB230871.1	Probe Seq: 1 ctctctacaggacccacttcttggt 25	EST Seq: 347 ctctctacagaacccacttcttggt 371	3e-05	24/25 (96%)
1554609_at	873	177	CB230871.1	Probe Seq: 1 acttggaaactgaaagcctactgtt 25	EST Seq: 450 acttggaaactgaaagcctactgtt 474	1e-07	25/25 (100%)
1554609_at	481	711	CB230871.1	Probe Seq: 1 gttattgttgcttaacagctgatac 25	EST Seq: 479 gttattgttgcttaacagctgatac 503	1e-07	25/25 (100%)
1554609_at	429	687	CB230871.1	Probe Seq: 3 tattctggtgacactactgtgct 25	EST Seq: 507 tattctggtgacactactgtgct 529	2e-06	23/23 (100%)
1554609_at	442	601	CB230871.1	Probe Seq: 1 gacactactgtgctggcttacttaa 25	EST Seq: 516 gacactactgtgctggctcacttaa 540	3e-05	24/25 (96%)
1554609_at	57	755	CB230871.1	Probe Seq: 1 gtgctggcttacttaacctgaatac 25	EST Seq: 525 gtgctggctcacttaacctgaatac 549	3e-05	24/25 (96%)
1554638_at	1051	175	CB228874.1	Probe Seq: 2 ctttcacagtgcaggttgagtatg 25	EST Seq: 510 ctttcacagtacaggttgagtatg 533	0.0001	23/24 (95%)
1554638_at	676	309	CB228874.1	Probe Seq: 1 cacagtgcaggttgagtatgccata 25	EST Seq: 514 cacagtacaggttgagtatgccata 538	3e-05	24/25 (96%)
1554638_at	270	527	CB228874.1	Probe Seq: 2 caggttgagtatgccatatctga 24	EST Seq: 521 caggttgagtatgccatatctga 543	2e-06	23/23 (100%)
1554638_at	789	719	CB228874.1	Probe Seq: 2 tattggatcagttttttggatttt 25	EST Seq: 548 tattggatcagttttttggatttt 571	5e-07	24/24 (100%)
1554638_at	680	1133	BQ807675.1	Probe Seq: 1 ttcttttgagcatcacgttggcatt 25	EST Seq: 28 ttcttttgagcatcacgttggcatt 52	1e-07	25/25 (100%)
1554638_at	1015	1093	BQ807675.1	Probe Seq: 1 tttgagcatcacgttggcatttgaa 25	EST Seq: 32 tttgagcatcacgttggcatttgaa 56	1e-07	25/25 (100%)
1554638_at	439	631	BQ807675.1	Probe Seq: 1 gagcatcacgttggcatttgaaaaa 25	EST Seq: 35 gagcatcacgttggcatttgaaaaa 59	1e-07	25/25 (100%)
1554678_s_at	1071	251	CB555178.1	Probe Seq: 1 aagaacacaaactggatggcaaatt 25	EST Seq: 437 aagaacacaaactggatggcaaatt 461	1e-07	25/25 (100%)
1554678_s_at	921	665	CB555178.1	Probe Seq: 1 gatggcaaattgatagatcccaaaa 25	EST Seq: 451 gatggcaaattgatagatcccaaaa 475	1e-07	25/25 (100%)
1554678_s_at	566	679	CB555178.1	Probe Seq: 1 gatagatcccaaaagggccaaagct 25	EST Seq: 462 gatagatcccaaaagggccaaagct 486	1e-07	25/25 (100%)
1554678_s_at	142	911	CB555178.1	Probe Seq: 1 tgggtggattgagcccggatacttc 25	EST Seq: 521 tgggtggattgagcccggatacttc 545	1e-07	25/25 (100%)
1554678_s_at	239	1153	CB555178.1	Probe Seq: 1 ttgagcccggatacttctgaagaac 25	EST Seq: 529 ttgagcccggatacttctgaagaac 553	1e-07	25/25 (100%)
1554678_s_at	112	551	CB555178.1	Probe Seq: 1 gaatattttggagcctttggagaga 25	EST Seq: 562 gaatattctggagcctttggagaga 586	3e-05	24/25 (96%)
1554678_s_at	1075	683	CB554568.1	Probe Seq: 1 gataccatcaaattggttctgggaa 25	EST Seq: 598 gataccatcaaattggttctgggaa 622	1e-07	25/25 (100%)
1554678_s_at	630	209	CB554568.1	Probe Seq: 1 aaagttgcacaacccaaagaggtat 25	EST Seq: 633 aaagttgcacaacccaaagaggtat 657	1e-07	25/25 (100%)
1554678_s_at	1076	209	CB554568.1	Probe Seq: 1 aaagaggtatataggcagcaacagc 25	EST Seq: 648 aaagaggtatataggcagcaacagc 672	1e-07	25/25 (100%)
1554679_a_at	647	933	CB310318.1	Probe Seq: 1 tgatcatcaatgctgtggtactgtt 25	EST Seq: 221 tgatcatcaatgctgtggtactgtt 245	1e-07	25/25 (100%)
1554679_a_at	986	497	CB310318.1	Probe Seq: 1 gctgtggtactgttgattttattga 25	EST Seq: 232 gctgtggtactgttgattttattga 256	1e-07	25/25 (100%)
1554679_a_at	444	703	CB310318.1	Probe Seq: 1 gttctgaactgggaggtgactttga 25	EST Seq: 293 gttctgaactgggaggtgactttga 317	1e-07	25/25 (100%)
1554679_a_at	980	1099	CB310318.1	Probe Seq: 1 tttctcttctcatgatcctgatatg 25	EST Seq: 356 tttctcttctcatgattctgatatg 380	3e-05	24/25 (96%)
1554679_a_at	1084	763	CB310318.1	Probe Seq: 1 gtgcttatttatccaaactccattc 25	EST Seq: 487 gtgcttgtttatccaaactccattc 511	3e-05	24/25 (96%)
1554679_a_at	1123	549	CB310318.1	Probe Seq: 1 gaatacatacggcaactgcctccta 25	EST Seq: 514 gaatacatacggcaactgcctccta 538	1e-07	25/25 (100%)
1554679_a_at	656	979	CB310318.1	Probe Seq: 1 tcctaattttccctacagagatgat 25	EST Seq: 534 tcctaattttccttacagagatgat 558	3e-05	24/25 (96%)
1554679_a_at	463	669	CB310318.1	Probe Seq: 1 gatgtcatgtcagtgaatcctacc 24	EST Seq: 556 gatgtcatgtcagtgaatcctacc 579	5e-07	24/24 (100%)
1554689_a_at	55	775	CB311843.1	Probe Seq: 1 gtgatgtcccacagaagacccagac 25	EST Seq: 101 gtgatgtcccacagaagacccagac 125	1e-07	25/25 (100%)
1554689_a_at	954	253	CB311843.1	Probe Seq: 1 aagacccagacggtctgtgtggcct 25	EST Seq: 115 aagacccagacggtctgtgtggcct 139	1e-07	25/25 (100%)
1554689_a_at	1087	539	CB311843.1	Probe Seq: 1 gcacaggtgcatgcaagagcattct 25	EST Seq: 157 gcacaggtgcatgcaagagcattct 181	1e-07	25/25 (100%)
1554689_a_at	727	709	CB311843.1	Probe Seq: 1 gttagccttcatgaaattgcagtac 25	EST Seq: 220 gttagccttcatgagattgcagtac 244	3e-05	24/25 (96%)
1554689_a_at	485	959	CB311843.1	Probe Seq: 1 tgcagtacagagatgggtccccaaa 25	EST Seq: 237 tgcagtacagagatgggtccccaaa 261	1e-07	25/25 (100%)
1554689_a_at	397	433	CB311843.1	Probe Seq: 1 ccccaaagtggagtgtatttacagc 25	EST Seq: 255 ccccaaagtggaatgtatttacagc 279	3e-05	24/25 (96%)
1554689_a_at	881	707	CB311843.1	Probe Seq: 1 gttaaattagagacatgcacacaca 25	EST Seq: 282 gttaaattagagacatgcacacaca 306	1e-07	25/25 (100%)
1554689_a_at	235	33	CB311843.1	Probe Seq: 1 atacaagtcccgttctgtagctctg 25	EST Seq: 331 atacaagtcccattctgtagctctg 355	3e-05	24/25 (96%)
1554689_a_at	672	139	CB311843.1	Probe Seq: 1 agctctggccctttgaatatgttta 25	EST Seq: 349 agctctggccctttgaatatgttta 373	1e-07	25/25 (100%)
1554691_a_at	577	437	CB552728.1	Probe Seq: 1 ccggcaaattatgtggaggcgatcc 25	EST Seq: 23 ccggcaaattatgtggaggcgatcc 47	1e-07	25/25 (100%)
1554691_a_at	687	463	CB552728.1	Probe Seq: 1 ccactccttttcctgcaagagatga 25	EST Seq: 125 ccactccttttcctgcaagagatga 149	1e-07	25/25 (100%)
1554691_a_at	866	109	CB552728.1	Probe Seq: 1 agatgatggttccattgctcttggc 25	EST Seq: 144 agatgatggttccattgctcttggc 168	1e-07	25/25 (100%)
1554691_a_at	119	59	CB552728.1	Probe Seq: 1 atgagctggtcatttcgcctggg 23	EST Seq: 192 atgagctggtcatttcgcctggg 214	2e-06	23/23 (100%)
1554691_a_at	204	125	CB552728.1	Probe Seq: 1 agaacaacagaaatagccgcccctc 25	EST Seq: 266 agaacaacagaaatagctgcccctc 290	3e-05	24/25 (96%)
1554691_a_at	665	933	CB552728.1	Probe Seq: 1 tgattactctctctgacgagtccat 25	EST Seq: 389 tgattactctctctgacgactccat 413	3e-05	24/25 (96%)
1554741_s_at	542	83	CB549323.1	Probe Seq: 1 aggattagaacatgcttatacctat 25	EST Seq: 109 aggattagaacatgcttatacctat 133	1e-07	25/25 (100%)
1554741_s_at	130	583	CB549323.1	Probe Seq: 1 gaacaaaatttctaatgctgctcaa 25	EST Seq: 140 gaacaaaatttctaatgctgctcaa 164	1e-07	25/25 (100%)
1554741_s_at	988	225	CB549323.1	Probe Seq: 1 aaaatttctaatgctgctcaagtgg 25	EST Seq: 144 aaaatttctaatgctgctcaagtgg 168	1e-07	25/25 (100%)
1554741_s_at	957	805	CB549323.1	Probe Seq: 1 gggtattgctaaaaggatgtttcca 25	EST Seq: 172 gggtattgctaaaaggatgtttcca 196	1e-07	25/25 (100%)
1554741_s_at	261	685	CB549323.1	Probe Seq: 2 atagcaacagtgattgatgataat 25	EST Seq: 214 atagcaacagtgattgatgataat 237	5e-07	24/24 (100%)
1554741_s_at	1138	865	CB549323.1	Probe Seq: 1 ggaatatggcttttaataatgttct 25	EST Seq: 354 ggaatatggcttttaataatgttct 378	1e-07	25/25 (100%)
1554741_s_at	735	35	CB549323.1	Probe Seq: 1 ataatgttcttcccacaaataatca 25	EST Seq: 369 ataatgttctacccacaaataatca 393	3e-05	24/25 (96%)
1554747_a_at	410	633	CB550922.1	Probe Seq: 1 gagcacaatgactttctgaagctga 25	EST Seq: 148 gagcacaacgactttctgaagctga 172	3e-05	24/25 (96%)
1554747_a_at	210	527	CB554569.1	Probe Seq: 1 gcaggatctccaggaggtgacccag 25	EST Seq: 151 gcaggatctccaggaggtgacccag 175	1e-07	25/25 (100%)
1554747_a_at	115	499	CB550922.1	Probe Seq: 2 ctgtgtgttttcaatccttgggag 25	EST Seq: 512 ctgtgtgttttcaatccttgggag 535	5e-07	24/24 (100%)
1554768_a_at	343	139	CB308662.1	Probe Seq: 1 agctctcccgggagcagggaatcac 25	EST Seq: 11 agctctcccgggagcagggaatcac 35	1e-07	25/25 (100%)
1554768_a_at	720	595	CB308662.1	Probe Seq: 1 gaaatcgtggccgagttcttctcat 25	EST Seq: 52 gaaatcgtggccgagttcttctcat 76	1e-07	25/25 (100%)
1554768_a_at	942	103	CB308662.1	Probe Seq: 1 agttcttctcattcggcatcaacag 25	EST Seq: 65 agttcttctcattcggcatcaacag 89	1e-07	25/25 (100%)
1554768_a_at	345	189	CB308662.1	Probe Seq: 1 acagcattttatatcagcgtggcat 25	EST Seq: 86 acagcattttatatcagcgtggcat 110	1e-07	25/25 (100%)
1554768_a_at	586	323	CB308662.1	Probe Seq: 1 cagcgtggcatatatccatctgaaa 25	EST Seq: 100 cagcgtggcatatatccatctgaaa 124	1e-07	25/25 (100%)
1554768_a_at	1053	347	CB308662.1	Probe Seq: 1 catctgaaacctttactcgagtgca 25	EST Seq: 116 catctgaaacttttactcgagtgca 140	3e-05	24/25 (96%)
1554768_a_at	12	123	CB308662.1	Probe Seq: 1 agaaatacggactcaccttgcttgt 25	EST Seq: 140 agaaatacggactcaccttgcttgt 164	1e-07	25/25 (100%)
1554768_a_at	960	611	CB308662.1	Probe Seq: 1 gactcaccttgcttgtaactactga 25	EST Seq: 149 gactcaccttgcttgtaactactga 173	1e-07	25/25 (100%)
1554768_a_at	231	739	CB308662.1	Probe Seq: 1 gtaactactgatcttgagctcataa 25	EST Seq: 163 gtaactactgatcttgagctcataa 187	1e-07	25/25 (100%)
1554831_x_at	974	655	CD767323.1	Probe Seq: 2 aggtggctttttcaccaaaagaat 25	EST Seq: 191 aggtggctttttcaccaaaagaat 214	5e-07	24/24 (100%)
1554831_x_at	1086	1081	CD767323.1	Probe Seq: 1 tataattcaccatctttcagaccag 25	EST Seq: 214 tataattcaccatctttcagaccag 238	1e-07	25/25 (100%)
1554831_x_at	314	1129	CD767323.1	Probe Seq: 1 ttcaccatctttcagaccagaatat 25	EST Seq: 219 ttcaccatctttcagaccagaatat 243	1e-07	25/25 (100%)
1554834_a_at	1113	953	CB553671.1	Probe Seq: 1 tgcaagcctttcaccaaccaaatag 25	EST Seq: 59 tgcaagcctttcaccaaccaaatag 83	1e-07	25/25 (100%)
1554834_a_at	196	245	CB553671.1	Probe Seq: 1 aaccaaatagttgcctctctcgtca 25	EST Seq: 74 aaccaaatagttgcctctcttgtca 98	3e-05	24/25 (96%)
1554834_a_at	1041	129	CB554128.1	Probe Seq: 1 agcacattccttttgcaggtctgag 25	EST Seq: 150 agcacattccttttgcaggtctgag 174	1e-07	25/25 (100%)
1554834_a_at	296	85	CB554128.1	Probe Seq: 1 aggtctgagctaagcccctgaaagc 25	EST Seq: 166 aggtctgagctaagcccctgaaagc 190	1e-07	25/25 (100%)
1554834_a_at	316	265	CB554128.1	Probe Seq: 1 aaggtgcctgttgttcacacttaag 25	EST Seq: 228 aaggtgcctgttgttcacacttaag 252	1e-07	25/25 (100%)
1554834_a_at	654	827	CB553671.1	Probe Seq: 1 ggtacttagtcacatctttgtca 23	EST Seq: 503 ggtacttagtcacatctttgtca 525	2e-06	23/23 (100%)
1554868_s_at	439	709	CB550798.1	Probe Seq: 1 gttactgtctatttaaaactgcaag 25	EST Seq: 43 gttattgtctatttaaaactgcaag 67	3e-05	24/25 (96%)
1554868_s_at	349	1087	CB550798.1	Probe Seq: 1 tattacctaaacttgtctggctccc 25	EST Seq: 89 tattacctaaacttgtctggctccc 113	1e-07	25/25 (100%)
1554868_s_at	390	895	CB550798.1	Probe Seq: 1 tggctcccaggaacagccttataga 25	EST Seq: 106 tggctcccaggaacagccttataga 130	1e-07	25/25 (100%)
1554868_s_at	248	1149	CB550798.1	Probe Seq: 1 ttgaaatagtccacttcaccttaat 25	EST Seq: 328 ttgaaatagcccacttcaccttaat 352	3e-05	24/25 (96%)
1554868_s_at	571	153	CB550798.1	Probe Seq: 1 accttaatgggtcttgtctatcttc 25	EST Seq: 345 accttaatgggtcttgtctatcttc 369	1e-07	25/25 (100%)
1554868_s_at	971	137	CB550798.1	Probe Seq: 1 agctagttcctgtaagcatttccac 25	EST Seq: 448 agctaggtcctgtaagcatttccac 472	3e-05	24/25 (96%)
1554868_s_at	165	521	CB550798.1	Probe Seq: 1 gcatttccaccagaacttgaggcaa 25	EST Seq: 463 gcatttccaccagaacttgaggcaa 487	1e-07	25/25 (100%)
1554878_a_at	687	627	CB308915.1	Probe Seq: 1 gagcttaaactgtgcttccgagtaa 25	EST Seq: 19 gagcttaaactgtgcttccgagtaa 43	1e-07	25/25 (100%)
1554878_a_at	165	919	CB308915.1	Probe Seq: 1 tgtgcttccgagtaaggctcactaa 25	EST Seq: 29 tgtgcttccgagtaaggctcactaa 53	1e-07	25/25 (100%)
1554878_a_at	926	1037	CB308915.1	Probe Seq: 1 taaggctcactaaatacctctatga 25	EST Seq: 41 taaggctcactaaatacctctatga 65	1e-07	25/25 (100%)
1554878_a_at	391	659	CB308915.1	Probe Seq: 1 gaggagtatcttcaagctttcacat 25	EST Seq: 64 gaggagtatcttcaatctttcacat 88	3e-05	24/25 (96%)
1554878_a_at	1063	301	CB308915.1	Probe Seq: 1 caacagaatagctaatccagaccag 25	EST Seq: 111 caacagaatagctaatccagaccag 135	1e-07	25/25 (100%)
1554878_a_at	202	119	CB308915.1	Probe Seq: 1 agaccagctgcttacacaagatgta 25	EST Seq: 129 agaccagctgcttacacaagatgta 153	1e-07	25/25 (100%)
1554878_a_at	1077	777	CB308915.1	Probe Seq: 1 gtgtagtcgatctgtattcaaatct 25	EST Seq: 170 gtgtagtcgatctgtattcaaatct 194	1e-07	25/25 (100%)
1554878_a_at	325	707	CB308915.1	Probe Seq: 1 gttaacgagtgcaattggagctcag 25	EST Seq: 234 gttaacgagtgcaattggagctcag 258	1e-07	25/25 (100%)
1554894_a_at	104	659	CB308752.1	Probe Seq: 1 gaggagaggaaccaagctatacttg 25	EST Seq: 68 gaggagaggaaccacgctatacttg 92	3e-05	24/25 (96%)
1554894_a_at	274	513	CB308752.1	Probe Seq: 1 gctatacttgaccttaaagcagcag 25	EST Seq: 83 gctatacttgaccttaaagcagcag 107	1e-07	25/25 (100%)
1554894_a_at	926	211	CB308752.1	Probe Seq: 1 aaagcagcaggatggtcggaattaa 25	EST Seq: 98 aaagcagcaggatggtcggaattaa 122	1e-07	25/25 (100%)
1554894_a_at	715	11	CB308752.1	Probe Seq: 1 attaagtgagagagatgccatctac 25	EST Seq: 118 attaagtgagagagatgccatctac 142	1e-07	25/25 (100%)
1554894_a_at	620	127	CB308752.1	Probe Seq: 1 agaattctccttccacaattttaat 25	EST Seq: 145 agaattctccttccacagttttaat 169	3e-05	24/25 (96%)
1554894_a_at	742	877	CB308752.1	Probe Seq: 1 ggcatttggctttatgtcccgagtt 25	EST Seq: 172 ggcatttggctttatgtcccgagtt 196	1e-07	25/25 (100%)
1554894_a_at	474	1101	CB308752.1	Probe Seq: 1 tttatgtcccgagttgccctacaag 25	EST Seq: 182 tttatgtcccgagttgccctacaag 206	1e-07	25/25 (100%)
1554894_a_at	10	647	CB308752.1	Probe Seq: 1 gagttgccctacaagcagagaagat 25	EST Seq: 192 gagttgccctacaagcagagaagat 216	1e-07	25/25 (100%)
1554894_a_at	902	317	CB308752.1	Probe Seq: 1 cacccagaatggttcaatgtataca 25	EST Seq: 224 cacccagaatggttcaatgtataca 248	1e-07	25/25 (100%)
1554894_a_at	488	723	CB308752.1	Probe Seq: 1 gtatacaacaaggtccagataactc 25	EST Seq: 242 gtatacaacaaggtccagataactc 266	1e-07	25/25 (100%)
1554894_a_at	834	107	CB308752.1	Probe Seq: 1 agataactctcacctcacatgactg 25	EST Seq: 258 agataactctcacctcacatgactg 282	1e-07	25/25 (100%)
1554899_s_at	710	1057	CB550906.1	Probe Seq: 1 tactccttttggttgaacaagcagc 25	EST Seq: 26 tactccttttggttgaacaagcagc 50	1e-07	25/25 (100%)
1554899_s_at	189	475	CB555505.1	Probe Seq: 1 gccatcctgtttctgtatggaattg 25	EST Seq: 53 gccatcctgtgtctgtatggaattg 77	3e-05	24/25 (96%)
1554899_s_at	263	439	CB555505.1	Probe Seq: 1 cctgtttctgtatggaattgtcctc 25	EST Seq: 58 cctgtgtctgtatggaattgtcctc 82	3e-05	24/25 (96%)
1554899_s_at	682	981	CB555505.1	Probe Seq: 1 tcctctactgtcgactgaagatcca 25	EST Seq: 87 tcctctactgtcgactgaagatcca 111	1e-07	25/25 (100%)
1554899_s_at	224	1009	CB555505.1	Probe Seq: 1 tctactgtcgactgaagatccaagt 25	EST Seq: 90 tctactgtcgactgaagatccaagt 114	1e-07	25/25 (100%)
1554899_s_at	527	675	CB555505.1	Probe Seq: 1 gatccaagtgcgaaaggcagctata 25	EST Seq: 106 gatccaagtgcgaaaggcagctata 130	1e-07	25/25 (100%)
1554899_s_at	1033	531	CB555505.1	Probe Seq: 1 gcagctataaccagctatgagaaat 25	EST Seq: 122 gcagctatagccagctatgagaaat 146	3e-05	24/25 (96%)
1554915_a_at	743	1105	CB551999.1	Probe Seq: 1 ttttttagctaggagttcagaattt 25	EST Seq: 212 ttttttagctagtagttcagaattt 236	3e-05	24/25 (96%)
1554915_a_at	978	1109	CB551999.1	Probe Seq: 1 ttttctttcatgacaacacattcca 25	EST Seq: 264 ttttctttcatgacaacacattcca 288	1e-07	25/25 (100%)
1554915_a_at	854	203	CB551999.1	Probe Seq: 3 atgaatcatgcttatgtactaag 25	EST Seq: 292 atgaatcatgcttatgtactaag 314	2e-06	23/23 (100%)
1554915_a_at	809	635	CB551999.1	Probe Seq: 1 gagagacttaagttataggtgacct 25	EST Seq: 341 gagagacttacgttataggtgacct 365	3e-05	24/25 (96%)
1554915_a_at	68	711	CB551999.1	Probe Seq: 1 gttataggtgaccttagagacctaa 25	EST Seq: 352 gttataggtgaccttagagacctaa 376	1e-07	25/25 (100%)
1554915_a_at	233	637	CB551999.1	Probe Seq: 1 gagacttgacacatggaaggagtaa 25	EST Seq: 383 gagacttgacacatggaaggagtaa 407	1e-07	25/25 (100%)
1554915_a_at	756	737	CB551999.1	Probe Seq: 1 gtaacattagggtctacctctacct 25	EST Seq: 404 gtaacattagggtctacctctacct 428	1e-07	25/25 (100%)
1554915_a_at	598	823	CB551999.1	Probe Seq: 1 ggtctacctctacctcaatttagtt 25	EST Seq: 414 ggtctacctctacctcaatttagtt 438	1e-07	25/25 (100%)
1554915_a_at	1034	1061	CB551999.1	Probe Seq: 1 tacctcaatttagttagcgatttac 25	EST Seq: 424 tacctcaatttagttagtgatttac 448	3e-05	24/25 (96%)
1554915_a_at	1154	491	CB551999.1	Probe Seq: 3 gatttactacaatttcagagctt 25	EST Seq: 442 gatttactacaatttcagagctt 464	2e-06	23/23 (100%)
1554966_a_at	700	333	CB309701.1	Probe Seq: 1 cagtattactatcacaccaacagcc 25	EST Seq: 53 cagtattactatcacaccaacagcc 77	1e-07	25/25 (100%)
1554966_a_at	10	381	CB309701.1	Probe Seq: 1 ctcttcctcgacaatcacaaattac 25	EST Seq: 82 ctcttcctcgacaatcacaaattac 106	1e-07	25/25 (100%)
1554980_a_at	823	439	CB550230.1	Probe Seq: 1 cctgggtcactggtgtttgaggatt 25	EST Seq: 100 cctgggtcactggtgtttgaggatt 124	1e-07	25/25 (100%)
1554980_a_at	207	939	CB550230.1	Probe Seq: 1 tgaggattttgctaacctgacgccc 25	EST Seq: 117 tgaggattttgccaacctgacgccc 141	3e-05	24/25 (96%)
1554980_a_at	177	1043	CB550230.1	Probe Seq: 2 aacctgacgccctttgtcaaggaa 25	EST Seq: 130 aacctgacgccctttgtcaaggaa 153	5e-07	24/24 (100%)
1554980_a_at	1009	425	CB550230.1	Probe Seq: 1 ccctttgtcaaggaagagctgaggt 25	EST Seq: 139 ccctttgtcaaggaagagctgaggt 163	1e-07	25/25 (100%)
1554980_a_at	894	499	CB550230.1	Probe Seq: 1 gctgaggtttgccatccagaacaag 25	EST Seq: 156 gctgaggtttgccatccagaacaag 180	1e-07	25/25 (100%)
1554980_a_at	226	125	CB550230.1	Probe Seq: 1 agaacaagcacctctgccaccggat 25	EST Seq: 173 agaacaagcacctctgccaccggat 197	1e-07	25/25 (100%)
1554980_a_at	410	319	CB550230.1	Probe Seq: 1 caccggatgtcctctgcgctgga 23	EST Seq: 190 caccggatgtcctctgcgctgga 212	2e-06	23/23 (100%)
1554980_a_at	464	303	CB550230.1	Probe Seq: 1 caaaagccgaggtagcccctgaaga 25	EST Seq: 254 caaaagccgaggtagcccctgaaga 278	1e-07	25/25 (100%)
1554982_a_at	446	1065	CD767373.1	Probe Seq: 3 gcactttgaagcctactattgaa 25	EST Seq: 160 gcactttgaagcctactattgaa 182	2e-06	23/23 (100%)
1554982_a_at	1039	951	CD767373.1	Probe Seq: 1 tgaagcctactattgaagcattgcc 25	EST Seq: 166 tgaagcctactattgaagcattgcc 190	1e-07	25/25 (100%)
1554982_a_at	398	1113	CD767373.1	Probe Seq: 1 ttatgctcctgctaatgagaaaaat 25	EST Seq: 257 ttatgctcctgctaatgagaaaaat 281	1e-07	25/25 (100%)
1554982_a_at	335	775	CD767373.1	Probe Seq: 1 gtgttcacaacacaaaatccaaatg 25	EST Seq: 312 gtgttaacaacacaaaatccaaatg 336	3e-05	24/25 (96%)
1554982_a_at	1019	201	CD767373.1	Probe Seq: 1 aaatccaaatggcactgagtctgaa 25	EST Seq: 326 aaatccaaatggcactgagtctgaa 350	1e-07	25/25 (100%)
1554982_a_at	620	71	CD767373.1	Probe Seq: 1 atggcactgagtctgaaatatctgt 25	EST Seq: 334 atggcactgagtctgaaataactgt 358	3e-05	24/25 (96%)
1554982_a_at	1131	771	CD767373.1	Probe Seq: 1 gtgagagccacaactgacctgaatt 25	EST Seq: 357 gtgagagccacaactgacctgaatt 381	1e-07	25/25 (100%)
1555015_a_at	453	115	CB554920.1	Probe Seq: 1 agagcctccaaaactggaagcccat 25	EST Seq: 109 agagtctccaaaactggaagcccat 133	3e-05	24/25 (96%)
1555015_a_at	592	899	CB554920.1	Probe Seq: 1 tggaagcccatcataaggcatgaga 25	EST Seq: 123 tggaagcccatcatgaggcatgaga 147	3e-05	24/25 (96%)
1555015_a_at	669	587	CB554920.1	Probe Seq: 1 gaaacatggtaactcaagactgcct 25	EST Seq: 292 gaaacatggtaactcaagactgcct 316	1e-07	25/25 (100%)
1555015_a_at	735	253	CB554920.1	Probe Seq: 1 aagactgcctgcctaggtttcttag 25	EST Seq: 307 aagactgcctgcctaggtttcttag 331	1e-07	25/25 (100%)
1555015_a_at	952	479	CB554920.1	Probe Seq: 1 gcctgcctaggtttcttagattaat 25	EST Seq: 313 gcctgcctaggtttcttagattaat 337	1e-07	25/25 (100%)
1555037_a_at	790	315	CB308129.1	Probe Seq: 1 cactgtcactttttctcatgttcta 25	EST Seq: 299 cactgtcactttttctcatgttcta 323	1e-07	25/25 (100%)
1555037_a_at	333	53	CB308129.1	Probe Seq: 1 atgaccttgggcacagggaagttct 25	EST Seq: 430 atgaccttgggcacagggaggttct 454	3e-05	24/25 (96%)
1555037_a_at	917	775	CB308129.1	Probe Seq: 1 gtgttgaagatactgcagtcatttt 25	EST Seq: 536 gtgttgaagatactgcagtcatttt 560	1e-07	25/25 (100%)
1555037_a_at	357	501	CB308129.1	Probe Seq: 1 gctgaatgtttccaatagactaaat 25	EST Seq: 573 gctgaatgttttcaatagactaaat 597	3e-05	24/25 (96%)
1555125_at	489	1035	BQ807332.1	Probe Seq: 1 taatatccctcaggttcaagccagt 25	EST Seq: 19 taatatccctcaggttcaagccagt 43	1e-07	25/25 (100%)
1555125_at	744	103	BQ807332.1	Probe Seq: 1 agttatacggcctatggatcatcag 25	EST Seq: 122 agttatacggcctatggatcatcag 146	1e-07	25/25 (100%)
1555125_at	549	757	BQ807332.1	Probe Seq: 1 gtccctttcaaaactcccagtaatg 25	EST Seq: 176 gtccctttcaaaactcccagtaatg 200	1e-07	25/25 (100%)
1555125_at	1114	671	BQ807332.1	Probe Seq: 1 gatgactcccgttactattgatttg 25	EST Seq: 202 gatgactcccgttactattgatttg 226	1e-07	25/25 (100%)
1555185_x_at	116	267	CB553294.1	Probe Seq: 1 aaggaccccacaactcagaagctga 25	EST Seq: 315 aaggaccccacaactcagaagctga 339	1e-07	25/25 (100%)
1555185_x_at	1023	251	CB553294.1	Probe Seq: 1 aagaacttggcccatcctgttatcc 25	EST Seq: 369 aagaacttggcccatcctgtcatcc 393	3e-05	24/25 (96%)
1555185_x_at	48	487	CB553294.1	Probe Seq: 1 gcccatcctgttatccagaactttt 25	EST Seq: 378 gcccatcctgtcatccagaactttt 402	3e-05	24/25 (96%)
1555185_x_at	508	975	CB553294.1	Probe Seq: 1 tccagcagaagatgctgcgcttcct 25	EST Seq: 415 tccagcagaagatgctgcgcttcct 439	1e-07	25/25 (100%)
1555193_a_at	158	533	CB552969.1	Probe Seq: 1 gcagcaagaacgaaatgataccaat 25	EST Seq: 50 gcagcaagaacgaaatgataccaat 74	1e-07	25/25 (100%)
1555193_a_at	1148	681	CB552969.1	Probe Seq: 1 gataccaattttcatggcgtttgta 25	EST Seq: 66 gataccaattttcatggcatttgta 90	3e-05	24/25 (96%)
1555193_a_at	734	1019	CB552969.1	Probe Seq: 1 tcatggcgtttgtatgttttgcaat 25	EST Seq: 77 tcatggcatttgtatgttttgcaat 101	3e-05	24/25 (96%)
1555193_a_at	418	997	CB552969.1	Probe Seq: 1 tctgttattttgaaccacatggcca 25	EST Seq: 122 tctgttattttgaaccacatggcca 146	1e-07	25/25 (100%)
1555193_a_at	292	581	CB552969.1	Probe Seq: 1 gaacatgctttcaacattggattgc 25	EST Seq: 149 gaacatgctttcaacattggattgc 173	1e-07	25/25 (100%)
1555193_a_at	278	3	CB552969.1	Probe Seq: 1 attggattgccagacaacattgtaa 25	EST Seq: 164 attggattgccagacaacattgtaa 188	1e-07	25/25 (100%)
1555193_a_at	230	249	CB552969.1	Probe Seq: 1 aagcttgacaatttgcagtgcttgt 25	EST Seq: 221 aagcttgacaatttacagtgcttgt 245	3e-05	24/25 (96%)
1555193_a_at	1068	765	CB552969.1	Probe Seq: 1 gtgcttgtactgtgagaagaccttc 25	EST Seq: 238 gtgcttgtactgtgagaagaccttc 262	1e-07	25/25 (100%)
1555193_a_at	804	619	CB552969.1	Probe Seq: 1 gaccttcagggacaaaaatacactt 25	EST Seq: 256 gaccttcagggacaaaaatacactt 280	1e-07	25/25 (100%)
1555202_a_at	1123	543	CB552962.1	Probe Seq: 1 gcaactcactcgaatgttagcagat 25	EST Seq: 35 gcaactcactcgtatgttagcagat 59	3e-05	24/25 (96%)
1555202_a_at	626	709	CB552962.1	Probe Seq: 1 gttagcagattttcttcgttgtcaa 25	EST Seq: 50 gttagcagattttcttcgttgtcaa 74	1e-07	25/25 (100%)
1555226_s_at	209	695	CB555378.1	Probe Seq: 1 gattgatattcgactctccagggtt 25	EST Seq: 2 gattgatactcgactctccagggtt 26	3e-05	24/25 (96%)
1555226_s_at	766	7	CB555378.1	Probe Seq: 3 tcgactctccagggttcaggata 25	EST Seq: 11 tcgactctccagggttcaggata 33	2e-06	23/23 (100%)
1555226_s_at	82	671	CB555378.1	Probe Seq: 1 gatgatgctagactactacaactgg 25	EST Seq: 64 gatgatgctagactgctacaactgg 88	3e-05	24/25 (96%)
1555226_s_at	747	589	CB555378.1	Probe Seq: 1 gaaagctctggatgccattcgtacc 25	EST Seq: 133 gaaagctctggatgccattcgtacc 157	1e-07	25/25 (100%)
1555226_s_at	905	353	CB553699.1	Probe Seq: 1 cattcgtacctctgagatcccattt 25	EST Seq: 296 cattcgtacctctgaaatcccattt 320	3e-05	24/25 (96%)
1555226_s_at	495	677	CB555378.1	Probe Seq: 2 atcccatttcattctgaaggccgg 25	EST Seq: 164 atcccatttcattctgaaggccgg 187	5e-07	24/24 (100%)
1555226_s_at	521	271	CB553699.1	Probe Seq: 1 aatgggcaagaatttccgctccta 24	EST Seq: 350 aatgggccagaatttccgctccta 373	0.0001	23/24 (95%)
1555247_a_at	137	641	CB551759.1	Probe Seq: 1 gagagctcttgttagctgatattca 25	EST Seq: 290 gagagctcttgttagctgatgttca 314	3e-05	24/25 (96%)
1555247_a_at	1153	1043	CB551759.1	Probe Seq: 1 taaaattgtctctggtctgaccaaa 25	EST Seq: 327 taaaattgtctctgatctgaccaaa 351	3e-05	24/25 (96%)
1555247_a_at	789	187	CB551759.1	Probe Seq: 1 acagaagtcatctttacagaggtga 25	EST Seq: 351 acagaagtcatctttacagaggtga 375	1e-07	25/25 (100%)
1555247_a_at	717	685	CB551759.1	Probe Seq: 1 gatatgcttgatctacacagagatg 25	EST Seq: 374 gatatgcttgatctacacacagatg 398	3e-05	24/25 (96%)
1555247_a_at	22	771	CB551759.1	Probe Seq: 1 gtgacttgatctgtagcaccaatgc 25	EST Seq: 398 gtgacttgatctgtagcaccaatgc 422	1e-07	25/25 (100%)
1555247_a_at	1025	535	CB551759.1	Probe Seq: 1 gcaccaatgcaatgtaggtctcagt 25	EST Seq: 413 gcaccaatgcaatgtaggtctcagt 437	1e-07	25/25 (100%)
1555247_a_at	545	571	CB551759.1	Probe Seq: 1 gaagccctttgcagttgaggtgtta 25	EST Seq: 451 gaagccctttgcagttgaggtgtta 475	1e-07	25/25 (100%)
1555247_a_at	100	775	CB551759.1	Probe Seq: 1 gtgttaggaacctgctggtcatggt 25	EST Seq: 470 gtgttaggaacctgctggtcatggt 494	1e-07	25/25 (100%)
1555247_a_at	727	715	CB551759.1	Probe Seq: 1 gtttcttgtcagtcctttgggaaat 25	EST Seq: 523 gtttcttgtcagtcctttgggaaat 547	1e-07	25/25 (100%)
1555247_a_at	1039	783	CB551759.1	Probe Seq: 1 gtgggaaccctaatttccacagaat 25	EST Seq: 573 gtgggaaccctaatttccaaagaat 597	3e-05	24/25 (96%)
1555268_a_at	144	549	BQ807814.1	Probe Seq: 1 gaatattcccaattttcgaagtcag 25	EST Seq: 27 gaatattcccaattttcgaagtcag 51	1e-07	25/25 (100%)
1555268_a_at	357	1089	BQ807814.1	Probe Seq: 1 tattcccaattttcgaagtcagtaa 25	EST Seq: 30 tattcccaattttcgaagtcagtaa 54	1e-07	25/25 (100%)
1555278_a_at	868	53	CB310778.1	Probe Seq: 1 atgctgacattgaaccatttctgaa 25	EST Seq: 160 atgctgacattgaaccatttctgaa 184	1e-07	25/25 (100%)
1555278_a_at	981	185	CB310778.1	Probe Seq: 1 acagttcttccagagctatgtcgaa 25	EST Seq: 194 acagttcttccagagctatgtcgaa 218	1e-07	25/25 (100%)
1555278_a_at	907	509	CB310778.1	Probe Seq: 1 gctatgtcgaaagaggccttcgggt 25	EST Seq: 208 gctatgtcgaaagaggccttcgggt 232	1e-07	25/25 (100%)
1555278_a_at	1000	653	CB310778.1	Probe Seq: 1 gagggcaaaggtcgtatttccactt 25	EST Seq: 249 gagggcaaaggtcgcatttccactt 273	3e-05	24/25 (96%)
1555278_a_at	815	721	CB310778.1	Probe Seq: 3 atttccacttcaacaggcatctc 25	EST Seq: 264 atttccacttcaacaggcatctc 286	2e-06	23/23 (100%)
1555278_a_at	413	539	CB310778.1	Probe Seq: 1 gcacagtgtcctccataggtaacac 25	EST Seq: 325 gcacagtgtcctccataggtaacac 349	1e-07	25/25 (100%)
1555278_a_at	656	75	CB310778.1	Probe Seq: 1 aggctaaagatcctccgacagcgat 25	EST Seq: 387 aggctaaagatcctccgacagcgat 411	1e-07	25/25 (100%)
1555278_a_at	320	603	CB310778.1	Probe Seq: 1 gacagcgatgtggtctggacaacac 25	EST Seq: 403 gacagcgatgtggtctggacaacac 427	1e-07	25/25 (100%)
1555278_a_at	209	211	CB310778.1	Probe Seq: 1 aaagcaagatgaccgacctcctttg 25	EST Seq: 428 aaagcaagatgaccgacctcctttg 452	1e-07	25/25 (100%)
1555278_a_at	996	163	CB310778.1	Probe Seq: 2 cgggagcagcaccagcattcagac 25	EST Seq: 540 cgggagcagcaccagcattcagac 563	5e-07	24/24 (100%)
1555349_a_at	119	137	CB552248.1	Probe Seq: 1 agctgtcgaacaaccccgtgaaggg 25	EST Seq: 99 agctgtcgaacaaccccgtgaaggg 123	1e-07	25/25 (100%)
1555349_a_at	324	825	CB552248.1	Probe Seq: 1 ggtcatgaaccccaagtttgctgag 25	EST Seq: 427 ggtcatgaaccccaagtttgctgag 451	1e-07	25/25 (100%)
1555358_a_at	1065	801	CB552790.1	Probe Seq: 1 gggagactacaatgctgctaaattt 25	EST Seq: 630 gggagactacaatgctgctaaattt 654	1e-07	25/25 (100%)
1555358_a_at	890	509	CB552790.1	Probe Seq: 1 gctaaatttactaaagctgcaaagg 25	EST Seq: 646 gctaaatttactaaagctgcaaagg 670	1e-07	25/25 (100%)
1555358_a_at	967	245	CB552790.1	Probe Seq: 1 aagctgcaaaggattattgtgcaac 25	EST Seq: 659 aagctgcaaaggattattgtgcaac 683	1e-07	25/25 (100%)
1555358_a_at	405	3	CB552790.1	Probe Seq: 1 attgtgcaacaaagtggtccatttt 25	EST Seq: 674 attgtgcaacaaagtggtccatttt 698	1e-07	25/25 (100%)
1555358_a_at	1123	89	CB552790.1	Probe Seq: 1 agtggtccattttgcgggaacgctt 25	EST Seq: 686 agtggtccattttgcgggaacgctt 710	1e-07	25/25 (100%)
1555373_at	379	1057	CB312090.1	Probe Seq: 1 tactccactgacagcactagacagg 25	EST Seq: 285 tactccactgacagcactagacagg 309	1e-07	25/25 (100%)
1555373_at	550	603	CB312090.1	Probe Seq: 1 gacagcactagacaggtcatcaaga 25	EST Seq: 294 gacagcactagacaggtcatcaaga 318	1e-07	25/25 (100%)
1555408_at	1032	153	CB554669.1	Probe Seq: 1 accttcttcagacttgccttcgcat 25	EST Seq: 304 accttcttcagacttgcctttgcat 328	3e-05	24/25 (96%)
1555408_at	119	363	CB554669.1	Probe Seq: 1 cttcttcagacttgccttcgcatga 25	EST Seq: 306 cttcttcagacttgcctttgcatga 330	3e-05	24/25 (96%)
1555408_at	294	1133	CB554669.1	Probe Seq: 1 ttcttcagacttgccttcgcatgac 25	EST Seq: 307 ttcttcagacttgcctttgcatgac 331	3e-05	24/25 (96%)
1555408_at	557	1129	CB554669.1	Probe Seq: 1 ttcagacttgccttcgcatgacatg 25	EST Seq: 310 ttcagacttgcctttgcatgacatg 334	3e-05	24/25 (96%)
1555408_at	919	1023	CB554669.1	Probe Seq: 1 tcagacttgccttcgcatgacatgc 25	EST Seq: 311 tcagacttgcctttgcatgacatgc 335	3e-05	24/25 (96%)
1555408_at	500	329	CB554669.1	Probe Seq: 1 cagacttgccttcgcatgacatgct 25	EST Seq: 312 cagacttgcctttgcatgacatgct 336	3e-05	24/25 (96%)
1555408_at	159	609	CB554669.1	Probe Seq: 1 gacttgccttcgcatgacatgctgc 25	EST Seq: 314 gacttgcctttgcatgacatgctgc 338	3e-05	24/25 (96%)
1555409_a_at	675	1033	CB554669.1	Probe Seq: 2 aattacccttcagctcttagttcc 25	EST Seq: 341 aattacccttcagctcttagttcc 364	5e-07	24/24 (100%)
1555409_a_at	190	139	CB554669.1	Probe Seq: 1 agctcttagttcctctgctggaaac 25	EST Seq: 352 agctcttagttcctctgctggaaac 376	1e-07	25/25 (100%)
1555409_a_at	1093	103	CB554669.1	Probe Seq: 1 agttcctctgctggaaacatcatgc 25	EST Seq: 359 agttcctctgctggaaacatcatgc 383	1e-07	25/25 (100%)
1555409_a_at	1110	999	CB554669.1	Probe Seq: 1 tctgctggaaacatcatgccaacaa 25	EST Seq: 365 tctgctggaaacatcatgccaacaa 389	1e-07	25/25 (100%)
1555409_a_at	944	973	CB554669.1	Probe Seq: 1 tgccaacaacttacatctcagtcac 25	EST Seq: 381 tgccaacaacttacatctcagtcac 405	1e-07	25/25 (100%)
1555409_a_at	86	227	CB554669.1	Probe Seq: 1 aacaacttacatctcagtcactcca 25	EST Seq: 385 aacaacttacatctcagtcactcca 409	1e-07	25/25 (100%)
1555409_a_at	279	897	CB554669.1	Probe Seq: 1 tggcatgggtaaaccagctattact 25	EST Seq: 415 tggcatgggtaaaccagctattact 439	1e-07	25/25 (100%)
1555409_a_at	909	243	CB554669.1	Probe Seq: 1 aaccagctattactaagagaaaatt 25	EST Seq: 426 aaccagctattactaaaagaaaatt 450	3e-05	24/25 (96%)
1555409_a_at	569	581	CB554669.1	Probe Seq: 1 gaaaattttctcctggtagacctcg 25	EST Seq: 444 gaaaattttctcctggtagacctcg 468	1e-07	25/25 (100%)
1555409_a_at	103	1099	CB554669.1	Probe Seq: 1 tttctcctggtagacctcggtccaa 25	EST Seq: 450 tttctcctggtagacctcggtccaa 474	1e-07	25/25 (100%)
1555409_a_at	997	437	CB554669.1	Probe Seq: 1 cctggtagacctcggtccaaacagg 25	EST Seq: 455 cctggtagacctcggtccaaacagg 479	1e-07	25/25 (100%)
1555411_a_at	449	659	CB309430.1	Probe Seq: 1 gaggatagacaacaggcttccaaaa 25	EST Seq: 325 gaggatagacaacaggcttccaaaa 349	1e-07	25/25 (100%)
1555411_a_at	658	1127	CB309430.1	Probe Seq: 1 ttccaaaagcccttacaatggtgta 25	EST Seq: 342 ttccaaaagcccttacaatggtgta 366	1e-07	25/25 (100%)
1555411_a_at	174	533	CB309430.1	Probe Seq: 1 gcagaagtgcaagtcgatcgaggtc 25	EST Seq: 395 gcagaagtgcaagtcgatcaaggtc 419	3e-05	24/25 (96%)
1555411_a_at	240	317	CB309430.1	Probe Seq: 1 cacgttctagatcacatactccaag 25	EST Seq: 431 cacgttctagatcacatactccaag 455	1e-07	25/25 (100%)
1555411_a_at	876	73	CB309430.1	Probe Seq: 1 aggcggagtcgatctggaacataca 25	EST Seq: 472 aggcggagtcgatctggaacataca 496	1e-07	25/25 (100%)
1555411_a_at	43	863	CB309430.1	Probe Seq: 1 ggaacatacagctcgagatcaagaa 25	EST Seq: 487 ggaacatacagctcgagatcaagaa 511	1e-07	25/25 (100%)
1555411_a_at	729	527	CB309430.1	Probe Seq: 1 gcaggtcccgcagtcacagtgaaag 25	EST Seq: 512 gcaggtcccgcagtcacagtgaaag 536	1e-07	25/25 (100%)
1555411_a_at	393	769	CB309430.1	Probe Seq: 1 gtgaaagccctcgaagacatcataa 25	EST Seq: 530 gtgaaagccctcgaagacatcataa 554	1e-07	25/25 (100%)
1555411_a_at	793	35	CB309430.1	Probe Seq: 1 ataatcatggttctcctcaccttaa 25	EST Seq: 551 ataatcatggttctcctcaccttaa 575	1e-07	25/25 (100%)
1555411_a_at	448	225	CB309430.1	Probe Seq: 1 aaaatctcgttctcgatctcagagc 25	EST Seq: 633 aaaatctcgttctcgatctcagagc 657	1e-07	25/25 (100%)
1555419_a_at	309	57	CD766909.1	Probe Seq: 1 atgaccgttggaaacatcccttctt 25	EST Seq: 455 atgaccgttggaaaaatcccttctt 479	3e-05	24/25 (96%)
1555419_a_at	414	991	CD766909.1	Probe Seq: 1 tcccttcttccttgatgatcgcaga 25	EST Seq: 471 tcccttcttccttgatgatcgcaga 495	1e-07	25/25 (100%)
1555419_a_at	298	671	CD766909.1	Probe Seq: 1 gatgatcgcagaacgcctgcaaaga 25	EST Seq: 484 gatgatcgcagaacgcctgcaaaga 508	1e-07	25/25 (100%)
1555419_a_at	391	219	CB548566.1	Probe Seq: 1 aaaacctgtcctcaacaagctgacc 25	EST Seq: 102 aaaacctgtcctcaacaagctgacc 126	1e-07	25/25 (100%)
1555419_a_at	75	169	CB548566.1	Probe Seq: 1 actgccctgacccttgtataggttg 25	EST Seq: 181 actgccctgacccttgtataggttg 205	1e-07	25/25 (100%)
1555419_a_at	221	909	CB548566.1	Probe Seq: 1 tggtgagcacacgtctggcctacag 25	EST Seq: 204 tggtgagcacacgtctggcctacag 228	1e-07	25/25 (100%)
1555419_a_at	858	207	CB548566.1	Probe Seq: 2 aagactaagactcgcggcaggttc 25	EST Seq: 297 aagactaagactcggggcaggttc 320	0.0001	23/24 (95%)
1555420_a_at	807	581	CB551566.1	Probe Seq: 1 gaaaagtcctactattccgtgcgtc 25	EST Seq: 468 gaaaagtcctactattccgtgcgtc 492	1e-07	25/25 (100%)
1555420_a_at	648	745	CB551566.1	Probe Seq: 1 gtcagacttcctcacagaactgttg 25	EST Seq: 490 gtcagacttcctcacagaactgttg 514	1e-07	25/25 (100%)
1555420_a_at	911	165	CB551566.1	Probe Seq: 1 actgttgactggttttggttctt 23	EST Seq: 508 actgttgactggttttggttctt 530	2e-06	23/23 (100%)
1555420_a_at	210	735	CB551566.1	Probe Seq: 1 gtactattgagatctttcgcgtcga 25	EST Seq: 535 gtactattgagatctttcgcgtcga 559	1e-07	25/25 (100%)
1555420_a_at	689	897	CB551566.1	Probe Seq: 1 tggaataacaccttacacctttctg 25	EST Seq: 588 tggaataacaccttacacctttctg 612	1e-07	25/25 (100%)
1555420_a_at	466	367	CB551566.1	Probe Seq: 1 ctttctggcctgcatttctgtagac 25	EST Seq: 606 ctttctggcctgcatttctgtagac 630	1e-07	25/25 (100%)
1555495_a_at	545	947	CB311404.1	Probe Seq: 1 tgacttgcttaaggatgatccacat 25	EST Seq: 524 tgacttgcttaaggatgatccacat 548	1e-07	25/25 (100%)
1555495_a_at	72	671	CB311404.1	Probe Seq: 1 gatgatccacatctcagttctgttc 25	EST Seq: 537 gatgatccacatctcagttctgttc 561	1e-07	25/25 (100%)
1555495_a_at	992	43	CB311404.1	Probe Seq: 1 atctcagttctgttccagttgtaga 25	EST Seq: 547 atctcagttctgttccagttgtaga 571	1e-07	25/25 (100%)
1555495_a_at	903	575	CB311404.1	Probe Seq: 1 gaacctgatgagagaaagaattgcc 25	EST Seq: 662 gaacctgatgagagaaagaattgcc 686	1e-07	25/25 (100%)
1555522_s_at	994	399	CD766816.1	Probe Seq: 1 ctgtatcttttagcaattacttgaa 25	EST Seq: 262 ctgtatcttttagcaattacttgaa 286	1e-07	25/25 (100%)
1555522_s_at	499	175	CD766816.1	Probe Seq: 1 actatatgtggaagacatcccattg 25	EST Seq: 300 actatatgtggaagacatcccattg 324	1e-07	25/25 (100%)
1555522_s_at	740	1123	CD766816.1	Probe Seq: 1 ttaaatgctatcacagagctccaga 25	EST Seq: 333 ttaaatgctatcacagagctccaga 357	1e-07	25/25 (100%)
1555522_s_at	121	53	CD766816.1	Probe Seq: 1 atgcccagtcgagccagtgtagaaa 25	EST Seq: 394 atgcccagtcaagccagtgtagaaa 418	3e-05	24/25 (96%)
1555522_s_at	499	121	CD766816.1	Probe Seq: 1 agacagttcagtgagttatgcagct 25	EST Seq: 425 agacagttcagtgagttatgcagct 449	1e-07	25/25 (100%)
1555522_s_at	1133	141	CD766816.1	Probe Seq: 1 agctggagcactcacggtccactga 25	EST Seq: 446 agctggagcactcacagtccactga 470	3e-05	24/25 (96%)
1555522_s_at	1128	821	CD766816.1	Probe Seq: 2 gtccactgaagctctgaatcctca 25	EST Seq: 462 gtccactgaagctctgaatcctca 485	5e-07	24/24 (100%)
1555522_s_at	613	147	CD766816.1	Probe Seq: 1 agcctagcctttaccacgatactgg 25	EST Seq: 527 agcctagcctttaccaagatactgg 551	3e-05	24/25 (96%)
1555526_a_at	641	49	CB555349.1	Probe Seq: 1 atccccatcattgccaaagcagatg 25	EST Seq: 567 atccccatcattgccaaagcagatg 591	1e-07	25/25 (100%)
1555526_a_at	790	211	CB555349.1	Probe Seq: 1 aaagcagatgccatttcgaagagtg 25	EST Seq: 582 aaagcagatgccatttcgaagagtg 606	1e-07	25/25 (100%)
1555526_a_at	824	475	CB555349.1	Probe Seq: 1 gccatttcgaagagtgagctaac 23	EST Seq: 591 gccatttcgaagagtgagctaac 613	2e-06	23/23 (100%)
1555598_a_at	1010	833	CB553158.1	Probe Seq: 1 ggttgtggttatgtgcaggacctta 25	EST Seq: 313 ggttgtggttatgtgcaggacctta 337	1e-07	25/25 (100%)
1555598_a_at	507	1117	CB553158.1	Probe Seq: 1 ttatgtgcaggaccttagctcggac 25	EST Seq: 321 ttatgtgcaggaccttagctcggac 345	1e-07	25/25 (100%)
1555598_a_at	601	133	CB553158.1	Probe Seq: 1 agctcggacctgcaagttggcgtta 25	EST Seq: 337 agctcggacctgcaggttggcgtta 361	3e-05	24/25 (96%)
1555598_a_at	1141	995	CB553158.1	Probe Seq: 1 tcggacctgcaagttggcgttatta 25	EST Seq: 340 tcggacctgcaggttggcgttatta 364	3e-05	24/25 (96%)
1555598_a_at	89	621	CB553158.1	Probe Seq: 1 gacctgcaagttggcgttattaagc 25	EST Seq: 343 gacctgcaggttggcgttattaagc 367	3e-05	24/25 (96%)
1555598_a_at	302	711	CB553158.1	Probe Seq: 1 gttattaagccatggttgctcctag 25	EST Seq: 358 gttattaagccatggttgctcctag 382	1e-07	25/25 (100%)
1555598_a_at	374	1121	CB553158.1	Probe Seq: 1 ttaagccatggttgctcctagggtc 25	EST Seq: 362 ttaagccatggttgctcctagggtc 386	1e-07	25/25 (100%)
1555598_a_at	576	743	CB553158.1	Probe Seq: 1 gtcacaagatgctgctcatgatttg 25	EST Seq: 384 gtcacaagacgctgctcatgatttg 408	3e-05	24/25 (96%)
1555598_a_at	606	507	CB553158.1	Probe Seq: 1 gctcatgatttggatacactgaaaa 25	EST Seq: 397 gctcatgatttggatacactgaaaa 421	1e-07	25/25 (100%)
1555609_a_at	954	553	CB551411.1	Probe Seq: 1 gaatcatgccaagaggctgcggctg 25	EST Seq: 59 gaatcatgccaagaggctgcggctg 83	1e-07	25/25 (100%)
1555609_a_at	104	649	CB551411.1	Probe Seq: 1 gagtaactcattctcggaatcctca 25	EST Seq: 95 gagtaactcattctcggaatcctca 119	1e-07	25/25 (100%)
1555609_a_at	93	555	CB551411.1	Probe Seq: 1 gaatcctcagagctgggtcaacggc 25	EST Seq: 111 gaatcctcagagctgggtcaacggc 135	1e-07	25/25 (100%)
1555609_a_at	609	677	CB551411.1	Probe Seq: 1 gatctggccatgtgtgttactccaa 25	EST Seq: 251 gatctggccatgtgtgttactccaa 275	1e-07	25/25 (100%)
1555609_a_at	959	263	CB551411.1	Probe Seq: 1 aagtggccagttttactgctcaatg 25	EST Seq: 274 aagtggccagttttactgttcaatg 298	3e-05	24/25 (96%)
1555609_a_at	337	549	CB551411.1	Probe Seq: 1 gaattccggcagcatttagagagca 25	EST Seq: 326 gaattccggcagcatttagagagca 350	1e-07	25/25 (100%)
1555630_a_at	559	851	CB310507.1	Probe Seq: 1 ggagctcaagccatcatcattgtct 25	EST Seq: 141 ggagctcaagccatcatcgttgtct 165	3e-05	24/25 (96%)
1555630_a_at	915	789	CB310507.1	Probe Seq: 1 gtggcatctctggaacataccaagc 25	EST Seq: 180 gtggcatctctggaacataccaagc 204	1e-07	25/25 (100%)
1555630_a_at	680	849	CB310507.1	Probe Seq: 1 ggagaatgacccttccagtgtgct 24	EST Seq: 227 ggagaatgacccttccagtgtgct 250	5e-07	24/24 (100%)
1555630_a_at	346	701	CB310507.1	Probe Seq: 1 gttccaagaaggatctgagtacccc 25	EST Seq: 265 gttccaagaaggatctgagtacccc 289	1e-07	25/25 (100%)
1555630_a_at	1105	427	CB310507.1	Probe Seq: 1 ccctgctcagtatgcgctgatggag 25	EST Seq: 287 ccctgctcagtatgcgctgatggag 311	1e-07	25/25 (100%)
1555719_a_at	1099	41	CB311724.1	Probe Seq: 1 atcttcagtcagaggagattgttgc 25	EST Seq: 4 atcttcagtcagaggagattgttgc 28	1e-07	25/25 (100%)
1555719_a_at	728	645	CB311724.1	Probe Seq: 1 gagattgttgctgagttggtttata 25	EST Seq: 18 gagattgttgctgagttggtttata 42	1e-07	25/25 (100%)
1555719_a_at	615	1155	CB311724.1	Probe Seq: 1 ttgttgctgagttggtttatagttt 25	EST Seq: 22 ttgttgctgagttggtttatagttt 46	1e-07	25/25 (100%)
1555719_a_at	487	1083	CB311724.1	Probe Seq: 1 tatagttttctgatcccagaggtgc 25	EST Seq: 39 tatagttttctgatcccagaggtgc 63	1e-07	25/25 (100%)
1555719_a_at	672	27	CB311724.1	Probe Seq: 1 atagttttctgatcccagaggtgca 25	EST Seq: 40 atagttttctgatcccagaggtgca 64	1e-07	25/25 (100%)
1555719_a_at	750	1069	CB311724.1	Probe Seq: 1 tagttttctgatcccagaggtgcaa 25	EST Seq: 41 tagttttctgatcccagaggtgcaa 65	1e-07	25/25 (100%)
1555719_a_at	96	713	CB311724.1	Probe Seq: 1 gttttctgatcccagaggtgcaaaa 25	EST Seq: 43 gttttctgatcccagaggtgcaaaa 67	1e-07	25/25 (100%)
1555719_a_at	716	675	CB311724.1	Probe Seq: 1 gatcccagaggtgcaaaaatacttt 25	EST Seq: 50 gatcccagaggtgcaaaaatacttt 74	1e-07	25/25 (100%)
1555719_a_at	137	331	CB311724.1	Probe Seq: 1 cagaggtgcaaaaatactttgtcaa 25	EST Seq: 55 cagaggtgcaaaaatactttgtcaa 79	1e-07	25/25 (100%)
1555719_a_at	904	819	CB311724.1	Probe Seq: 1 ggtgcaaaaatactttgtcaaagaa 25	EST Seq: 59 ggtgcaaaaatactttgtcaaagaa 83	1e-07	25/25 (100%)
1555725_a_at	894	1015	CB230379.1	Probe Seq: 1 tcatgcctggaaagggccaaggaga 25	EST Seq: 111 tcatgcctggaaagggccaaggaga 135	1e-07	25/25 (100%)
1555725_a_at	328	681	CB230379.1	Probe Seq: 1 gatcaagttgggaattctcctccag 25	EST Seq: 140 gatcaagttgggaattctcctccag 164	1e-07	25/25 (100%)
1555725_a_at	926	913	CB230379.1	Probe Seq: 1 tgggaattctcctccagaagccaga 25	EST Seq: 148 tgggaattctcctccagaagccaga 172	1e-07	25/25 (100%)
1555725_a_at	43	943	CB230379.1	Probe Seq: 1 tgagaagccagagaaaccagccaag 25	EST Seq: 203 tgagaagccggagaaaccagccaag 227	3e-05	24/25 (96%)
1555725_a_at	428	195	CB230379.1	Probe Seq: 1 acaactatggacttgccagtttcaa 25	EST Seq: 292 acaactatggacttgccagtttcaa 316	1e-07	25/25 (100%)
1555725_a_at	220	215	CB230379.1	Probe Seq: 1 aaaccttgagttctggattgcctgt 25	EST Seq: 347 aaaccttgagttctggattgcctgt 371	1e-07	25/25 (100%)
1555725_a_at	422	251	CB230379.1	Probe Seq: 1 aagaagatcaagtcccctgccaaga 25	EST Seq: 381 aagaagatcaagccccctgccaaga 405	3e-05	24/25 (96%)
1555725_a_at	461	549	CB230379.1	Probe Seq: 1 gaattcattcaaacggaggctccta 25	EST Seq: 435 gaattcattcgaacggaggctccta 459	3e-05	24/25 (96%)
1555730_a_at	927	745	CB554052.1	Probe Seq: 1 gtcatcaaggtgttcaacgacatga 25	EST Seq: 54 gtcatcaaggtgttcaacgacatga 78	1e-07	25/25 (100%)
1555730_a_at	1032	83	CB554608.1	Probe Seq: 1 aggtgcgtaagtcttcaacgccaga 25	EST Seq: 71 aggtgcgtaagtcttcaacgccaga 95	1e-07	25/25 (100%)
1555730_a_at	1032	125	CB554608.1	Probe Seq: 1 agaagcgcaagaaggcggtgctctt 25	EST Seq: 104 agaagcgcaagaaggcggtgctctt 128	1e-07	25/25 (100%)
1555730_a_at	95	155	CB554608.1	Probe Seq: 1 acctttgtcaagatgctgccaga 23	EST Seq: 223 acctttgtcaagatgctgccaga 245	2e-06	23/23 (100%)
1555730_a_at	155	651	CB554608.1	Probe Seq: 1 gagtctgcgccccttaagagcaaaa 25	EST Seq: 334 gagtgtgcgccccttaagagcaaaa 358	3e-05	24/25 (96%)
1555736_a_at	857	1073	CD767629.1	Probe Seq: 1 taggtcactggctgctgacaacctg 25	EST Seq: 108 taggtcactggctgctgacaacctg 132	1e-07	25/25 (100%)
1555736_a_at	90	961	CD767629.1	Probe Seq: 1 tgcattgtattctcaggctcctatg 25	EST Seq: 137 tgcattgtattctcgggctcctatg 161	3e-05	24/25 (96%)
1555736_a_at	140	791	CD767629.1	Probe Seq: 1 gtggctcagcgggactccatcgacg 25	EST Seq: 203 gtggctcagcgggactccatcgacg 227	1e-07	25/25 (100%)
1555736_a_at	972	977	CD767629.1	Probe Seq: 1 tccatcgacgccataagcatgtttc 25	EST Seq: 218 tccatcgacgccataagcatgtttc 242	1e-07	25/25 (100%)
1555736_a_at	731	343	CD767629.1	Probe Seq: 1 catgtttctgggtggcttgctggcc 25	EST Seq: 235 catgtttctgggtggcttgctggcc 259	1e-07	25/25 (100%)
1555736_a_at	343	901	CD767629.1	Probe Seq: 1 tggacatcgtgcacatcagcatctt 25	EST Seq: 270 tggacatcgtgcacatcagcatctt 294	1e-07	25/25 (100%)
1555736_a_at	891	1139	CD767629.1	Probe Seq: 1 ttcgtctaccacatgtaccgggagc 25	EST Seq: 383 ttcgtctaccacatgtaccgggagc 407	1e-07	25/25 (100%)
1555736_a_at	828	93	CD767629.1	Probe Seq: 2 gtgcctaccagacgattgactcag 25	EST Seq: 462 gtgcctaccagacgattgactcag 485	5e-07	24/24 (100%)
1555745_a_at	241	1151	CB553888.1	Probe Seq: 1 ttgaaaggtgtgagttggccagaac 25	EST Seq: 26 ttgaaaggtgtgagtaggccagaac 50	3e-05	24/25 (96%)
1555745_a_at	790	541	CB553888.1	Probe Seq: 2 caaactggatgtgtttggccaaat 25	EST Seq: 95 caaactgggtgtgtttggccaaat 118	0.0001	23/24 (95%)
1555745_a_at	672	509	CB555639.1	Probe Seq: 1 gctacaaactacaatgctggagac 24	EST Seq: 122 gctacaaactacaatcctggagac 145	0.0001	23/24 (95%)
1555745_a_at	802	513	CB555639.1	Probe Seq: 1 gctttgctgcaagataacatcgct 24	EST Seq: 245 gctttgctgcaagataacatcgct 268	5e-07	24/24 (100%)
1555745_a_at	948	305	CB554864.1	Probe Seq: 1 caaagagggttgtccgtgatccaca 25	EST Seq: 337 caaagagggttgtcagtgatccaca 361	3e-05	24/25 (96%)
1555745_a_at	224	331	CB554864.1	Probe Seq: 1 cagagatgtccgtcagtatgttcaa 25	EST Seq: 404 cagagatgtcagtcagtatgttcaa 428	3e-05	24/25 (96%)
1555751_a_at	43	397	CD767319.1	Probe Seq: 1 ctgatggcttcagccgtggctttgc 25	EST Seq: 414 ctgatggcttcagccgtggctttgc 438	1e-07	25/25 (100%)
1555751_a_at	756	895	CD767319.1	Probe Seq: 1 tggctttgcccctgatggacgcaga 25	EST Seq: 430 tggctttgcccctgatggacgcaga 454	1e-07	25/25 (100%)
1555751_a_at	1087	593	CD767319.1	Probe Seq: 1 gaaatccaggagtgtcccatagctc 25	EST Seq: 479 gaaatccaggagtgtcccatagctc 503	1e-07	25/25 (100%)
1555751_a_at	384	93	CD767319.1	Probe Seq: 1 agtgtcccatagctcaagaatccct 25	EST Seq: 489 agtgtcccatagctcaagaatccct 513	1e-07	25/25 (100%)
1555758_a_at	815	929	CD766844.1	Probe Seq: 1 tgttctcagtttctcggtttatgtg 25	EST Seq: 185 tgttctcagtttctcggtttatgtg 209	1e-07	25/25 (100%)
1555758_a_at	284	1023	CD766844.1	Probe Seq: 1 tcagtttctcggtttatgtgctctt 25	EST Seq: 190 tcagtttctcggtttatgtgctctt 214	1e-07	25/25 (100%)
1555758_a_at	78	1137	CD766844.1	Probe Seq: 1 ttctcggtttatgtgctcttccagg 25	EST Seq: 195 ttctcggtttatgtgctcttccagg 219	1e-07	25/25 (100%)
1555758_a_at	410	115	CD766844.1	Probe Seq: 1 agagctgtggtatacaagacatatt 25	EST Seq: 273 agagctgtggtatacaagacatatt 297	1e-07	25/25 (100%)
1555758_a_at	1108	21	CD766844.1	Probe Seq: 1 atatagagtcccaaaccttctggat 25	EST Seq: 328 atatagagtcccaaaccttctggat 352	1e-07	25/25 (100%)
1555758_a_at	932	649	CD766844.1	Probe Seq: 1 gagtcccaaaccttctggatctcta 25	EST Seq: 333 gagtcccaaaccttctggatctcta 357	1e-07	25/25 (100%)
1555758_a_at	1054	213	CD766844.1	Probe Seq: 1 aaaccttctggatctctaccagcaa 25	EST Seq: 340 aaaccttctggatctctaccagcaa 364	1e-07	25/25 (100%)
1555758_a_at	62	905	CD766844.1	Probe Seq: 1 tggatctctaccagcaatgtggaat 25	EST Seq: 348 tggatctctaccagcaatgtggaat 372	1e-07	25/25 (100%)
1555758_a_at	498	547	CD766844.1	Probe Seq: 1 gcaatgtggaattatcacccatcat 25	EST Seq: 361 gcaatgtggaattatcacccatcat 385	1e-07	25/25 (100%)
1555758_a_at	992	159	CD766844.1	Probe Seq: 1 acccatcatcatccaatcgcagatg 25	EST Seq: 377 acccatcatcatccaatcgcagatg 401	1e-07	25/25 (100%)
1555758_a_at	826	39	CD766844.1	Probe Seq: 1 atcatccaatcgcagatggagggac 25	EST Seq: 384 atcatccaatcgcagatggagggac 408	1e-07	25/25 (100%)
1555759_a_at	983	429	CB550687.1	Probe Seq: 1 cccgtgcccacatcaaggagtattt 25	EST Seq: 154 cccgtgtccacatcaaggagtattt 178	3e-05	24/25 (96%)
1555759_a_at	323	81	CB550687.1	Probe Seq: 1 aggagtatttctacaccagtggcaa 25	EST Seq: 169 aggagtatttctacaccagtggcaa 193	1e-07	25/25 (100%)
1555759_a_at	676	91	CB550687.1	Probe Seq: 1 agtggcaagtgctccaacccagcag 25	EST Seq: 186 agtggcaagtgctccaacccagcag 210	1e-07	25/25 (100%)
1555759_a_at	162	95	CB550687.1	Probe Seq: 1 agtgctccaacccagcagtcgtctt 25	EST Seq: 193 agtgctccaacccagcagacgtctt 217	3e-05	24/25 (96%)
1555759_a_at	743	131	CB550687.1	Probe Seq: 1 agcagtcgtctttgtcacccgaaag 25	EST Seq: 206 agcagacgtctttgtcacccgaaag 230	3e-05	24/25 (96%)
1555759_a_at	384	1091	CB550687.1	Probe Seq: 1 tttgtcacccgaaagaaccgccaag 25	EST Seq: 216 tttgtcacccgaaagaatcgccaag 240	3e-05	24/25 (96%)
1555759_a_at	16	211	CB550687.1	Probe Seq: 1 aaagaaccgccaagtgtgtgccaac 25	EST Seq: 227 aaagaatcgccaagtgtgtgccaac 251	3e-05	24/25 (96%)
1555759_a_at	567	297	CB550687.1	Probe Seq: 1 caagtgtgtgccaacccagagaaga 25	EST Seq: 237 caagtgtgtgccaacccagagaaga 261	1e-07	25/25 (100%)
1555759_a_at	915	567	CB550687.1	Probe Seq: 1 gaagaaatgggttcgggagtacatc 25	EST Seq: 257 gaagaaatgggttcgggagtacatc 281	1e-07	25/25 (100%)
1555775_a_at	148	403	CB229452.1	Probe Seq: 1 ctgtgacagcactttcagcttcaaa 25	EST Seq: 17 ctgtgacagcactttcagcttcaaa 41	1e-07	25/25 (100%)
1555775_a_at	956	1021	CB229452.1	Probe Seq: 1 tcagtgttgctgtgcatgcgctgat 25	EST Seq: 61 tcagtgttgctgtgcatgcactgat 85	3e-05	24/25 (96%)
1555775_a_at	343	403	CB229452.1	Probe Seq: 1 ctgtgcatgcgctgatggagtaga 24	EST Seq: 70 ctgtgcatgcactgatggagtaga 93	0.0001	23/24 (95%)
1555775_a_at	81	1065	CB229452.1	Probe Seq: 1 tagacgagtgagcttttccgtgcct 25	EST Seq: 90 tagatgagtgagcttttccgtgcct 114	3e-05	24/25 (96%)
1555780_a_at	259	673	CB312320.1	Probe Seq: 1 gatgaatattctatctttcctcaga 25	EST Seq: 102 gatgaatattctatctttcctcaga 126	1e-07	25/25 (100%)
1555780_a_at	1018	9	CB312320.1	Probe Seq: 1 attctatctttcctcagacatactc 25	EST Seq: 109 attctatctttcctcagacctactc 133	3e-05	24/25 (96%)
1555780_a_at	555	367	CB312320.1	Probe Seq: 1 ctttcctcagacatactccatagat 25	EST Seq: 116 ctttcctcagacctactccatagat 140	3e-05	24/25 (96%)
1555780_a_at	148	881	CB312320.1	Probe Seq: 1 ggctatattcttgtgtattctgtta 25	EST Seq: 147 ggctatattcttgtgtattctgtta 171	1e-07	25/25 (100%)
1555780_a_at	978	777	CB312320.1	Probe Seq: 1 gtgtattctgttacatcaatcaaaa 25	EST Seq: 159 gtgtattctgttacatcaatcaaaa 183	1e-07	25/25 (100%)
1555780_a_at	379	773	CB312320.1	Probe Seq: 1 gtgattaaagttatccatggcaaat 25	EST Seq: 192 gtgattaaagttatccatgggaaat 216	3e-05	24/25 (96%)
1555780_a_at	1079	1159	CB312320.1	Probe Seq: 1 ttgggaataagaaagacctgcatat 25	EST Seq: 259 ttgggaataagaaagacctgcatat 283	1e-07	25/25 (100%)
1555780_a_at	242	119	CB312320.1	Probe Seq: 1 agacctgcatatggaaagggtgatc 25	EST Seq: 272 agacctgcatatggaaagggtgatc 296	1e-07	25/25 (100%)
1555780_a_at	1082	561	CB312320.1	Probe Seq: 1 gaagggaaagctttggcagaatctt 25	EST Seq: 306 gaagggaaagctttggcagaatctt 330	1e-07	25/25 (100%)
1555797_a_at	442	841	CB553549.1	Probe Seq: 1 ggatgtcgaagaacacagtgtcgtc 25	EST Seq: 47 ggatgtcgaagaacacagtgtcgtc 71	1e-07	25/25 (100%)
1555797_a_at	139	993	CB553549.1	Probe Seq: 1 tcgaagaacacagtgtcgtcggccc 25	EST Seq: 52 tcgaagaacacagtgtcgtcagccc 76	3e-05	24/25 (96%)
1555797_a_at	365	855	CB555072.1	Probe Seq: 1 ggacgtggatgaatatgacgagaac 25	EST Seq: 61 ggacggggatgaatatgacgagaac 85	3e-05	24/25 (96%)
1555797_a_at	751	581	CB555072.1	Probe Seq: 1 gaacaagttcgtggacgaagaagat 25	EST Seq: 82 gaacaagttcgtggacgaagaagat 106	1e-07	25/25 (100%)
1555797_a_at	633	901	CB555072.1	Probe Seq: 1 tggactcctgcctgcggcaaggaaa 25	EST Seq: 144 tggactcctgcctacggcaaggaaa 168	3e-05	24/25 (96%)
1555797_a_at	617	341	CB553476.1	Probe Seq: 1 caggcagtgaaggaccgggcaggca 25	EST Seq: 72 caggcagtgaaggagcgggcaggca 96	3e-05	24/25 (96%)
1555797_a_at	230	71	BM423014.1	Probe Seq: 1 atggcatgaaaaggcacttgctgct 25	EST Seq: 461 atggcatgacaaggcacttgctgct 485	3e-05	24/25 (96%)
1555797_a_at	290	845	CB555072.1	Probe Seq: 1 ggagtagggtccattgttcgtgtct 25	EST Seq: 427 ggagtagggtccattgttcgtgtct 451	1e-07	25/25 (100%)
1555807_a_at	916	671	BQ807383.1	Probe Seq: 1 gatgaaggaggtttcacctgcttct 25	EST Seq: 440 gatgaaggaggtttcacctgcttct 464	1e-07	25/25 (100%)
1555807_a_at	54	443	BQ807383.1	Probe Seq: 1 cctgcttcttccgagatcattctta 25	EST Seq: 456 cctgcttcttccgagatcattctta 480	1e-07	25/25 (100%)
1555807_a_at	634	361	BQ807383.1	Probe Seq: 1 cttcttccgagatcattcttaccaa 25	EST Seq: 460 cttcttccgagatcattcttaccaa 484	1e-07	25/25 (100%)
1555807_a_at	466	1143	BQ807383.1	Probe Seq: 1 ttccgagatcattcttaccaagagg 25	EST Seq: 464 ttccgagatcattcttaccaagagg 488	1e-07	25/25 (100%)
1555807_a_at	721	1133	BQ807383.1	Probe Seq: 1 ttcttaccaagaggaggcagcaat 24	EST Seq: 475 ttcttaccaagaggaggcagcaat 498	5e-07	24/24 (100%)
1555812_a_at	702	403	CB555361.1	Probe Seq: 1 ctgtggtgacagatccgaaagcccc 25	EST Seq: 202 ctgtggtaacagatccgaaagcccc 226	3e-05	24/25 (96%)
1555812_a_at	245	801	CB555361.1	Probe Seq: 2 ggaccaatcaccatggaccttact 25	EST Seq: 273 ggaccaatcaccatggaccttact 296	5e-07	24/24 (100%)
1555812_a_at	1065	339	CB555361.1	Probe Seq: 1 catggaccttactggagatctggaa 25	EST Seq: 284 catggaccttactggagatctggaa 308	1e-07	25/25 (100%)
1555812_a_at	668	897	CB555361.1	Probe Seq: 1 tggaagccctcaaaaaggaaaccat 25	EST Seq: 304 tggaagccctcaaaaaagaaaccat 328	3e-05	24/25 (96%)
1555812_a_at	1116	87	CB555361.1	Probe Seq: 1 agggatattgtgtcaggcctgaaat 25	EST Seq: 381 agggatattgtgtcaggcctgaaat 405	1e-07	25/25 (100%)
1555812_a_at	669	69	CB555361.1	Probe Seq: 1 atggttggcagctatggacctcgg 24	EST Seq: 456 atggttggcagctatgggcctcgg 479	0.0001	23/24 (95%)
1555812_a_at	92	649	CB555361.1	Probe Seq: 1 gagtatgagttcctcactccagttg 25	EST Seq: 486 gagtatgagttcctcactccagttg 510	1e-07	25/25 (100%)
1555812_a_at	265	617	CB554606.1	Probe Seq: 1 gacgatgacaagcaagaccacctca 25	EST Seq: 547 gacgatgacaagcacgaccacctca 571	3e-05	24/25 (96%)
1555814_a_at	378	749	CB554759.1	Probe Seq: 1 gtcttcagcaaggaccagttcccag 25	EST Seq: 193 gtcttcagcaaggaccagttcccag 217	1e-07	25/25 (100%)
1555814_a_at	203	113	CB554759.1	Probe Seq: 1 agaggtgtatgtgcccacagtgttt 25	EST Seq: 216 agaggtgtatgtgcccacagtgttt 240	1e-07	25/25 (100%)
1555814_a_at	965	919	CB554759.1	Probe Seq: 1 tgtgcccacagtgtttgagaactat 25	EST Seq: 225 tgtgcccacagtgtttgagaactat 249	1e-07	25/25 (100%)
1555814_a_at	850	369	BQ807624.1	Probe Seq: 1 ctatgtggcagatatcgaggtgga 24	EST Seq: 258 ctatgtggccgatatcgaggtgga 281	0.0001	23/24 (95%)
1555814_a_at	192	347	CB553619.1	Probe Seq: 1 catcgacagccctgatagtttagaa 25	EST Seq: 254 catcgacagacctgatagtttagaa 278	3e-05	24/25 (96%)
1555814_a_at	94	99	CB553619.1	Probe Seq: 1 agtcaagcatttctgtcccaacgtg 25	EST Seq: 305 agtcaagcatatctgtcccaacgtg 329	3e-05	24/25 (96%)
1555814_a_at	70	183	CB554759.1	Probe Seq: 1 acaggattggcgcttttgggtacat 25	EST Seq: 569 acaggattggtgcttttgggtacat 593	3e-05	24/25 (96%)
1555814_a_at	532	503	CB311831.1	Probe Seq: 1 gctgctctgcaagctagacgtggg 24	EST Seq: 666 gctgctctgcaagctagacgtggg 689	5e-07	24/24 (100%)
1555832_s_at	55	999	CD766972.1	Probe Seq: 1 tctgggctgatgaatacatttacct 25	EST Seq: 434 tctgagctgatgaatacatttacct 458	3e-05	24/25 (96%)
1555832_s_at	981	65	CD766972.1	Probe Seq: 2 tgtgcttagccataacaattccat 25	EST Seq: 567 tgtgcttagccataacanttccat 590	3e-05	23/24 (95%)
1555905_a_at	1028	831	CB553716.1	Probe Seq: 2 gttaactcagcaagcttgggttgc 25	EST Seq: 44 gttaactcagcaagcttgggttgc 67	5e-07	24/24 (100%)
1555905_a_at	716	1123	CB553716.1	Probe Seq: 1 ttaactcagcaagcttgggttgctt 25	EST Seq: 45 ttaactcagcaagcttgggttgctt 69	1e-07	25/25 (100%)
1555905_a_at	1114	233	CB553716.1	Probe Seq: 1 aactcagcaagcttgggttgcttaa 25	EST Seq: 47 aactcagcaagcttgggttgcttaa 71	1e-07	25/25 (100%)
1555905_a_at	19	327	CB553716.1	Probe Seq: 1 cagcaagcttgggttgcttaaacct 25	EST Seq: 51 cagcaagcttgggttgcttaaacct 75	1e-07	25/25 (100%)
1555905_a_at	607	543	CB553716.1	Probe Seq: 1 gcaagcttgggttgcttaaaccttg 25	EST Seq: 53 gcaagcttgggttgcttaaaccttg 77	1e-07	25/25 (100%)
1555905_a_at	488	159	CB553716.1	Probe Seq: 1 aagcttgggttgcttaaaccttgca 25	EST Seq: 55 aagcttgggttgcttaaaccttgca 79	1e-07	25/25 (100%)
1555905_a_at	1043	515	CB553716.1	Probe Seq: 1 gcttgggttgcttaaaccttgcaca 25	EST Seq: 57 gcttgggttgcttaaaccttgcaca 81	1e-07	25/25 (100%)
1555905_a_at	756	355	CB553716.1	Probe Seq: 1 cttgggttgcttaaaccttgcacat 25	EST Seq: 58 cttgggttgcttaaaccttgcacat 82	1e-07	25/25 (100%)
1555905_a_at	795	911	CB553716.1	Probe Seq: 1 tgggttgcttaaaccttgcacattc 25	EST Seq: 60 tgggttgcttaaaccttgcacattc 84	1e-07	25/25 (100%)
1555905_a_at	239	833	CB553716.1	Probe Seq: 1 ggttgcttaaaccttgcacattcca 25	EST Seq: 62 ggttgcttaaaccttgcacattcca 86	1e-07	25/25 (100%)
1555905_a_at	1091	699	CB553716.1	Probe Seq: 1 gttgcttaaaccttgcacattccaa 25	EST Seq: 63 gttgcttaaaccttgcacattccaa 87	1e-07	25/25 (100%)
1555906_s_at	928	867	CB553716.1	Probe Seq: 1 ggaatgtttctgtttgcctgaggc 24	EST Seq: 162 ggaatgtctctgtttgcctgaggc 185	0.0001	23/24 (95%)
1555906_s_at	913	93	CB553716.1	Probe Seq: 1 agtgaatacctgttttcctgtgtct 25	EST Seq: 232 agtgaatacctgttttcctgtgtct 256	1e-07	25/25 (100%)
1555906_s_at	488	539	CB553716.1	Probe Seq: 1 gcactaaatgcttacctgactgacc 25	EST Seq: 337 gcactaaatgcttacctgtctgacc 361	3e-05	24/25 (96%)
1555906_s_at	614	1059	CB553716.1	Probe Seq: 2 acgtattgtcacacaccattgctg 25	EST Seq: 421 acgtattgtcacacaccattgctg 444	5e-07	24/24 (100%)
1555906_s_at	865	131	CB553716.1	Probe Seq: 1 agcactgtctgtaaaactccactgt 25	EST Seq: 454 agcactgtctataaaactccactgt 478	3e-05	24/25 (96%)
1555906_s_at	564	907	CB553716.1	Probe Seq: 1 tggtctctcctgattctgctctat 24	EST Seq: 504 tggtctctcctgattctgctctat 527	5e-07	24/24 (100%)
1555920_at	770	1153	CB555500.1	Probe Seq: 1 ttgtttgggtaatcgtgcctggttt 25	EST Seq: 94 ttgtttgggtaatcgtgcatggttt 118	3e-05	24/25 (96%)
1555920_at	1060	81	CB555500.1	Probe Seq: 3 gatccccagtaaagtctttctag 25	EST Seq: 235 gatccccagtaaagtctttctag 257	2e-06	23/23 (100%)
1555920_at	505	727	CB555500.1	Probe Seq: 1 gtaggagcgcagatctactctggat 25	EST Seq: 305 gtaggagcgcaaatctactctggat 329	3e-05	24/25 (96%)
1555920_at	544	163	CB555500.1	Probe Seq: 1 acgtttgaaatgtgcgctctctact 25	EST Seq: 338 acgtttgaaatgtgcgctccctact 362	3e-05	24/25 (96%)
1555920_at	208	1119	CB555500.1	Probe Seq: 1 ttagttaccttttttgtgtcatgca 25	EST Seq: 393 ttagttaccttttttgtgtcgtgca 417	3e-05	24/25 (96%)
1555961_a_at	1057	355	CB312401.1	Probe Seq: 1 cttggacacttaatgattgttggca 25	EST Seq: 318 cttggacacttaatgattgttggca 342	1e-07	25/25 (100%)
1555961_a_at	178	123	CB312401.1	Probe Seq: 1 agaaatgtgctgctgatctgggcct 25	EST Seq: 343 agaaatgtgctgctgatctgggcct 367	1e-07	25/25 (100%)
1555961_a_at	251	763	CB312401.1	Probe Seq: 1 gtgctgctgatctgggcctgaataa 25	EST Seq: 349 gtgctgctgatctgggcctgaataa 373	1e-07	25/25 (100%)
1555961_a_at	815	911	CB312401.1	Probe Seq: 1 tgggcctgaataagggttatcgaat 25	EST Seq: 361 tgggcctgaataagggttaacgaat 385	3e-05	24/25 (96%)
1555961_a_at	181	953	CB312388.1	Probe Seq: 1 tgaaggttcagatggtggacagtct 25	EST Seq: 348 tgaaggttcagatggtggacagtct 372	1e-07	25/25 (100%)
1555961_a_at	763	97	CB312401.1	Probe Seq: 1 agtctgtctatcacgttcatctcc 24	EST Seq: 415 agtctgtctatcacgttcatctcc 438	5e-07	24/24 (100%)
1555961_a_at	521	1009	CB312388.1	Probe Seq: 1 tctatcacgttcatctccatgttct 25	EST Seq: 374 tctatcacgttcatctccatgttct 398	1e-07	25/25 (100%)
1555961_a_at	765	703	CB312388.1	Probe Seq: 1 gttcttggaggtcggcaaatgcatt 25	EST Seq: 394 gttcttggaggtcggcagatgcatt 418	3e-05	24/25 (96%)
1555961_a_at	450	443	CB312401.1	Probe Seq: 1 gcctcctggttaagcacgttttggg 25	EST Seq: 467 gcctcctggttaaacacgttttggg 491	3e-05	24/25 (96%)
1555961_a_at	976	869	CB230616.1	Probe Seq: 1 ggcaatttccagtatgttaagtaac 25	EST Seq: 432 ggcaagttccagtatgttaagtaac 456	3e-05	24/25 (96%)
1555996_s_at	155	29	CB551692.1	Probe Seq: 1 ataccacttagtatagttcgctact 25	EST Seq: 87 ataccacttagtatagttcgctact 111	1e-07	25/25 (100%)
1555996_s_at	336	105	CB551692.1	Probe Seq: 1 agttcgctactattttgtggcctac 25	EST Seq: 101 agttcgctactattttgtggcctac 125	1e-07	25/25 (100%)
1555996_s_at	258	351	CB551920.1	Probe Seq: 1 catacgtttttctactgtgatttgt 25	EST Seq: 248 catacatttttctactgtgatttgt 272	3e-05	24/25 (96%)
1555996_s_at	297	5	CB551920.1	Probe Seq: 1 attgttggtcttaccttatgcttga 25	EST Seq: 434 attgttggtcttagcttatgcttga 458	3e-05	24/25 (96%)
1555996_s_at	419	515	CB551920.1	Probe Seq: 1 gcttttagtgatgttcttgtgtcca 25	EST Seq: 459 gcttttagtgatgttcttgtgtcca 483	1e-07	25/25 (100%)
1555996_s_at	864	575	CB551920.1	Probe Seq: 1 gaaccctggtttagttatagtggct 25	EST Seq: 549 gaaccctggtttagttatagtggct 573	1e-07	25/25 (100%)
1555997_s_at	503	1099	CB309025.1	Probe Seq: 1 tttctttcaaaggtttgcattaact 25	EST Seq: 409 tttctttcaaaagtttgcattaact 433	3e-05	24/25 (96%)
1555997_s_at	1076	861	CB309025.1	Probe Seq: 1 ggaaaactgagaaaacccatattct 25	EST Seq: 480 ggaaaactgagaaaacccatattct 504	1e-07	25/25 (100%)
1555997_s_at	575	585	CB309025.1	Probe Seq: 1 gaaaacccatattctcctaatacaa 25	EST Seq: 490 gaaaacccatattctcctaatacaa 514	1e-07	25/25 (100%)
1555997_s_at	946	135	CB309025.1	Probe Seq: 1 agcatttttgcctgcctcgaggcag 25	EST Seq: 526 agcatttttgcctgcctcgaggcag 550	1e-07	25/25 (100%)
1555997_s_at	269	1107	CB309025.1	Probe Seq: 1 tttttgcctgcctcgaggcagagtt 25	EST Seq: 530 tttttgcctgcctcgaggcagagtt 554	1e-07	25/25 (100%)
1555997_s_at	227	969	CB309025.1	Probe Seq: 1 tgcctcgaggcagagtttcccgtga 25	EST Seq: 538 tgcctcgaggcagagtttcccgtga 562	1e-07	25/25 (100%)
1555997_s_at	249	531	CB309025.1	Probe Seq: 1 gcagagtttcccgtgagcaataaac 25	EST Seq: 547 gcagagtttcccgtgagcaataaac 571	1e-07	25/25 (100%)
1555997_s_at	316	717	CB309025.1	Probe Seq: 1 gtttcccgtgagcaataaactcagc 25	EST Seq: 552 gtttcccgtgagcaataaactcagc 576	1e-07	25/25 (100%)
1556053_at	516	109	CB228685.1	Probe Seq: 1 agatgctgtcactgatgcctgatga 25	EST Seq: 729 agatgctgtcattgatgcctgatga 753	3e-05	24/25 (96%)
1556053_at	245	675	CB228685.1	Probe Seq: 1 gatgcctgatgagccagtagttta 24	EST Seq: 742 gatgcctgatgagccagtagttta 765	5e-07	24/24 (100%)
1556121_at	116	277	CB552259.1	Probe Seq: 1 aatgctttggtttcagggattggtt 25	EST Seq: 94 aatgctttggtttcagggattggtt 118	1e-07	25/25 (100%)
1556121_at	1007	823	CB552259.1	Probe Seq: 1 ggtaatttgctacttaaagcactaa 25	EST Seq: 374 ggtaatttgctacttaaagcactaa 398	1e-07	25/25 (100%)
1556121_at	621	211	CB552259.1	Probe Seq: 1 aaagcactaagtctctgatacctga 25	EST Seq: 389 aaagcactaagtctctgatacctga 413	1e-07	25/25 (100%)
1556283_s_at	1082	103	CB554103.1	Probe Seq: 1 agattgacatggtacatcgtaacaa 25	EST Seq: 575 agattgacatggtacatcgtaacaa 599	1e-07	25/25 (100%)
1556283_s_at	281	69	CB554103.1	Probe Seq: 1 atggtacatcgtaacaagtccgaag 25	EST Seq: 583 atggtacatcgtaacaagtccgaag 607	1e-07	25/25 (100%)
1556283_s_at	1022	1043	CB554103.1	Probe Seq: 1 taacaagtccgaaggattcttcctt 25	EST Seq: 594 taacaagtccgaaggattcttcctt 618	1e-07	25/25 (100%)
1556283_s_at	456	83	CB554103.1	Probe Seq: 1 aggattcttccttgatgcatctcga 25	EST Seq: 606 aggattcttccttgatgcatctcga 630	1e-07	25/25 (100%)
1556283_s_at	801	1013	CB554103.1	Probe Seq: 1 tcttccttgatgcatctcgacacat 25	EST Seq: 611 tcttccttgatgcatctcgacacat 635	1e-07	25/25 (100%)
1556283_s_at	1147	935	CB554103.1	Probe Seq: 1 tgatgcatctcgacacatccttgaa 25	EST Seq: 618 tgatgcatctcgacacatccttgaa 642	1e-07	25/25 (100%)
1556283_s_at	427	45	CB554103.1	Probe Seq: 1 atctcgacacatccttgaagcacct 25	EST Seq: 624 atctcgacacatccttgaagcacct 648	1e-07	25/25 (100%)
1556283_s_at	564	1151	CB554103.1	Probe Seq: 1 ttgaagcacctcaacatggactgga 25	EST Seq: 638 ttgaagcacctcaacatggactgga 662	1e-07	25/25 (100%)
1556283_s_at	1059	131	CB554103.1	Probe Seq: 1 agcacctcaacatggactggagaga 25	EST Seq: 642 agcacctcaacatggactggagaga 666	1e-07	25/25 (100%)
1556283_s_at	244	231	CB554103.1	Probe Seq: 1 aacatggactggagagaaggcactt 25	EST Seq: 650 aacatggactggagagaaggcactt 674	1e-07	25/25 (100%)
1556283_s_at	888	559	CB554103.1	Probe Seq: 1 gaaggcacttggaagcaaatcagaa 25	EST Seq: 665 gaaggcacttggaagcaaatcagaa 689	1e-07	25/25 (100%)
1556499_s_at	423	913	CB312024.1	Probe Seq: 1 tgggagacaatttcacatggacttt 25	EST Seq: 166 tgggagacaatttcacatggacttt 190	1e-07	25/25 (100%)
1556499_s_at	363	637	CB312024.1	Probe Seq: 1 gagacaatttcacatggactttgga 25	EST Seq: 169 gagacaatttcacatggactttgga 193	1e-07	25/25 (100%)
1556499_s_at	664	197	CB312024.1	Probe Seq: 1 acaatttcacatggactttggaaaa 25	EST Seq: 172 acaatttcacatggactttggaaaa 196	1e-07	25/25 (100%)
1556499_s_at	642	1145	CB312024.1	Probe Seq: 1 ttcctttgcattcatctctcaaact 25	EST Seq: 204 ttcctttgcattcatctctcaaact 228	1e-07	25/25 (100%)
1556499_s_at	332	981	CB312024.1	Probe Seq: 1 tcctttgcattcatctctcaaactt 25	EST Seq: 205 tcctttgcattcatctctcaaactt 229	1e-07	25/25 (100%)
1556499_s_at	485	1095	CB312024.1	Probe Seq: 1 tttgcattcatctctcaaacttagt 25	EST Seq: 208 tttgcattcatctctcaaacttagt 232	1e-07	25/25 (100%)
1556499_s_at	258	961	CB312024.1	Probe Seq: 1 tgcattcatctctcaaacttagttt 25	EST Seq: 210 tgcattcatctctcaaacttagttt 234	1e-07	25/25 (100%)
1556499_s_at	1005	353	CB312024.1	Probe Seq: 1 cattcatctctcaaacttagttttt 25	EST Seq: 212 cattcatctctcaaacttagttttt 236	1e-07	25/25 (100%)
1556499_s_at	263	43	CB312024.1	Probe Seq: 1 atctctcaaacttagtttttatctt 25	EST Seq: 217 atctctcaaacttagtttttatctt 241	1e-07	25/25 (100%)
1556499_s_at	579	1107	CB312024.1	Probe Seq: 1 tttttatctttgaccaaccgaacat 25	EST Seq: 232 tttttatctttgaccaaccgaacat 256	1e-07	25/25 (100%)
1556499_s_at	1090	1103	CB312024.1	Probe Seq: 1 tttatctttgaccaaccgaacatga 25	EST Seq: 234 tttatctttgaccaaccgaacatga 258	1e-07	25/25 (100%)
1556789_a_at	195	1103	CB554787.1	Probe Seq: 1 tttaataccatctcagtgtctgctc 25	EST Seq: 278 tttaatgccatctcagtgtctgctc 302	3e-05	24/25 (96%)
1556789_a_at	640	77	CB554787.1	Probe Seq: 3 gaagtatctccaggacactccag 25	EST Seq: 379 gaagtatctccaggacactccag 401	2e-06	23/23 (100%)
1556789_a_at	1145	975	CB554787.1	Probe Seq: 1 tccagcctgttgcacaggccaaaga 25	EST Seq: 397 tccagcctgttgcacaggccaaaga 421	1e-07	25/25 (100%)
1556789_a_at	952	71	CB554787.1	Probe Seq: 1 aggccaaagaaaagccctcaggcag 25	EST Seq: 412 aggccaaagaaaagccctcaggcag 436	1e-07	25/25 (100%)
1556789_a_at	81	881	CB554787.1	Probe Seq: 1 ggctacagtagtactagtcactctt 25	EST Seq: 504 ggctacagtagtactagtcactctt 528	1e-07	25/25 (100%)
1556812_a_at	353	199	CB551161.1	Probe Seq: 1 aaatttgccaaaagcctctcagaaa 25	EST Seq: 32 aaatttgccaaaagcctctcagaaa 56	1e-07	25/25 (100%)
1556812_a_at	555	37	CB551161.1	Probe Seq: 1 atcactgttatctgggttccttata 25	EST Seq: 57 atcactgttctctgggttccttata 81	3e-05	24/25 (96%)
1556812_a_at	121	577	CB551161.1	Probe Seq: 1 gaacccattttcattcataagcaat 25	EST Seq: 150 gaacccatcttcattcataagcaat 174	3e-05	24/25 (96%)
1557081_at	307	1087	CB228194.1	Probe Seq: 1 tattcttctataccacttgcccttt 25	EST Seq: 441 tattcttctgtaccacttgcccttt 465	3e-05	24/25 (96%)
1557081_at	786	967	CB228194.1	Probe Seq: 1 tgccctttgaaaccctcaacttgag 25	EST Seq: 458 tgccctttgaaaccctcaacttgag 482	1e-07	25/25 (100%)
1557081_at	1073	285	CB228194.1	Probe Seq: 1 aatatttcgaaccaccacattcttc 25	EST Seq: 589 aatatttcgaacccccacattcttc 613	3e-05	24/25 (96%)
1557167_at	271	1131	CB553725.1	Probe Seq: 2 tcttggagctagacgtcctatact 25	EST Seq: 295 tcttggagctagacatcctatact 318	0.0001	23/24 (95%)
1557167_at	172	1015	CB553725.1	Probe Seq: 1 tcttggagctagacgtcctatactt 25	EST Seq: 295 tcttggagctagacatcctatactt 319	3e-05	24/25 (96%)
1557167_at	1023	509	CB553725.1	Probe Seq: 1 gctagacgtcctatacttagtcact 25	EST Seq: 302 gctagacatcctatacttagtcact 326	3e-05	24/25 (96%)
1557167_at	695	1067	CB553725.1	Probe Seq: 1 tagacgtcctatacttagtcactgg 25	EST Seq: 304 tagacatcctatacttagtcactgg 328	3e-05	24/25 (96%)
1557167_at	356	119	CB553725.1	Probe Seq: 1 agacgtcctatacttagtcactggg 25	EST Seq: 305 agacatcctatacttagtcactggg 329	3e-05	24/25 (96%)
1557169_x_at	272	1131	CB553725.1	Probe Seq: 2 tcttggagctagacgtcctatact 25	EST Seq: 295 tcttggagctagacatcctatact 318	0.0001	23/24 (95%)
1557169_x_at	173	1015	CB553725.1	Probe Seq: 1 tcttggagctagacgtcctatactt 25	EST Seq: 295 tcttggagctagacatcctatactt 319	3e-05	24/25 (96%)
1557169_x_at	1024	509	CB553725.1	Probe Seq: 1 gctagacgtcctatacttagtcact 25	EST Seq: 302 gctagacatcctatacttagtcact 326	3e-05	24/25 (96%)
1557169_x_at	696	1067	CB553725.1	Probe Seq: 1 tagacgtcctatacttagtcactgg 25	EST Seq: 304 tagacatcctatacttagtcactgg 328	3e-05	24/25 (96%)
1557169_x_at	355	119	CB553725.1	Probe Seq: 1 agacgtcctatacttagtcactggg 25	EST Seq: 305 agacatcctatacttagtcactggg 329	3e-05	24/25 (96%)
1557303_at	1007	817	CB309515.1	Probe Seq: 1 ggtgagaaggtgtggctgccccgcc 25	EST Seq: 411 ggtgagaaggtgtggctgccccgcc 435	1e-07	25/25 (100%)
1557303_at	647	1055	CB309515.1	Probe Seq: 1 tactccgcacgtggagctgcctaaa 25	EST Seq: 438 tactccgcacgtggagctgcctaaa 462	1e-07	25/25 (100%)
1557303_at	627	537	CB309515.1	Probe Seq: 1 gcacgtggagctgcctaaatcctga 25	EST Seq: 444 gcacgtggagctgcctaaatcctga 468	1e-07	25/25 (100%)
1557303_at	876	785	CB309515.1	Probe Seq: 1 gtggagctgcctaaatcctgatttt 25	EST Seq: 448 gtggagctgcctaaatcctgatttt 472	1e-07	25/25 (100%)
1557905_s_at	684	445	CB553939.1	Probe Seq: 2 ctcccagtatgacacatattgctt 25	EST Seq: 248 ctcccagtatgacacatactgctt 271	0.0001	23/24 (95%)
1557905_s_at	510	119	CB553939.1	Probe Seq: 1 agacctgcccaatgcctttgatgga 25	EST Seq: 314 agacctgcccaatgactttgatgga 338	3e-05	24/25 (96%)
1557905_s_at	121	277	CB553939.1	Probe Seq: 1 aatgcctttgatggaccaattacca 25	EST Seq: 324 aatgactttgatggaccaattacca 348	3e-05	24/25 (96%)
1557910_at	520	81	CB553568.1	Probe Seq: 1 aggagattttccttcgggagttgat 25	EST Seq: 162 aggagattttccttcgggagttgat 186	1e-07	25/25 (100%)
1557910_at	914	1091	CB553568.1	Probe Seq: 1 tttccttcgggagttgatctctaat 25	EST Seq: 169 tttccttcgggagttgatctctaat 193	1e-07	25/25 (100%)
1557910_at	88	679	CB553568.1	Probe Seq: 1 gatctctaatgcttctgatgccttg 25	EST Seq: 184 gatctctaatgcttctgatgccttg 208	1e-07	25/25 (100%)
1557910_at	22	277	CB553568.1	Probe Seq: 1 aatgcttctgatgccttggacaaga 25	EST Seq: 191 aatgcttctgatgccttggacaaga 215	1e-07	25/25 (100%)
1557910_at	855	475	CB553568.1	Probe Seq: 1 gccttggacaagattcgctatgaga 25	EST Seq: 203 gccttggacaagattcgctatgaga 227	1e-07	25/25 (100%)
1557910_at	899	603	CB553568.1	Probe Seq: 2 acagacccttcgaagttggacagt 25	EST Seq: 233 acagacccttcgaagttggacagt 256	5e-07	24/24 (100%)
1557910_at	814	615	CB553568.1	Probe Seq: 1 gacccttcgaagttggacagtggta 25	EST Seq: 236 gacccttcgaagttggacagtggta 260	1e-07	25/25 (100%)
1557910_at	230	573	CB553568.1	Probe Seq: 1 gaacgtaccctgactttggtagaca 25	EST Seq: 296 gaacgtaccctgactttggtagaca 320	1e-07	25/25 (100%)
1557910_at	998	73	CB553568.1	Probe Seq: 1 aggcattggcatgaccaaagctgat 25	EST Seq: 322 aggcattgggatgaccaaagctgat 346	3e-05	24/25 (96%)
1558007_s_at	1158	619	CB550030.1	Probe Seq: 1 gacctccttaaaacaggacagccgg 25	EST Seq: 79 gacctccataaaacaggacagccgg 103	3e-05	24/25 (96%)
1558007_s_at	1058	1127	CB550030.1	Probe Seq: 1 ttcagatgagattgatacacaccgc 25	EST Seq: 141 ttcagatgagattgatagacaccgc 165	3e-05	24/25 (96%)
1558007_s_at	942	625	CB550030.1	Probe Seq: 1 gagcctcaggtcacccttgatgtgg 25	EST Seq: 218 gagcctcaggtcacctttgatgtgg 242	3e-05	24/25 (96%)
1558007_s_at	128	711	CB550030.1	Probe Seq: 1 gttatggagtatcccacctcaggaa 25	EST Seq: 287 gttatggagtgtcccacctcaggaa 311	3e-05	24/25 (96%)
1558007_s_at	590	221	CB550030.1	Probe Seq: 1 aaaacatctctgcaagcctcttcag 25	EST Seq: 491 aaaacatccctgcaagcctcttcag 515	3e-05	24/25 (96%)
1558093_s_at	1042	241	CB310082.1	Probe Seq: 1 aacctgcaaggacctagacacatgc 25	EST Seq: 393 aacctgcaaggacctagacacatgc 417	1e-07	25/25 (100%)
1558093_s_at	814	495	CB310082.1	Probe Seq: 1 gctggtagaaccatttggagtcatt 25	EST Seq: 500 gctggtagaaccatttggagtcatt 524	1e-07	25/25 (100%)
1558093_s_at	938	1087	CB310082.1	Probe Seq: 1 tattgaaatggcaaccacagaggat 25	EST Seq: 563 tattgaaatggcaaccacagaggat 587	1e-07	25/25 (100%)
1558093_s_at	902	689	CB230346.1	Probe Seq: 1 gattattacacaaccacaccagcgt 25	EST Seq: 511 gattattacacaaccacaccagcgt 535	1e-07	25/25 (100%)
1558517_s_at	967	1013	CB230019.1	Probe Seq: 1 tcttgatacagtgaaatctcttatt 25	EST Seq: 50 tcttgatacaatgaaatctcttatt 74	3e-05	24/25 (96%)
1558517_s_at	285	809	CB230019.1	Probe Seq: 1 gggtcttagacaaaaatcttccttg 25	EST Seq: 277 gggtcttagacaaaaatcttccttg 301	1e-07	25/25 (100%)
1558577_at	989	897	CB554379.1	Probe Seq: 1 tggcaagagctcctgaaccagtttc 25	EST Seq: 565 tggcaagggctcctgaaccagtttc 589	3e-05	24/25 (96%)
1558577_at	213	81	CB230235.1	Probe Seq: 2 gaagcggtttacatttacacctgt 25	EST Seq: 282 gaagcggtttgcatttacacctgt 305	0.0001	23/24 (95%)
1558675_s_at	45	587	CB548961.1	Probe Seq: 1 gaaaaagacttattccgcagcgtaa 25	EST Seq: 79 gaaaaagacttattccgcagcgtaa 103	1e-07	25/25 (100%)
1558675_s_at	658	1141	CB548961.1	Probe Seq: 1 ttccgcagcgtaaaggacacagatt 25	EST Seq: 91 ttccgcagcgtaaaggacacagatt 115	1e-07	25/25 (100%)
1558675_s_at	1158	1081	CB548961.1	Probe Seq: 1 tatcaagaaacattcctggcaaagt 25	EST Seq: 116 tatcaagaaacattcctggcaaagt 140	1e-07	25/25 (100%)
1558675_s_at	863	207	CB548961.1	Probe Seq: 1 aaagtgtctgcacccaatcttctga 25	EST Seq: 142 aaagtgtctgcacccaatcttctga 166	1e-07	25/25 (100%)
1558675_s_at	358	395	CB548961.1	Probe Seq: 1 ctgcacccaatcttctgaacgtaaa 25	EST Seq: 149 ctgcacccaatcttctgaatgtaaa 173	3e-05	24/25 (96%)
1558675_s_at	708	1111	CB548961.1	Probe Seq: 1 ttatagccttttggaagttcaaaga 25	EST Seq: 222 ttatagccttttggaagttcaaaga 246	1e-07	25/25 (100%)
1558675_s_at	362	707	CB548961.1	Probe Seq: 1 gttcaaagatgaaagcaccatgtat 25	EST Seq: 238 gttcaaagatgaaaacaccatgtat 262	3e-05	24/25 (96%)
1558675_s_at	828	179	CB548961.1	Probe Seq: 1 acattgccttgctatattcaccaaa 25	EST Seq: 293 acattgccttgctctattcaccaaa 317	3e-05	24/25 (96%)
1558675_s_at	1055	189	CB548961.1	Probe Seq: 1 acactgtctatgataggatttcc 23	EST Seq: 361 acactgtctatgataggatttcc 383	2e-06	23/23 (100%)
1558678_s_at	1123	41	CB309330.1	Probe Seq: 1 atcttctgagtcataaccagcctgg 25	EST Seq: 356 atcttctgagtcataaccagcctgg 380	1e-07	25/25 (100%)
1558678_s_at	426	151	CB309330.1	Probe Seq: 1 accagcctggcagtatgatggccta 25	EST Seq: 371 accagcctggcagtatgatggccta 395	1e-07	25/25 (100%)
1558678_s_at	1148	937	CB309330.1	Probe Seq: 1 tgatggcctagatgcagagaaaaca 25	EST Seq: 386 tgatggcctagatgcagagagaaca 410	3e-05	24/25 (96%)
1558678_s_at	741	689	CB309330.1	Probe Seq: 1 gattatatgtcatacctccattggg 25	EST Seq: 444 gattatatgtcatacctccactggg 468	3e-05	24/25 (96%)
1558678_s_at	288	247	CB309330.1	Probe Seq: 1 aagcataaccctgagattcttacta 25	EST Seq: 473 aagcataaccctcagattcttacta 497	3e-05	24/25 (96%)
1558678_s_at	973	159	CB309330.1	Probe Seq: 1 accctgagattcttactactgatga 25	EST Seq: 480 accctcagattcttactactgatga 504	3e-05	24/25 (96%)
1558822_at	246	653	CD767782.1	Probe Seq: 1 gagtgatcagcctcagatttgatgt 25	EST Seq: 211 gagtgatcagccccagatttgatgt 235	3e-05	24/25 (96%)
1558822_at	111	937	CD767782.1	Probe Seq: 1 tgatgtgcaactcaaagatctagaa 25	EST Seq: 230 tgatgtgcaactcaaagatctagaa 254	1e-07	25/25 (100%)
1559052_s_at	1014	1077	CB554258.1	Probe Seq: 1 tatgaaaattattactctttttggg 25	EST Seq: 135 tatgaaaattattactctttttggg 159	1e-07	25/25 (100%)
1559052_s_at	797	723	CB554258.1	Probe Seq: 1 gtatgacttttatatgaaccccttc 25	EST Seq: 247 gtatgacttttatatgaaccccttc 271	1e-07	25/25 (100%)
1559052_s_at	318	1019	CB554258.1	Probe Seq: 1 tatgaaccccttctttagggtcca 24	EST Seq: 259 tatgaaccccttctttagggtcca 282	5e-07	24/24 (100%)
1559052_s_at	862	1119	CB554258.1	Probe Seq: 1 ttctttagggtccagaaggaattgt 25	EST Seq: 269 ttctttagggtccaaaaggaattgt 293	3e-05	24/25 (96%)
1559052_s_at	943	547	CB554258.1	Probe Seq: 1 gaattgtggactgaatcactagcct 25	EST Seq: 287 gaattgtggactgaatcactagcct 311	1e-07	25/25 (100%)
1559052_s_at	1041	855	CB554258.1	Probe Seq: 1 ggactgaatcactagccttaggtct 25	EST Seq: 294 ggactgaatcactagccttaggtct 318	1e-07	25/25 (100%)
1559052_s_at	688	1023	CB554258.1	Probe Seq: 1 tcagcaaacagcctatcagggccat 25	EST Seq: 321 tcagcaaacagcctatcagggccat 345	1e-07	25/25 (100%)
1559052_s_at	879	303	CB554258.1	Probe Seq: 1 caaacagcctatcagggccatttat 25	EST Seq: 325 caaacagcctatcagggccatttat 349	1e-07	25/25 (100%)
1559052_s_at	300	1095	CB554258.1	Probe Seq: 1 tttgcattttactttgctgactttg 25	EST Seq: 361 tttgcattttactttgctgactttg 385	1e-07	25/25 (100%)
1559138_a_at	216	35	CD767206.1	Probe Seq: 1 ataagatggagccacactcgtatct 25	EST Seq: 411 ataagatggagccacactcgtatct 435	1e-07	25/25 (100%)
1559138_a_at	583	191	CD767206.1	Probe Seq: 1 acactcgtatcttccaagtgccaag 25	EST Seq: 424 acactcgtatcttccaagtgccaag 448	1e-07	25/25 (100%)
1559138_a_at	273	669	CD767206.1	Probe Seq: 1 gatgtctcagctcaggacttcagta 25	EST Seq: 516 gatgtctcagctcaggacttcagta 540	1e-07	25/25 (100%)
1559946_s_at	780	563	CB548897.1	Probe Seq: 1 gaagtgcaggtggatgacatcaagc 25	EST Seq: 226 gaagtgcaggtggatgacatcaagc 250	1e-07	25/25 (100%)
1559946_s_at	1158	839	CB548897.1	Probe Seq: 1 ggatgacatcaagcgggtctactca 25	EST Seq: 237 ggatgacatcaagcgggtctactca 261	1e-07	25/25 (100%)
1559946_s_at	424	751	CB548897.1	Probe Seq: 1 gtctactcactcttcctggacgagt 25	EST Seq: 253 gtctactcactcttcctggacgagt 277	1e-07	25/25 (100%)
1559946_s_at	554	989	CB548897.1	Probe Seq: 1 tcccgctccacgcagtacatgaagg 25	EST Seq: 277 tcccgctccacgcagtacatgaagg 301	1e-07	25/25 (100%)
1559946_s_at	492	205	CB548897.1	Probe Seq: 1 aaaggcgagaccatggacacctcct 25	EST Seq: 334 aaaggtgagaccatggacacctcct 358	3e-05	24/25 (96%)
1559946_s_at	956	151	CB548897.1	Probe Seq: 1 accatggacacctcctgagttggat 25	EST Seq: 343 accatggacacctcctgagctggat 367	3e-05	24/25 (96%)
1559946_s_at	341	191	CB548897.1	Probe Seq: 1 acacctcctgagttggatgtcatcc 25	EST Seq: 350 acacctcctgagctggatgtcatcc 374	3e-05	24/25 (96%)
1559946_s_at	207	105	CB548897.1	Probe Seq: 1 agttctgacactgtgactctgtata 25	EST Seq: 401 agttctgacactgtgactttgtata 425	3e-05	24/25 (96%)
1559946_s_at	646	315	CB548897.1	Probe Seq: 1 cactgtgactctgtataaaatggtt 25	EST Seq: 409 cactgtgactttgtataaaatggtt 433	3e-05	24/25 (96%)
1559964_at	48	729	CB311281.1	Probe Seq: 3 agttttttgctcacattagtctc 25	EST Seq: 13 agttttttgctcacattagtctc 35	2e-06	23/23 (100%)
1559964_at	260	73	CB311281.1	Probe Seq: 1 aggcttctaggtctagccaggccat 25	EST Seq: 186 aggcttctaggtctagccaggccat 210	1e-07	25/25 (100%)
1559964_at	65	1063	CB311281.1	Probe Seq: 1 tagccaggccatctagtttagtcaa 25	EST Seq: 199 tagccaggccatctagtttagtcaa 223	1e-07	25/25 (100%)
1559964_at	567	891	CB311281.1	Probe Seq: 1 ggccatctagtttagtcaagacagc 25	EST Seq: 205 ggccatctagtttagtcaagacagc 229	1e-07	25/25 (100%)
1559964_at	1080	741	CB311281.1	Probe Seq: 1 gtcaagacagctgtgtaacaaac 23	EST Seq: 219 gtcaagacagctgtgtaacaaac 241	2e-06	23/23 (100%)
1562167_a_at	246	61	CD767120.1	Probe Seq: 1 atgttggaattttcgtggctcctgc 25	EST Seq: 137 atgttggaattttcgtggctcctgc 161	1e-07	25/25 (100%)
1562167_a_at	615	983	CD767120.1	Probe Seq: 1 tcctgccgtgacgaatgcctgaaga 25	EST Seq: 156 tcctgccgtgacgaatgcctgaaga 180	1e-07	25/25 (100%)
1562167_a_at	407	737	CD767120.1	Probe Seq: 1 gtaaactgtgctgtttgaagcccaa 25	EST Seq: 211 gtaaattgtgctgtttgaagcccaa 235	3e-05	24/25 (96%)
1562167_a_at	553	669	CD767120.1	Probe Seq: 1 gatgtcagtagattcctgggcttta 25	EST Seq: 322 gatgtcagtagattcctgagcttta 346	3e-05	24/25 (96%)
1563321_s_at	495	491	CB555571.1	Probe Seq: 2 cgcttggaagatactactgcacga 25	EST Seq: 1 cgcttggaagatactactgcacga 24	5e-07	24/24 (100%)
1563321_s_at	1110	517	CB555571.1	Probe Seq: 1 gcttggaagatactactgcacgatt 25	EST Seq: 2 gcttggaagatactactgcacgatt 26	1e-07	25/25 (100%)
1563321_s_at	68	899	CB555571.1	Probe Seq: 1 tggaagatactactgcacgattta 24	EST Seq: 5 tggaagatactactgcacgattta 28	5e-07	24/24 (100%)
1563321_s_at	1026	751	CB555571.1	Probe Seq: 1 gtctctgcacacacctctagtggaa 25	EST Seq: 48 gtctctgcacacacctctagtggaa 72	1e-07	25/25 (100%)
1563321_s_at	936	383	CB555571.1	Probe Seq: 1 ctctgcacacacctctagtggaaaa 25	EST Seq: 50 ctctgcacacacctctagtggaaaa 74	1e-07	25/25 (100%)
1563321_s_at	662	955	CB555571.1	Probe Seq: 1 tgcacacacctctagtggaaaagat 25	EST Seq: 53 tgcacacacctctagtggaaaagat 77	1e-07	25/25 (100%)
1563321_s_at	394	193	CB555571.1	Probe Seq: 1 acacacctctagtggaaaagatgtt 25	EST Seq: 56 acacacctctagtggaaaagatgtt 80	1e-07	25/25 (100%)
1563687_a_at	475	1099	CB554242.1	Probe Seq: 1 tttctctctgtggtccagaatctgg 25	EST Seq: 401 tttctctctgtggtccagaatctgg 425	1e-07	25/25 (100%)
1563687_a_at	544	125	CB554242.1	Probe Seq: 1 agaatctggcctcccaaagaaccca 25	EST Seq: 417 agaatctggccttccaaagaaccca 441	3e-05	24/25 (96%)
1563687_a_at	619	995	CB554242.1	Probe Seq: 1 tcggtgaccaacagactagcctaat 25	EST Seq: 476 tcggtgaccaacagactagcctaat 500	1e-07	25/25 (100%)
1563687_a_at	287	611	CB554242.1	Probe Seq: 1 gactagcctaatttctacaacagaa 25	EST Seq: 489 gactagcctaatttctacaacagaa 513	1e-07	25/25 (100%)
1564356_at	1061	211	CB308637.1	Probe Seq: 1 aaagctttctctcaatgctcagtat 25	EST Seq: 138 aaagctttctctcaatgctcagtat 162	1e-07	25/25 (100%)
1564356_at	15	515	CB308637.1	Probe Seq: 1 gctttctctcaatgctcagtattta 25	EST Seq: 141 gctttctctcaatgctcagtattta 165	1e-07	25/25 (100%)
1564356_at	696	381	CB308637.1	Probe Seq: 1 ctctcaatgctcagtatttattata 25	EST Seq: 146 ctctcaatgctcagtatttattata 170	1e-07	25/25 (100%)
1564356_at	157	647	CB308637.1	Probe Seq: 2 agttcatccctaaccgtacatatg 25	EST Seq: 237 agttcatcccttaccgtacatatg 260	0.0001	23/24 (95%)
1564356_at	221	49	CB308637.1	Probe Seq: 1 atccctaaccgtacatatgcgaaat 25	EST Seq: 242 atcccttaccgtacatatgcgaaat 266	3e-05	24/25 (96%)
1564356_at	832	53	CB308637.1	Probe Seq: 1 atgcgaaatcatacagctgagaaac 25	EST Seq: 258 atgcgaaatcatacagctgagaaac 282	1e-07	25/25 (100%)
1564356_at	707	241	CB308637.1	Probe Seq: 1 aaccctatgcatgtacagtatgtgg 25	EST Seq: 448 aaccctatgcatgtacagtctgtgg 472	3e-05	24/25 (96%)
1564356_at	600	37	CB308637.1	Probe Seq: 1 atcaaacctcactgaacatgagaaa 25	EST Seq: 491 atcaaacctcactgaacatgagaaa 515	1e-07	25/25 (100%)
1564356_at	710	591	CB308637.1	Probe Seq: 1 gaaagctttcagtcagagacaaaat 25	EST Seq: 557 gaaagctttcagtcagagacaaaat 581	1e-07	25/25 (100%)
1564356_at	139	1019	CB308637.1	Probe Seq: 1 tcatccctcactcttcatgtgagaa 25	EST Seq: 660 tcatccctcactcttcatgtgagaa 684	1e-07	25/25 (100%)
1564521_x_at	927	143	CB231264.1	Probe Seq: 1 agcccagcacttcctaaaagatg 23	EST Seq: 38 agcccagcacttcctaaaagatg 60	2e-06	23/23 (100%)
1564521_x_at	674	715	CB231264.1	Probe Seq: 3 ttcccatcctcttccctattaag 25	EST Seq: 421 ttcccatcctcttccctattaag 443	2e-06	23/23 (100%)
1564521_x_at	791	1013	CB231264.1	Probe Seq: 1 tcttccctattaagcagcccataac 25	EST Seq: 430 tcttccctattaagcagcccataac 454	1e-07	25/25 (100%)
1565162_s_at	314	585	CB228792.1	Probe Seq: 1 gaaaaaatggttgacctcacccag 24	EST Seq: 65 gaaaaaatggttgacctcacccag 88	5e-07	24/24 (100%)
1565162_s_at	1142	199	CB228792.1	Probe Seq: 1 aaatggttgacctcacccaggtaat 25	EST Seq: 69 aaatggttgacctcacccagataat 93	3e-05	24/25 (96%)
1565162_s_at	1116	1137	CB228792.1	Probe Seq: 2 tgacaagaaaggtttttgccaatc 25	EST Seq: 186 tgacaagaaaggtttttgccaatc 209	5e-07	24/24 (100%)
1565162_s_at	1103	669	CB228792.1	Probe Seq: 1 gatgacagagtagaacgtgtacgca 25	EST Seq: 266 gatgacagagtagaacgtgtacgca 290	1e-07	25/25 (100%)
1565162_s_at	888	947	CB228792.1	Probe Seq: 1 tgacagagtagaacgtgtacgcaga 25	EST Seq: 268 tgacagagtagaacgtgtacgcaga 292	1e-07	25/25 (100%)
1565804_at	501	1071	CB308657.1	Probe Seq: 1 tagtcgcttacggattctgagtct 24	EST Seq: 625 tagtcgcttacggattctgagtct 648	5e-07	24/24 (100%)
1565804_at	308	871	CB308657.1	Probe Seq: 1 ggcaagcttttcaggcacgtgtact 25	EST Seq: 669 ggcaaggttttcaggcacgtgtact 693	3e-05	24/25 (96%)
1566303_s_at	529	1109	CB308955.1	Probe Seq: 1 ttttgttctcactgccaaactgcct 25	EST Seq: 184 ttttgttctcactgccaaactgcct 208	1e-07	25/25 (100%)
1566303_s_at	1131	911	CB308955.1	Probe Seq: 1 tgggatctagttatcttggccctgc 25	EST Seq: 213 tgggatctagttatcttggccctgc 237	1e-07	25/25 (100%)
1566303_s_at	1019	677	CB308955.1	Probe Seq: 1 gatctagttatcttggccctgcac 24	EST Seq: 216 gatctagttatcttggccctgcac 239	5e-07	24/24 (100%)
1566303_s_at	415	291	CB308955.1	Probe Seq: 2 attgggttttcaacagtcccagct 25	EST Seq: 262 attgggttttcaacagtcccagct 285	5e-07	24/24 (100%)
1566303_s_at	27	713	CB308955.1	Probe Seq: 1 gttttcaacagtcccagctttcact 25	EST Seq: 267 gttttcaacagtcccagctttcact 291	1e-07	25/25 (100%)
1566303_s_at	591	335	CB308955.1	Probe Seq: 1 cagggtcccagtcagattccaggaa 25	EST Seq: 294 cagggtcccagtcagattccaggaa 318	1e-07	25/25 (100%)
1566303_s_at	276	235	CB308955.1	Probe Seq: 3 ctttgcttgctaatcctggttta 25	EST Seq: 331 ctttgcttgctaatcctggttta 353	2e-06	23/23 (100%)
1566472_s_at	453	73	CB553201.1	Probe Seq: 1 aggccaggatatcttcacctgtgg 24	EST Seq: 335 aggccaggatatcttcacctgtgg 358	5e-07	24/24 (100%)
1566472_s_at	745	955	CB553201.1	Probe Seq: 1 tgcaaggtgccctgctgtgcagcag 25	EST Seq: 373 tgcaaggtgccctgctgtgcagcag 397	1e-07	25/25 (100%)
1566472_s_at	503	345	CB553201.1	Probe Seq: 1 catcctgaagcggaacttgtactca 25	EST Seq: 401 catcctgaagcggaacttgtactca 425	1e-07	25/25 (100%)
1566472_s_at	974	141	CB553201.1	Probe Seq: 1 agcggaacttgtactcagaccttaa 25	EST Seq: 409 agcggaacttgtactcagaccttaa 433	1e-07	25/25 (100%)
1566472_s_at	62	211	CB553201.1	Probe Seq: 2 aagaattagttccatcagggagga 25	EST Seq: 468 aagaattagttccatcagggagga 491	5e-07	24/24 (100%)
1566472_s_at	440	649	CB553201.1	Probe Seq: 1 gagtcagaggaatttgcccaatggc 25	EST Seq: 490 gagtcagaggaatctgcccaatggc 514	3e-05	24/25 (96%)
1566472_s_at	485	45	CB553201.1	Probe Seq: 1 atctcccttgacttacccataatgt 25	EST Seq: 521 atctcccttgacttacccataatgt 545	1e-07	25/25 (100%)
1566472_s_at	772	63	CB553201.1	Probe Seq: 1 atgtctttctgcattagttccttgc 25	EST Seq: 542 atgtctttctgcattagttccttgc 566	1e-07	25/25 (100%)
1566507_a_at	146	185	CB307952.1	Probe Seq: 1 acaggtacaactgtagtacactgag 25	EST Seq: 440 acaggtaccactgtagtacactgag 464	3e-05	24/25 (96%)
1566507_a_at	341	291	CB307952.1	Probe Seq: 1 aattctctctctccatgtattagtt 25	EST Seq: 474 aattctctctctccatgtattagtt 498	1e-07	25/25 (100%)
1566507_a_at	386	1005	CB307952.1	Probe Seq: 1 tctctctctccatgtattagttaaa 25	EST Seq: 477 tctctctctccatgtattagttaaa 501	1e-07	25/25 (100%)
1566507_a_at	878	13	CB307952.1	Probe Seq: 1 attagttaaatggacatctgttctt 25	EST Seq: 492 attagttaaatggacatctgttctt 516	1e-07	25/25 (100%)
1566509_s_at	1068	617	CB307952.1	Probe Seq: 1 gaccctgaaatatggcgtctggcct 25	EST Seq: 52 gaccctgaaatatggcgtctggcct 76	1e-07	25/25 (100%)
1566509_s_at	34	199	CB307952.1	Probe Seq: 1 aaatatggcgtctggcctgcttgaa 25	EST Seq: 59 aaatatggcgtctggcctgcttgaa 83	1e-07	25/25 (100%)
1566509_s_at	775	401	CB307952.1	Probe Seq: 1 cgtctggcctgcttgaaagtttggg 25	EST Seq: 67 cgtctggcctgcttgaaagtttggg 91	1e-07	25/25 (100%)
1566509_s_at	102	107	CB307952.1	Probe Seq: 1 agatgtttttagaacggcctcgtgt 25	EST Seq: 134 agatgtttttagaacggcctcgtgt 158	1e-07	25/25 (100%)
1566509_s_at	17	239	CB307952.1	Probe Seq: 1 aacggcctcgtgttcggtttgatgg 25	EST Seq: 146 aacggcctcgtgttcggtttgatgg 170	1e-07	25/25 (100%)
1566509_s_at	671	1045	CB307952.1	Probe Seq: 1 taaaaccacatatattcgtcaaggg 25	EST Seq: 366 taaaaccacatatattcgtcaaggg 390	1e-07	25/25 (100%)
1566509_s_at	888	1013	CB307952.1	Probe Seq: 1 tcttgatggtttctatagagcctgg 25	EST Seq: 399 tcttgatggtttctatagagcctgg 423	1e-07	25/25 (100%)
1566509_s_at	25	27	CB307952.1	Probe Seq: 1 atagagcctggcaccaagtggaata 25	EST Seq: 413 atagagcctggcaccaagtggaata 437	1e-07	25/25 (100%)
1567013_at	701	1019	CB553416.1	Probe Seq: 2 catgatggacttggagctgccgcc 25	EST Seq: 63 catgatggagttggagctgccgcc 86	0.0001	23/24 (95%)
1567013_at	315	345	CB553416.1	Probe Seq: 1 catgatggacttggagctgccgccg 25	EST Seq: 63 catgatggagttggagctgccgccg 87	3e-05	24/25 (96%)
1567214_a_at	619	123	CB230159.1	Probe Seq: 1 agaaagcacagaaggagcgtggatc 25	EST Seq: 17 agaaagcacagaaggagcgtggatc 41	1e-07	25/25 (100%)
1567214_a_at	1029	561	CB230980.1	Probe Seq: 1 gaagggatacttcaggactagaaag 25	EST Seq: 16 gaagggatacttcaggactagaaag 40	1e-07	25/25 (100%)
1567214_a_at	154	259	CB230980.1	Probe Seq: 1 aagtcacaaatcttcaaaaggtggt 25	EST Seq: 41 aagtcacaaatcttcaaaaggtggt 65	1e-07	25/25 (100%)
1567214_a_at	666	279	CB230980.1	Probe Seq: 1 aatcttcaaaaggtggtagtagtag 25	EST Seq: 49 aatcttcaaaaggtggtagtagtag 73	1e-07	25/25 (100%)
1567214_a_at	40	67	CB230980.1	Probe Seq: 1 aggataagaattcccggtccgacag 25	EST Seq: 91 aggataagaattcccggtctgacag 115	3e-05	24/25 (96%)
1567214_a_at	718	1139	CB230980.1	Probe Seq: 1 ttcccggtccgacagaaagaggtct 25	EST Seq: 101 ttcccggtctgacagaaagaggtct 125	3e-05	24/25 (96%)
1567214_a_at	1145	821	CB230980.1	Probe Seq: 1 ggtccgacagaaagaggtctatatc 25	EST Seq: 106 ggtctgacagaaagaggtctatatc 130	3e-05	24/25 (96%)
1567214_a_at	1097	823	CB230980.1	Probe Seq: 1 ggtctatatcagagagtagtcgatc 25	EST Seq: 121 ggtctatatcagagagtagtcgatc 145	1e-07	25/25 (100%)
1567214_a_at	207	1023	CB309273.1	Probe Seq: 1 tcagagagtagtcgatcaggcaaaa 25	EST Seq: 4 tcagagagtagtcgatcaggcaaaa 28	1e-07	25/25 (100%)
1567214_a_at	1106	755	CB309273.1	Probe Seq: 1 gtcgatcaggcaaaagatcttcaag 25	EST Seq: 14 gtcgatcaggcaaaagatcttcaag 38	1e-07	25/25 (100%)
1567214_a_at	1081	885	CB309273.1	Probe Seq: 1 ggcgttaatggaagaagccaggctt 25	EST Seq: 77 ggcgttaatggaagaagccaggctt 101	1e-07	25/25 (100%)
1568900_a_at	133	787	CB308637.1	Probe Seq: 1 gtggtagagctttttctcgaatgtc 25	EST Seq: 49 gtggtagagctttttctcgaatgtc 73	1e-07	25/25 (100%)
1568900_a_at	117	631	CB308637.1	Probe Seq: 1 gagctttttctcgaatgtcatctgt 25	EST Seq: 55 gagctttttctcgaatgtcatctgt 79	1e-07	25/25 (100%)
1568900_a_at	1128	381	CB308637.1	Probe Seq: 1 ctcgaatgtcatctgttacgctaca 25	EST Seq: 64 ctcgaatgtcatctgttacgctaca 88	1e-07	25/25 (100%)
1568900_a_at	313	347	CB308637.1	Probe Seq: 1 catctgttacgctacatatgagaag 25	EST Seq: 73 catctgttacgctacatatgagaag 97	1e-07	25/25 (100%)
1569057_s_at	550	677	CD767574.1	Probe Seq: 1 gatctggtacagctaccatgatgaa 25	EST Seq: 512 gatctggtacagctgccatgatgaa 536	3e-05	24/25 (96%)
1569057_s_at	1020	581	CD767574.1	Probe Seq: 1 gaacagcagctcaagaggctcttcc 25	EST Seq: 534 gaacagcagctcaagaggctcttcc 558	1e-07	25/25 (100%)
1569057_s_at	1110	295	CD767574.1	Probe Seq: 1 caagaggctcttcccctaccagggt 25	EST Seq: 545 caagaggctcttcccctaacagggt 569	3e-05	24/25 (96%)
1569057_s_at	202	827	CD767574.1	Probe Seq: 1 ggtactcgatgaaggcaaggttaat 25	EST Seq: 567 ggtaatcgatgaaggcaaggttaat 591	3e-05	24/25 (96%)
1569057_s_at	886	869	CD767574.1	Probe Seq: 1 ggcaaggttaatatggctccaaaag 25	EST Seq: 580 ggcaaggttaatatggctccaaaag 604	1e-07	25/25 (100%)
1569057_s_at	377	1033	CD767574.1	Probe Seq: 1 taatatggctccaaaagggccccct 25	EST Seq: 588 taatatggctccaaaagggccccct 612	1e-07	25/25 (100%)
1569057_s_at	3	1099	CB311630.1	Probe Seq: 1 tttcccaggagtccctctcatgagc 25	EST Seq: 113 tttctcaggagtccctctcatgagc 137	3e-05	24/25 (96%)
1569057_s_at	455	927	CB311630.1	Probe Seq: 3 taccaccacccattcgatatgga 25	EST Seq: 157 taccaccacccattcgatatgga 179	2e-06	23/23 (100%)
1569057_s_at	599	139	CB311630.1	Probe Seq: 1 agctctgcggaccttttgggcctcg 25	EST Seq: 190 agctctgcggacctttcgggcctcg 214	3e-05	24/25 (96%)
1569225_a_at	54	169	CB552335.1	Probe Seq: 1 actgaagcaagccaagttctgac 23	EST Seq: 397 actgaagcaagccaagttctgac 419	2e-06	23/23 (100%)
1569225_a_at	675	297	CB552335.1	Probe Seq: 1 caagattatcttctgccttaccaa 24	EST Seq: 461 caagattatcttctgccttaccaa 484	5e-07	24/24 (100%)
1569225_a_at	151	15	CB552335.1	Probe Seq: 1 attatcttctgccttaccaatatcc 25	EST Seq: 465 attatcttctgccttaccaacatcc 489	3e-05	24/25 (96%)
1569225_a_at	410	263	CB552335.1	Probe Seq: 1 aagtgggtcctatttgcataacgag 25	EST Seq: 686 aagtgggtcctatttgcgtaacgag 710	3e-05	24/25 (96%)
1569225_a_at	1018	821	CB552335.1	Probe Seq: 1 ggtcctatttgcataacgagagagt 25	EST Seq: 691 ggtcctatttgcgtaacgagagagt 715	3e-05	24/25 (96%)
1569886_a_at	298	13	CB550092.1	Probe Seq: 1 attttttgggttgctggagttcatc 25	EST Seq: 99 attttttgggttgctggagttcatc 123	1e-07	25/25 (100%)
1569886_a_at	15	847	CB550092.1	Probe Seq: 1 ggagttcatctataagtcatttttg 25	EST Seq: 114 ggagttcatctgtaagtcatttttg 138	3e-05	24/25 (96%)
1569886_a_at	107	1041	CB550092.1	Probe Seq: 1 taagactatcaaacacagtgttgc 24	EST Seq: 156 taagactatcaaacacggtgttgc 179	0.0001	23/24 (95%)
1569886_a_at	54	729	CB550092.1	Probe Seq: 3 agtctatctatatgatgcctatt 25	EST Seq: 252 agtctatctatatgatgcctatt 274	2e-06	23/23 (100%)
1569886_a_at	297	1077	CB550092.1	Probe Seq: 1 tatgatgcctatttttaggctttaa 25	EST Seq: 262 tatgatgcctatttttaggctttaa 286	1e-07	25/25 (100%)
1569886_a_at	691	275	CB550092.1	Probe Seq: 1 aatgcttaatccttagcaggctctt 25	EST Seq: 326 aatgcttaatccttagcaggctctt 350	1e-07	25/25 (100%)
1569886_a_at	904	363	CB550092.1	Probe Seq: 1 cttagcaggctcttattctttaatt 25	EST Seq: 337 cttagcaggctcttattctttaatt 361	1e-07	25/25 (100%)
1569905_at	379	307	BQ807683.1	Probe Seq: 1 cacacaggaccatgaaggtgcttct 25	EST Seq: 221 cacagaggaccatgaaggtgcttct 245	3e-05	24/25 (96%)
1569905_at	545	441	BQ807683.1	Probe Seq: 1 cctgttcttcgcctattattgggat 25	EST Seq: 264 cctgttcttcgcctattattgggat 288	1e-07	25/25 (100%)
1569905_at	223	361	BQ807683.1	Probe Seq: 1 cttcgcctattattgggatgacaac 25	EST Seq: 270 cttcgcctattattgggatgacaac 294	1e-07	25/25 (100%)
1569905_at	558	803	BQ807683.1	Probe Seq: 1 gggatgacaacttcgacccagccag 25	EST Seq: 284 gggatgacaacttcgacccagccag 308	1e-07	25/25 (100%)
1569905_at	162	797	BQ807683.1	Probe Seq: 1 gggagcgcgagtgctgctgacaggg 25	EST Seq: 315 gggagcgcgagtactgctgacaggg 339	3e-05	24/25 (96%)
1569905_at	98	909	BQ807683.1	Probe Seq: 2 ggtgaggagctggcctatcactac 25	EST Seq: 355 ggtgaggagctggcctatcactac 378	5e-07	24/24 (100%)
1569905_at	1156	893	BQ807683.1	Probe Seq: 1 tggcctatcactacgcgcgtctggg 25	EST Seq: 365 tggcctatcactacgcgcgtctggg 389	1e-07	25/25 (100%)
1569905_at	168	309	BQ807683.1	Probe Seq: 1 cacactgaggctctcctgcagaagg 25	EST Seq: 412 cacactgaggccctcctgcagaagg 436	3e-05	24/25 (96%)
1569952_x_at	55	943	CB551196.1	Probe Seq: 1 tgaacggacgattaccaagcataag 25	EST Seq: 608 tgaacggacgattaccatgcataag 632	3e-05	24/25 (96%)
1569952_x_at	1062	689	CB551196.1	Probe Seq: 1 gattaccaagcataaggatagcact 25	EST Seq: 617 gattaccatgcataaggatagcact 641	3e-05	24/25 (96%)
1569952_x_at	264	837	CB551196.1	Probe Seq: 1 ggatagcactagacatgttggtttt 25	EST Seq: 632 ggatagcactggacatgttggtttt 656	3e-05	24/25 (96%)
200001_at	433	437	CD766875.1	Probe Seq: 1 ccgtgccttcaaatctcttgacaaa 25	EST Seq: 536 ccgtgccttcaaatctcttgacaaa 560	1e-07	25/25 (100%)
200001_at	85	51	CD766875.1	Probe Seq: 1 atccaggtgaacatccaggagtggc 25	EST Seq: 576 atccaggtgaacatccaggagtggc 600	1e-07	25/25 (100%)
200001_at	234	789	CD766875.1	Probe Seq: 1 gtggctgcagctgactatgtattcc 25	EST Seq: 596 gtggctgcagctgactatgtattcc 620	1e-07	25/25 (100%)
200001_at	898	1025	CB552836.1	Probe Seq: 1 tcaccgccttgctataggagtcacc 25	EST Seq: 597 tcaccgcctcgctataggagtcacc 621	3e-05	24/25 (96%)
200001_at	470	375	CB312112.1	Probe Seq: 1 ctcaacatccagggcccaatttgcc 25	EST Seq: 357 ctcaacatccagggcccaatatgcc 381	3e-05	24/25 (96%)
200003_s_at	1145	269	CB312309.1	Probe Seq: 1 aatggatggtcgtgcggaactgctc 25	EST Seq: 63 aatggatggtcgtgcggaactgctc 87	1e-07	25/25 (100%)
200003_s_at	188	283	CB312309.1	Probe Seq: 1 aataacttgaaggcccgcaattcct 25	EST Seq: 134 aataacttgaaggcccgcaattcct 158	1e-07	25/25 (100%)
200003_s_at	24	1143	CB312309.1	Probe Seq: 1 ttccgctacaacggactgattcacc 25	EST Seq: 158 ttccgctacaacgggctgattcacc 182	3e-05	24/25 (96%)
200003_s_at	892	689	CB312309.1	Probe Seq: 1 gattcaccgcaagactgtgggcgtg 25	EST Seq: 175 gattcaccgcaagaccgtgggcgtg 199	3e-05	24/25 (96%)
200003_s_at	263	299	CB312309.1	Probe Seq: 1 caagactgtgggcgtggagccggca 25	EST Seq: 184 caagaccgtgggcgtggagccggca 208	3e-05	24/25 (96%)
200003_s_at	87	145	CB312309.1	Probe Seq: 1 agccgacggcaaaggtgtcgtggtg 25	EST Seq: 208 agccgacggcaaaggcgtcgtggtg 232	3e-05	24/25 (96%)
200003_s_at	576	815	CB312309.1	Probe Seq: 1 ggtggtcattaagcggagatccggc 25	EST Seq: 229 ggtggtcattaagcggagatccggc 253	1e-07	25/25 (100%)
200003_s_at	1161	1123	CB312309.1	Probe Seq: 1 ttaagcggagatccggccagcggaa 25	EST Seq: 237 ttaagcggagatccggccagcggaa 261	1e-07	25/25 (100%)
200003_s_at	337	443	CB312309.1	Probe Seq: 1 cctgcgcatggcagccatccgcagg 25	EST Seq: 361 cctgcgcatggcagccatccgcagg 385	1e-07	25/25 (100%)
200004_at	193	663	CB549228.1	Probe Seq: 1 gaggcagtctattgcaaggaccttc 25	EST Seq: 68 gaggcagtctattgcaaggaccttc 92	1e-07	25/25 (100%)
200004_at	1132	1087	CB549228.1	Probe Seq: 1 tattgcaaggaccttctttgctgcc 25	EST Seq: 77 tattgcaaggaccttctttgctgcc 101	1e-07	25/25 (100%)
200004_at	589	961	CB549228.1	Probe Seq: 1 tgctgccagttatcataggctgttt 25	EST Seq: 95 tgctgccagttatcataggctgttt 119	1e-07	25/25 (100%)
200004_at	430	275	CB549228.1	Probe Seq: 1 aatgcactttgctcagtaatacttg 25	EST Seq: 159 aatgcactttgctcagtaatacttg 183	1e-07	25/25 (100%)
200004_at	920	721	CB549228.1	Probe Seq: 1 gtatattgcctgtatttctacctct 25	EST Seq: 262 gtatattgcctgtatttctacctct 286	1e-07	25/25 (100%)
200004_at	213	19	CB308484.1	Probe Seq: 1 atttctacctctagtaatgggcttt 25	EST Seq: 644 atttctacctctagtaaggggcttt 668	3e-05	24/25 (96%)
200004_at	444	271	CB549228.1	Probe Seq: 1 aatgggctttatgtgctagatttta 25	EST Seq: 290 aatgggctttatgtgctagatttta 314	1e-07	25/25 (100%)
200004_at	40	1079	CB549228.1	Probe Seq: 1 tatccttgagcctgggcaagtgc 23	EST Seq: 316 tatccttgagcctgggcaagtgc 338	2e-06	23/23 (100%)
200004_at	896	123	CB549228.1	Probe Seq: 1 agaaacatggtttacttgcacaaaa 25	EST Seq: 354 agaaacatggtttacttgcgcaaaa 378	3e-05	24/25 (96%)
200004_at	741	641	CB549228.1	Probe Seq: 1 gagagatcgttaatgcccttgaagt 25	EST Seq: 391 gagagatcgttnatgcccttgaagt 415	8e-06	24/25 (96%)
200005_at	1153	871	CB310534.1	Probe Seq: 1 ggcactgtaatggcgttgactggcg 25	EST Seq: 529 ggcactgtaacggcgttgactggcg 553	3e-05	24/25 (96%)
200005_at	1132	571	CB310534.1	Probe Seq: 1 gaagctggactctcagcgaggggc 24	EST Seq: 557 gaagctggactctcagcgaggggc 580	5e-07	24/24 (100%)
200005_at	393	303	CB310534.1	Probe Seq: 1 caacagctacaagttggcccggtgg 25	EST Seq: 605 caacagctacaagttggcccggtgg 629	1e-07	25/25 (100%)
200005_at	1086	965	CB310534.1	Probe Seq: 1 tgctggctggatctgagtacctcaa 25	EST Seq: 643 tgctggctggatctgaatacctcaa 667	3e-05	24/25 (96%)
200005_at	643	299	CB310534.1	Probe Seq: 1 caagcttggttatgtgtctcggtac 25	EST Seq: 665 caagcttggttatgtgtctcggtac 689	1e-07	25/25 (100%)
200005_at	618	995	CB310534.1	Probe Seq: 1 tcggtaccacgtgaaagactcctca 25	EST Seq: 683 tcggtaccacgtgaaagactcctca 707	1e-07	25/25 (100%)
200006_at	344	825	CB311865.1	Probe Seq: 1 ggtcattacacctactctgagaatc 25	EST Seq: 460 ggtcattacacctactctgagaatc 484	1e-07	25/25 (100%)
200006_at	730	889	CB231139.1	Probe Seq: 1 ggcctgattcttacaagccggggg 24	EST Seq: 508 ggcctgattcttacaagccggggg 531	5e-07	24/24 (100%)
200006_at	807	325	CB311865.1	Probe Seq: 1 cagcttcgagtttgcgcttgcaatt 25	EST Seq: 531 cagcttcgagtttgcacttgcaatt 555	3e-05	24/25 (96%)
200006_at	81	791	CB311865.1	Probe Seq: 1 gtggcggctcaagtgaaggctccac 25	EST Seq: 580 gtggcggctcaagtgaaggctccac 604	1e-07	25/25 (100%)
200006_at	830	557	CB308682.1	Probe Seq: 1 gaaggctccacttgttcttaaagac 25	EST Seq: 595 gaaggctccacttgttcttagagac 619	3e-05	24/25 (96%)
200006_at	528	1075	CB311865.1	Probe Seq: 1 taggaatccattctcactgtgttcg 25	EST Seq: 661 taggaatccattctcactatgttcg 685	3e-05	24/25 (96%)
200006_at	101	689	CB231167.1	Probe Seq: 1 gatttctcagcctacaaattgtgtc 25	EST Seq: 464 gatttctcagcctacaaattgtgtc 488	1e-07	25/25 (100%)
200006_at	919	917	CB231167.1	Probe Seq: 1 tgtgtctatacatttctaagccttg 25	EST Seq: 483 tgtgtctatacatttctaaaccttg 507	3e-05	24/25 (96%)
200007_at	1006	89	CB308599.1	Probe Seq: 1 agggctttgagcccgcagacaacaa 25	EST Seq: 193 agggctttgagcccgcagacaacaa 217	1e-07	25/25 (100%)
200007_at	992	745	CB308599.1	Probe Seq: 1 gtctgttaagagctaccgatgggaa 25	EST Seq: 220 gtctgttaagagctaccgatgggaa 244	1e-07	25/25 (100%)
200007_at	1105	679	CB308599.1	Probe Seq: 1 gatcagcactgtggtgagctccaag 25	EST Seq: 251 gatcagcactgtggtgagctccaag 275	1e-07	25/25 (100%)
200007_at	621	543	CB308599.1	Probe Seq: 1 gcaacagcagcacagtaaagggca 24	EST Seq: 471 gcaacagcagcacagtaaagggca 494	5e-07	24/24 (100%)
200007_at	1137	441	CB308599.1	Probe Seq: 1 cctgctttcaccaattaaccactga 25	EST Seq: 502 cctgctttcaccaattaaccactga 526	1e-07	25/25 (100%)
200007_at	283	1111	CB308599.1	Probe Seq: 1 ttttgcatttggctaattggtctgt 25	EST Seq: 663 ttttgcatttggctaattggtctgt 687	1e-07	25/25 (100%)
200008_s_at	78	93	CB551457.1	Probe Seq: 1 agtgggccaggtgatcagagttatt 25	EST Seq: 51 agtgggccaggtgatcagagttatt 75	1e-07	25/25 (100%)
200008_s_at	358	331	CB551457.1	Probe Seq: 1 cagagttatttgcatcctcagccac 25	EST Seq: 66 cagagttatttgcatcctcagccac 90	1e-07	25/25 (100%)
200008_s_at	1046	331	CB551457.1	Probe Seq: 1 cagatatctacgtctgcatgatctc 25	EST Seq: 162 cagatatctatgtctgcatgatctc 186	3e-05	24/25 (96%)
200008_s_at	759	935	CB551457.1	Probe Seq: 1 tgatctcctttgcgcacaatgtagc 25	EST Seq: 180 tgatctcctttgcgcacaatgtagc 204	1e-07	25/25 (100%)
200008_s_at	1152	621	CB551457.1	Probe Seq: 1 gaccagctttggagctcttggaacc 25	EST Seq: 273 gaccagctttggagctcttggaacc 297	1e-07	25/25 (100%)
200008_s_at	35	709	CB551457.1	Probe Seq: 1 gttagcatcagtgacctcctggtac 25	EST Seq: 314 gttagcatcagtgacctcctggtac 338	1e-07	25/25 (100%)
200010_at	519	769	CB311216.1	Probe Seq: 1 gtgaaaaggagaaccccatgcggga 25	EST Seq: 42 gtgaaaaggagaaccccatgcggga 66	1e-07	25/25 (100%)
200010_at	1129	631	CB311216.1	Probe Seq: 1 gagaaccccatgcgggaacttcgca 25	EST Seq: 50 gagaaccccatgcgggaacttcgca 74	1e-07	25/25 (100%)
200010_at	284	237	CB311216.1	Probe Seq: 3 ctctgtctcaacatctgtgttgg 25	EST Seq: 83 ctctgtctcaacatctgtgttgg 105	2e-06	23/23 (100%)
200010_at	505	431	CB311216.1	Probe Seq: 1 cccctgtgttttccaaagctagata 25	EST Seq: 165 cccctgtgttttccaaagctagata 189	1e-07	25/25 (100%)
200012_x_at	1158	453	CB312657.1	Probe Seq: 1 ccatcttccagtaattcgccaaaat 25	EST Seq: 21 ccatcttccagtaatttgccaaaat 45	3e-05	24/25 (96%)
200012_x_at	631	873	CB550402.1	Probe Seq: 1 ggcacccgatatatgttctctaggc 25	EST Seq: 27 ggcacccgatatatgttctctaggc 51	1e-07	25/25 (100%)
200012_x_at	820	183	CB551203.1	Probe Seq: 1 acatggagttgttcctttggccac 24	EST Seq: 57 acatggagttgttcctttggccac 80	5e-07	24/24 (100%)
200012_x_at	1146	867	CB551203.1	Probe Seq: 1 ggaatgccccacaagtgttaccatg 25	EST Seq: 145 ggaatgccccacaagtgttaccatg 169	1e-07	25/25 (100%)
200012_x_at	1135	649	CB551203.1	Probe Seq: 1 gagtctacaatgttacccagcatgc 25	EST Seq: 182 gagtctacaacgttacccagcatgc 206	3e-05	24/25 (96%)
200012_x_at	60	733	CB551203.1	Probe Seq: 1 gtacctgggttcaactaaagcgcca 25	EST Seq: 362 gtacctgggttcaactgaagcgcca 386	3e-05	24/25 (96%)
200012_x_at	86	391	CB551203.1	Probe Seq: 1 ctccacccagagaagcacactttgt 25	EST Seq: 392 ctccacccagagaagcacactttgt 416	1e-07	25/25 (100%)
200012_x_at	799	867	CB551203.1	Probe Seq: 1 ggaaggagcctgagctgctggaacc 25	EST Seq: 428 ggaaggagcctgagctgctggaacc 452	1e-07	25/25 (100%)
200013_at	758	661	CB553583.1	Probe Seq: 1 gaggaatcctcggcagataaactgg 25	EST Seq: 121 gaggaatcctcggcagataaactgg 145	1e-07	25/25 (100%)
200013_at	708	681	CB553583.1	Probe Seq: 1 gataaactggactgtcctctacaga 25	EST Seq: 136 gataaactggactgtcctctacaga 160	1e-07	25/25 (100%)
200013_at	176	211	CB553583.1	Probe Seq: 1 aaagaacccgccgagcagtcaaatt 25	EST Seq: 201 aaagaacccgccgagcagtcaaatt 225	1e-07	25/25 (100%)
200013_at	275	99	CB553583.1	Probe Seq: 1 agtcaaattccagagggccattact 25	EST Seq: 217 agtcaaattccagagggccattact 241	1e-07	25/25 (100%)
200013_at	621	13	CB553583.1	Probe Seq: 1 attactggtgcatctcttgctgata 25	EST Seq: 236 attactggtgcatctcttgctgata 260	1e-07	25/25 (100%)
200013_at	294	163	CB553583.1	Probe Seq: 1 acgagaacaagctatcagggctgct 25	EST Seq: 304 acgagaacaagctatcagggctgct 328	1e-07	25/25 (100%)
200014_s_at	919	281	CB553690.1	Probe Seq: 1 aataatctcttgttatgcagggagt 25	EST Seq: 41 aataatctcttgttatgcagggagt 65	1e-07	25/25 (100%)
200014_s_at	1039	1077	CB553690.1	Probe Seq: 1 tatgcagggagtacagttcttttca 25	EST Seq: 54 tatgcagggagtacagttcttttca 78	1e-07	25/25 (100%)
200014_s_at	149	1011	CB553690.1	Probe Seq: 1 tcttttcattcatacataagttcag 25	EST Seq: 71 tcttttcattcatacataagttcag 95	1e-07	25/25 (100%)
200014_s_at	598	1039	CB553690.1	Probe Seq: 1 taagttcagtagttgcttccctaac 25	EST Seq: 87 taagttcagtagttgcttccctaac 111	1e-07	25/25 (100%)
200014_s_at	981	699	CB553690.1	Probe Seq: 1 gttgcttccctaactgcaaaggcaa 25	EST Seq: 98 gttgcttccctaactgcaaaggcaa 122	1e-07	25/25 (100%)
200014_s_at	527	167	CB553690.1	Probe Seq: 1 actgcaaaggcaatctcatttagtt 25	EST Seq: 110 actgcaaaggcaatctcatttagtt 134	1e-07	25/25 (100%)
200014_s_at	1087	965	CB553690.1	Probe Seq: 1 tgctgtgtggggcagttcaacacaa 25	EST Seq: 195 tgctgtgtggggcagttcaacacaa 219	1e-07	25/25 (100%)
200014_s_at	876	695	CB553690.1	Probe Seq: 1 gttggcatgtcaaatgcatcctcta 25	EST Seq: 248 gttggcatgtcaaatgcatcctcta 272	1e-07	25/25 (100%)
200014_s_at	616	189	CB553690.1	Probe Seq: 1 acagcctgatgtttgggaccttttt 25	EST Seq: 341 acagcctgatgtttgggaccttttt 365	1e-07	25/25 (100%)
200016_x_at	907	235	CB555119.1	Probe Seq: 1 aactcgaggactgtatttgtgacta 25	EST Seq: 631 aactcgaggactgtatttgtgacta 655	1e-07	25/25 (100%)
200016_x_at	681	831	CB552169.1	Probe Seq: 1 ggttattttagtttctgttctgtgg 25	EST Seq: 519 ggttattttagttcctgttctgtgg 543	3e-05	24/25 (96%)
200016_x_at	883	737	CB309458.1	Probe Seq: 1 gtaacagtctgatcgtgacgctgaa 25	EST Seq: 606 gtaatagtctgatcgtgacgctgaa 630	3e-05	24/25 (96%)
200016_x_at	740	101	CB309458.1	Probe Seq: 1 agttagtctactcttaagccatctt 25	EST Seq: 661 agttagtctactctgaagccatctt 685	3e-05	24/25 (96%)
200016_x_at	971	473	CB308592.1	Probe Seq: 1 gccatcttggtaaatttccccaaca 25	EST Seq: 545 gccatcttggtaaacttccccaaca 569	3e-05	24/25 (96%)
200016_x_at	1011	243	CB308592.1	Probe Seq: 1 aagccattgtcttcggaaaccttgg 25	EST Seq: 645 aagccattgtcttcngaaaccttgg 669	8e-06	24/25 (96%)
200016_x_at	814	775	CB309395.1	Probe Seq: 1 gtgattgttggcacatcctatgcaa 25	EST Seq: 157 gtgattgttggcacatcctatgcaa 181	1e-07	25/25 (100%)
200017_at	632	317	CB312618.1	Probe Seq: 1 caccctcgaggttgaaccctcggat 25	EST Seq: 80 caccctcgaggtggaaccctcggat 104	3e-05	24/25 (96%)
200017_at	390	111	CB228795.1	Probe Seq: 1 agatggacgtactttgtctgactac 25	EST Seq: 204 agatggacatactttgtctgactac 228	3e-05	24/25 (96%)
200017_at	444	569	CB555030.1	Probe Seq: 1 gaagaagaagtcttacaccactccc 25	EST Seq: 227 gaagaagaagtcttacaccactccc 251	1e-07	25/25 (100%)
200017_at	1009	287	CB228795.1	Probe Seq: 1 aattagtcgccttcgtcgagagtgc 25	EST Seq: 390 aattagtcgccttcatcgagagtgc 414	3e-05	24/25 (96%)
200018_at	485	1013	CB230285.1	Probe Seq: 1 tcttcctgaagatctctaccattta 25	EST Seq: 278 tcttcctgaacatctctaccattta 302	3e-05	24/25 (96%)
200018_at	349	673	CB554695.1	Probe Seq: 1 gatgctaaattccgtctgattct 23	EST Seq: 432 gatgctaaattccgtctgattct 454	2e-06	23/23 (100%)
200018_at	630	1067	CB554695.1	Probe Seq: 1 tagagagccggattcaccgtttggc 25	EST Seq: 457 tagagagccggattcaccgtttggc 481	1e-07	25/25 (100%)
200018_at	1007	1127	CB554695.1	Probe Seq: 1 ttcaccgtttggctcgatattataa 25	EST Seq: 469 ttcaccgtttggctcgatattataa 493	1e-07	25/25 (100%)
200018_at	584	1113	CB554695.1	Probe Seq: 1 ttataagaccaagcgagtcctccct 25	EST Seq: 488 ttataagaccaagcgagtcctccct 512	1e-07	25/25 (100%)
200019_s_at	284	851	CB311006.1	Probe Seq: 1 ggagctacacaccttcgaggtgacc 25	EST Seq: 84 ggagctacacaccctcgaggtgacc 108	3e-05	24/25 (96%)
200019_s_at	482	681	CB311006.1	Probe Seq: 2 atcaaggctcatgtagcctcactg 25	EST Seq: 130 atcaaggctcatgtagcttcactg 153	0.0001	23/24 (95%)
200019_s_at	294	731	CB311006.1	Probe Seq: 1 gtagcctcactggagggcattgccc 25	EST Seq: 142 gtagcttcactggagggcattgccc 166	3e-05	24/25 (96%)
200019_s_at	1024	409	CB311006.1	Probe Seq: 1 cggaagatcaagtcgtgctcctggc 25	EST Seq: 167 cggaagatcaagtcgtgctcctggc 191	1e-07	25/25 (100%)
200019_s_at	595	485	CB311006.1	Probe Seq: 1 gccctgactaccctggaagtagcag 25	EST Seq: 241 gccctgactaccctggaagtagcag 265	1e-07	25/25 (100%)
200019_s_at	181	101	CB311006.1	Probe Seq: 1 agtagcaggccgcatgcttggaggt 25	EST Seq: 258 agtagcaggccgcatgcttggaggt 282	1e-07	25/25 (100%)
200019_s_at	781	657	CB311006.1	Probe Seq: 1 gaggtcagactcctaaggtggccaa 25	EST Seq: 320 gaggtcagactcctaaggtggccaa 344	1e-07	25/25 (100%)
200019_s_at	655	299	CB311006.1	Probe Seq: 1 caaccggcgctttgtcaacgttgtg 25	EST Seq: 396 caaccggcgctttgtcaacgttgtg 420	1e-07	25/25 (100%)
200019_s_at	139	413	CB311006.1	Probe Seq: 1 cgttgtgcccacctttggcaagaag 25	EST Seq: 414 cgttgtgcccacctttggcaagaag 438	1e-07	25/25 (100%)
200022_at	571	329	CB554239.1	Probe Seq: 1 gaaaggttcggcgcaaggagcccaa 25	EST Seq: 32 gaaaggttcggcgcaaggagcccaa 56	1e-07	25/25 (100%)
200022_at	1119	835	CB554239.1	Probe Seq: 1 ggatatctacctgaggctgttggtc 25	EST Seq: 63 ggatatctacctgaggctgttggtc 87	1e-07	25/25 (100%)
200022_at	1142	239	CB554239.1	Probe Seq: 1 aaccaactccacattcaaccaggtt 25	EST Seq: 114 aaccaattccacattcaaccaggtt 138	3e-05	24/25 (96%)
200022_at	657	893	CB554239.1	Probe Seq: 1 tgtccctttcccggatgatccggaa 25	EST Seq: 182 tgtccctttctcggatgatccggaa 206	3e-05	24/25 (96%)
200022_at	328	563	CB554239.1	Probe Seq: 1 gaagcttcctggccgggaaaacaa 24	EST Seq: 210 gaagcttcctggccgggaaaacaa 233	5e-07	24/24 (100%)
200022_at	261	237	CB554239.1	Probe Seq: 1 aactgaaggtatgtgcactgcgcgt 25	EST Seq: 290 aactgaaggtatgtgcactgcgcgt 314	1e-07	25/25 (100%)
200022_at	929	821	CB554239.1	Probe Seq: 1 ggtcctcgcaagggccgagaggtgt 25	EST Seq: 421 ggtcctcgcaagggccgagaggtgt 445	1e-07	25/25 (100%)
200022_at	872	81	CB554239.1	Probe Seq: 1 aggtgtaccggcatttcggcaaggc 25	EST Seq: 440 aggtgtaccggcatttcggcaaggc 464	1e-07	25/25 (100%)
200024_at	1101	507	CD767896.1	Probe Seq: 1 gctcagtgtcccattgtggagcgcc 25	EST Seq: 266 gctcagtgtcccattgtggagcgcc 290	1e-07	25/25 (100%)
200024_at	22	421	CD767896.1	Probe Seq: 1 cgcctcactaactccatgatgatgc 25	EST Seq: 287 cgcctcacgaactccatgatgatgc 311	3e-05	24/25 (96%)
200024_at	553	957	CD767896.1	Probe Seq: 1 tgcacggccgcaacaacggcaagaa 25	EST Seq: 309 tgcacggccgcaacaacggcaagaa 333	1e-07	25/25 (100%)
200024_at	889	347	CD767896.1	Probe Seq: 1 catcgtcaagcatgccttcgagatc 25	EST Seq: 349 catcgtcaagcatgccttcgagatc 373	1e-07	25/25 (100%)
200024_at	176	361	CD767896.1	Probe Seq: 1 cttcgagatcatacacctgctcac 24	EST Seq: 364 cttcgagatcatacacctgctcac 387	5e-07	24/24 (100%)
200024_at	157	577	CD767896.1	Probe Seq: 1 gaacgccatcatcaacagtggtccc 25	EST Seq: 415 gaacgccatcatcaacagtggtccc 439	1e-07	25/25 (100%)
200025_s_at	643	1153	CB308771.1	Probe Seq: 1 ttgatgatggcacctcagatcgccc 25	EST Seq: 124 ttgatgatggcacctcagatcgccc 148	1e-07	25/25 (100%)
200025_s_at	727	403	CB308771.1	Probe Seq: 1 ctggtggctggaattgaccgctacc 25	EST Seq: 162 ctggtggctggaattgaccgctacc 186	1e-07	25/25 (100%)
200025_s_at	544	193	CB308771.1	Probe Seq: 1 acaaggtactctgtggatatcccct 25	EST Seq: 285 acaaggtactctgtggatatcccct 309	1e-07	25/25 (100%)
200025_s_at	1139	383	CB308771.1	Probe Seq: 1 ctctgtggatatccccttggacaaa 25	EST Seq: 293 ctctgtggatatccccttggacaaa 317	1e-07	25/25 (100%)
200025_s_at	893	683	CB308771.1	Probe Seq: 1 gatatccccttggacaaaactgt 23	EST Seq: 300 gatatccccttggacaaaactgt 322	2e-06	23/23 (100%)
200025_s_at	545	841	CB308771.1	Probe Seq: 2 gatgtcttcagagatcctgctctt 25	EST Seq: 333 gatgtcttcagagatcctgctctt 356	5e-07	24/24 (100%)
200025_s_at	210	1023	CB308771.1	Probe Seq: 1 tcagagatcctgctcttaaacgcaa 25	EST Seq: 340 tcagagatcctgctcttaaacgcaa 364	1e-07	25/25 (100%)
200025_s_at	335	195	CB308771.1	Probe Seq: 1 acaagacaggcaagaacaagtggtt 25	EST Seq: 403 acaagacaggcaagaacaagtggtt 427	1e-07	25/25 (100%)
200025_s_at	10	263	CB308771.1	Probe Seq: 1 aagtggttcttccagaaactgcggt 25	EST Seq: 420 aagtggttcttccagaagctgcggt 444	3e-05	24/25 (96%)
200026_at	1040	65	CB311656.1	Probe Seq: 1 atggtccagcgtttgacataccgac 25	EST Seq: 37 atggtccaacgtttgacataccgac 61	3e-05	24/25 (96%)
200026_at	269	781	CD767418.1	Probe Seq: 1 gtgtgtgcccaggcaaacttcgagg 25	EST Seq: 93 gtgtgtgcccaggcagacttcgagg 117	3e-05	24/25 (96%)
200026_at	854	487	CD767418.1	Probe Seq: 1 gcccaggcaaacttcgaggggttcg 25	EST Seq: 99 gcccaggcagacttcgaggggttcg 123	3e-05	24/25 (96%)
200026_at	64	993	CD767418.1	Probe Seq: 1 tcgaggggttcgtcctgtaagacct 25	EST Seq: 112 tcgaggggttcgtgctgtaagacct 136	3e-05	24/25 (96%)
200026_at	733	993	CD767418.1	Probe Seq: 1 tcgtcctgtaagacctaaagttctt 25	EST Seq: 121 tcgtgctgtaagacctaaagttctt 145	3e-05	24/25 (96%)
200026_at	827	587	CB548855.1	Probe Seq: 1 gaaacatgtcagcagggcctatggt 25	EST Seq: 198 gaaacatgtcagcaggggctatggt 222	3e-05	24/25 (96%)
200026_at	315	69	CD767418.1	Probe Seq: 1 atggtggttccatgtgtgctaaatg 25	EST Seq: 186 atggtggttccatgtgtgctaaatg 210	1e-07	25/25 (100%)
200026_at	309	781	CB548855.1	Probe Seq: 1 gtgtgctaaatgtgttcgtgacagg 25	EST Seq: 231 gtgtgctaaatgtgtacgtgacagg 255	3e-05	24/25 (96%)
200026_at	557	703	CB311245.1	Probe Seq: 1 gttcgtgacaggatcaagcgtgctt 25	EST Seq: 293 gttcgtgacagggtcaagcgtgctt 317	3e-05	24/25 (96%)
200026_at	143	605	CB548855.1	Probe Seq: 1 gacaggatcaagcgtgctttcctta 25	EST Seq: 250 gacaggatcaagcgtgcttacctta 274	3e-05	24/25 (96%)
200029_at	229	275	CB554338.1	Probe Seq: 1 aatgaaatcgccaatgccaactccc 25	EST Seq: 62 aatgaaatcgccagtgccaactccc 86	3e-05	24/25 (96%)
200029_at	632	679	CD766886.1	Probe Seq: 1 gatcatccgcaagcctgtgacggtc 25	EST Seq: 175 gatcatccgcaagcctgtgacggtc 199	1e-07	25/25 (100%)
200029_at	572	351	CD766886.1	Probe Seq: 1 cattcccgggctcgatgccggaaaa 25	EST Seq: 200 cattcccgggcgcgatgccggaaaa 224	3e-05	24/25 (96%)
200029_at	206	435	CD766886.1	Probe Seq: 1 ccgccggaagggcaggcacatgggc 25	EST Seq: 235 ccgccggaagggcaggcacatgggc 259	1e-07	25/25 (100%)
200029_at	287	867	CD766886.1	Probe Seq: 1 ggaagggtacagccaatgcccgaat 25	EST Seq: 270 ggaagggtacagccaatgcccgaat 294	1e-07	25/25 (100%)
200029_at	53	129	CD766886.1	Probe Seq: 1 agaatgaggattttgcgccggctgc 25	EST Seq: 320 agaatgaggattctgcgccggctgc 344	3e-05	24/25 (96%)
200029_at	685	967	CD766886.1	Probe Seq: 1 tgcgccggctgctcagaagataccg 25	EST Seq: 333 tgcgccggctgcttagaagataccg 357	3e-05	24/25 (96%)
200029_at	893	565	CD766886.1	Probe Seq: 1 gaagatcgatcgccacatgtatcac 25	EST Seq: 367 gaagattgatcgccacatgtatcac 391	3e-05	24/25 (96%)
200029_at	139	937	CD766886.1	Probe Seq: 1 tgaggcccgcaggtctaagaccaag 25	EST Seq: 505 tgaggcccgcaggtctaagaccaag 529	1e-07	25/25 (100%)
200029_at	71	417	CD766886.1	Probe Seq: 1 cgcaagcgccgtgaagagcgcctcc 25	EST Seq: 536 cgcaagcgccgtgaagagcgcctcc 560	1e-07	25/25 (100%)
200029_at	562	313	CB554697.1	Probe Seq: 3 ctttgtctgtacatactggcctc 25	EST Seq: 595 ctttgtctgtacatactggcctc 617	2e-06	23/23 (100%)
200031_s_at	605	665	CD767827.1	Probe Seq: 1 gatggcggacattcagactgagcgt 25	EST Seq: 6 gatggcggacattcagactgagcgt 30	1e-07	25/25 (100%)
200031_s_at	727	465	CD767827.1	Probe Seq: 1 ccaaaagcagccgaccatctttcaa 25	EST Seq: 36 ccaaaagcagccgaccatctttcaa 60	1e-07	25/25 (100%)
200031_s_at	728	601	CD767827.1	Probe Seq: 1 gacacccaaggaggctattgagggc 25	EST Seq: 141 gacacccaaagaggctattgagggc 165	3e-05	24/25 (96%)
200031_s_at	365	5	CD767827.1	Probe Seq: 1 attgacaagaaatgccccttcactg 25	EST Seq: 172 attgacaagaaatgccccttcactg 196	1e-07	25/25 (100%)
200031_s_at	441	485	CD767827.1	Probe Seq: 1 gccccttcactggtaatgtgtccat 25	EST Seq: 185 gccccttcactggtaatgtctccat 209	3e-05	24/25 (96%)
200031_s_at	64	413	CD767827.1	Probe Seq: 1 cgcaagtacaaccgcttcgagaagc 25	EST Seq: 295 cgcaagtacaaccgcttcgagaagc 319	1e-07	25/25 (100%)
200031_s_at	734	297	CD767827.1	Probe Seq: 1 caagaacatgtctgtacacctgtcc 25	EST Seq: 324 caagaacatgtctgtgcacctgtcc 348	3e-05	24/25 (96%)
200031_s_at	622	545	CD767827.1	Probe Seq: 1 gcaagacagtgcgcttcaacgtgct 25	EST Seq: 410 gcaagacagtgcgcttcaacgtgct 434	1e-07	25/25 (100%)
200032_s_at	218	423	CD768116.1	Probe Seq: 1 cccagaggaaccctgcggagggact 25	EST Seq: 118 cccagaggaactctgcggagggact 142	3e-05	24/25 (96%)
200032_s_at	667	493	CD768116.1	Probe Seq: 1 gcggagggacttcaatcacatcaat 25	EST Seq: 132 gcggagggacttcaatcacatcaat 156	1e-07	25/25 (100%)
200032_s_at	673	663	CD768116.1	Probe Seq: 2 aggctccgggttgacaaatggtgg 25	EST Seq: 190 aggcttcgggttgacaaatggtgg 213	0.0001	23/24 (95%)
200032_s_at	1150	45	CD768116.1	Probe Seq: 1 actggctaccgttcggactatttgt 25	EST Seq: 228 actggctaccgttcggactatttgt 252	1e-07	25/25 (100%)
200032_s_at	1011	1121	CD768116.1	Probe Seq: 1 ttacactgggcttccgttacaagat 25	EST Seq: 281 ttacactgggcttccgttacaagat 305	1e-07	25/25 (100%)
200032_s_at	1058	1153	CD768116.1	Probe Seq: 1 ttgttcagtatctcaagcccagaaa 25	EST Seq: 429 ttgttcagtatctcaagcccagaaa 453	1e-07	25/25 (100%)
200033_at	988	127	CD767873.1	Probe Seq: 1 agaatggtgtttacagtgctgcaaa 25	EST Seq: 90 agaatggtgtttacagtgctgcaaa 114	1e-07	25/25 (100%)
200033_at	441	335	CD767873.1	Probe Seq: 1 cagtgctgcaaattacaccaatggg 25	EST Seq: 103 cagtgctgcaaattacactaatggg 127	3e-05	24/25 (96%)
200033_at	158	565	CD767873.1	Probe Seq: 1 gaagtaattttgtgtctgctggtat 25	EST Seq: 135 gaagtaattttgtgtctgctggtat 159	1e-07	25/25 (100%)
200033_at	110	71	CD767873.1	Probe Seq: 1 aggactggtaatccaacagggactt 25	EST Seq: 173 aggactggtaatccaacagggactt 197	1e-07	25/25 (100%)
200033_at	73	559	CD767873.1	Probe Seq: 1 gaatggttatgatagcactcagcaa 25	EST Seq: 202 gaatggttatgatagcactcagcaa 226	1e-07	25/25 (100%)
200033_at	207	535	CD767873.1	Probe Seq: 1 gcagctgcacctatgattggttatc 25	EST Seq: 293 gcagccgcacctatgattggttatc 317	3e-05	24/25 (96%)
200033_at	938	1075	CD767873.1	Probe Seq: 1 tatggtgcactttttcgctatttaa 25	EST Seq: 466 tatggtgcactttttcgctatttaa 490	1e-07	25/25 (100%)
200033_at	638	105	CD767873.1	Probe Seq: 1 agttggatatttctctacattcctg 25	EST Seq: 490 agttggatatttctctacattcctg 514	1e-07	25/25 (100%)
200034_s_at	831	531	CB310976.1	Probe Seq: 1 gcaaaatgcctagatattatcctac 25	EST Seq: 352 gcaaaatggctagatattatcctac 376	3e-05	24/25 (96%)
200034_s_at	117	123	CB551387.1	Probe Seq: 1 agaaaactgcgagccagcattaccc 25	EST Seq: 366 agaaaactgcgagccagaattaccc 390	3e-05	24/25 (96%)
200034_s_at	371	535	CB311950.1	Probe Seq: 2 cagctggctagtggcttattactt 25	EST Seq: 466 cagctggctagtggcttgttactt 489	0.0001	23/24 (95%)
200034_s_at	421	645	CB548983.1	Probe Seq: 1 gagattacggagcagcgcaagattg 25	EST Seq: 446 gagattacagagcagcgcaagattg 470	3e-05	24/25 (96%)
200034_s_at	971	717	CB548535.1	Probe Seq: 1 gtttgctctgacgaatggaatttat 25	EST Seq: 269 gtttgccctgacgaatggaatttat 293	3e-05	24/25 (96%)
200034_s_at	598	1115	CB548983.1	Probe Seq: 1 ttatcctcacaaattggtgttctaa 25	EST Seq: 568 ttatcctcacaaattggtgttctaa 592	1e-07	25/25 (100%)
200035_at	425	999	BQ807609.1	Probe Seq: 1 tctgatgccctgtccaatgtgagga 25	EST Seq: 420 tctgatgccctgtccaatgtgagga 444	1e-07	25/25 (100%)
200035_at	130	145	BQ807609.1	Probe Seq: 1 agccctacactccacttggagtctg 25	EST Seq: 489 agccctacactgcacttggagtctg 513	3e-05	24/25 (96%)
200035_at	868	845	BQ807609.1	Probe Seq: 1 ggagtctggatggacacatgggcc 24	EST Seq: 506 ggagtctggatggacacatgggcc 529	5e-07	24/24 (100%)
200035_at	350	377	BQ807609.1	Probe Seq: 1 ctcactcttaacttcgtgttcacac 25	EST Seq: 547 ctcactcttaacttcctgttcacac 571	3e-05	24/25 (96%)
200035_at	742	929	BQ807609.1	Probe Seq: 1 tgttcacactccatggaaaccccag 25	EST Seq: 563 tgttcacactccttggaaaccccag 587	3e-05	24/25 (96%)
200036_s_at	827	323	CB554631.1	Probe Seq: 1 cagcttgaagaactatgatccccag 25	EST Seq: 106 cagcttgaagaactatgacccccag 130	3e-05	24/25 (96%)
200036_s_at	842	369	CB554631.1	Probe Seq: 1 ctatgatccccagaaggacaagcgc 25	EST Seq: 118 ctatgacccccagaaggacaagcgc 142	3e-05	24/25 (96%)
200036_s_at	747	623	CB554631.1	Probe Seq: 1 gaccagcagcactgtgacgaggc 23	EST Seq: 206 gaccagcagcactgtgacgaggc 228	2e-06	23/23 (100%)
200036_s_at	370	415	CB554631.1	Probe Seq: 1 cgaggctaaggccgtggatatcccc 25	EST Seq: 223 cgaggccaaggccgtggatatcccc 247	3e-05	24/25 (96%)
200036_s_at	273	345	CB554631.1	Probe Seq: 1 catcgaggcgctgaaaaaactcaac 25	EST Seq: 256 catcgaggcgctgaaaaaactcaac 280	1e-07	25/25 (100%)
200036_s_at	711	725	CB554631.1	Probe Seq: 1 gtatgatgcgtttttggcctcagag 25	EST Seq: 316 gtatgatgcgtttttggcctcagag 340	1e-07	25/25 (100%)
200036_s_at	1090	713	CB554631.1	Probe Seq: 1 gtttttggcctcagagtctctgatc 25	EST Seq: 325 gtttttggcctcagagtctctgatc 349	1e-07	25/25 (100%)
200036_s_at	853	649	CB554631.1	Probe Seq: 1 gagtctctgatcaagcagattccac 25	EST Seq: 338 gagtctctgatcaagcagattccac 362	1e-07	25/25 (100%)
200036_s_at	1127	297	CB554631.1	Probe Seq: 1 caagcagattccacgaatcctcggc 25	EST Seq: 349 caagcagattccacgaatcctcggc 373	1e-07	25/25 (100%)
200036_s_at	1039	427	CB554631.1	Probe Seq: 1 ccctgctcacacacaacgaaaacat 25	EST Seq: 405 ccctgctcacacacaacgaaaacat 429	1e-07	25/25 (100%)
200038_s_at	839	701	CB228266.1	Probe Seq: 1 gttccaatcttcgtgttcactttaa 25	EST Seq: 94 gttccaatcttcgtgttcnctttaa 118	8e-06	24/25 (96%)
200038_s_at	212	125	CB555704.1	Probe Seq: 1 agaacactcgtgaaactgctcaggc 25	EST Seq: 88 agaacactcgtgaaactgcccaggc 112	3e-05	24/25 (96%)
200038_s_at	746	169	CB555704.1	Probe Seq: 1 actgctcaggccatcaagggtatgc 25	EST Seq: 102 actgcccaggccatcaagggtatgc 126	3e-05	24/25 (96%)
200038_s_at	332	231	CB555704.1	Probe Seq: 1 aacagtgtgtaccattccgacgtta 25	EST Seq: 172 aacagtgcgtaccattccgacgtta 196	3e-05	24/25 (96%)
200038_s_at	992	755	CB555704.1	Probe Seq: 1 gtcggtggcccaaaaagagtgctga 25	EST Seq: 250 gtcggtggcccaagaagagtgctga 274	3e-05	24/25 (96%)
200038_s_at	777	501	CB555704.1	Probe Seq: 1 gctgaatttttgctgcacatgctta 25	EST Seq: 270 gctgaatttttgctgcacatgctta 294	1e-07	25/25 (100%)
200038_s_at	527	1117	CB555704.1	Probe Seq: 1 ttagatgtagattctctggtcat 23	EST Seq: 327 ttagatgtagattctctggtcat 349	2e-06	23/23 (100%)
200038_s_at	709	823	CB555704.1	Probe Seq: 1 ggtcattgagcatatccaagtgaac 25	EST Seq: 344 ggtcatcgagcatatccaagtgaac 368	3e-05	24/25 (96%)
200040_at	688	947	CB312094.1	Probe Seq: 1 tgactttttcattacgtgggttttg 25	EST Seq: 385 tgactttttcattacgtgggttttg 409	1e-07	25/25 (100%)
200040_at	851	279	CB312094.1	Probe Seq: 1 aatctagccccagacatactgtgtt 25	EST Seq: 411 aatctagccccagacatactgtgtt 435	1e-07	25/25 (100%)
200040_at	693	73	CB308648.1	Probe Seq: 1 aggcctcctgaattgagtttgatgc 25	EST Seq: 351 aggcctcctgaattgagtttgatgc 375	1e-07	25/25 (100%)
200040_at	711	673	CB308648.1	Probe Seq: 1 gatgcagagctttttagccatgaag 25	EST Seq: 371 gatgcagagctttttagccatgaag 395	1e-07	25/25 (100%)
200040_at	1107	759	CB307957.1	Probe Seq: 1 gtccatttgagattctgcactcc 23	EST Seq: 458 gtccatttgagattctgcactcc 480	2e-06	23/23 (100%)
200043_at	100	415	CD766729.1	Probe Seq: 1 cgatgatctggcagacctcagctgc 25	EST Seq: 266 cgatgatctggcagacctcagctgc 290	1e-07	25/25 (100%)
200043_at	7	141	CD766729.1	Probe Seq: 1 agctgcctggtttaccgagctgata 25	EST Seq: 285 agctgcctggtttaccgagctgata 309	1e-07	25/25 (100%)
200043_at	713	499	CD766729.1	Probe Seq: 1 gctgatacccagacataccagcctt 25	EST Seq: 303 gctgatacccagacataccagcctt 327	1e-07	25/25 (100%)
200043_at	745	995	CD766729.1	Probe Seq: 1 tcggcaggcccaacaggctgggaaa 25	EST Seq: 371 tcggcaggcccaacaggctgggaaa 395	1e-07	25/25 (100%)
200043_at	303	351	CB310300.1	Probe Seq: 1 catagtaatcctgtttccactttgt 25	EST Seq: 478 catagtaatcctgtttccactttgt 502	1e-07	25/25 (100%)
200044_at	689	653	CB550716.1	Probe Seq: 1 gagtggggatggtcgagtatctcag 25	EST Seq: 435 gagtggggatggtcgagtatctcag 459	1e-07	25/25 (100%)
200044_at	863	1079	CB550716.1	Probe Seq: 1 tatgccctgcgtaaactggatgaca 25	EST Seq: 476 tatgccctgcgtaaactggatgaca 500	1e-07	25/25 (100%)
200044_at	841	405	CB550716.1	Probe Seq: 1 ctggatgacaccaaattccgctctc 25	EST Seq: 491 ctggatgacaccaaattccgctctc 515	1e-07	25/25 (100%)
200044_at	971	285	CB550716.1	Probe Seq: 1 aattccgctctcatgagggtgaaac 25	EST Seq: 504 aattccgctctcatgagggtgaaac 528	1e-07	25/25 (100%)
200046_at	156	127	CB308234.1	Probe Seq: 1 agaagagtacttgagctccactccg 25	EST Seq: 111 agaagagtacttgagctccactccg 135	1e-07	25/25 (100%)
200046_at	683	975	CB308234.1	Probe Seq: 1 tccactccgcagcgtctgaagttgc 25	EST Seq: 127 tccactccgcagcgtctgaagttgc 151	1e-07	25/25 (100%)
200046_at	379	999	CB308234.1	Probe Seq: 1 tctgaagttgctggacgcgtacctg 25	EST Seq: 141 tctgaagttgctggacgcgtacctg 165	1e-07	25/25 (100%)
200046_at	252	733	CB308234.1	Probe Seq: 1 gtacctgctgtatatactgctgacc 25	EST Seq: 159 gtacctgctgtatatactgctgacc 183	1e-07	25/25 (100%)
200046_at	627	879	CB308234.1	Probe Seq: 1 ggcttcatctcttgtgtggggagtt 25	EST Seq: 247 ggcttcatctcttgtgtggggagtt 271	1e-07	25/25 (100%)
200046_at	589	1131	CB308234.1	Probe Seq: 1 ttcatcctagcggtttgcctgagaa 25	EST Seq: 271 ttcatcctagcggtttgcctgagaa 295	1e-07	25/25 (100%)
200046_at	981	49	CB308234.1	Probe Seq: 1 atcctgcaccttgttgtcatgaact 25	EST Seq: 379 atcctgcaccttgttgtcatgaact 403	1e-07	25/25 (100%)
200046_at	737	213	CB308234.1	Probe Seq: 1 aaagcccagagttcactgtgtgtca 25	EST Seq: 563 aaagcccagagttcactctgtgtca 587	3e-05	24/25 (96%)
200048_s_at	227	365	CB555152.1	Probe Seq: 1 ctttcaccttaaagctctgccaagc 25	EST Seq: 276 ctttcaccttaaagctctgtcaagc 300	3e-05	24/25 (96%)
200048_s_at	644	331	CB555152.1	Probe Seq: 1 cagaggctcccgtgcaggaagagaa 25	EST Seq: 300 cagaggctcccgtgcaggaggagaa 324	3e-05	24/25 (96%)
200048_s_at	257	537	CB555152.1	Probe Seq: 1 gcacctcaaatttgccatgctggct 25	EST Seq: 336 gcacctcaaatttgccatgctggct 360	1e-07	25/25 (100%)
200048_s_at	565	335	CB555152.1	Probe Seq: 1 catgctctaatttccgggctaaaac 25	EST Seq: 396 catgctctaatttccaggctaaaac 420	3e-05	24/25 (96%)
200048_s_at	397	201	CB555152.1	Probe Seq: 1 aaatcacatgcagctcatctaagag 25	EST Seq: 456 aaatcacatgcagctcatctaagag 480	1e-07	25/25 (100%)
200048_s_at	959	59	CB555152.1	Probe Seq: 2 tgagttcaaaagctgccgctcagc 25	EST Seq: 484 tgagttcaaaagctgccgctcagc 507	5e-07	24/24 (100%)
200048_s_at	1039	483	CB555152.1	Probe Seq: 1 gccgctcagctttgatggaacaac 24	EST Seq: 498 gccgctcagctttgatggaacaac 521	5e-07	24/24 (100%)
200048_s_at	534	1015	CB555152.1	Probe Seq: 1 tcattcgtcagcgacaattggacag 25	EST Seq: 585 tcattcgtcagcgacaactggacag 609	3e-05	24/25 (96%)
200048_s_at	750	463	CB552708.1	Probe Seq: 1 ccacccttgtatcctgggtcttaga 25	EST Seq: 715 ccacccttttatcctgggtcttaga 739	3e-05	24/25 (96%)
200052_s_at	867	415	CB308878.1	Probe Seq: 1 cgaatcctctcacatggtggcttta 25	EST Seq: 350 cgaatcctctcacatggtggcttta 374	1e-07	25/25 (100%)
200052_s_at	2	279	CB308878.1	Probe Seq: 1 aatcctctcacatggtggctttagg 25	EST Seq: 352 aatcctctcacatggtggctttagg 376	1e-07	25/25 (100%)
200052_s_at	697	813	CB308878.1	Probe Seq: 1 ggtggctttaggaagatccttggcc 25	EST Seq: 365 ggtggctttaggaagatccttggcc 389	1e-07	25/25 (100%)
200052_s_at	1052	935	CB308878.1	Probe Seq: 1 tgatgccagctatcttgcttctgaa 25	EST Seq: 397 tgatgccagctatcttgcttctgaa 421	1e-07	25/25 (100%)
200052_s_at	199	359	CB308878.1	Probe Seq: 1 cttgcttctgaaatatctacctggg 25	EST Seq: 410 cttgcttctgaaatatctacctggg 434	1e-07	25/25 (100%)
200052_s_at	835	199	CB308878.1	Probe Seq: 1 aaatatctacctgggatggagtgat 25	EST Seq: 420 aaatatctacctgggatggagtgat 444	1e-07	25/25 (100%)
200052_s_at	765	845	CB308878.1	Probe Seq: 1 ggagtgatagtaacaccttcagaaa 25	EST Seq: 437 ggagtgatagtaacaccttcagaaa 461	1e-07	25/25 (100%)
200058_s_at	518	563	CB552226.1	Probe Seq: 1 gaagtcacaggccctgtcattgcgc 25	EST Seq: 400 gaagtcacaggccctgtcattgcgc 424	1e-07	25/25 (100%)
200058_s_at	1079	419	CB552226.1	Probe Seq: 1 cccacaactacactctgtacttcat 25	EST Seq: 566 cccacaactacactctgtacttcat 590	1e-07	25/25 (100%)
200058_s_at	1096	845	CB552226.1	Probe Seq: 1 ggagtacaaattcagcgtggatgtg 25	EST Seq: 618 ggagtacaaattcagcgtggatgtg 642	1e-07	25/25 (100%)
200059_s_at	1095	1085	CB550446.1	Probe Seq: 1 tattaacgatgtccaacccgtctgg 25	EST Seq: 519 tattaatgatgtccaacccgtctgg 543	3e-05	24/25 (96%)
200059_s_at	350	759	CB550446.1	Probe Seq: 1 gtccttttgacactgctctaacagc 25	EST Seq: 553 gtccttttgacactgctctaacagc 577	1e-07	25/25 (100%)
200059_s_at	709	235	CB228749.1	Probe Seq: 1 aactaacatgtcctgcctattatct 25	EST Seq: 169 aactaacatgtcctgcctattatct 193	1e-07	25/25 (100%)
200059_s_at	505	13	CB228749.1	Probe Seq: 1 attatctgtcagctgcaaggtactc 25	EST Seq: 187 attatctgtcagctgcaaggtactc 211	1e-07	25/25 (100%)
200059_s_at	69	547	CB228749.1	Probe Seq: 1 gcaaggtactctggtgagtcaccac 25	EST Seq: 201 gcaaggtactctggtgagtcaccac 225	1e-07	25/25 (100%)
200059_s_at	7	709	CB228749.1	Probe Seq: 1 gttacagttctgtggtttcatgtta 25	EST Seq: 333 gttacagttctgtggtttcatgtta 357	1e-07	25/25 (100%)
200059_s_at	388	95	CB228749.1	Probe Seq: 1 agtgccacttaatgtatgttaccaa 25	EST Seq: 383 agtgccacttaatgtatgttaccaa 407	1e-07	25/25 (100%)
200061_s_at	828	949	CD768001.1	Probe Seq: 1 tgaacgacaccgtaactatccgcac 25	EST Seq: 46 tgaacgacaccgtaactattcgcac 70	3e-05	24/25 (96%)
200061_s_at	693	205	CB549383.1	Probe Seq: 1 aaatggtcattgatgtccttcacc 24	EST Seq: 46 aaatggtcattgacgtccttcacc 69	0.0001	23/24 (95%)
200061_s_at	11	197	CB555028.1	Probe Seq: 1 acaagaccacaccggatgtcatctt 25	EST Seq: 144 acaagaacacaccggatgtcatctt 168	3e-05	24/25 (96%)
200061_s_at	571	1129	CD768001.1	Probe Seq: 1 ttcagaactcattttggtggtggca 25	EST Seq: 222 ttcagaactcattttggtggtggca 246	1e-07	25/25 (100%)
200061_s_at	698	815	CD768001.1	Probe Seq: 1 ggtggcaagacaactggctttggca 25	EST Seq: 240 ggtggcaagacaactggctttggca 264	1e-07	25/25 (100%)
200061_s_at	991	523	CD768001.1	Probe Seq: 1 gcatgatttatgattccctggatta 25	EST Seq: 262 gcatgatttatgactccctggatta 286	3e-05	24/25 (96%)
200061_s_at	336	609	CD768001.1	Probe Seq: 1 gacttgcaagacatggcctgtatga 25	EST Seq: 313 gacttgcaagacatggcctgtatga 337	1e-07	25/25 (100%)
200062_s_at	800	261	CD767741.1	Probe Seq: 1 aagtcgctggagtcgatcaactcta 25	EST Seq: 73 aagtcgctggagtcgatcaactcta 97	1e-07	25/25 (100%)
200062_s_at	29	847	CB551484.1	Probe Seq: 1 ggagtcgatcaactctaggctcca 24	EST Seq: 52 ggagtcgatcaactctaggctcca 75	5e-07	24/24 (100%)
200062_s_at	418	381	CD767741.1	Probe Seq: 1 ctctaggctccaactcgttatgaaa 25	EST Seq: 93 ctctaggctccaactcgttatgaaa 117	1e-07	25/25 (100%)
200062_s_at	384	77	CD767741.1	Probe Seq: 1 aggcaaagcgaaattggtcattctc 25	EST Seq: 168 aggcaaagcgaaattggtcattctc 192	1e-07	25/25 (100%)
200062_s_at	783	1159	CD767741.1	Probe Seq: 1 ttggtcattctcgctaacaactgcc 25	EST Seq: 181 ttggtcattctcgctaacaactgcc 205	1e-07	25/25 (100%)
200062_s_at	182	375	CB228622.1	Probe Seq: 1 ctaacaactgcccagctttgaggaa 25	EST Seq: 219 ctaacaactgcccaactttgaggaa 243	3e-05	24/25 (96%)
200062_s_at	558	5	CD767741.1	Probe Seq: 1 attgaactgggcacagcatgcggaa 25	EST Seq: 283 attgaactgggcacagcatgcggaa 307	1e-07	25/25 (100%)
200062_s_at	297	541	CD767741.1	Probe Seq: 1 gcacactggctatcattgatccagg 25	EST Seq: 323 gcacactggctatcattgatccagg 347	1e-07	25/25 (100%)
200064_at	742	749	CD768024.1	Probe Seq: 1 gtcttcaccttgctgcattgtgacc 25	EST Seq: 222 gtcttcaccctgctgcattgtgacc 246	3e-05	24/25 (96%)
200064_at	833	627	CD768024.1	Probe Seq: 1 gagcggatcatgaaagcccaggcac 25	EST Seq: 274 gagcggatcatgaaagcccaggcac 298	1e-07	25/25 (100%)
200064_at	798	221	CD768024.1	Probe Seq: 1 aaaagcacctggagatcaaccctga 25	EST Seq: 335 aaaagcacctggagatcaaccctga 359	1e-07	25/25 (100%)
200064_at	358	301	CD768024.1	Probe Seq: 1 caaccgcatctatcgcatgatcaag 25	EST Seq: 498 caaccgcatctaccgcatgatcaag 522	3e-05	24/25 (96%)
200064_at	424	793	CB551416.1	Probe Seq: 1 gggcgatgaggatgcgtctcgcatg 25	EST Seq: 334 gggcgatgaggatgcgtctcgcatg 358	1e-07	25/25 (100%)
200064_at	49	233	CB551416.1	Probe Seq: 1 aacttgtgcccttgtatagtgtccc 25	EST Seq: 390 aacttgtgcccttgtatagtgtccc 414	1e-07	25/25 (100%)
200065_s_at	739	471	CB549292.1	Probe Seq: 1 gccatcgaaaaagacaacctctact 25	EST Seq: 47 gccatcgaaaaagacaacctctact 71	1e-07	25/25 (100%)
200065_s_at	214	575	CD767966.1	Probe Seq: 1 gaacctcttactgctttcaatacac 25	EST Seq: 18 gaacctcttactgctttcaatacac 42	1e-07	25/25 (100%)
200065_s_at	867	363	CD767966.1	Probe Seq: 1 cttactgctttcaatacacgattag 25	EST Seq: 24 cttactgctttcaatacacgattag 48	1e-07	25/25 (100%)
200066_at	1113	559	CB549788.1	Probe Seq: 1 gaagggcggaaaaccaggcgcttca 25	EST Seq: 78 gaagggcggagaaccaggcgcttca 102	3e-05	24/25 (96%)
200066_at	311	211	CB549788.1	Probe Seq: 1 aaagcagagcttgatcgccagtgga 25	EST Seq: 117 aaagcagagcttgatcgccagtgga 141	1e-07	25/25 (100%)
200066_at	124	567	CB549788.1	Probe Seq: 1 gaagatggaagctgatggggttgaa 25	EST Seq: 173 gaagatggaagctgatggggttgaa 197	1e-07	25/25 (100%)
200067_x_at	741	1007	CB228979.1	Probe Seq: 1 tctttcccccttttaatttgtgatg 25	EST Seq: 140 tctttcccccttttaatgtgtgatg 164	3e-05	24/25 (96%)
200067_x_at	717	945	CB228979.1	Probe Seq: 1 tgaccccatttatgtgtaggagcac 25	EST Seq: 170 tgacccaatttatgtgtaggagcac 194	3e-05	24/25 (96%)
200067_x_at	170	727	CB228979.1	Probe Seq: 1 gtaggagcactacaccattggtttc 25	EST Seq: 185 gtaggagcactacaccattggtttc 209	1e-07	25/25 (100%)
200067_x_at	202	3	CB228979.1	Probe Seq: 1 attggtttccaatactgcacacat 24	EST Seq: 201 attggtttccagtactgcacacat 224	0.0001	23/24 (95%)
200067_x_at	383	767	CB228979.1	Probe Seq: 1 gtgcagaaagtatcttcctccaggc 25	EST Seq: 240 gtgcagaaagtatcttcctgcaggc 264	3e-05	24/25 (96%)
200073_s_at	574	865	CB555245.1	Probe Seq: 1 ggaagagctcgtggaagaggtggtg 25	EST Seq: 565 ggaagagctcgtggaagaggtggtg 589	1e-07	25/25 (100%)
200073_s_at	762	653	CB555245.1	Probe Seq: 1 gagtggttatgggaaggtatccagg 25	EST Seq: 598 gagtggttatgggaaggtatccagg 622	1e-07	25/25 (100%)
200073_s_at	81	817	CB551812.1	Probe Seq: 1 ggtggtcatcaaaatagctacaaac 25	EST Seq: 596 ggtggtcatcagaatagctacaaac 620	3e-05	24/25 (96%)
200073_s_at	127	285	CB230998.1	Probe Seq: 1 aattttttgtatcaagtccctgaat 25	EST Seq: 67 aattttttgtatcaagtccctgaat 91	1e-07	25/25 (100%)
200073_s_at	149	97	CB230998.1	Probe Seq: 1 agtccctgaatggaagtatgacgtt 25	EST Seq: 81 agtccctgaatggaagtatgacgtt 105	1e-07	25/25 (100%)
200073_s_at	238	699	CB230998.1	Probe Seq: 1 gtatgacgttgggtccctctgaagt 25	EST Seq: 96 gtatgacgttgggtccctctgaagt 120	1e-07	25/25 (100%)
200073_s_at	183	805	CB230998.1	Probe Seq: 1 gggtccctctgaagtttaattctga 25	EST Seq: 106 gggtccctctgaagtttaattctga 130	1e-07	25/25 (100%)
200073_s_at	499	565	CB230998.1	Probe Seq: 1 gaagtttaattctgagttctcatta 25	EST Seq: 116 gaagtttaattctgagttctcatta 140	1e-07	25/25 (100%)
200073_s_at	428	123	CB230998.1	Probe Seq: 1 agaaatttgctttcattgttttatt 25	EST Seq: 143 agaaatttgctttcattgttttatt 167	1e-07	25/25 (100%)
200074_s_at	691	1021	CB230107.1	Probe Seq: 1 tcagaacagggctttggtcgatgga 25	EST Seq: 64 tcagaactgggctttggtcgatgga 88	3e-05	24/25 (96%)
200074_s_at	744	879	CB555095.1	Probe Seq: 1 ggctttggtcgatggaccttgcact 25	EST Seq: 123 ggctttggtcgatggaccttgcact 147	1e-07	25/25 (100%)
200074_s_at	722	55	CB230393.1	Probe Seq: 1 atgcagctcactgatttcatcctc 24	EST Seq: 188 atgcagctcactgatttcatcctc 211	5e-07	24/24 (100%)
200074_s_at	414	205	CB230393.1	Probe Seq: 3 atgggcagccacacgatgggcca 25	EST Seq: 280 atgggcagccacacgatgggcca 302	2e-06	23/23 (100%)
200074_s_at	962	873	CB228718.1	Probe Seq: 1 ggcagccacacgatgggccaagaa 24	EST Seq: 283 ggcagccacacgatgggccaagaa 306	5e-07	24/24 (100%)
200074_s_at	610	571	CB230393.1	Probe Seq: 1 gaagcttcaaaaggcagctctcc 23	EST Seq: 409 gaagcttcaaaaggcagctctcc 431	2e-06	23/23 (100%)
200074_s_at	283	537	CB310493.1	Probe Seq: 1 gcacctggtactaagggtactgctg 25	EST Seq: 456 gcacctggtactaagggtgctgctg 480	3e-05	24/25 (96%)
200074_s_at	182	965	CB555095.1	Probe Seq: 1 tgctgctgctaaagttccagcaaaa 25	EST Seq: 468 tgctgctgctaaagttccagcaaaa 492	1e-07	25/25 (100%)
200077_s_at	560	5	CB553320.1	Probe Seq: 1 attctactccgatgatcggctgaat 25	EST Seq: 288 attctactccgatgatcggctgaat 312	1e-07	25/25 (100%)
200077_s_at	666	387	CB553320.1	Probe Seq: 1 ctccgaaccttcagctttttgggct 25	EST Seq: 565 ctccgaaccttcagctttttgggct 589	1e-07	25/25 (100%)
200077_s_at	424	575	CB553320.1	Probe Seq: 1 gaaccttcagctttttgggctttga 25	EST Seq: 569 gaaccttcagctttttgggctttga 593	1e-07	25/25 (100%)
200077_s_at	113	1131	BM423145.1	Probe Seq: 1 ttcatggcctacacgttcgagagag 25	EST Seq: 692 ttcatgggctacacgttcgagagag 716	3e-05	24/25 (96%)
200077_s_at	469	703	CB553280.1	Probe Seq: 1 gttcgagagagagtcttcgggagag 25	EST Seq: 416 gttcgagagagagtcttcgggagag 440	1e-07	25/25 (100%)
200077_s_at	513	1157	CB553280.1	Probe Seq: 1 ttgtccgcatgttgtaatcgtgcaa 25	EST Seq: 543 ttgtccgcatgttgtaattgtgcaa 567	3e-05	24/25 (96%)
200078_s_at	506	467	CB552634.1	Probe Seq: 1 ccaaggccatcggccatcggaacta 25	EST Seq: 411 ccaaggccattggccatcggaacta 435	3e-05	24/25 (96%)
200078_s_at	209	45	CB552634.1	Probe Seq: 1 atcggaactaccatgcaggctactc 25	EST Seq: 426 atcggaactaccatgcaggctactc 450	1e-07	25/25 (100%)
200078_s_at	145	959	CB552634.1	Probe Seq: 1 tgcaggctactccatgtttggggct 25	EST Seq: 439 tgcaggctactccatgtttggggct 463	1e-07	25/25 (100%)
200078_s_at	583	751	CB552634.1	Probe Seq: 1 gtctaacctcttctgtggagtctgc 25	EST Seq: 481 gtctaacctcttctgtggagtctgc 505	1e-07	25/25 (100%)
200078_s_at	411	97	CB552634.1	Probe Seq: 1 agtctgcgtgggcatcgtgggcagt 25	EST Seq: 499 agtctgcgtgggcatcgtgggcagt 523	1e-07	25/25 (100%)
200078_s_at	486	747	CB552634.1	Probe Seq: 1 gtcatcgtcgcaattcttcagacct 25	EST Seq: 614 gtcatcgtcgcaattcttcagacct 638	1e-07	25/25 (100%)
200078_s_at	510	687	CB550069.1	Probe Seq: 1 gatttggaggcactgcagtccaggc 25	EST Seq: 12 gatttggaggcactgcagtccaggc 36	1e-07	25/25 (100%)
200078_s_at	72	1031	CB550069.1	Probe Seq: 1 tcaacccatcttcctagtgtttgtg 25	EST Seq: 110 tcaacccatcttcctagtgtttgtg 134	1e-07	25/25 (100%)
200081_s_at	1050	173	CD768040.1	Probe Seq: 1 acttcgtactttctatgagaagcgt 25	EST Seq: 115 acttcgtactttttatgagaagcgt 139	3e-05	24/25 (96%)
200081_s_at	665	635	CB309019.1	Probe Seq: 1 gagaagcgtatggccacagaagttg 25	EST Seq: 132 gagaagcgtatggccagagaagttg 156	3e-05	24/25 (96%)
200081_s_at	355	493	CB309019.1	Probe Seq: 1 gcgtatggccacagaagttgctgct 25	EST Seq: 137 gcgtatggccagagaagttgctgct 161	3e-05	24/25 (96%)
200081_s_at	325	965	CD768040.1	Probe Seq: 1 tgctgctgacgctctgggtgaagaa 25	EST Seq: 154 tgctgctgacgctctgggtgaagaa 178	1e-07	25/25 (100%)
200081_s_at	951	561	CB228593.1	Probe Seq: 1 gaagggttatgtggtccgaatca 23	EST Seq: 212 gaagggttatgtggtccgaatca 234	2e-06	23/23 (100%)
200081_s_at	103	821	CB228593.1	Probe Seq: 1 ggtccgaatcagtggtgggaacgac 25	EST Seq: 224 ggtccgaatcattggtgggaacgac 248	3e-05	24/25 (96%)
200081_s_at	647	219	CB228593.1	Probe Seq: 1 aaacaaggtttccccatgaagcagg 25	EST Seq: 249 aaacaatgtttccccatgaagcagg 273	3e-05	24/25 (96%)
200081_s_at	610	829	CB309281.1	Probe Seq: 2 gtttccccatgaagcagggtgtct 25	EST Seq: 223 gtttccccatgaagcacggtgtct 246	0.0001	23/24 (95%)
200081_s_at	758	249	CB309281.1	Probe Seq: 1 aagcagggtgtcttgacccatggcc 25	EST Seq: 234 aagcacggtgtcttgacccatggcc 258	3e-05	24/25 (96%)
200082_s_at	1006	993	CD767335.1	Probe Seq: 1 tcgagcgccaagatcgtgaagccca 25	EST Seq: 58 tcgagcgccaagatcgtgaagccca 82	1e-07	25/25 (100%)
200082_s_at	193	573	CD767335.1	Probe Seq: 1 gaagcccaatggcgagaagccggac 25	EST Seq: 75 gaagcccaatggcgagaagccggac 99	1e-07	25/25 (100%)
200082_s_at	734	399	CD767335.1	Probe Seq: 1 cggacgagttcgagtccggcatctc 25	EST Seq: 95 cggacgagttcgagtccggcatctc 119	1e-07	25/25 (100%)
200082_s_at	770	851	CD767335.1	Probe Seq: 1 ggagctggagatgaactcggacctc 25	EST Seq: 132 ggagctggagatgaactcggacctc 156	1e-07	25/25 (100%)
200082_s_at	560	901	CD767335.1	Probe Seq: 1 tggagatgaactcggacctcaaggc 25	EST Seq: 137 tggagatgaactcggacctcaaggc 161	1e-07	25/25 (100%)
200082_s_at	524	563	CD767699.1	Probe Seq: 1 gaagttggtggtggtcggaaagcta 25	EST Seq: 22 gaagttggtggtggtcggaaagcta 46	1e-07	25/25 (100%)
200082_s_at	567	511	CD767699.1	Probe Seq: 1 gctatcataatctttgttcccgttc 25	EST Seq: 43 gctatcataatctttgttcctgttc 67	3e-05	24/25 (96%)
200082_s_at	62	1143	CD767699.1	Probe Seq: 1 ttcccgttcctcaactgaaatcttt 25	EST Seq: 59 ttcctgttcctcaactgaaatcttt 83	3e-05	24/25 (96%)
200082_s_at	722	703	CD767699.1	Probe Seq: 1 gttcagtgggaagcatgtcgtcttt 25	EST Seq: 126 gttcagtgggaagcatgttgtcttt 150	3e-05	24/25 (96%)
200082_s_at	197	571	CD767699.1	Probe Seq: 1 gaagcatgtcgtctttatcgctcag 25	EST Seq: 135 gaagcatgttgtctttatcgctcag 159	3e-05	24/25 (96%)
200084_at	34	179	CB229162.1	Probe Seq: 1 acttcctttcatattagcatcatca 25	EST Seq: 343 acttactttcatattagcatcatca 367	3e-05	24/25 (96%)
200084_at	347	1065	CB229162.1	Probe Seq: 1 tagcatcatcaaccctctaattcac 25	EST Seq: 357 tagcatcatcagccctctaattcac 381	3e-05	24/25 (96%)
200084_at	642	393	CB229162.1	Probe Seq: 1 ctgctgccagtcacaatctaaatta 25	EST Seq: 535 ctgctgccagtcacaatctaaatta 559	1e-07	25/25 (100%)
200084_at	608	441	CB229162.1	Probe Seq: 1 cctgttactgagttagctctactct 25	EST Seq: 589 cctgttactgagttagctctactct 613	1e-07	25/25 (100%)
200084_at	605	137	CB229162.1	Probe Seq: 1 agctctactcttttggaccaaagca 25	EST Seq: 603 agctctactcttttggaccaaagca 627	1e-07	25/25 (100%)
200084_at	964	1077	CB229162.1	Probe Seq: 1 tatgatcccaagtagtctttttata 25	EST Seq: 694 tatgatcccaagtagtctttttata 718	1e-07	25/25 (100%)
200085_s_at	514	841	CD767152.1	Probe Seq: 1 ggatgatggcaagacactgggcgag 25	EST Seq: 182 ggatgatggcaagacacttggcgag 206	3e-05	24/25 (96%)
200085_s_at	711	121	CD767152.1	Probe Seq: 1 agacactgggcgagtgtggcttcac 25	EST Seq: 193 agacacttggcgagtgtggcttcac 217	3e-05	24/25 (96%)
200085_s_at	416	485	CD767152.1	Probe Seq: 1 gccccaggactcgggaagcagtgcc 25	EST Seq: 341 gccccaggactcgggaaacagtgcc 365	3e-05	24/25 (96%)
200086_s_at	1058	505	CD767261.1	Probe Seq: 1 gctcccagcttatatggatcggcgt 25	EST Seq: 140 gctcccagcttatgtggatcggcgt 164	3e-05	24/25 (96%)
200086_s_at	160	903	CD767261.1	Probe Seq: 1 tggagcagcctctccatggatgaga 25	EST Seq: 246 tggagcagcctctccatggatgaga 270	1e-07	25/25 (100%)
200086_s_at	921	599	CD767261.1	Probe Seq: 1 gacaaagagtgggtggccaagcaga 25	EST Seq: 438 gacaaagagtgggtggccatgcaga 462	3e-05	24/25 (96%)
200086_s_at	217	347	CD767261.1	Probe Seq: 1 catccagggcttagcctccaagtgg 25	EST Seq: 494 catccagggcttagcctccaagtgg 518	1e-07	25/25 (100%)
200086_s_at	869	513	CD767261.1	Probe Seq: 1 gcttagcctccaagtgggactacga 25	EST Seq: 502 gcttagcctccaagtgggactacga 526	1e-07	25/25 (100%)
200087_s_at	588	779	CB549131.1	Probe Seq: 1 gtgtcagcattagggttttggtttt 25	EST Seq: 371 gtgtcagcattagggtttgggtttt 395	3e-05	24/25 (96%)
200087_s_at	121	1161	CB549131.1	Probe Seq: 1 ttggcacatgtgaatcttgttttgt 25	EST Seq: 419 ttggcacatgtgaatcttgttttgt 443	1e-07	25/25 (100%)
200087_s_at	307	199	CB549131.1	Probe Seq: 1 aaattactttctcttgttctctgat 25	EST Seq: 452 aaatgactttctcttgttctctgat 476	3e-05	24/25 (96%)
200087_s_at	671	1099	CB549131.1	Probe Seq: 1 tttctcttgttctctgatgatgggt 25	EST Seq: 459 tttctcttgttctctgatgatgggt 483	1e-07	25/25 (100%)
200087_s_at	73	671	CB549131.1	Probe Seq: 1 gatgatccaggattatgttgtgact 25	EST Seq: 518 gatgatccaggattatgttgtgact 542	1e-07	25/25 (100%)
200088_x_at	295	563	CB309546.1	Probe Seq: 1 gaagttcgaccccaacgagatcaaa 25	EST Seq: 100 gaagttcgaccccaacgagatcaaa 124	1e-07	25/25 (100%)
200088_x_at	631	89	CB309546.1	Probe Seq: 1 agtcgtatacctgaggtgcaccgga 25	EST Seq: 124 agtcgtatacctgaggtgcaccgga 148	1e-07	25/25 (100%)
200088_x_at	202	543	CB309546.1	Probe Seq: 1 gcaacgggtgactggaagggcctga 25	EST Seq: 236 gcaacgggtgactggaagggcctga 260	1e-07	25/25 (100%)
200088_x_at	156	623	CB309546.1	Probe Seq: 1 gaccattcagaacagacaggcccag 25	EST Seq: 277 gaccattcagaacagacaggcccag 301	1e-07	25/25 (100%)
200088_x_at	1077	887	CB309546.1	Probe Seq: 1 ggcccagattgaggtggtgccttct 25	EST Seq: 295 ggcccagattgaggtggtgccttct 319	1e-07	25/25 (100%)
200089_s_at	458	553	CB230560.1	Probe Seq: 1 gaatcttgaaaagcccagagatcca 25	EST Seq: 247 gaatcttgnaaagcccagagatcca 271	8e-06	24/25 (96%)
200089_s_at	148	993	CB230934.1	Probe Seq: 1 tcgccaggccaggaatcacaagc 23	EST Seq: 655 tcgccaggccaggaatcacaagc 677	2e-06	23/23 (100%)
200089_s_at	799	671	CB550470.1	Probe Seq: 1 gatgagaaggcggcggttgcaggc 24	EST Seq: 394 gatgagaaggcggcggttgcaggc 417	5e-07	24/24 (100%)
200089_s_at	980	885	CB550470.1	Probe Seq: 1 ggcggcggttgcaggcaagaagcct 25	EST Seq: 402 ggcggcggttgcaggccagaagcct 426	3e-05	24/25 (96%)
200089_s_at	360	443	CB308954.1	Probe Seq: 1 cctgctgcataaactcttaaatttg 25	EST Seq: 357 cctgctgcatgaactcttaaatttg 381	3e-05	24/25 (96%)
200091_s_at	1036	483	CB550898.1	Probe Seq: 1 gccgcctaaggacgacaagaagaag 25	EST Seq: 25 gccgcccaaggacgacaagaagaag 49	3e-05	24/25 (96%)
200091_s_at	518	617	CB550898.1	Probe Seq: 1 gacgctggaaagtcggccaagaaag 25	EST Seq: 53 gacgccggaaagtcggccaagaaag 77	3e-05	24/25 (96%)
200091_s_at	1129	767	CB550898.1	Probe Seq: 1 gtgaacaaatccgggggcaaggcca 25	EST Seq: 89 gtgaacaaatctgggggcaaggcca 113	3e-05	24/25 (96%)
200091_s_at	416	799	CB550898.1	Probe Seq: 1 gggacaagctcaataacttagtctt 25	EST Seq: 144 gggacaagctcaataacttagtctt 168	1e-07	25/25 (100%)
200091_s_at	808	1071	CB229083.1	Probe Seq: 1 tagtcttgtttgacaaagctaccta 25	EST Seq: 204 tagtctagtttgacaaagctaccta 228	3e-05	24/25 (96%)
200091_s_at	240	169	CB550898.1	Probe Seq: 1 actctgtaaggaagttcccaactat 25	EST Seq: 193 actctgtaaggaagttcccaactat 217	1e-07	25/25 (100%)
200091_s_at	384	369	CB550898.1	Probe Seq: 1 ctataaacttataaccccagctgt 24	EST Seq: 214 ctataaacttataaccccagctgt 237	5e-07	24/24 (100%)
200091_s_at	143	239	CB550898.1	Probe Seq: 1 aactggtttcaaagcacagagctca 25	EST Seq: 315 aactggtttcaaagcacagagctca 339	1e-07	25/25 (100%)
200092_s_at	992	997	CD767777.1	Probe Seq: 1 tctggtctcggccgcagaagcgaga 25	EST Seq: 10 tctggtctcggctgcagaagcgaga 34	3e-05	24/25 (96%)
200092_s_at	698	617	CB228758.1	Probe Seq: 1 gacgaagggaacgtcatcgtttgga 25	EST Seq: 33 gacgaagggaacgtcaccgtttgga 57	3e-05	24/25 (96%)
200092_s_at	586	35	CD767777.1	Probe Seq: 1 ataagacgcacacgttgtgccgccg 25	EST Seq: 71 ataagacgcacacattgtgccgccg 95	3e-05	24/25 (96%)
200092_s_at	1029	719	CB312326.1	Probe Seq: 1 gtataactggagtgccaaggctaaa 25	EST Seq: 168 gtataactggagtgctaaggctaaa 192	3e-05	24/25 (96%)
200092_s_at	811	863	CB548624.1	Probe Seq: 1 ggaactggtcgaatgaggcacctaa 25	EST Seq: 163 ggaactggtcgaatgagacacctaa 187	3e-05	24/25 (96%)
200092_s_at	971	927	CB548624.1	Probe Seq: 1 tgtataccgcagattcaggcatgga 25	EST Seq: 192 tgtataccgtagattcaggcatgga 216	3e-05	24/25 (96%)
200092_s_at	747	691	CD767777.1	Probe Seq: 1 gattcaggcatggattccgtgaagg 25	EST Seq: 251 gattcaggcatggattccgtgaagg 275	1e-07	25/25 (100%)
200092_s_at	69	375	CD767777.1	Probe Seq: 1 ctaaacccaagagggcagctgttgc 25	EST Seq: 284 ctaaacccaagagggcagctgttgc 308	1e-07	25/25 (100%)
200092_s_at	231	141	CD767777.1	Probe Seq: 1 agctgttgcagcatccagttcatct 25	EST Seq: 300 agctgttgcagcatctagttcatct 324	3e-05	24/25 (96%)
200092_s_at	907	557	CD767777.1	Probe Seq: 1 gaatgtcaacgattagtcatgcaat 25	EST Seq: 328 gaatgtcaacgattagtcatgcaat 352	1e-07	25/25 (100%)
200093_s_at	43	405	CB312401.1	Probe Seq: 1 ctggtggcgacacgatctttgggaa 25	EST Seq: 136 ctggtggcgacacgatcttcgggaa 160	3e-05	24/25 (96%)
200093_s_at	423	1111	CB312401.1	Probe Seq: 1 ttttgaggatgaccggtgccttgct 25	EST Seq: 194 ttttgaggatgaccagtgccttgct 218	3e-05	24/25 (96%)
200093_s_at	748	375	CB312401.1	Probe Seq: 1 ctcaagcaccaacacattttctggt 25	EST Seq: 235 ctcaagcaccaacacattttctggt 259	1e-07	25/25 (100%)
200093_s_at	176	193	CB312401.1	Probe Seq: 1 acacattttctggtgatacccaaga 25	EST Seq: 246 acacattttctggtgatacccaaga 270	1e-07	25/25 (100%)
200093_s_at	890	159	CB312401.1	Probe Seq: 1 acccaagaaacatatatcccagatt 25	EST Seq: 263 acccaagaaacatatatcccagatt 287	1e-07	25/25 (100%)
200093_s_at	181	123	CB312401.1	Probe Seq: 1 agaaatgtgctgctgatctgggcct 25	EST Seq: 343 agaaatgtgctgctgatctgggcct 367	1e-07	25/25 (100%)
200093_s_at	484	677	CB312401.1	Probe Seq: 1 gatctgggcctgaataagggtta 23	EST Seq: 357 gatctgggcctgaataagggtta 379	2e-06	23/23 (100%)
200093_s_at	1055	55	CB312388.1	Probe Seq: 1 atgaaggttcagatggtggacagtc 25	EST Seq: 347 atgaaggttcagatggtggacagtc 371	1e-07	25/25 (100%)
200093_s_at	1122	59	CB309990.1	Probe Seq: 1 atgttcttggaggtcggcaaatgc 24	EST Seq: 348 atgttcttggaggtcggcagatgc 371	0.0001	23/24 (95%)
200093_s_at	449	617	CB312401.1	Probe Seq: 1 tcctggttaagcacgttttggggat 25	EST Seq: 470 tcctggttaaacacgttttggggat 494	3e-05	24/25 (96%)
200095_x_at	821	723	CB554808.1	Probe Seq: 1 gtatccagtatctccgtgattacct 25	EST Seq: 194 gtatccagtatctccgtgattacct 218	1e-07	25/25 (100%)
200095_x_at	1079	491	CB554808.1	Probe Seq: 1 gcgacctgcgagactcacaagaggg 25	EST Seq: 306 gcgacctgcgagactcacaagaggg 330	1e-07	25/25 (100%)
200095_x_at	661	373	CB554808.1	Probe Seq: 1 ctacagacggagtgctgtgccacct 25	EST Seq: 348 ctacagacggagtgctgtgccacct 372	1e-07	25/25 (100%)
200095_x_at	611	471	CB554808.1	Probe Seq: 1 gccacctggtgccgacaagaaagcc 25	EST Seq: 366 gccacctggtgctgacaagaaagcc 390	3e-05	24/25 (96%)
200095_x_at	891	589	CB554808.1	Probe Seq: 1 gaaagccgaggctggggctgggtca 25	EST Seq: 384 gaaagccgaggctggggctgggtca 408	1e-07	25/25 (100%)
200095_x_at	716	883	CB311485.1	Probe Seq: 1 ggctgggtcagcaaccgaattccag 25	EST Seq: 218 ggctgggtcagcaactgaattccag 242	3e-05	24/25 (96%)
200095_x_at	607	535	CB311485.1	Probe Seq: 1 gcaaccgaattccagtttagaggcg 25	EST Seq: 228 gcaactgaattccagtttagaggcg 252	3e-05	24/25 (96%)
200095_x_at	872	111	CB554808.1	Probe Seq: 1 agaggcggatttggtcgtggacgtg 25	EST Seq: 427 agaggcggatttggtcgtggacgtg 451	1e-07	25/25 (100%)
200095_x_at	1093	411	CB311573.1	Probe Seq: 1 cgtggtcagccacctcagtaaaatt 25	EST Seq: 518 cgtggtcagccccctcagtaaaatt 542	3e-05	24/25 (96%)
200096_s_at	797	239	CB312121.1	Probe Seq: 1 aaccggggagttatcattaccatgt 25	EST Seq: 119 aaccggggagttatcattaccatgt 143	1e-07	25/25 (100%)
200096_s_at	129	697	CB312121.1	Probe Seq: 1 gttggtgacctgttcagtttgctgc 25	EST Seq: 142 gttggtgacctgttcggtttgctgc 166	3e-05	24/25 (96%)
200096_s_at	1098	451	CB551584.1	Probe Seq: 1 ccattagctgccttaaacgttaaca 25	EST Seq: 215 ccatcagctgccttaaacgttaaca 239	3e-05	24/25 (96%)
200096_s_at	125	391	CB551584.1	Probe Seq: 1 ctgccttaaacgttaacagcacatt 25	EST Seq: 222 ctgccttaaacgttaacagcacatt 246	1e-07	25/25 (100%)
200096_s_at	1037	229	CB551584.1	Probe Seq: 1 aacagcacatttgaatgccttattc 25	EST Seq: 236 aacagcacatttgaatgccttattc 260	1e-07	25/25 (100%)
200096_s_at	415	555	CB551584.1	Probe Seq: 1 gaatgccttattctacaatgcagc 24	EST Seq: 248 gaatgccttattctacaatgcagc 271	5e-07	24/24 (100%)
200096_s_at	777	1135	CB551584.1	Probe Seq: 1 ttctcacgtgggaatcagtgaagtg 25	EST Seq: 441 ttctcacatgggaatcagtgaagtg 465	3e-05	24/25 (96%)
200097_s_at	144	259	CB309601.1	Probe Seq: 1 aagtttaattttcagctcctctgtt 25	EST Seq: 346 aagtttgattttcagctcctctgtt 370	3e-05	24/25 (96%)
200097_s_at	1051	1101	CB309601.1	Probe Seq: 1 tttcagctcctctgttggacatata 25	EST Seq: 355 tttcagctcctctgttggacatata 379	1e-07	25/25 (100%)
200097_s_at	257	901	CB309601.1	Probe Seq: 1 tggacatataagtgcatctcttgtt 25	EST Seq: 370 tggacatataagtgcatctcttgtt 394	1e-07	25/25 (100%)
200097_s_at	146	95	CB309601.1	Probe Seq: 1 agtgcatctcttgttggacataggc 25	EST Seq: 380 agtgcatctcttgttggacataggc 404	1e-07	25/25 (100%)
200097_s_at	883	997	CB309601.1	Probe Seq: 1 tctggtgatttcttgatggtttgga 25	EST Seq: 427 tctggtgatttcttgatggtttgga 451	1e-07	25/25 (100%)
200097_s_at	675	829	CB309601.1	Probe Seq: 1 ggtttggaagtctattgctgggaag 25	EST Seq: 444 ggtttggaagtctattgctgggaag 468	1e-07	25/25 (100%)
200097_s_at	856	597	CB309601.1	Probe Seq: 1 gaaattccatcatacatattcatgc 25	EST Seq: 468 gaaattccatcatacatattcatgc 492	1e-07	25/25 (100%)
200097_s_at	916	249	CB309601.1	Probe Seq: 1 aagaactaaggtggggagcagtact 25	EST Seq: 570 aagaactaaggtggggagcagtact 594	1e-07	25/25 (100%)
200099_s_at	352	1151	CB554371.1	Probe Seq: 1 ttgaagtgagtcttgctgatttgca 25	EST Seq: 176 ttgaagtgagtcttgctgatttgca 200	1e-07	25/25 (100%)
200099_s_at	122	649	CB312706.1	Probe Seq: 1 gagtcttgctgatttgcagaatga 24	EST Seq: 235 gagtcttgctgatttgcagaatga 258	5e-07	24/24 (100%)
200099_s_at	162	217	CB553673.1	Probe Seq: 1 aaactgcctgactaacttccatggc 25	EST Seq: 266 aaactgcctgactaccttccatggc 290	3e-05	24/25 (96%)
200099_s_at	1107	1149	CB554371.1	Probe Seq: 1 ttgaagctcacgttgatgtcaagac 25	EST Seq: 338 ttgaagctcatgttgatgtcaagac 362	3e-05	24/25 (96%)
200099_s_at	75	643	CB310256.1	Probe Seq: 1 gagaggtgcagacaaatgacttgaa 25	EST Seq: 557 gagaggtgcaaacaaatgacttgaa 581	3e-05	24/25 (96%)
200593_s_at	393	573	CB312061.1	Probe Seq: 1 gaagcccaaaaactcttggagcaat 25	EST Seq: 507 gaagcccaaaaacttttggagcaat 531	3e-05	24/25 (96%)
200593_s_at	821	249	CB312061.1	Probe Seq: 1 aagcaaaaaggctcttccaccagaa 25	EST Seq: 542 aagcaaaaaggctcttccaccagaa 566	1e-07	25/25 (100%)
200593_s_at	789	655	CB312061.1	Probe Seq: 1 gaggtggtggccatagaggacgtgg 25	EST Seq: 631 gaggtggtggccatagaggacgtgg 655	1e-07	25/25 (100%)
200593_s_at	391	145	CB312061.1	Probe Seq: 1 agcccctgggaatcgtggcggatat 25	EST Seq: 692 agcccctgggaatcgtggcggatat 716	1e-07	25/25 (100%)
200594_x_at	490	635	CB311891.1	Probe Seq: 1 gagaacctcagcattgtgcacgata 25	EST Seq: 142 gagaacctcagcattgtgcacgata 166	1e-07	25/25 (100%)
200594_x_at	718	777	CB311891.1	Probe Seq: 1 gtgtcagtatttcagggttctacat 25	EST Seq: 174 gtgtcagtatttcagggttctacat 198	1e-07	25/25 (100%)
200594_x_at	7	387	CB311891.1	Probe Seq: 1 ctccccccatttctcacagagaata 25	EST Seq: 284 ctccccccatttctcacagagaata 308	1e-07	25/25 (100%)
200594_x_at	296	229	CB311891.1	Probe Seq: 1 aacagtcgggagtcattgtcacaat 25	EST Seq: 308 aacagtcgggagtcattgtcacaat 332	1e-07	25/25 (100%)
200594_x_at	720	611	CB311891.1	Probe Seq: 1 gactaagtggtcctcatgaattgca 25	EST Seq: 367 gactaagtggtcctcatgaattgca 391	1e-07	25/25 (100%)
200594_x_at	956	5	CB311891.1	Probe Seq: 1 attgcattaagactctgtactgctc 25	EST Seq: 386 attgcattaagactctgtactgctc 410	1e-07	25/25 (100%)
200594_x_at	1088	925	CB311891.1	Probe Seq: 1 tgtactgctcatattacactccatc 25	EST Seq: 401 tgtactgctcatattacactccatc 425	1e-07	25/25 (100%)
200594_x_at	328	979	CB311891.1	Probe Seq: 1 tccatcctctctgtagtttgctggg 25	EST Seq: 420 tccatcctctctgtagtttgctggg 444	1e-07	25/25 (100%)
200595_s_at	862	567	CB311836.1	Probe Seq: 1 gaagaccctttaaagcagtgaatct 25	EST Seq: 429 gaagaccctttaaagcagtgaatct 453	1e-07	25/25 (100%)
200595_s_at	103	787	CB311836.1	Probe Seq: 1 gtggttgatacgtacctattttagg 25	EST Seq: 476 gtggttgatatgtacctattttagg 500	3e-05	24/25 (96%)
200595_s_at	877	27	CB310075.1	Probe Seq: 1 atagcaaactgcttttccattaatg 25	EST Seq: 472 atagtaaactgcttttccattaatg 496	3e-05	24/25 (96%)
200595_s_at	458	271	CB310075.1	Probe Seq: 1 aatggagaattcatgcctttcaagc 25	EST Seq: 493 aatggagaattcatgcctttcaagc 517	1e-07	25/25 (100%)
200596_s_at	1138	57	CB552747.1	Probe Seq: 1 atgaccgtcgccgtgagagggatga 25	EST Seq: 602 atgaccgtcgccgtgagagggatga 626	1e-07	25/25 (100%)
200596_s_at	475	655	CB552747.1	Probe Seq: 1 gagggatgaccggcgtgatctaaga 25	EST Seq: 618 gagggatgaccggcgtgatctaaga 642	1e-07	25/25 (100%)
200596_s_at	869	839	CB311836.1	Probe Seq: 1 ggatggaccacagtacgacgttaag 25	EST Seq: 6 ggatggaccacagtacgacgttaag 30	1e-07	25/25 (100%)
200598_s_at	224	443	CB552270.1	Probe Seq: 1 cctgctgcatgtcacagacaccggt 25	EST Seq: 436 cctgctgcatgtcacagacaccggt 460	1e-07	25/25 (100%)
200598_s_at	48	867	CB552270.1	Probe Seq: 1 ggaagatggccagtcaacttctgaa 25	EST Seq: 553 ggaagatggccagtcaacttctgaa 577	1e-07	25/25 (100%)
200598_s_at	288	1091	CB552270.1	Probe Seq: 1 tttggtgtcggtttctattccgcct 25	EST Seq: 591 tttggtgtcggttactattccgcct 615	3e-05	24/25 (96%)
200599_s_at	883	679	CB310036.1	Probe Seq: 1 gatcagagacatgcttcgacgaatt 25	EST Seq: 182 gatcagagacatgcttcgacgaatt 206	1e-07	25/25 (100%)
200599_s_at	831	1111	CB308103.1	Probe Seq: 1 ttttggatcttgctgtggttttgtt 25	EST Seq: 344 ttttggatcttgctgtagttttgtt 368	3e-05	24/25 (96%)
200599_s_at	254	747	CB310036.1	Probe Seq: 1 gtcagggtatcttttaccagacact 25	EST Seq: 275 gtcaggatatcttttaccagacact 299	3e-05	24/25 (96%)
200599_s_at	232	993	CB308103.1	Probe Seq: 1 tcgcctcagtttgaacattgaccct 25	EST Seq: 444 tcgcctcagtttgaacattgaccct 468	1e-07	25/25 (100%)
200602_at	412	695	CB308545.1	Probe Seq: 1 gattgtacagaatcattgcttatga 25	EST Seq: 556 gattgtacagaatcattgcttatga 580	1e-07	25/25 (100%)
200602_at	350	961	CB308545.1	Probe Seq: 1 tgcttatgacatgatcgctttctac 25	EST Seq: 572 tgcttatgacatgatcgctttctac 596	1e-07	25/25 (100%)
200602_at	113	343	CB308545.1	Probe Seq: 1 catgatcgctttctacactgtatta 25	EST Seq: 581 catgatcgctttctacactgtatta 605	1e-07	25/25 (100%)
200602_at	1143	675	CB308545.1	Probe Seq: 1 gatcgctttctacactgtattacat 25	EST Seq: 584 gatcgctttctacactgtattacat 608	1e-07	25/25 (100%)
200603_at	61	275	CB308273.1	Probe Seq: 1 aatgagttacttagaatgccataaa 25	EST Seq: 169 aatgagttacttagaatgccataaa 193	1e-07	25/25 (100%)
200603_at	1118	225	CB308273.1	Probe Seq: 1 aaaattgcagtttcatgtatgtata 25	EST Seq: 191 aaaattgcagtttcatgtatgtata 215	1e-07	25/25 (100%)
200603_at	452	725	CB308273.1	Probe Seq: 1 gtatgtatataatcatgctcatgta 25	EST Seq: 207 gtatgtatataatcatgctcatgta 231	1e-07	25/25 (100%)
200603_at	511	247	CB308273.1	Probe Seq: 1 aagctttatctttgtgtaatctaag 25	EST Seq: 362 aagctttatctttgtgtaatctaag 386	1e-07	25/25 (100%)
200603_at	565	1045	CB308273.1	Probe Seq: 1 taaaagtcattattcctgggcttgg 25	EST Seq: 442 taaaagtcattattcctgggcttgg 466	1e-07	25/25 (100%)
200603_at	838	151	CB308273.1	Probe Seq: 2 ccagtctgattataccatgtgtgc 25	EST Seq: 543 ccagtctgattataccatgtgtgc 566	5e-07	24/24 (100%)
200603_at	280	153	CB308273.1	Probe Seq: 1 accatgtgtgctaatatactttttt 25	EST Seq: 556 accatgtgtgctaatatactttttt 580	1e-07	25/25 (100%)
200604_s_at	1133	865	CB552389.1	Probe Seq: 1 tggaccgacctagatttgaacgtgt 25	EST Seq: 7 tggaccgacctagatttgaacgtgt 31	1e-07	25/25 (100%)
200604_s_at	890	467	CB552927.1	Probe Seq: 1 ccaatccatgcttcactcatgca 23	EST Seq: 99 ccaatccatgcttcactcatgca 121	2e-06	23/23 (100%)
200604_s_at	142	517	CB552389.1	Probe Seq: 1 gcttcactcatgcaaactgctttat 25	EST Seq: 150 gcttcactcatgcagactgctttat 174	3e-05	24/25 (96%)
200604_s_at	783	5	CB552927.1	Probe Seq: 1 attgcaccattttcaatttggagca 25	EST Seq: 207 attgcaccatattcaatttggagca 231	3e-05	24/25 (96%)
200605_s_at	962	719	CB554160.1	Probe Seq: 1 gtattgagtcttaactgtatttcag 25	EST Seq: 549 gtattgagtcttaattgtatttcag 573	3e-05	24/25 (96%)
200605_s_at	837	721	CB554160.1	Probe Seq: 1 gtatttcagtattttccagcctta 24	EST Seq: 565 gtatttcagtattttccagcctta 588	5e-07	24/24 (100%)
200605_s_at	448	1111	CB554160.1	Probe Seq: 1 ttttccagccttatgtgttacatta 25	EST Seq: 576 ttttccagccttacgtgttacatta 600	3e-05	24/25 (96%)
200605_s_at	1015	13	CB554160.1	Probe Seq: 1 attattccaatgatacccaacagtt 25	EST Seq: 597 attattccaatgatacccaacagtt 621	1e-07	25/25 (100%)
200605_s_at	236	1127	CB553375.1	Probe Seq: 1 ttcacagttctgtaatgtaggcact 25	EST Seq: 466 ttcacagttctgtaatgtaggcact 490	1e-07	25/25 (100%)
200605_s_at	425	63	CB553375.1	Probe Seq: 1 atgtaggcacttttattttcattgt 25	EST Seq: 480 atgtaggcacttttattttcgttgt 504	3e-05	24/25 (96%)
200605_s_at	112	615	CB553375.1	Probe Seq: 1 gactgcaagcatttttccatctgtg 25	EST Seq: 544 gactgcaagcgtttttccatctgtg 568	3e-05	24/25 (96%)
200605_s_at	462	455	CB553375.1	Probe Seq: 1 ccatctgtgtgcaactaactgactc 25	EST Seq: 560 ccatctgtgtgcaacgaactgactc 584	3e-05	24/25 (96%)
200605_s_at	996	917	CB551675.1	Probe Seq: 1 tgtgtttagctacctttttatattt 25	EST Seq: 544 tgtgtatagctacctttttatattt 568	3e-05	24/25 (96%)
200610_s_at	923	829	CB553066.1	Probe Seq: 1 ggtttggttttgtagacttcaacag 25	EST Seq: 411 ggtttggttttgtagacttcaacag 435	1e-07	25/25 (100%)
200610_s_at	703	841	CB553066.1	Probe Seq: 1 ggaggccatggaagacggtgaaatt 25	EST Seq: 460 ggaggccatggaagatggtgaaatt 484	3e-05	24/25 (96%)
200610_s_at	940	851	CB553066.1	Probe Seq: 1 tggactgggccaaacctaagggtga 25	EST Seq: 504 tggactgggccaaacctaagggtga 528	1e-07	25/25 (100%)
200610_s_at	638	259	CB309917.1	Probe Seq: 1 aagtttgaatagcttctgtccctc 24	EST Seq: 80 aagtttgaatagcttctgtccctc 103	5e-07	24/24 (100%)
200610_s_at	527	907	CB309917.1	Probe Seq: 1 tggggtttttactgttacctgatca 25	EST Seq: 137 tggggtttttactgttacctgatca 161	1e-07	25/25 (100%)
200610_s_at	423	155	CB309917.1	Probe Seq: 1 acctgatcaatgacagagccttctg 25	EST Seq: 153 acctgatcaatgacagagccttctg 177	1e-07	25/25 (100%)
200610_s_at	741	603	CB309917.1	Probe Seq: 1 gacagtatacagtcctgtggtctcc 25	EST Seq: 190 gacagtatacagtcctgtggtctcc 214	1e-07	25/25 (100%)
200610_s_at	529	915	CB309917.1	Probe Seq: 1 tgtggtctccttggaaatccgtcta 25	EST Seq: 205 tgtggtctccttggaaatccgtcta 229	1e-07	25/25 (100%)
200610_s_at	296	661	CB309917.1	Probe Seq: 1 gggcaataccgtgttggttttgact 25	EST Seq: 243 gggcaataccgtgttggttttgact 267	1e-07	25/25 (100%)
200610_s_at	921	27	CB309917.1	Probe Seq: 1 atagagctaacccttatctgtaagt 25	EST Seq: 302 atagagctaacccttatctgtaagt 326	1e-07	25/25 (100%)
200613_at	390	265	CB230648.1	Probe Seq: 1 aaggtgcgctacttgaaggtgtttg 25	EST Seq: 320 aaggtgcgctacttgaaggtatttg 344	3e-05	24/25 (96%)
200613_at	539	579	CB230648.1	Probe Seq: 1 gaactacagcgaccatgatgtcatc 25	EST Seq: 355 gaactacagcgaccatgatgtcatc 379	1e-07	25/25 (100%)
200613_at	383	669	CB230648.1	Probe Seq: 1 gatgtcatcaaatgggtgcgctaca 25	EST Seq: 371 gatgtcatcaaatgggtgcgctaca 395	1e-07	25/25 (100%)
200613_at	1110	967	CB230648.1	Probe Seq: 1 tgcgctacattggccgcagtggcat 25	EST Seq: 387 tgcgctacattggccgcagcggcat 411	3e-05	24/25 (96%)
200613_at	808	1115	CB230648.1	Probe Seq: 1 ttatgaaactcgctgctagctgcca 25	EST Seq: 412 ttatgaaactcgctgctagctgcca 436	1e-07	25/25 (100%)
200613_at	1152	439	CB549728.1	Probe Seq: 1 cctgtctgtcctggcctaatgccag 25	EST Seq: 60 cctgtctgtcctggcctagtgccag 84	3e-05	24/25 (96%)
200613_at	344	767	CB549728.1	Probe Seq: 1 gtgaccaaagccaggtgggttccct 25	EST Seq: 97 gtgaccaaagccaggtgggttccct 121	1e-07	25/25 (100%)
200614_at	595	623	CB308145.1	Probe Seq: 1 gaccatgcaagactgtcagtgccaa 25	EST Seq: 379 gaccatgcaagactgtcaatgccaa 403	3e-05	24/25 (96%)
200614_at	847	129	CB308145.1	Probe Seq: 1 agcacatcgtacactggattgcagt 25	EST Seq: 421 agcacatcctacactggattgcagt 445	3e-05	24/25 (96%)
200614_at	2	225	CB308145.1	Probe Seq: 1 aaaaggccctctaacctatgcaggt 25	EST Seq: 504 aaaaggccctctaacctatgcaggt 528	1e-07	25/25 (100%)
200614_at	602	527	CB308145.1	Probe Seq: 1 gcaggtttccccattatgcatatag 25	EST Seq: 523 gcaggtttccccattatacatatag 547	3e-05	24/25 (96%)
200614_at	509	737	CB308145.1	Probe Seq: 1 gtaacaggtgcccttatgttgtgct 25	EST Seq: 579 gtaacaggtgcccttatgttgtgct 603	1e-07	25/25 (100%)
200614_at	787	1077	CB308145.1	Probe Seq: 1 tatgttgtgctgtatcctgtgcttt 25	EST Seq: 593 tatgttgtgctgtatcctgtgcttt 617	1e-07	25/25 (100%)
200614_at	1040	983	CB308145.1	Probe Seq: 1 tcctgtgctttttctgtgggaccat 25	EST Seq: 607 tcctgtgctttttctgtgggaccat 631	1e-07	25/25 (100%)
200614_at	803	403	CB308145.1	Probe Seq: 1 ctgtgggaccattccattcaggagc 25	EST Seq: 620 ctgtgggaccattccattcaggagc 644	1e-07	25/25 (100%)
200614_at	66	633	CB229721.1	Probe Seq: 1 gagcaccatgattccaatcttgtg 24	EST Seq: 548 gagcaccatgattccaatcttgtg 571	5e-07	24/24 (100%)
200620_at	508	767	CB228267.1	Probe Seq: 1 gtgcaactgttgctacagctgtgg 24	EST Seq: 524 gtgccactgttgctacagctgtgg 547	0.0001	23/24 (95%)
200620_at	904	915	CD767786.1	Probe Seq: 1 tgtggagcagtatgttccctctgag 25	EST Seq: 614 tgtggagcagtatgttccctctgag 638	1e-07	25/25 (100%)
200620_at	261	219	CD768106.1	Probe Seq: 2 aacagatatccagcttcttctctt 25	EST Seq: 30 aacaaatatccagcttcttctctt 53	0.0001	23/24 (95%)
200620_at	164	137	CD768106.1	Probe Seq: 1 agcttcttctcttgtggttgttaga 25	EST Seq: 41 agcttcttctcttgtggttgttaga 65	1e-07	25/25 (100%)
200620_at	347	527	CD768106.1	Probe Seq: 1 gcagggcctctacctacaaaagtga 25	EST Seq: 90 gcagggcctctacctacgaaagtga 114	3e-05	24/25 (96%)
200620_at	700	1067	CD768106.1	Probe Seq: 1 tagacatctaaaattccactcctca 25	EST Seq: 166 tagacatctaaaattccactcctca 190	1e-07	25/25 (100%)
200622_x_at	826	451	BQ807925.1	Probe Seq: 1 ccttctccctctttgacaaggatgg 25	EST Seq: 147 ccttctccctctttgacaaggatgg 171	1e-07	25/25 (100%)
200622_x_at	65	667	BQ807925.1	Probe Seq: 1 gatggagatggcactatcaccacca 25	EST Seq: 167 gatggagatggcactatcaccacca 191	1e-07	25/25 (100%)
200622_x_at	692	941	BQ807925.1	Probe Seq: 1 tgagatccctgggacagaaccccac 25	EST Seq: 210 tgagatccctgggacagaaccccac 234	1e-07	25/25 (100%)
200622_x_at	97	125	BQ807925.1	Probe Seq: 1 agaaccccactgaagcagagctgca 25	EST Seq: 225 agaaccccactgaagcagagctgca 249	1e-07	25/25 (100%)
200622_x_at	695	577	BQ807925.1	Probe Seq: 1 gaacgggaccattgacttcccggag 25	EST Seq: 280 gaacgggaccattgacttcccggag 304	1e-07	25/25 (100%)
200622_x_at	1060	845	BQ807925.1	Probe Seq: 1 ggagttcctgaccatgatggccaga 25	EST Seq: 301 ggagttcctgaccatgatggccaga 325	1e-07	25/25 (100%)
200622_x_at	1037	69	BQ807925.1	Probe Seq: 1 aggcgttccgtgtctttgacaagga 25	EST Seq: 361 aggcgttccgtgtctttgacaagga 385	1e-07	25/25 (100%)
200622_x_at	937	913	BQ807925.1	Probe Seq: 1 tgggaatggctacatcagcgccgca 25	EST Seq: 386 tgggaacggctacatcagcgccgca 410	3e-05	24/25 (96%)
200622_x_at	50	485	BQ807925.1	Probe Seq: 1 gccgcagagctgcgtcacgtaatga 25	EST Seq: 405 gccgcagagctgcgtcacgtaatga 429	1e-07	25/25 (100%)
200624_s_at	815	141	CB554710.1	Probe Seq: 1 agctgtgttcactcttttatacaaa 25	EST Seq: 89 agctgtgttccctcttttatacaaa 113	3e-05	24/25 (96%)
200624_s_at	407	669	CB554710.1	Probe Seq: 1 gatgtctgttcatgtgttaagtgtt 25	EST Seq: 354 gatgtctgttcatgtgttaagtgtt 378	1e-07	25/25 (100%)
200624_s_at	842	713	CB554710.1	Probe Seq: 1 gtttttgttttatcagaatggcaac 25	EST Seq: 417 gtttttgttttatcaaaatggcaac 441	3e-05	24/25 (96%)
200624_s_at	200	113	CB554710.1	Probe Seq: 1 agagattgacttcctaagctactta 25	EST Seq: 459 agagattgacttcctaagctactta 483	1e-07	25/25 (100%)
200624_s_at	650	509	CB554710.1	Probe Seq: 1 gctacttaagacaacttgcaccact 25	EST Seq: 476 gctacttaagacaacttgcaccact 500	1e-07	25/25 (100%)
200624_s_at	35	253	CB554710.1	Probe Seq: 1 aagacaacttgcaccactaagaaa 24	EST Seq: 483 aagacaacttgcaccactaagaaa 506	5e-07	24/24 (100%)
200626_s_at	834	575	CB309580.1	Probe Seq: 1 gaacccgttttggttgcatttcatt 25	EST Seq: 546 gaacctgttttggttgcatttcatt 570	3e-05	24/25 (96%)
200626_s_at	30	275	CB309580.1	Probe Seq: 1 aatgcaggtgcagttttctgttaat 25	EST Seq: 607 aatgcaggtgcagttttctgttaat 631	1e-07	25/25 (100%)
200626_s_at	568	705	CB230970.1	Probe Seq: 1 gttaatgtcatgctgttgtttaggt 25	EST Seq: 535 gttaatgtcatgctggtgtttaggt 559	3e-05	24/25 (96%)
200627_at	1050	447	CB552352.1	Probe Seq: 1 cctaagtctccttttcttcataaca 25	EST Seq: 648 cctaagtctccttttcttcataaca 672	1e-07	25/25 (100%)
200627_at	937	861	CB231163.1	Probe Seq: 1 ggaacaaattggctgacaccttact 25	EST Seq: 562 ggaacaaattggctgacaccttact 586	1e-07	25/25 (100%)
200630_x_at	277	165	CB309538.1	Probe Seq: 1 actgatggattccaaccttcctttt 25	EST Seq: 27 actgatggattccaaccttcctttt 51	1e-07	25/25 (100%)
200630_x_at	458	287	CB309538.1	Probe Seq: 1 aattttctccagtccctgggagcaa 25	EST Seq: 56 aattttctccagtccctgggagcaa 80	1e-07	25/25 (100%)
200630_x_at	813	931	CB309538.1	Probe Seq: 1 tgttcttgaggtctcttttctctac 25	EST Seq: 137 tgttcttgaggtctcttttctctac 161	1e-07	25/25 (100%)
200630_x_at	104	1111	CB309538.1	Probe Seq: 1 ttttctctactccatggttctcaa 24	EST Seq: 152 ttttctctactccatggttctcaa 175	5e-07	24/24 (100%)
200630_x_at	418	1061	CB309538.1	Probe Seq: 1 tacccctttctgttcgaagttcatt 25	EST Seq: 226 tacccctttctgttcgaagttcatt 250	1e-07	25/25 (100%)
200630_x_at	408	1103	CB309538.1	Probe Seq: 1 tttatcccttcctgtctgaacaaaa 25	EST Seq: 251 tttatcccttcctgtctcaacaaaa 275	3e-05	24/25 (96%)
200630_x_at	286	37	CB309538.1	Probe Seq: 1 atcaacaccaccgagctctgtggga 25	EST Seq: 286 atcaccaccaccgagctctgtggga 310	3e-05	24/25 (96%)
200630_x_at	862	1075	CB309538.1	Probe Seq: 3 ggcccctgtgtagtagtgcatag 25	EST Seq: 360 ggcccctgtgtagtagtgcatag 382	2e-06	23/23 (100%)
200630_x_at	640	1063	CB309538.1	Probe Seq: 1 tagaattctagcttttttcctcctt 25	EST Seq: 380 tagaattctagcttttttcctcctt 404	1e-07	25/25 (100%)
200630_x_at	1060	343	CB309538.1	Probe Seq: 1 catgtatctgtctactttctcttgt 25	EST Seq: 473 catgtatctgtctactttctcttgt 497	1e-07	25/25 (100%)
200632_s_at	646	825	CB230318.1	Probe Seq: 2 gtcacgttcttggatcctcagaac 25	EST Seq: 204 gtcacgttctaggatcctcagaac 227	0.0001	23/24 (95%)
200632_s_at	257	911	CB309391.1	Probe Seq: 1 tgggaactcacgtggggagcggtgg 25	EST Seq: 252 tgggaactcatgtggggagcggtgg 276	3e-05	24/25 (96%)
200632_s_at	684	439	CB309391.1	Probe Seq: 1 cctaacctttcgccgaatggggcag 25	EST Seq: 354 cctaacctttcgccgaatggggcag 378	1e-07	25/25 (100%)
200632_s_at	84	509	CB309391.1	Probe Seq: 1 gctcaccgtggattttctcatagga 25	EST Seq: 451 gctcacagtggattttctcatagga 475	3e-05	24/25 (96%)
200632_s_at	218	643	CB549983.1	Probe Seq: 1 gagaggctgagtacggatgggaaac 25	EST Seq: 119 gagaggctgagtacagatgggaaac 143	3e-05	24/25 (96%)
200632_s_at	729	3	CB549983.1	Probe Seq: 1 attgtgcacaagtctttccagagga 25	EST Seq: 145 attgtgcacaagtctttccagagga 169	1e-07	25/25 (100%)
200633_at	590	773	CB549706.1	Probe Seq: 1 gtgatggcattactctgcactatag 25	EST Seq: 93 gtgatggcattactctgcactatag 117	1e-07	25/25 (100%)
200633_at	97	521	CB549706.1	Probe Seq: 1 gcattactctgcactatagccattt 25	EST Seq: 99 gcattactctgcactatagccattt 123	1e-07	25/25 (100%)
200633_at	317	1057	CB549706.1	Probe Seq: 1 tactctgcactatagccatttgccc 25	EST Seq: 103 tactctgcactatagccatttgccc 127	1e-07	25/25 (100%)
200633_at	845	473	CB549706.1	Probe Seq: 1 gccatttgccccaacttaagtttag 25	EST Seq: 117 gccatttgccccaacttaagtttag 141	1e-07	25/25 (100%)
200638_s_at	760	1051	CB228779.1	Probe Seq: 1 tacagctgcagaagtgttcctttag 25	EST Seq: 482 tacagctgcagaaatgttcctttag 506	3e-05	24/25 (96%)
200638_s_at	228	1055	CB229638.1	Probe Seq: 1 tacttgcctaacatgcatgtgctgt 25	EST Seq: 22 tacttgcctaacatgcatgtgctgt 46	1e-07	25/25 (100%)
200638_s_at	15	61	CB229638.1	Probe Seq: 1 atgatggctagctttgtttaatgtc 25	EST Seq: 76 atgatggctagctttgtttaatgtc 100	1e-07	25/25 (100%)
200639_s_at	104	373	CB311434.1	Probe Seq: 1 ctacctatcctgaatggtctgtcat 25	EST Seq: 510 ctacctatcctgaatggtctgtcat 534	1e-07	25/25 (100%)
200639_s_at	475	907	CB311434.1	Probe Seq: 1 tggtctgtcattgtctgcctttaaa 25	EST Seq: 524 tggtctgtcattgtctgcctttaaa 548	1e-07	25/25 (100%)
200639_s_at	579	33	CB311434.1	Probe Seq: 1 ataatgatggggctaagttataccc 25	EST Seq: 580 ataatgatggggctaagttataccc 604	1e-07	25/25 (100%)
200639_s_at	914	811	CB311434.1	Probe Seq: 1 ggggctaagttatacccaaagctca 25	EST Seq: 588 ggggctaagttatacccaaagctca 612	1e-07	25/25 (100%)
200639_s_at	220	881	CB311434.1	Probe Seq: 1 ggctaagttatacccaaagctcact 25	EST Seq: 590 ggctaagttatacccaaagctcact 614	1e-07	25/25 (100%)
200639_s_at	28	1121	CB311434.1	Probe Seq: 3 acaaaatatttcctcagtacttt 25	EST Seq: 618 acaaaatatttcctcagtacttt 640	2e-06	23/23 (100%)
200639_s_at	853	199	CB311434.1	Probe Seq: 1 aaatatttcctcagtactttgcaga 25	EST Seq: 621 aaatatttcctcagtactttgcaga 645	1e-07	25/25 (100%)
200639_s_at	610	1085	CB311434.1	Probe Seq: 1 tatttcctcagtactttgcagaaaa 25	EST Seq: 624 tatttcctcagtactttgcagaaaa 648	1e-07	25/25 (100%)
200640_at	168	747	CB311434.1	Probe Seq: 1 gtcaggtgcacaagattaccttcct 25	EST Seq: 281 gtcaggtgcacaagattaccttcct 305	1e-07	25/25 (100%)
200640_at	788	297	CB311434.1	Probe Seq: 1 caagattaccttcctgttttagcct 25	EST Seq: 291 caagattaccttccttttttagcct 315	3e-05	24/25 (96%)
200640_at	584	357	CB311434.1	Probe Seq: 1 cttgtcaccaaccattcttacttgg 25	EST Seq: 321 cttgtcaccaaccattcctacttgg 345	3e-05	24/25 (96%)
200640_at	490	243	CB311434.1	Probe Seq: 1 aaccattcttacttggtggccatgt 25	EST Seq: 330 aaccattcctacttggtggccatgt 354	3e-05	24/25 (96%)
200640_at	607	219	CB311434.1	Probe Seq: 2 aaaaggccgcatgatctttctggc 25	EST Seq: 362 aaaaggccgcatgatctttctggc 385	5e-07	24/24 (100%)
200640_at	942	407	CB311434.1	Probe Seq: 1 ctggctccactcagtgtctaaggca 25	EST Seq: 381 ctggctccactcagtgtctaaggca 405	1e-07	25/25 (100%)
200640_at	536	447	CB311434.1	Probe Seq: 1 cctcatcctatttactgcagcaaat 25	EST Seq: 442 cctcatcctatttactgcagcaaat 466	1e-07	25/25 (100%)
200640_at	849	541	CB311434.1	Probe Seq: 1 gcaaatctctccttagttgatgaga 25	EST Seq: 461 gcaaatctctccttagttgatgaga 485	1e-07	25/25 (100%)
200640_at	412	671	CB311434.1	Probe Seq: 1 gatgagactgtgtttatctcccttt 25	EST Seq: 479 gatgagattgtgtttatctcccttt 503	3e-05	24/25 (96%)
200641_s_at	336	223	CB555701.1	Probe Seq: 1 aaaagttcttgatccccaatgcttc 25	EST Seq: 387 aaaagttcttgatccccaatgcttc 411	1e-07	25/25 (100%)
200641_s_at	889	689	CB555701.1	Probe Seq: 1 gattactaccgttacttggctgagg 25	EST Seq: 452 gattactatcgttacttggctgagg 476	3e-05	24/25 (96%)
200641_s_at	925	859	CB555701.1	Probe Seq: 1 ggaaatgcaaccaacacatcctatc 25	EST Seq: 556 ggaaatgcaaccaacacatcctatc 580	1e-07	25/25 (100%)
200641_s_at	624	191	CB550652.1	Probe Seq: 3 acatcctatcagactgggtctgg 25	EST Seq: 569 acatcctatcagactgggtctgg 591	2e-06	23/23 (100%)
200641_s_at	269	9	CB554035.1	Probe Seq: 1 attctgaactccccagagaaagcct 25	EST Seq: 559 attctgaactccccagagaaagcct 583	1e-07	25/25 (100%)
200641_s_at	988	245	CB551091.1	Probe Seq: 1 aagcctgctctcttgcaaagacagc 25	EST Seq: 358 aagcctgctctcttgcaaagacagc 382	1e-07	25/25 (100%)
200641_s_at	670	729	CB228779.1	Probe Seq: 3 agaccatttgtcatccatgctgt 25	EST Seq: 3 agaccatttgtcatccatgctgt 25	2e-06	23/23 (100%)
200641_s_at	117	347	CB551091.1	Probe Seq: 1 catccatgctgtcccacaaatagtt 25	EST Seq: 593 catccatgctgtcccacaaatagtt 617	1e-07	25/25 (100%)
200642_at	82	397	CB308551.1	Probe Seq: 2 tgaagggcgacggcccagtgcagg 25	EST Seq: 106 tgaagggcgacagcccagtgcagg 129	0.0001	23/24 (95%)
200642_at	755	527	CB308551.1	Probe Seq: 1 gcagggcatcatcaatttcgagcag 25	EST Seq: 125 gcagggcaccatcaatttcgagcag 149	3e-05	24/25 (96%)
200642_at	174	615	CB308551.1	Probe Seq: 1 gactgaaggcctgcatggattccat 25	EST Seq: 197 gactgaaggcctgcatggattccat 221	1e-07	25/25 (100%)
200642_at	340	377	CB308551.1	Probe Seq: 1 ctcactttaatcctctatccaga 23	EST Seq: 268 ctcactttaatcctctatccaga 290	2e-06	23/23 (100%)
200642_at	98	643	CB308551.1	Probe Seq: 1 gagaggcatgttggagacttgggca 25	EST Seq: 316 gagaggcatgttggagacctgggca 340	3e-05	24/25 (96%)
200642_at	433	693	CB308551.1	Probe Seq: 1 gattctgtgatctcactctcaggag 25	EST Seq: 385 gattctgtgatctcgctctcaggag 409	3e-05	24/25 (96%)
200642_at	266	81	CB308551.1	Probe Seq: 1 aggagaccattgcatcattggccgc 25	EST Seq: 405 aggagaccattccatcattggccgc 429	3e-05	24/25 (96%)
200642_at	61	435	CB308551.1	Probe Seq: 1 ccgcacactggtggtccatgaaaaa 25	EST Seq: 426 ccgcacattggtggtccatgaaaaa 450	3e-05	24/25 (96%)
200642_at	484	839	CB230119.1	Probe Seq: 1 ggatcgcccaataaacattccctt 24	EST Seq: 533 ggatcgcccaataaacattccctt 556	5e-07	24/24 (100%)
200645_at	288	1157	CB309438.1	Probe Seq: 3 gtcaacaatgtcattccacccac 25	EST Seq: 3 gtcaacaatgtcattccacccac 25	2e-06	23/23 (100%)
200645_at	819	761	CB312656.1	Probe Seq: 1 gtgccacaatgggtcagctgtacca 25	EST Seq: 314 gtgccacaatgggtcagctctacca 338	3e-05	24/25 (96%)
200645_at	172	1133	CB312656.1	Probe Seq: 1 ttctttctctacattgcctacagtg 25	EST Seq: 358 ttctttctctacattgcctacagtg 382	1e-07	25/25 (100%)
200645_at	990	749	CD767614.1	Probe Seq: 1 gtctacggtctgtgaagctgctg 23	EST Seq: 18 gtctacggtctgtgaagctgctg 40	2e-06	23/23 (100%)
200645_at	465	843	CD767614.1	Probe Seq: 1 ggaggggggtctcattctacaaaga 25	EST Seq: 51 ggaggggggtctcattctacaaaga 75	1e-07	25/25 (100%)
200645_at	835	79	CD767614.1	Probe Seq: 1 aggaccggcacttcttaatgtttg 24	EST Seq: 139 aggacgggcacttcttaatgtttg 162	0.0001	23/24 (95%)
200645_at	610	381	CD767614.1	Probe Seq: 1 ctctccagcctctcttaggaggggt 25	EST Seq: 170 ctctccagcctctcttcggaggggt 194	3e-05	24/25 (96%)
200645_at	699	645	CD767614.1	Probe Seq: 1 gagttggcatcttgtaactctcctt 25	EST Seq: 202 gagttggcatcttgtacctctcctt 226	3e-05	24/25 (96%)
200647_x_at	946	113	CB550389.1	Probe Seq: 1 agagtcactgaggacctacctcttc 25	EST Seq: 149 agagtcactgaggacctacctcttc 173	1e-07	25/25 (100%)
200647_x_at	136	447	CB550389.1	Probe Seq: 1 cctcttcacctacagcagtgtcta 24	EST Seq: 167 cctcttcacctacagcagtgtcta 190	5e-07	24/24 (100%)
200647_x_at	414	93	CB550389.1	Probe Seq: 1 agtgtctatgactccatcagcatgg 25	EST Seq: 183 agtgtctacgactccatcagcatgg 207	3e-05	24/25 (96%)
200647_x_at	439	605	CB550389.1	Probe Seq: 1 gacatgtttgagctggatctgccca 25	EST Seq: 219 gacatgtttgagctggatctgccca 243	1e-07	25/25 (100%)
200647_x_at	170	167	CB550389.1	Probe Seq: 1 actgtgcactccatcatcagcaaaa 25	EST Seq: 243 actgtgcactccatcatcagcaaaa 267	1e-07	25/25 (100%)
200647_x_at	76	327	CB550389.1	Probe Seq: 1 cagcagaacctggctctgcagctgg 25	EST Seq: 348 cagcagaacctggccctgcagctgg 372	3e-05	24/25 (96%)
200647_x_at	360	219	CB550389.1	Probe Seq: 1 aaaaacgagggctacatgcgccgcg 25	EST Seq: 474 aaaaacgagggctacatgcgccgcg 498	1e-07	25/25 (100%)
200648_s_at	942	473	CD767233.1	Probe Seq: 1 gccattgagaaactaagcaagcggc 25	EST Seq: 168 gccattgagaaactaagcaagcggc 192	1e-07	25/25 (100%)
200648_s_at	26	217	CD767233.1	Probe Seq: 1 aaactaagcaagcggcaccagtacc 25	EST Seq: 177 aaactaagcaagcggcaccagtacc 201	1e-07	25/25 (100%)
200648_s_at	814	435	CD767233.1	Probe Seq: 1 ccgacgtctaactggattccatgaa 25	EST Seq: 242 ccgacgcctaactggattccatgaa 266	3e-05	24/25 (96%)
200648_s_at	658	835	CD767233.1	Probe Seq: 1 ggattccatgaaacctccaacatca 25	EST Seq: 255 ggattccatgaaacctccaacatca 279	1e-07	25/25 (100%)
200648_s_at	1062	239	CD767233.1	Probe Seq: 1 aacctccaacatcaacgacttttct 25	EST Seq: 266 aacctccaacatcaacgacttttct 290	1e-07	25/25 (100%)
200648_s_at	232	279	CD767233.1	Probe Seq: 1 aatcgtagcgccagcatacgcattc 25	EST Seq: 303 aatcgtagcgccagcatacgcattc 327	1e-07	25/25 (100%)
200648_s_at	733	437	CD767233.1	Probe Seq: 1 ccggactgttggccaggagaagaag 25	EST Seq: 329 ccggactgttggccaggagaagaag 353	1e-07	25/25 (100%)
200648_s_at	273	435	CD767233.1	Probe Seq: 1 ccgcacgtgtcttctcaatgaaacc 25	EST Seq: 419 ccgcacgtgtcttctcaatgaaacc 443	1e-07	25/25 (100%)
200648_s_at	602	293	CD767233.1	Probe Seq: 1 caatgaaaccggcgatgagcccttc 25	EST Seq: 434 caatgaaaccggcgatgagcccttc 458	1e-07	25/25 (100%)
200648_s_at	896	991	CD767964.1	Probe Seq: 1 tcccagttgtcccgattgtaactca 25	EST Seq: 54 tcccagttgtcccaattgtaactca 78	3e-05	24/25 (96%)
200650_s_at	287	203	CB308804.1	Probe Seq: 1 aaatccacagctatatcctgatgct 25	EST Seq: 15 aaatccacagctatatcctgatgct 39	1e-07	25/25 (100%)
200650_s_at	548	625	CB308804.1	Probe Seq: 2 agccaggtggatgtttaccgtgtg 25	EST Seq: 134 agccaggtggatgtttactgtgtg 157	0.0001	23/24 (95%)
200650_s_at	1064	979	CB308804.1	Probe Seq: 1 tccttcactgaacatgcctagtcca 25	EST Seq: 175 tccttcactgaacatgcctagtcca 199	1e-07	25/25 (100%)
200650_s_at	7	65	CB308804.1	Probe Seq: 1 atgtcttgtgcataattcttccaaa 25	EST Seq: 255 atgtcttgtgcataattgttccaaa 279	3e-05	24/25 (96%)
200651_at	542	297	CB551695.1	Probe Seq: 1 caagctatggaataccctgggtgtg 25	EST Seq: 470 caagctatggaataacctgggtgtg 494	3e-05	24/25 (96%)
200651_at	874	315	CB551695.1	Probe Seq: 1 cactgtccaggatgagagccactca 25	EST Seq: 503 cactgtccacgatgagagccactca 527	3e-05	24/25 (96%)
200651_at	1104	167	CB308919.1	Probe Seq: 2 ctgcaagctgaagaccaaccacat 25	EST Seq: 493 ctgcaagctgaagaccagccacat 516	0.0001	23/24 (95%)
200651_at	1149	891	CB553058.1	Probe Seq: 1 ggccaggccatgttatgggatctca 25	EST Seq: 596 ggccaggccatgtcatgggatctca 620	3e-05	24/25 (96%)
200651_at	1157	183	CB311251.1	Probe Seq: 1 acaggccccagcatcaagatctggg 25	EST Seq: 441 acaggtcccagcatcaagatctggg 465	3e-05	24/25 (96%)
200651_at	663	127	CB311251.1	Probe Seq: 1 agaagttatcagtaccagcagcaag 25	EST Seq: 503 agaagttatcagtaccagcagcaag 527	1e-07	25/25 (100%)
200652_at	823	431	CD767102.1	Probe Seq: 1 cccctgctattgtggtactccagca 25	EST Seq: 532 cccctgctattgtggtactccagca 556	1e-07	25/25 (100%)
200652_at	584	125	CB554194.1	Probe Seq: 1 agaactgattggggcttccacagcc 25	EST Seq: 577 agaactgagtggggcttccacagcc 601	3e-05	24/25 (96%)
200652_at	356	123	CB554194.1	Probe Seq: 1 agaaatccaggtgctttccagactc 25	EST Seq: 635 agaaatccaggtgctttccagactc 659	1e-07	25/25 (100%)
200652_at	834	953	CB554075.1	Probe Seq: 1 tgaaggaccagccctaggagtctg 24	EST Seq: 714 tgaaggaccaggcctaggagtctg 737	0.0001	23/24 (95%)
200652_at	114	857	CB548905.1	Probe Seq: 1 ggactcttggaggatacccagtgtc 25	EST Seq: 144 ggactcttggaggatacccagtgtc 168	1e-07	25/25 (100%)
200653_s_at	29	743	CB549348.1	Probe Seq: 1 gtcactgggtcagaacccaacagaa 25	EST Seq: 45 gtcactgggtcagaacccaacagaa 69	1e-07	25/25 (100%)
200653_s_at	971	575	CB549348.1	Probe Seq: 1 gaacccaacagaagctgaattgcag 25	EST Seq: 57 gaacccaacagaagctgaattgcag 81	1e-07	25/25 (100%)
200653_s_at	497	355	CB549348.1	Probe Seq: 1 cattgacttccccgaatttttgact 25	EST Seq: 120 cattgacttccctgaatttttgact 144	3e-05	24/25 (96%)
200653_s_at	67	989	CB549348.1	Probe Seq: 1 tccccgaatttttgactatgatggc 25	EST Seq: 128 tccctgaatttttgactatgatggc 152	3e-05	24/25 (96%)
200653_s_at	559	567	CB550442.1	Probe Seq: 1 gaagaaatccgtgaggcattccgag 25	EST Seq: 40 gaagaaatccgtgaggcattccgag 64	1e-07	25/25 (100%)
200653_s_at	1050	937	CB550442.1	Probe Seq: 1 tgaggcattccgagtctttgacaag 25	EST Seq: 51 tgaggcattccgagtctttgacaag 75	1e-07	25/25 (100%)
200653_s_at	217	871	CB550442.1	Probe Seq: 1 ggcaatggttatatcagtgcagcag 25	EST Seq: 79 ggcaatggttacatcagtgcagcag 103	3e-05	24/25 (96%)
200653_s_at	1117	93	CB550442.1	Probe Seq: 1 agtgcagcagaactacgtcacgtca 25	EST Seq: 94 agtgcagcagaactacgtcacgtca 118	1e-07	25/25 (100%)
200653_s_at	461	579	CB550442.1	Probe Seq: 1 gaactacgtcacgtcatgacaaact 25	EST Seq: 103 gaactacgtcacgtcatgacaaact 127	1e-07	25/25 (100%)
200653_s_at	239	1027	CB550442.1	Probe Seq: 1 tcacgtcatgacaaacttaggagaa 25	EST Seq: 111 tcacgtcatgacaaacttaggagaa 135	1e-07	25/25 (100%)
200653_s_at	957	1113	CB549348.1	Probe Seq: 1 ttattcattctgtttctatatagca 25	EST Seq: 478 ttattcattctgtttctatatagca 502	1e-07	25/25 (100%)
200655_s_at	1026	151	CD767642.1	Probe Seq: 1 acctattcaaatgggttctagttca 25	EST Seq: 158 acctattcaaatgggttctagttca 182	1e-07	25/25 (100%)
200655_s_at	447	33	CD767642.1	Probe Seq: 1 ataaattgtcatagctggtttact 24	EST Seq: 194 ataaattgtcatagctggtttact 217	5e-07	24/24 (100%)
200655_s_at	555	595	CD767454.1	Probe Seq: 1 gaaattacagtttacgtccattcca 25	EST Seq: 100 gaaattacaatttacgtccattcca 124	3e-05	24/25 (96%)
200656_s_at	901	797	CB554250.1	Probe Seq: 1 gggaacgcacgctggatggttttaa 25	EST Seq: 105 gggaacgcacactggatggttttaa 129	3e-05	24/25 (96%)
200656_s_at	24	571	CB554250.1	Probe Seq: 1 gaagcagaggagccagacatggagg 25	EST Seq: 194 gaagcagaggagccagacatggagg 218	1e-07	25/25 (100%)
200657_at	86	449	CB308207.1	Probe Seq: 1 cctacttcggtatctatgacactgc 25	EST Seq: 51 cctacttcggtatctatgacactgc 75	1e-07	25/25 (100%)
200657_at	977	59	CB308207.1	Probe Seq: 1 atgatcgcacagactgtcactgctg 25	EST Seq: 125 atgatcgcacagactgtcactgctg 149	1e-07	25/25 (100%)
200657_at	859	809	CB549973.1	Probe Seq: 1 gggtgcatggtccaatgttctcag 24	EST Seq: 70 gggtgcatggtccaatgttctcag 93	5e-07	24/24 (100%)
200657_at	113	663	CB549973.1	Probe Seq: 3 ggcatgggtggtgcttttgtgct 25	EST Seq: 95 ggcatgggtggtgcttttgtgct 117	2e-06	23/23 (100%)
200657_at	842	961	CB549973.1	Probe Seq: 1 tgcttttgtgcttgtcttgtatgat 25	EST Seq: 106 tgcttttgtgcttgtcttgtatgat 130	1e-07	25/25 (100%)
200657_at	1122	351	CB549973.1	Probe Seq: 1 cattcttgacagactcctggctgtc 25	EST Seq: 214 cattcttgacagactcctggctgtc 238	1e-07	25/25 (100%)
200657_at	272	895	CB549973.1	Probe Seq: 1 tggctgtcagtttctcagtggcaac 25	EST Seq: 231 tggctgtcagtttctcagtggcaac 255	1e-07	25/25 (100%)
200660_at	674	993	CB552963.1	Probe Seq: 1 tcgctcagctccaacatggcaaaa 24	EST Seq: 76 tcgctcagctccaacatggcaaaa 99	5e-07	24/24 (100%)
200660_at	1033	81	CB552963.1	Probe Seq: 1 aggatggttataactacactctctc 25	EST Seq: 170 aggatggttataactacactctctc 194	1e-07	25/25 (100%)
200660_at	505	1051	CB552963.1	Probe Seq: 1 tacactctctccaagacagagttcc 25	EST Seq: 184 tacactctctccaagacggagttcc 208	3e-05	24/25 (96%)
200660_at	264	283	CB552963.1	Probe Seq: 1 aatacagaactagctgccttcacaa 25	EST Seq: 220 aatacagaactggctgccttcacaa 244	3e-05	24/25 (96%)
200660_at	950	773	CB552963.1	Probe Seq: 1 gtgatggtcagctagatttctcaga 25	EST Seq: 302 gtgatggacagctagatttctcaga 326	3e-05	24/25 (96%)
200660_at	267	1141	CB552963.1	Probe Seq: 1 ttcccagaagcggacctgaggaccc 25	EST Seq: 390 ttcccagaagcggatctgaggaccc 414	3e-05	24/25 (96%)
200662_s_at	453	189	CB549733.1	Probe Seq: 1 acagcttgagcgtttccatgtgcta 25	EST Seq: 14 acagcttgagtgtttccatgtgcta 38	3e-05	24/25 (96%)
200662_s_at	1056	545	CB549733.1	Probe Seq: 1 gcaatgctggcctgttaactgataa 25	EST Seq: 196 gcaatgctggcctgttaactgataa 220	1e-07	25/25 (100%)
200663_at	189	1035	CB228663.1	Probe Seq: 1 taataacaacttccggcagcagatg 25	EST Seq: 67 taataacaacttccggcagcagatg 91	1e-07	25/25 (100%)
200663_at	830	585	CB228663.1	Probe Seq: 1 gaaaaacaaccacactgcttcgatc 25	EST Seq: 103 gaaaaacaaccacactgcttcgatc 127	1e-07	25/25 (100%)
200663_at	609	785	CB228663.1	Probe Seq: 1 gtggggctgctaactacacagattg 25	EST Seq: 159 gtggggctgctaactacacagattg 183	1e-07	25/25 (100%)
200663_at	127	971	CB228663.1	Probe Seq: 1 tccatgtcgaagaaccgagtccc 23	EST Seq: 197 tccatgtcgaagaaccgagtccc 219	2e-06	23/23 (100%)
200663_at	331	549	CB230154.1	Probe Seq: 1 gaattgcttttgtcgaggttttggg 25	EST Seq: 62 gaattgcttttgttgaggttttggg 86	3e-05	24/25 (96%)
200663_at	433	711	CB230154.1	Probe Seq: 1 gttttgggaattgtctttgcctgct 25	EST Seq: 79 gttttgggaattgtctttgcctgct 103	1e-07	25/25 (100%)
200663_at	61	1149	CB230154.1	Probe Seq: 1 ttgcctgctgcctcgtgaagagtat 25	EST Seq: 95 ttgcctgctgcctcctgaagagtat 119	3e-05	24/25 (96%)
200665_s_at	136	695	CD768013.1	Probe Seq: 1 gttggttcaaacttttgggagca 23	EST Seq: 519 gttggttcaaacttttgggagca 541	2e-06	23/23 (100%)
200665_s_at	1011	1159	CD768013.1	Probe Seq: 1 ttgggagcacggactgtcagttctc 25	EST Seq: 533 ttgggagcatggactgtcagttctc 557	3e-05	24/25 (96%)
200665_s_at	276	409	CD768013.1	Probe Seq: 2 ggactgtcagttctctgggaagtg 25	EST Seq: 543 ggactgtcagttctctgggaagtg 566	5e-07	24/24 (100%)
200665_s_at	322	923	CD767668.1	Probe Seq: 1 tgtcttttggagaaccagggctctt 25	EST Seq: 498 tgtcttttggagaatcagggctctt 522	3e-05	24/25 (96%)
200665_s_at	425	147	CD767668.1	Probe Seq: 1 agccaggaaggccaaaatcaagagt 25	EST Seq: 555 agccaggaaagccaaaatcaagagt 579	3e-05	24/25 (96%)
200665_s_at	739	271	CD767436.1	Probe Seq: 1 aatgggatggtcggatctcacaggc 25	EST Seq: 408 aatgggatggtcggatctcacaggc 432	1e-07	25/25 (100%)
200665_s_at	78	823	CD767436.1	Probe Seq: 1 ggtcggatctcacaggctgagaact 25	EST Seq: 416 ggtcggatctcacaggctgagaact 440	1e-07	25/25 (100%)
200667_at	534	697	CB550177.1	Probe Seq: 1 gttgggatttgcttcattgtttgac 25	EST Seq: 588 gttgggatttgcttcattgtttgac 612	1e-07	25/25 (100%)
200667_at	268	957	CB550177.1	Probe Seq: 1 tgcacagtctgttacaggttgacac 25	EST Seq: 669 tgcacagtctgttacaggttgacac 693	1e-07	25/25 (100%)
200667_at	1159	1151	CB550177.1	Probe Seq: 1 ttgacacattgcttgacctgattt 24	EST Seq: 687 ttgacacattgcttgacctgattt 710	5e-07	24/24 (100%)
200668_s_at	812	637	CB550447.1	Probe Seq: 1 gagactaaaaccattcctcactgct 25	EST Seq: 419 gagacttaaaccattcctcactgct 443	3e-05	24/25 (96%)
200668_s_at	359	981	CB550447.1	Probe Seq: 1 tcctcactgctctaacatgctgaag 25	EST Seq: 433 tcctcactgctctaacatgctgaag 457	1e-07	25/25 (100%)
200668_s_at	738	69	CB550447.1	Probe Seq: 1 atggatgctcagttgtcacatcaaa 25	EST Seq: 480 atggatgctcagttgtcacatcaaa 504	1e-07	25/25 (100%)
200668_s_at	1131	519	CB550447.1	Probe Seq: 1 gcattattctagcagcatccattct 25	EST Seq: 512 gcattattctagcagcatccattct 536	1e-07	25/25 (100%)
200668_s_at	205	523	CB550447.1	Probe Seq: 1 gcatccattcttgtttaagccttcc 25	EST Seq: 526 gcatccattcttgtttaagccttcc 550	1e-07	25/25 (100%)
200668_s_at	1023	1039	CB550447.1	Probe Seq: 1 taagccttccactgttagagatttg 25	EST Seq: 541 taagccttccactgttagagatttg 565	1e-07	25/25 (100%)
200668_s_at	1079	831	CB550177.1	Probe Seq: 1 ggttacatgatatgctttatgctca 25	EST Seq: 150 ggttacatgatatactttatgctca 174	3e-05	24/25 (96%)
200668_s_at	691	77	CB550177.1	Probe Seq: 1 aggaatgacctgttcttgttctaca 25	EST Seq: 258 aggaatgacctgttcttgttctaca 282	1e-07	25/25 (100%)
200668_s_at	338	563	CB550177.1	Probe Seq: 1 gaagtcaaacaccctttgtattcca 25	EST Seq: 297 gaagtcaaacaccctttgtattcca 321	1e-07	25/25 (100%)
200668_s_at	594	661	CB550177.1	Probe Seq: 1 gaggcttggagctattagttaatct 25	EST Seq: 366 gaggcttggagctattagttaatct 390	1e-07	25/25 (100%)
200668_s_at	241	707	CB550177.1	Probe Seq: 1 gttaatctatcttccaatacactgt 25	EST Seq: 383 gttaatctatcttccaatacactgt 407	1e-07	25/25 (100%)
200669_s_at	979	853	CB555261.1	Probe Seq: 1 ggacctaatgacagcccatatcaag 25	EST Seq: 273 ggacctaatgacagcccatatcaag 297	1e-07	25/25 (100%)
200669_s_at	778	295	CB554579.1	Probe Seq: 1 caaggcggtgtattctttttgac 23	EST Seq: 57 caaggcggtgtattctttttgac 79	2e-06	23/23 (100%)
200669_s_at	472	185	CD766764.1	Probe Seq: 1 acagtggtcgcctgctttaacaatt 25	EST Seq: 60 acagtggtcgcctgctttaacaatt 84	1e-07	25/25 (100%)
200669_s_at	1	1077	CD766764.1	Probe Seq: 1 tatgtgatccaaacccagatgaccc 25	EST Seq: 116 tatgtgatccaaacccagatgaccc 140	1e-07	25/25 (100%)
200669_s_at	228	565	CB552508.1	Probe Seq: 1 gaagtatgccatgtgatgctacctt 25	EST Seq: 619 gaagtatgccatgggatgctacctt 643	3e-05	24/25 (96%)
200669_s_at	216	1107	CD766764.1	Probe Seq: 1 tttttgattttcttatccggctgct 25	EST Seq: 294 tttttgattttcttatccggctgct 318	1e-07	25/25 (100%)
200669_s_at	531	979	CD766764.1	Probe Seq: 1 tccattcattcacatgctcatctga 25	EST Seq: 367 tccattcattcacatgctcatctga 391	1e-07	25/25 (100%)
200669_s_at	945	567	CB310352.1	Probe Seq: 1 gaagacttaagttcttccagctttg 25	EST Seq: 523 gaagacttaagttcttccaactttg 547	3e-05	24/25 (96%)
200673_at	742	31	CB549646.1	Probe Seq: 1 atgcctgaaaaagaaccaccacctc 25	EST Seq: 147 atgcctgaaaaagagccaccacctc 171	3e-05	24/25 (96%)
200673_at	418	11	CB549646.1	Probe Seq: 1 attcagggctcttcaaacttgtttg 25	EST Seq: 257 attcagggctcttcaaacttgtttg 281	1e-07	25/25 (100%)
200673_at	793	95	CB549646.1	Probe Seq: 1 agtgccattgtttgcctttaattgg 25	EST Seq: 428 agtgccattgtttgcctttaattgg 452	1e-07	25/25 (100%)
200673_at	266	567	CB550321.1	Probe Seq: 1 gaagatgatggttgcatgtttcta 24	EST Seq: 106 gaagatgatggttgcatgtttcta 129	5e-07	24/24 (100%)
200674_s_at	269	159	CD767703.1	Probe Seq: 1 accccttgtgaagcccaagatcgtc 25	EST Seq: 73 accccttgtgaagcccaagatcgtc 97	1e-07	25/25 (100%)
200674_s_at	895	1017	CB308947.1	Probe Seq: 1 tcatccggcaccagtcagaccgata 25	EST Seq: 124 tcatccggcaccaggcagaccgata 148	3e-05	24/25 (96%)
200674_s_at	283	473	CD767703.1	Probe Seq: 1 gccagatcttgatgcccaacattgg 25	EST Seq: 210 gccagatcttgatgcccaacattgg 234	1e-07	25/25 (100%)
200674_s_at	701	227	CD767703.1	Probe Seq: 1 aacaaagcacatgctgcccagtggc 25	EST Seq: 253 aacaaagcacatgctgcccagtggc 277	1e-07	25/25 (100%)
200674_s_at	1098	419	CD767703.1	Probe Seq: 1 cccagtggcttccggaagttcctgg 25	EST Seq: 269 cccagtggcttccggaagttcctgg 293	1e-07	25/25 (100%)
200674_s_at	1064	363	CD767703.1	Probe Seq: 1 cttactgtgccgagatcgctcacaa 25	EST Seq: 339 cttactgtgccgagattgctcacaa 363	3e-05	24/25 (96%)
200674_s_at	671	375	CD767703.1	Probe Seq: 1 ctcacaatgtttcctccaagaaccg 25	EST Seq: 357 ctcacaatgtttcttccaagaaccg 381	3e-05	24/25 (96%)
200678_x_at	287	969	CB555791.1	Probe Seq: 1 tgccatgataaccagacctgctgcc 25	EST Seq: 131 tgccatgataaccagacctgctgcc 155	1e-07	25/25 (100%)
200678_x_at	1058	617	CB555791.1	Probe Seq: 1 gacccagccttgagacagctgctgt 25	EST Seq: 308 gacccagccttgagacagctgctgt 332	1e-07	25/25 (100%)
200678_x_at	1092	907	CB555791.1	Probe Seq: 1 tggggcctcaatctaaggccttccc 25	EST Seq: 467 tggggcctcaatctaaggccttccc 491	1e-07	25/25 (100%)
200678_x_at	591	213	CB555791.1	Probe Seq: 1 aaagccacattacaagctgccatcc 25	EST Seq: 513 aaagccacattacaagctgccatcc 537	1e-07	25/25 (100%)
200679_x_at	970	245	CD767313.1	Probe Seq: 1 aagccgagaggcaaaatgtcatcat 25	EST Seq: 177 aagccgagaggcanaatgtcatcat 201	8e-06	24/25 (96%)
200679_x_at	903	1091	CD767313.1	Probe Seq: 1 tttgtgcaaacttgtcgggaggagc 25	EST Seq: 210 tttgtgcaaacttgtcgggaggagc 234	1e-07	25/25 (100%)
200679_x_at	1097	849	CD767313.1	Probe Seq: 1 ggagcataagaagaagcacccagat 25	EST Seq: 230 ggagcataagaagaagcacccagat 254	1e-07	25/25 (100%)
200679_x_at	724	317	CB231037.1	Probe Seq: 2 acccagatgcttcagtcaacttct 25	EST Seq: 137 acccagatgcttcagtcaacttct 160	5e-07	24/24 (100%)
200679_x_at	702	741	CB312272.1	Probe Seq: 1 gtcaacttctcagagttttctaaga 25	EST Seq: 300 gtcaacttctcagagttttctaaga 324	1e-07	25/25 (100%)
200679_x_at	222	595	CB228832.1	Probe Seq: 1 gaaatgaaaacctatatccctcc 23	EST Seq: 11 gaaatgaaaacctatatccctcc 33	2e-06	23/23 (100%)
200679_x_at	643	565	CB312272.1	Probe Seq: 1 gaagttcaaggatcccaatgcaccc 25	EST Seq: 455 gaagttcaaggatcccaatgcaccc 479	1e-07	25/25 (100%)
200679_x_at	169	361	CB312272.1	Probe Seq: 2 ttctgctctgagtatcgcccaaaa 25	EST Seq: 507 ttctgctctgagtatcgcccaaaa 530	5e-07	24/24 (100%)
200679_x_at	40	307	CB231037.1	Probe Seq: 1 caaaggagaacatcctggcctgtcc 25	EST Seq: 384 caaaggagaacatcctggcctgtcc 408	1e-07	25/25 (100%)
200680_x_at	36	441	CB231037.1	Probe Seq: 1 cctgtccattggtgatgttgcgaag 25	EST Seq: 402 cctgtccattggtgatgttgcgaag 426	1e-07	25/25 (100%)
200680_x_at	765	643	CB231037.1	Probe Seq: 1 gagatgtggaataacactgctgcag 25	EST Seq: 436 gagatgtggaataacactgctgcag 460	1e-07	25/25 (100%)
200680_x_at	320	531	CB231037.1	Probe Seq: 1 gcagatgacaagcagccttatgaaa 25	EST Seq: 457 gcagatgacaagcagccttatgaaa 481	1e-07	25/25 (100%)
200680_x_at	575	33	CB228832.1	Probe Seq: 1 ataagttggttctagcgcagttttt 25	EST Seq: 436 ataagttggttctagcgcagttttt 460	1e-07	25/25 (100%)
200680_x_at	564	747	CB228832.1	Probe Seq: 1 gtctataaagcatttaacccccctg 25	EST Seq: 468 gtctataaagcatttaacccccctg 492	1e-07	25/25 (100%)
200680_x_at	58	273	CB308431.1	Probe Seq: 1 aatgtgtctttagatagccctgtcc 25	EST Seq: 76 aatgtgtctttagatagccctgtcc 100	1e-07	25/25 (100%)
200680_x_at	403	487	CB308431.1	Probe Seq: 1 gccctgtcctggtggtattttcaat 25	EST Seq: 92 gccctgtcctggtggtattttcaat 116	1e-07	25/25 (100%)
200680_x_at	871	291	CB308431.1	Probe Seq: 1 caatagccactaaccttgcctggta 25	EST Seq: 113 caatagccactaaccttgcctggta 137	1e-07	25/25 (100%)
200680_x_at	621	153	CB308431.1	Probe Seq: 1 accttgcctggtacagtatgggggt 25	EST Seq: 125 accttgcctggtacagtatgggggt 149	1e-07	25/25 (100%)
200680_x_at	601	209	CB308431.1	Probe Seq: 1 aaagcaggttcttgttggtgcacag 25	EST Seq: 171 aaagcaggttcttgttggtgcacag 195	1e-07	25/25 (100%)
200682_s_at	251	871	CD767376.1	Probe Seq: 1 ggcaagggcttattgttcctgacaa 25	EST Seq: 126 ggcaagggcttattgttcctgacaa 150	1e-07	25/25 (100%)
200682_s_at	875	1143	CB312625.1	Probe Seq: 1 ttcctgacaaccctccatatgataa 25	EST Seq: 147 ttcctgacaaccctccatatgataa 171	1e-07	25/25 (100%)
200682_s_at	1052	197	CD767376.1	Probe Seq: 1 aaatcaactttccagcagagtaccc 25	EST Seq: 183 aaatcaactttccagcagagtaccc 207	1e-07	25/25 (100%)
200682_s_at	535	1145	CD767376.1	Probe Seq: 1 ttccagcagagtacccattcaaacc 25	EST Seq: 192 ttccagcagagtacccattcaaacc 216	1e-07	25/25 (100%)
200682_s_at	346	11	CB312625.1	Probe Seq: 1 attcaaaccaccgaagatcacattt 25	EST Seq: 214 attcaaaccaccgaagatcacattt 238	1e-07	25/25 (100%)
200682_s_at	1092	205	CD767376.1	Probe Seq: 3 aggggcaggtctgtctgccagta 25	EST Seq: 267 aggggcaggtctgtctgccagta 289	2e-06	23/23 (100%)
200682_s_at	825	753	CD767359.1	Probe Seq: 1 gtctgccagtaattagtgccgaaaa 25	EST Seq: 279 gtctgccagtaattagtgctgaaaa 303	3e-05	24/25 (96%)
200682_s_at	602	277	CD767376.1	Probe Seq: 1 aatccagtccctcatagcactggtg 25	EST Seq: 334 aatccagtccctcataacactggtg 358	3e-05	24/25 (96%)
200682_s_at	824	875	BQ807680.1	Probe Seq: 1 ggcagttactaactttctacagttt 25	EST Seq: 582 ggcagttactaactttctacagttt 606	1e-07	25/25 (100%)
200685_at	9	909	CB309090.1	Probe Seq: 1 tggtcctaatcactgcatttttaaa 25	EST Seq: 502 tggtcctaatcactgcatttttaaa 526	1e-07	25/25 (100%)
200685_at	1108	1141	CB309090.1	Probe Seq: 2 tccctcacttgtaatctctgaata 25	EST Seq: 661 tccctcacttgtaatctctgaata 684	5e-07	24/24 (100%)
200689_x_at	369	919	CB311021.1	Probe Seq: 1 tgtgagcaggcgctggctgctgagc 25	EST Seq: 466 tgtgagcaagcgctggctgctgagc 490	3e-05	24/25 (96%)
200689_x_at	111	789	CB554337.1	Probe Seq: 1 gtggcactgccatatttctggga 23	EST Seq: 632 gtggcactgccatatttctggga 654	2e-06	23/23 (100%)
200689_x_at	984	723	CB228302.1	Probe Seq: 1 gtatcgcttccctgaagaactcact 25	EST Seq: 368 gtatcgcttccctgaagaactcact 392	1e-07	25/25 (100%)
200689_x_at	269	579	CB228302.1	Probe Seq: 1 gaactcactcagaccttcatgagct 25	EST Seq: 384 gaactcactcagaccttcatgagct 408	1e-07	25/25 (100%)
200692_s_at	352	953	CB553622.1	Probe Seq: 1 tgaagttacatttgacattgatgcc 25	EST Seq: 266 tgaagttacatttgacattgatgcc 290	1e-07	25/25 (100%)
200692_s_at	643	805	CB553622.1	Probe Seq: 1 gggatagtacatgtttctgctaaag 25	EST Seq: 294 gggatcgtacatgtttctgctaaag 318	3e-05	24/25 (96%)
200692_s_at	620	533	CB553622.1	Probe Seq: 1 gcagcagattgtaatccagtcttct 25	EST Seq: 338 gcagcagattgtaatccagtcttct 362	1e-07	25/25 (100%)
200692_s_at	402	23	CB553622.1	Probe Seq: 1 atatgctgaagaagaccggcgaaag 25	EST Seq: 413 atatgctgaggaagaccggcgaaag 437	3e-05	24/25 (96%)
200692_s_at	423	869	CB553622.1	Probe Seq: 1 ggaatcattcacgacacagaaacca 25	EST Seq: 471 ggaatcattcacgacacagaaacca 495	1e-07	25/25 (100%)
200692_s_at	280	549	CB553622.1	Probe Seq: 1 gaattcaaggaccaattacctgctg 25	EST Seq: 504 gaattcaaggaccaattacctgctg 528	1e-07	25/25 (100%)
200692_s_at	872	851	CB553622.1	Probe Seq: 1 ggaccaattacctgctgatgagtgc 25	EST Seq: 512 ggaccaattacctgctgatgagtgc 536	1e-07	25/25 (100%)
200692_s_at	888	687	CB553622.1	Probe Seq: 1 gatttccaaaatgagggagctcctg 25	EST Seq: 554 gatttccaaaatgagggagctcctg 578	1e-07	25/25 (100%)
200692_s_at	847	1087	CB553622.1	Probe Seq: 2 attagacaggcagcatcctctctt 25	EST Seq: 609 attagacaggcagcatcttctctt 632	0.0001	23/24 (95%)
200693_at	946	249	CD768003.1	Probe Seq: 1 aagcaacttttccatgctcttaatg 25	EST Seq: 79 aagcaacttttccatgctcttaatg 103	1e-07	25/25 (100%)
200693_at	247	1097	CD768003.1	Probe Seq: 1 tttccatgctcttaatgtattcctt 25	EST Seq: 87 tttccatgctcttaatgtattcctt 111	1e-07	25/25 (100%)
200693_at	919	507	CD768003.1	Probe Seq: 1 gctcttaatgtattcctttttagta 25	EST Seq: 94 gctcttaatgtattcctttctagta 118	3e-05	24/25 (96%)
200693_at	984	899	CD768003.1	Probe Seq: 1 tggaaaagcacttgccatctctg 23	EST Seq: 143 tggaaaagcacttgccatctctg 165	2e-06	23/23 (100%)
200693_at	581	871	CD768003.1	Probe Seq: 1 ggcaacagggagtttccttattcac 25	EST Seq: 224 ggcaacagggagtttccttattcac 248	1e-07	25/25 (100%)
200693_at	755	337	CD768003.1	Probe Seq: 1 cagggagtttccttattcactcttt 25	EST Seq: 229 cagggagtttccttattcactcttt 253	1e-07	25/25 (100%)
200696_s_at	705	961	CB550443.1	Probe Seq: 1 tgcttctggacacctgggaccaggt 25	EST Seq: 198 tgcttctggacacctgggaccaggt 222	1e-07	25/25 (100%)
200696_s_at	1124	799	CB550443.1	Probe Seq: 1 gggaccaggtctttgtctgggttgg 25	EST Seq: 213 gggaccaggtctttgtctgggttgg 237	1e-07	25/25 (100%)
200696_s_at	900	573	CB550443.1	Probe Seq: 1 gaagccttgacttctgctaagcggt 25	EST Seq: 266 gaagccttgacttctgctaagcggt 290	1e-07	25/25 (100%)
200696_s_at	902	993	CB550443.1	Probe Seq: 1 taagcggtacatcgagacggaccca 25	EST Seq: 283 taagcggtacatcgagacggaccca 307	1e-07	25/25 (100%)
200696_s_at	96	953	CB550443.1	Probe Seq: 1 tgaagcaaggctttgagcctccctc 25	EST Seq: 342 tgaagcaaggctttgagcctccctc 366	1e-07	25/25 (100%)
200696_s_at	105	497	CB550443.1	Probe Seq: 1 gctggttccttggctgggatgatga 25	EST Seq: 375 gctggttccttggctgggatgatga 399	1e-07	25/25 (100%)
200696_s_at	162	933	CB550443.1	Probe Seq: 1 tgattactggtctgtggaccccttg 25	EST Seq: 397 tgattactggtctgtggatcccttg 421	3e-05	24/25 (96%)
200696_s_at	1161	987	CB550443.1	Probe Seq: 1 tcaccggtcagtgccttttggaact 25	EST Seq: 474 tcaccggtcagtgccttttggaact 498	1e-07	25/25 (100%)
200696_s_at	916	361	CB550443.1	Probe Seq: 1 ctgtccttccctcaaagaggcctta 25	EST Seq: 497 ctgtccttccctcaaagaggcctta 521	1e-07	25/25 (100%)
200696_s_at	579	111	CB550443.1	Probe Seq: 1 agaggccttagagcgagcagagca 24	EST Seq: 512 agaggccttacagcgagcagagca 535	0.0001	23/24 (95%)
200696_s_at	199	633	CB550443.1	Probe Seq: 1 gagcagctctgctatgagtgtgtgt 25	EST Seq: 531 gagcaactctgctatgagtgtgtgt 555	3e-05	24/25 (96%)
200698_at	1022	671	CB312156.1	Probe Seq: 1 gatgactacaaccatgtccatgctc 25	EST Seq: 346 gatgactacaaccatgtccatgctc 370	1e-07	25/25 (100%)
200698_at	539	229	CB312156.1	Probe Seq: 1 aacagttttccatatcacttttggg 25	EST Seq: 378 aacagttttccatatcacttttggg 402	1e-07	25/25 (100%)
200698_at	64	313	CB312156.1	Probe Seq: 1 cactaaccattccttacattctttt 25	EST Seq: 444 cactaaccattccttatattctttt 468	3e-05	24/25 (96%)
200700_s_at	1058	411	CB309137.1	Probe Seq: 1 cgtagtccagaccatcctatactgt 25	EST Seq: 389 cgtagtccagaccatcctatactgt 413	1e-07	25/25 (100%)
200700_s_at	97	119	CB309137.1	Probe Seq: 1 agaccatcctatactgtgacttctt 25	EST Seq: 397 agaccatcctatactgtgacttctt 421	1e-07	25/25 (100%)
200700_s_at	961	137	CB309137.1	Probe Seq: 1 agctcagtttgccagcataagtgcc 25	EST Seq: 457 agctcagtttgccagcataagtgcc 481	1e-07	25/25 (100%)
200700_s_at	1089	349	CB309137.1	Probe Seq: 1 cataagtgccaaagaccatcaccag 25	EST Seq: 472 cataagtgccaaagatcatcaccag 496	3e-05	24/25 (96%)
200700_s_at	1048	319	CB309137.1	Probe Seq: 1 caccagcatctgtccttcagggtgc 25	EST Seq: 491 caccagcatctgtccttcagggtgc 515	1e-07	25/25 (100%)
200700_s_at	1041	819	CB309137.1	Probe Seq: 1 ggtgctcggacagaattcttaccac 25	EST Seq: 511 ggtgctcggacagaattcttaccac 535	1e-07	25/25 (100%)
200700_s_at	531	699	CB309137.1	Probe Seq: 1 gttgcagatagtcatcagtggctct 25	EST Seq: 586 gttgcagatagtcatcagtggctct 610	1e-07	25/25 (100%)
200700_s_at	821	715	CB309137.1	Probe Seq: 1 gtttaatgcatcttgccttatcttt 25	EST Seq: 646 gtttaatgcatcttgccttatcttt 670	1e-07	25/25 (100%)
200701_at	597	129	CB308926.1	Probe Seq: 1 agcaaggccgtggtgcatggcatcc 25	EST Seq: 236 agcaaggccatggtgcatggcatcc 260	3e-05	24/25 (96%)
200701_at	355	425	CB231231.1	Probe Seq: 1 cccattcctgagcctgatggttg 23	EST Seq: 284 cccattcctgagcctgatggttg 306	2e-06	23/23 (100%)
200701_at	258	121	CB312050.1	Probe Seq: 1 agacaagacctatagctacctgaat 25	EST Seq: 370 agacaagacctatagctacctgaat 394	1e-07	25/25 (100%)
200701_at	65	49	CB312050.1	Probe Seq: 1 atcccagtacagatcgtttctcatc 25	EST Seq: 488 atcccagtacagatcgtttctcatc 512	1e-07	25/25 (100%)
200701_at	740	1135	CB312050.1	Probe Seq: 1 ttctcatctctaagtgcctcattga 25	EST Seq: 505 ttctcatctctaagtgcctcattga 529	1e-07	25/25 (100%)
200701_at	551	447	CB311684.1	Probe Seq: 1 cctcattgagttcggtgcatctggc 25	EST Seq: 528 cctcattgagttcagtgcatctggc 552	3e-05	24/25 (96%)
200701_at	410	523	CB312050.1	Probe Seq: 1 gcatctggccaatgagtctgctga 24	EST Seq: 537 gcatctggccaacgagtctgctga 560	0.0001	23/24 (95%)
200702_s_at	494	657	CB312233.1	Probe Seq: 1 gaggtacagcggcggtttctgagg 24	EST Seq: 27 gaggtacagcggcggtttctgagg 50	5e-07	24/24 (100%)
200702_s_at	931	751	CB312233.1	Probe Seq: 1 gtctcttctcaaaggaagcacccaa 25	EST Seq: 299 gtctcttctcaaaggaggcacccaa 323	3e-05	24/25 (96%)
200702_s_at	832	659	CB312233.1	Probe Seq: 1 gaggagggaaagtctagctcaccaa 25	EST Seq: 355 gaggagggagagtctagctcaccaa 379	3e-05	24/25 (96%)
200702_s_at	653	841	CB308627.1	Probe Seq: 1 ggaggcccagggagatgacatggtt 25	EST Seq: 432 ggaggcccagggagatggcatggtt 456	3e-05	24/25 (96%)
200702_s_at	748	829	CB308073.1	Probe Seq: 1 ggtttgtgatgatccggaggctgg 24	EST Seq: 488 ggtttgtgatgatccggaagctgg 511	0.0001	23/24 (95%)
200702_s_at	565	1019	CB308073.1	Probe Seq: 1 tcagaaaacctggtccaaactgctc 25	EST Seq: 522 tcaganaacctggtccaaactgctc 546	8e-06	24/25 (96%)
200703_at	668	739	CB229149.1	Probe Seq: 1 gtaaccatgtgcgaccgaaaggccg 25	EST Seq: 109 gtaaccatgtgcgaccgaaaggccg 133	1e-07	25/25 (100%)
200703_at	746	755	CB229149.1	Probe Seq: 1 gtgcgaccgaaaggccgtgatcaaa 25	EST Seq: 117 gtgcgaccgaaaggccgtgatcaaa 141	1e-07	25/25 (100%)
200703_at	882	95	CB229149.1	Probe Seq: 1 agtgcgctactcaggcgctggagaa 25	EST Seq: 182 agtgcgctactcaggcgctggagaa 206	1e-07	25/25 (100%)
200703_at	1063	127	CB229149.1	Probe Seq: 1 agaaggacattgcggctcatatcaa 25	EST Seq: 218 agaaggacattgcggctcatatcaa 242	1e-07	25/25 (100%)
200703_at	708	915	CB229149.1	Probe Seq: 1 tgggccaagtggccattcttctgtt 25	EST Seq: 347 tgggccaagtggccattcttctgtt 371	1e-07	25/25 (100%)
200703_at	147	317	CB229149.1	Probe Seq: 1 cacccagtgatccatccagaaacaa 25	EST Seq: 404 cacccagtgatccatccaaaaacaa 428	3e-05	24/25 (96%)
200703_at	598	69	CB229149.1	Probe Seq: 1 acaaggactgcagcctaaattccaa 25	EST Seq: 425 acaaggactgcagcctaaattccaa 449	1e-07	25/25 (100%)
200703_at	876	473	CB229149.1	Probe Seq: 1 gccttgctaagggaacatctcgatg 25	EST Seq: 472 gccttgctaagggaacacctcgatg 496	3e-05	24/25 (96%)
200703_at	618	1135	CB229149.1	Probe Seq: 1 ttctctgtactagtttgtcgtggtt 25	EST Seq: 528 ttctctgtactagtttgttgtggtt 552	3e-05	24/25 (96%)
200704_at	109	689	CB549836.1	Probe Seq: 1 gatttctaggactcaagcagcaagc 25	EST Seq: 441 gatttccaggactcaagcagcaagc 465	3e-05	24/25 (96%)
200704_at	826	835	CB549836.1	Probe Seq: 1 ggattctaggttggctgctgtgtca 25	EST Seq: 468 ggattctaggttggctgctgtgtca 492	1e-07	25/25 (100%)
200704_at	793	883	CB549836.1	Probe Seq: 1 ggctgctgtgtcatctttgaagtca 25	EST Seq: 480 ggctgctgtgtcatctttgaagtca 504	1e-07	25/25 (100%)
200704_at	33	299	CB549836.1	Probe Seq: 1 caagacaaagctgggctcgaccttc 25	EST Seq: 503 caagacaaagctgggctcgaccttc 527	1e-07	25/25 (100%)
200704_at	164	219	CB549836.1	Probe Seq: 1 aaaacctagaccttgagcgaacatc 25	EST Seq: 592 aaaacctagaccttgagcgaacatc 616	1e-07	25/25 (100%)
200704_at	85	25	CB549836.1	Probe Seq: 1 atagtggtaaccattgatccccctt 25	EST Seq: 636 atagtggtaaccatggatccccctt 660	3e-05	24/25 (96%)
200705_s_at	522	1159	CD767767.1	Probe Seq: 1 ttgtgtcatgccctacgttggtata 25	EST Seq: 235 ttgtgtcatgccctacgttggtata 259	1e-07	25/25 (100%)
200705_s_at	950	865	CD767767.1	Probe Seq: 2 gaagaacgtcttgcacaatatgaa 25	EST Seq: 448 gaagaacgtcttgcacaatatgaa 471	5e-07	24/24 (100%)
200705_s_at	597	539	CB309963.1	Probe Seq: 1 gcacttgttgccaagtcttccatct 25	EST Seq: 492 gcacttgttgccaagtctttcatct 516	3e-05	24/25 (96%)
200705_s_at	100	133	CB228538.1	Probe Seq: 1 agcagacggcttagtctggggctca 25	EST Seq: 587 agcagacggcttagtcgggggctca 611	3e-05	24/25 (96%)
200705_s_at	1106	753	CB311644.1	Probe Seq: 1 gtctggggctcatctaaactagttc 25	EST Seq: 600 gtctggggctcatctaaactagttc 624	1e-07	25/25 (100%)
200706_s_at	376	739	CB550395.1	Probe Seq: 1 gtaactgcagacttcattagcacac 25	EST Seq: 205 gtaacttcagacttcattagcacac 229	3e-05	24/25 (96%)
200706_s_at	135	91	CB549525.1	Probe Seq: 1 agggctggatcttatcactgccctg 25	EST Seq: 422 agggctggattttatcactgccctg 446	3e-05	24/25 (96%)
200706_s_at	1025	1021	CB550395.1	Probe Seq: 1 tcagtgcccctttccatacagggat 25	EST Seq: 387 tcagtgaccctttccatacagggat 411	3e-05	24/25 (96%)
200706_s_at	59	711	CB550384.1	Probe Seq: 1 gtttttatgacctccttttggtctg 25	EST Seq: 677 gtttttatgacctcctttaggtctg 701	3e-05	24/25 (96%)
200708_at	341	227	CB311634.1	Probe Seq: 3 caaccttatcaacaggccgcact 25	EST Seq: 511 caaccttatcaacaggccgcact 533	2e-06	23/23 (100%)
200708_at	55	153	CB311634.1	Probe Seq: 3 catcaactccatcctatcgagat 25	EST Seq: 723 catcaactccatcctatcgagat 745	2e-06	23/23 (100%)
200712_s_at	402	811	CB551171.1	Probe Seq: 1 gggggaaaacgaccctgtattgcag 25	EST Seq: 64 gggggaaaacgaccctgtattgcag 88	1e-07	25/25 (100%)
200712_s_at	1056	693	CB551171.1	Probe Seq: 1 gattgtagacattctgtatgccaca 25	EST Seq: 91 gattgtagacattctgtatgccaca 115	1e-07	25/25 (100%)
200712_s_at	888	949	CB551171.1	Probe Seq: 1 tgaagggggcccacaggaggagcaa 25	EST Seq: 139 tgaagggggcccacaggaggagcaa 163	1e-07	25/25 (100%)
200712_s_at	1047	647	CB551171.1	Probe Seq: 1 gagtattaacagcctggaccagcag 25	EST Seq: 167 gagtattaacagcctggaccagcag 191	1e-07	25/25 (100%)
200712_s_at	631	853	CB551171.1	Probe Seq: 1 ggaccagcagagcaacatcggaatt 25	EST Seq: 182 ggaccagcagagcaacatcagaatt 206	3e-05	24/25 (96%)
200712_s_at	421	1057	CB551171.1	Probe Seq: 1 tactcccttttgttatccttagagg 25	EST Seq: 239 tactcccttttgtgatccttagagg 263	3e-05	24/25 (96%)
200712_s_at	757	99	CB554652.1	Probe Seq: 1 agtacctcttcttaaagtgcacttt 25	EST Seq: 136 agtacctcttcttaaagtgcacttt 160	1e-07	25/25 (100%)
200712_s_at	183	95	CB554652.1	Probe Seq: 1 agtgcactttgcagacgtttcactc 25	EST Seq: 151 agtgcactttgcagacgtttcactc 175	1e-07	25/25 (100%)
200712_s_at	87	851	CB554652.1	Probe Seq: 1 ggagcttttaccttgtagcagagca 25	EST Seq: 198 ggagcttttaccttgtagcagagca 222	1e-07	25/25 (100%)
200713_s_at	571	139	CB550656.1	Probe Seq: 1 agctctccactgtaatccgaatact 25	EST Seq: 240 agctctccactgtaatccgaatact 264	1e-07	25/25 (100%)
200713_s_at	533	1147	CB550656.1	Probe Seq: 1 ttgccagtgcactaatctctttgga 25	EST Seq: 265 ttgccagtgcactaatctctttgga 289	1e-07	25/25 (100%)
200713_s_at	615	309	CB550656.1	Probe Seq: 1 cacagcctattcagttcctttgttt 25	EST Seq: 409 cacagcctactcagttcctttgttt 433	3e-05	24/25 (96%)
200713_s_at	171	65	CB550656.1	Probe Seq: 1 atgtgtctcacccactactgagatt 25	EST Seq: 450 atgtgtctcacccactactgagatt 474	1e-07	25/25 (100%)
200713_s_at	438	645	CB550656.1	Probe Seq: 1 gagattgttcagcccctgatgtatt 25	EST Seq: 469 gagattgttcagcccctgatgtatt 493	1e-07	25/25 (100%)
200713_s_at	77	717	CB550656.1	Probe Seq: 1 gtttctggtggtagcttgtcctgaa 25	EST Seq: 505 gtttctggtggtagcttgtcctgaa 529	1e-07	25/25 (100%)
200714_x_at	611	871	CB312805.1	Probe Seq: 1 ggcaactctgtgggtgtgggggccc 25	EST Seq: 188 ggcaattctgtgggtgtgggggccc 212	3e-05	24/25 (96%)
200714_x_at	128	385	CB312805.1	Probe Seq: 1 ctctgtggcttttcctgttattgt 24	EST Seq: 311 ctctgtggcttttcttgttattgt 334	0.0001	23/24 (95%)
200714_x_at	261	935	CB312805.1	Probe Seq: 1 tgataggatattccctgctgcctac 25	EST Seq: 342 tgataggatattccctgctccctac 366	3e-05	24/25 (96%)
200714_x_at	438	845	CB312805.1	Probe Seq: 1 ggagggcaggacacttagcaggcac 25	EST Seq: 415 ggagggcaggacacttagcaggcac 439	1e-07	25/25 (100%)
200714_x_at	650	133	CB312805.1	Probe Seq: 1 agcaggcactgagcaagcaggcc 23	EST Seq: 431 agcaggcactgagcaagcaggcc 453	2e-06	23/23 (100%)
200714_x_at	35	423	CB312805.1	Probe Seq: 2 ccacctgcccttagtgatgtttgg 25	EST Seq: 455 ccacctgcccttagtgctgtttgg 478	0.0001	23/24 (95%)
200714_x_at	83	923	CB312805.1	Probe Seq: 1 tgtcccctacaatttgtgcttctga 25	EST Seq: 543 tgtcccctacaatttgtgcttctga 567	1e-07	25/25 (100%)
200715_x_at	896	309	CB555263.1	Probe Seq: 1 cacagaggtcctcaagacccacgga 25	EST Seq: 569 cacacaggtcctcaagacccacgga 593	3e-05	24/25 (96%)
200715_x_at	977	555	CB552945.1	Probe Seq: 1 gaatgtacgggacccaggggcagca 25	EST Seq: 562 gaatgtgcgggacccaggggcagca 586	3e-05	24/25 (96%)
200715_x_at	188	861	CB552102.1	Probe Seq: 1 ggaaagggtcttagtcactgcctcc 25	EST Seq: 637 ggaaagggtcttagtcactgcctcc 661	1e-07	25/25 (100%)
200715_x_at	974	391	CB309503.1	Probe Seq: 1 ctgcctcccgaagttgcttgaaagc 25	EST Seq: 41 ctgcctcccgaggttgcttgaaagc 65	3e-05	24/25 (96%)
200715_x_at	513	91	CB309503.1	Probe Seq: 1 agtggggcatctgttggactttcca 25	EST Seq: 173 agtggggcatctgttggactttcca 197	1e-07	25/25 (100%)
200715_x_at	343	857	CB309503.1	Probe Seq: 1 ggactttccacctggtcatatactc 25	EST Seq: 188 ggactttccacctggtcatatactc 212	1e-07	25/25 (100%)
200715_x_at	1149	53	CB309390.1	Probe Seq: 2 tgctcctcacctgtattttgtaat 25	EST Seq: 335 tgctcctcacctggattttgtaat 358	0.0001	23/24 (95%)
200716_x_at	158	813	CB555563.1	Probe Seq: 1 ggtggtcgtacgctgtgaaggcatc 25	EST Seq: 37 ggtggtcgtacgctgcgaaggcatc 61	3e-05	24/25 (96%)
200716_x_at	1027	295	CB555563.1	Probe Seq: 1 caagttgaagtacctggctttcctc 25	EST Seq: 88 caagttgaagtacctggctttcctc 112	1e-07	25/25 (100%)
200716_x_at	287	987	CB555563.1	Probe Seq: 1 tccgcaagcggatgaacaccaaccc 25	EST Seq: 111 tccgcaagcggatgaacaccaaccc 135	1e-07	25/25 (100%)
200716_x_at	875	991	CB555563.1	Probe Seq: 1 tcccaccgccctatgacaagaaaaa 25	EST Seq: 261 tcccaccgccctacgacaagaaaaa 285	3e-05	24/25 (96%)
200716_x_at	910	1031	CB555563.1	Probe Seq: 1 tcaaggtcgtgcgtctgaagcctac 25	EST Seq: 309 tcaaggtcgtgcgtctgaagcctac 333	1e-07	25/25 (100%)
200716_x_at	1098	481	CB555563.1	Probe Seq: 1 gcctggctcacgaggttggctggaa 25	EST Seq: 357 gcctggctcacgaggttggctggaa 381	1e-07	25/25 (100%)
200716_x_at	568	259	CB555563.1	Probe Seq: 1 aagtaccaggcagtgacagccacc 24	EST Seq: 380 aagtaccaggcagtgacagccacc 403	5e-07	24/24 (100%)
200716_x_at	897	309	CB555263.1	Probe Seq: 1 cacagaggtcctcaagacccacgga 25	EST Seq: 569 cacacaggtcctcaagacccacgga 593	3e-05	24/25 (96%)
200717_x_at	877	731	CD768115.1	Probe Seq: 1 gtacctgcagaacccaaattggcgt 25	EST Seq: 268 gtacctgctgaacccaaattggcgt 292	3e-05	24/25 (96%)
200717_x_at	28	687	CB311897.1	Probe Seq: 1 gggtaccccaatctgaagtcagtaa 25	EST Seq: 448 gggtaccccaatctgaaggcagtaa 472	3e-05	24/25 (96%)
200718_s_at	1042	833	CB230322.1	Probe Seq: 2 gattgttccaaatactagttgcac 25	EST Seq: 622 gattgttccaaaaactagttgcac 645	0.0001	23/24 (95%)
200718_s_at	838	701	CB230322.1	Probe Seq: 1 gttccaaatactagttgcactgctc 25	EST Seq: 626 gttccaaaaactagttgcactgctc 650	3e-05	24/25 (96%)
200718_s_at	842	31	CB309863.1	Probe Seq: 1 atactagttgcactgctctgtttat 25	EST Seq: 635 atactagttgcactgctccgtttat 659	3e-05	24/25 (96%)
200718_s_at	1068	699	CB309116.1	Probe Seq: 1 gttgcactgctctgtttataattgt 25	EST Seq: 640 gttgcactgctctgtttaaaattgt 664	3e-05	24/25 (96%)
200718_s_at	237	231	CB310031.1	Probe Seq: 1 aacagtagacaaatgcagcagcaag 25	EST Seq: 678 aacagtagacaaatgcagcaccaag 702	3e-05	24/25 (96%)
200718_s_at	731	1065	CB312536.1	Probe Seq: 1 tagcagaatattgtcctcattgcat 25	EST Seq: 708 tagcagaatattgtcctcattgcat 732	1e-07	25/25 (100%)
200718_s_at	620	129	CB312536.1	Probe Seq: 1 agaatattgtcctcattgcatgtgt 25	EST Seq: 712 agaatattgtcctcattgcatgtgt 736	1e-07	25/25 (100%)
200722_s_at	461	937	CB551588.1	Probe Seq: 1 tgatgaatggataccggggccctgc 25	EST Seq: 43 tgatgaatggataccggggccctgc 67	1e-07	25/25 (100%)
200722_s_at	227	363	CD767867.1	Probe Seq: 1 cttcattctctaacactccaaacag 25	EST Seq: 20 cttcattctctaacactccaaacag 44	1e-07	25/25 (100%)
200722_s_at	278	787	CD767867.1	Probe Seq: 1 gtggttatacacagtctcagttcag 25	EST Seq: 44 gtggttatacacagtctcagttcag 68	1e-07	25/25 (100%)
200722_s_at	749	437	CD767867.1	Probe Seq: 1 ccgggattactctggctatcaacgg 25	EST Seq: 75 ccgggattactctggctatcaacgg 99	1e-07	25/25 (100%)
200722_s_at	368	625	CD767867.1	Probe Seq: 1 gagccccacgaggtcgtggagggcc 25	EST Seq: 152 gagccccacgaggtcgtggagggcc 176	1e-07	25/25 (100%)
200722_s_at	1078	483	CD767867.1	Probe Seq: 1 gcccccaagacccaacagagggatg 25	EST Seq: 174 gcccccaagacccaacagagggatg 198	1e-07	25/25 (100%)
200722_s_at	342	803	CD767867.1	Probe Seq: 1 gggatgccgcaaatgaacactcagc 25	EST Seq: 193 gggatgccgcaaatgaacactcagc 217	1e-07	25/25 (100%)
200722_s_at	489	1085	CD767867.1	Probe Seq: 1 tatttgttctccctttcaggaaact 25	EST Seq: 309 tatttgttctccctttcaggaaact 333	1e-07	25/25 (100%)
200723_s_at	489	735	CB310703.1	Probe Seq: 1 gtacattgtctgtcactaatccttg 25	EST Seq: 59 gtacattgtctgtcactaatccttg 83	1e-07	25/25 (100%)
200723_s_at	460	837	CB310703.1	Probe Seq: 1 ggataatcataacactctcggtcac 25	EST Seq: 137 ggataatcataacactcttggtcac 161	3e-05	24/25 (96%)
200723_s_at	549	227	CB310703.1	Probe Seq: 1 aacactctcggtcacatgtttttcc 25	EST Seq: 147 aacactcttggtcacatgtttttcc 171	3e-05	24/25 (96%)
200723_s_at	385	257	CB310703.1	Probe Seq: 1 aagataccaaatgcctgctgctacc 25	EST Seq: 204 aagataccaaatgcctgctgctacc 228	1e-07	25/25 (100%)
200725_x_at	451	987	CB551263.1	Probe Seq: 2 ccgctttgtggccacatggtgtca 25	EST Seq: 92 ccgctctgtggccacatggtgtca 115	0.0001	23/24 (95%)
200725_x_at	575	663	CB554917.1	Probe Seq: 1 gaggctgcccgaatttgtgccaata 25	EST Seq: 183 gaggctgcccgaatttgtgccaata 207	1e-07	25/25 (100%)
200725_x_at	400	899	CB309882.1	Probe Seq: 1 tggaaagccccagggcactgtggcc 25	EST Seq: 401 tggaaaaccccagggcactgtggcc 425	3e-05	24/25 (96%)
200725_x_at	913	967	CB310499.1	Probe Seq: 1 tgcgcagggccaagttcaagtttcc 25	EST Seq: 498 tgcgcagggccnagttcaagtttcc 522	8e-06	24/25 (96%)
200725_x_at	214	793	CB550812.1	Probe Seq: 1 gggccctgcactcatgagggcttc 24	EST Seq: 626 gggccctgaactcatgagggcttc 649	0.0001	23/24 (95%)
200725_x_at	804	59	CB554800.1	Probe Seq: 1 atgagggcttccaatgtgctgcccc 25	EST Seq: 656 atgagggcttccaatatgctgcccc 680	3e-05	24/25 (96%)
200726_at	669	21	CB551492.1	Probe Seq: 1 atttgtgactctttcctaaagccaa 25	EST Seq: 415 atttgtgactctttcctaaagccaa 439	1e-07	25/25 (100%)
200726_at	640	53	CB551492.1	Probe Seq: 1 atgctgccttcttggggattcaaaa 25	EST Seq: 501 atgctgccttctcggggattcaaaa 525	3e-05	24/25 (96%)
200726_at	148	1053	CB309829.1	Probe Seq: 1 tacagttgcatcaggcctgaacccg 25	EST Seq: 48 tacagttgcatcaggcctgaacccg 72	1e-07	25/25 (100%)
200726_at	1019	575	CB309829.1	Probe Seq: 1 gaacccgtccattcagaaagcttca 25	EST Seq: 66 gaacccgtccattcagaaagcttca 90	1e-07	25/25 (100%)
200726_at	528	283	CB309829.1	Probe Seq: 1 aatactgttctatacgagtgaccga 25	EST Seq: 103 aatactgttctatacgagtgaccga 127	1e-07	25/25 (100%)
200726_at	314	163	CB309829.1	Probe Seq: 1 acgagtgaccgattatgctttcttt 25	EST Seq: 116 acgagtgaccgattatgctttcttt 140	1e-07	25/25 (100%)
200726_at	208	15	CB309829.1	Probe Seq: 1 attatgctttctttggcctacattc 25	EST Seq: 127 attatgctttctttggcctacattc 151	1e-07	25/25 (100%)
200726_at	180	449	CB309829.1	Probe Seq: 1 cctacattctttattctgcggtgaa 25	EST Seq: 143 cctacattctttattctgcggtgaa 167	1e-07	25/25 (100%)
200726_at	652	77	CB309829.1	Probe Seq: 1 aggaactaacttactgtccaccagt 25	EST Seq: 192 aggaactaacttactgtccaccagt 216	1e-07	25/25 (100%)
200726_at	942	31	CB309829.1	Probe Seq: 1 atacagaactcacagtacctatgac 25	EST Seq: 219 atacagaactcacagtatctatgac 243	3e-05	24/25 (96%)
200729_s_at	945	723	CB554825.1	Probe Seq: 1 gtatcattcttgcaaattattcttt 25	EST Seq: 327 gtatcattcttgcaaattattcttt 351	1e-07	25/25 (100%)
200729_s_at	185	35	CB553940.1	Probe Seq: 1 ataactgttaattctcagccatctt 25	EST Seq: 596 ataactgtgaattctcagccatctt 620	3e-05	24/25 (96%)
200733_s_at	835	827	CB555670.1	Probe Seq: 1 ggtagagatgctttgttattgtaat 25	EST Seq: 34 ggtagagatgctttgttattgtaat 58	1e-07	25/25 (100%)
200733_s_at	744	1007	CB555670.1	Probe Seq: 1 tcataaacttcctgaaattcttgta 25	EST Seq: 58 tcataaacttcctgaaattcttgta 82	1e-07	25/25 (100%)
200733_s_at	1049	37	CB555670.1	Probe Seq: 1 atcagaagtgtgtttaccaacttat 25	EST Seq: 100 atcagaagcgtgtttaccaacttat 124	3e-05	24/25 (96%)
200733_s_at	913	593	CB555670.1	Probe Seq: 1 gaaatgggtttctgctaatgaattg 25	EST Seq: 180 gaaatgggtttctgctaatgaattg 204	1e-07	25/25 (100%)
200733_s_at	800	667	CB555670.1	Probe Seq: 1 gatgtgtattaatgttagttcaacc 25	EST Seq: 299 gatgtgtattaatgttagttcaacc 323	1e-07	25/25 (100%)
200733_s_at	678	23	CB555670.1	Probe Seq: 1 atatatttatactgtctggggatgt 25	EST Seq: 324 atatatttatactgtctggggatgt 348	1e-07	25/25 (100%)
200733_s_at	647	841	CB555670.1	Probe Seq: 1 ggatgtgtggttatagttctgtggg 25	EST Seq: 343 ggatgtgtggttatagttctgtggg 367	1e-07	25/25 (100%)
200735_x_at	713	267	CB230223.1	Probe Seq: 1 aaggcacggaaggctatgtccaa 23	EST Seq: 304 aaggcacggaaggctatgtccaa 326	2e-06	23/23 (100%)
200735_x_at	910	61	CB555247.1	Probe Seq: 1 atgtccaaactgggtcttcggcagg 25	EST Seq: 247 atgtccaaactgggtcttcgacagg 271	3e-05	24/25 (96%)
200735_x_at	579	749	CB555247.1	Probe Seq: 1 gtcttcggcaggttacaggagttac 25	EST Seq: 260 gtcttcgacaggttacaggagttac 284	3e-05	24/25 (96%)
200735_x_at	539	845	CB555247.1	Probe Seq: 1 ggagttactagagtcactatccgga 25	EST Seq: 277 ggagttactagagtcactatccgga 301	1e-07	25/25 (100%)
200735_x_at	1139	149	CB555247.1	Probe Seq: 1 accagatgtctacaagagccctgct 25	EST Seq: 333 accagatgtctacaagagccctgct 357	1e-07	25/25 (100%)
200735_x_at	174	417	CB555247.1	Probe Seq: 1 cgaagatttatcccagcaagcacaa 25	EST Seq: 393 cgaagatttatcccagcaagcacaa 417	1e-07	25/25 (100%)
200735_x_at	994	543	CB555247.1	Probe Seq: 1 gcaagcacaactagcagctgctgag 25	EST Seq: 408 gcaagcacaactagcagctgctgag 432	1e-07	25/25 (100%)
200735_x_at	402	529	CB555247.1	Probe Seq: 1 gcagtccgagccctgaagaacaaca 25	EST Seq: 592 gcagtccgagccctgaagaacaaca 616	1e-07	25/25 (100%)
200735_x_at	303	265	CB553414.1	Probe Seq: 1 aaggagtaactgcagcttggtttga 25	EST Seq: 682 aaggagtaactacagcttggtttga 706	3e-05	24/25 (96%)
200737_at	561	793	CB229156.1	Probe Seq: 1 gggctgcatcaccatcataggtggt 25	EST Seq: 396 gggctgcatcaccatcataggtggt 420	1e-07	25/25 (100%)
200737_at	146	503	CB229156.1	Probe Seq: 1 gctgcatcaccatcataggtggtgg 25	EST Seq: 398 gctgcatcaccatcataggtggtgg 422	1e-07	25/25 (100%)
200737_at	1062	39	CB229156.1	Probe Seq: 1 atcataggtggtggagacactgcca 25	EST Seq: 409 atcataggtggtggagacactgcca 433	1e-07	25/25 (100%)
200737_at	810	581	CB229156.1	Probe Seq: 1 gaacacggaggataaagtcagccat 25	EST Seq: 450 gaacacggaggataaagtcagccat 474	1e-07	25/25 (100%)
200737_at	93	745	CB229156.1	Probe Seq: 1 gtcagccatgtgagcactgggggtg 25	EST Seq: 466 gtcagccatgtgagcactgggggtg 490	1e-07	25/25 (100%)
200737_at	298	633	CB229156.1	Probe Seq: 1 gagcactgggggtggtgccagtttg 25	EST Seq: 477 gagcactgggggtggtgccagtttg 501	1e-07	25/25 (100%)
200737_at	532	403	CB229156.1	Probe Seq: 1 ctgggggtggtgccagtttggagct 25	EST Seq: 482 ctgggggtggtgccagtttggagct 506	1e-07	25/25 (100%)
200737_at	961	907	CB229156.1	Probe Seq: 1 tggtgccagtttggagctcctggaa 25	EST Seq: 489 tggtgccagtttggagctcctggaa 513	1e-07	25/25 (100%)
200737_at	411	761	CB229156.1	Probe Seq: 1 gtgccagtttggagctcctggaagg 25	EST Seq: 491 gtgccagtttggagctcctggaagg 515	1e-07	25/25 (100%)
200737_at	1117	101	CB229156.1	Probe Seq: 1 agtttggagctcctggaaggtaaag 25	EST Seq: 496 agtttggagctcctggaaggtaaag 520	1e-07	25/25 (100%)
200737_at	706	53	CB229156.1	Probe Seq: 1 atgctctcagcaatatttagtactt 25	EST Seq: 536 atgctctcagcaatatttagtactt 560	1e-07	25/25 (100%)
200738_s_at	111	189	CB548546.1	Probe Seq: 1 acagcccctaagtcaacttagcatt 25	EST Seq: 1 acagcccctaagtcaacttagcatt 25	1e-07	25/25 (100%)
200738_s_at	921	877	CB548546.1	Probe Seq: 1 ggcattagctaaaaccttccatgtc 25	EST Seq: 42 ggcattagctaaaaccttccatgtc 66	1e-07	25/25 (100%)
200738_s_at	1059	213	CB548546.1	Probe Seq: 1 aaaccttccatgtcaagattcagct 25	EST Seq: 53 aaaccttccatgtcaaggttcagct 77	3e-05	24/25 (96%)
200738_s_at	1095	455	CB548546.1	Probe Seq: 1 ccatgtcaagattcagctagtggcc 25	EST Seq: 60 ccatgtcaaggttcagctagtggcc 84	3e-05	24/25 (96%)
200738_s_at	682	669	CB548546.1	Probe Seq: 1 gatgcagtgccaggaacccttaaac 25	EST Seq: 89 gatgcagtgccaggaacccttaaac 113	1e-07	25/25 (100%)
200738_s_at	78	319	CB548546.1	Probe Seq: 1 caccctggatttgcatacattcttc 25	EST Seq: 145 caccctggatttgcctacattcttc 169	3e-05	24/25 (96%)
200738_s_at	163	21	CB548546.1	Probe Seq: 1 atttgcatacattcttcaagatccc 25	EST Seq: 153 atttgcctacattcttcaagatccc 177	3e-05	24/25 (96%)
200738_s_at	138	1159	CB548546.1	Probe Seq: 1 ttgtgcattctagagtgcatatatt 25	EST Seq: 203 ttgtgcattctagagtgcatatatt 227	1e-07	25/25 (100%)
200738_s_at	158	137	CB548546.1	Probe Seq: 1 agcttagttctcttttgatgtagg 24	EST Seq: 263 agcttagttctcttttgatgtagg 286	5e-07	24/24 (100%)
200741_s_at	1077	445	CD768067.1	Probe Seq: 1 cctacgcacacgagaacatgcctct 25	EST Seq: 23 cctacccacacgagaacatgcctct 47	3e-05	24/25 (96%)
200741_s_at	101	541	CD768067.1	Probe Seq: 2 cacacgagaacatgcctctcgcaa 25	EST Seq: 29 cacacgagaacatgcctctcgcaa 52	5e-07	24/24 (100%)
200741_s_at	1143	1003	CD768067.1	Probe Seq: 1 tctcgcaaaggatctccttcatccc 25	EST Seq: 45 tctcgcaaaggatctccttcatccc 69	1e-07	25/25 (100%)
200741_s_at	902	979	CD768067.1	Probe Seq: 1 tccttcatccctctccagaagagga 25	EST Seq: 59 tccttcatccctccccagaagagga 83	3e-05	24/25 (96%)
200741_s_at	572	291	CD768067.1	Probe Seq: 1 aattcctacttcatggatgtgaaat 25	EST Seq: 124 aattcctacttcatggatgtgaaat 148	1e-07	25/25 (100%)
200741_s_at	993	593	CD768067.1	Probe Seq: 1 gaaatgcccaggatgctataaaatc 25	EST Seq: 144 gaaatgcccaggatgctataaaatc 168	1e-07	25/25 (100%)
200741_s_at	922	51	CD768067.1	Probe Seq: 1 atgctataaaatcaccacggtcttt 25	EST Seq: 156 atgctataaaatcaccacggtcttt 180	1e-07	25/25 (100%)
200741_s_at	472	369	CB549148.1	Probe Seq: 1 ctataaaatcaccacggtcttta 23	EST Seq: 107 ctataaaatcaccacggtcttta 129	2e-06	23/23 (100%)
200741_s_at	829	823	CB549148.1	Probe Seq: 1 ggtctttagccatgcacaaacggta 25	EST Seq: 122 ggtctttatccatgcacaaacggta 146	3e-05	24/25 (96%)
200742_s_at	754	1131	CB553427.1	Probe Seq: 1 ttctcttttcaatcaggcttttcca 25	EST Seq: 167 ttctcttttcaatcaggcttttcca 191	1e-07	25/25 (100%)
200742_s_at	99	295	CB554635.1	Probe Seq: 1 caatctttgctttatggcctttcca 25	EST Seq: 180 caatctttgctttatggcctttcca 204	1e-07	25/25 (100%)
200742_s_at	456	893	CB554635.1	Probe Seq: 1 tggcctttccatcatagttgcccac 25	EST Seq: 194 tggcctttccatcatagttgcccac 218	1e-07	25/25 (100%)
200742_s_at	500	945	CB554635.1	Probe Seq: 1 tgaccttcattgctccatttgtag 24	EST Seq: 307 tgaccttcattgctccatttgtag 330	5e-07	24/24 (100%)
200742_s_at	486	963	CB554635.1	Probe Seq: 1 tgctcttctcagtttactcattgtc 25	EST Seq: 336 tgctcttctcagtttactcattgtc 360	1e-07	25/25 (100%)
200742_s_at	1	169	CB554635.1	Probe Seq: 1 actgacatctacaaccattaccatc 25	EST Seq: 375 actgacatctacaaccattaccatc 399	1e-07	25/25 (100%)
200743_s_at	282	273	CB311068.1	Probe Seq: 1 aatgttttgattccctgaggctact 25	EST Seq: 528 aatgttttgattccctgaagctact 552	3e-05	24/25 (96%)
200743_s_at	53	87	CB550250.1	Probe Seq: 1 aggtggcagatgttaacgcccttcc 25	EST Seq: 156 aggtggcagatgttaatgcccttcc 180	3e-05	24/25 (96%)
200743_s_at	304	253	CB550250.1	Probe Seq: 1 aagaccgttggtgcctagaggacta 25	EST Seq: 272 aagaccgttggtgcctaaaggacta 296	3e-05	24/25 (96%)
200743_s_at	831	337	CB550250.1	Probe Seq: 1 caggtcctagctcaggagttggcaa 25	EST Seq: 326 caggtcctagctcaggagttggcaa 350	1e-07	25/25 (100%)
200748_s_at	693	671	CB555873.1	Probe Seq: 1 gatgaagctgcagaaccaacgaggt 25	EST Seq: 131 gatgaagctgcagaaccaacgaggt 155	1e-07	25/25 (100%)
200748_s_at	458	501	CB555873.1	Probe Seq: 1 gctgcagaaccaacgaggtggccga 25	EST Seq: 137 gctgcagaaccaacgaggtggccga 161	1e-07	25/25 (100%)
200748_s_at	463	895	CB555873.1	Probe Seq: 1 tggccgaatcttccttcaggatat 24	EST Seq: 155 tggccgaatcttccttcaggatat 178	5e-07	24/24 (100%)
200748_s_at	769	943	CB555873.1	Probe Seq: 2 gactgggagagcgggctgaatgca 25	EST Seq: 198 gactgggagagcgggctgaatgca 221	5e-07	24/24 (100%)
200748_s_at	62	463	CB553746.1	Probe Seq: 1 ccacgtgaccaacttgcgcaagatg 25	EST Seq: 615 ccacgtgaacaacttgcgcaagatg 639	3e-05	24/25 (96%)
200748_s_at	907	1145	CD767495.1	Probe Seq: 1 ttgcgcaagatgggagcgcccgaat 25	EST Seq: 133 ttgcgcaagatgggagcacccgaat 157	3e-05	24/25 (96%)
200750_s_at	172	879	CB554650.1	Probe Seq: 1 ggcttgctaggaagctcattggaga 25	EST Seq: 524 ggctcgctaggaagctcattggaga 548	3e-05	24/25 (96%)
200750_s_at	1104	863	CB554650.1	Probe Seq: 1 ggaagctcattggagaccctaactt 25	EST Seq: 533 ggaagctcattggagaccctaactt 557	1e-07	25/25 (100%)
200750_s_at	32	133	CB554650.1	Probe Seq: 1 agctcattggagaccctaacttgga 25	EST Seq: 536 agctcattggagaccctaacttgga 560	1e-07	25/25 (100%)
200750_s_at	858	309	CB551761.1	Probe Seq: 1 cattggagaccctaacttggaat 23	EST Seq: 325 cattggagaccctaacttggaat 347	2e-06	23/23 (100%)
200750_s_at	693	457	CB554650.1	Probe Seq: 1 ccaccagaagttgtcatggacccag 25	EST Seq: 587 ccaccggaagttgtcatggacccag 611	3e-05	24/25 (96%)
200750_s_at	337	161	CB309182.1	Probe Seq: 1 acccagctttggcagcacagtatga 25	EST Seq: 184 acccagctttggcagcgcagtatga 208	3e-05	24/25 (96%)
200750_s_at	596	1161	CB554650.1	Probe Seq: 1 ttggcagcacagtatgagcacgact 25	EST Seq: 615 ttggcagcgcagtatgagcacgact 639	3e-05	24/25 (96%)
200750_s_at	328	533	CB554650.1	Probe Seq: 1 gcagcacagtatgagcacgacttag 25	EST Seq: 618 gcagcgcagtatgagcacgacttag 642	3e-05	24/25 (96%)
200750_s_at	37	937	CB551761.1	Probe Seq: 1 tgatgacctgtgagaatgaagctgg 25	EST Seq: 460 tgatgacctgtgagaatggagctgg 484	3e-05	24/25 (96%)
200751_s_at	987	227	CB554950.1	Probe Seq: 1 aacactcttgtggtcaagaaatctg 25	EST Seq: 242 aacactcttgtggtcaagaaatctg 266	1e-07	25/25 (100%)
200751_s_at	927	595	CB553120.1	Probe Seq: 1 gaaatctgatgtggaggcaatctt 24	EST Seq: 70 gaaatctgatgtggaggcaatctt 93	5e-07	24/24 (100%)
200751_s_at	473	65	CB554950.1	Probe Seq: 1 atgtggaggcaatcttttcgaagta 25	EST Seq: 267 atgtggaggcaatcttttcgaagta 291	1e-07	25/25 (100%)
200751_s_at	824	661	CB554950.1	Probe Seq: 1 gaggcaatcttttcgaagtatggca 25	EST Seq: 272 gaggcaatcttttcgaagtatggca 296	1e-07	25/25 (100%)
200751_s_at	402	965	CB312742.1	Probe Seq: 1 tgctggccaggttttagatattaa 24	EST Seq: 391 tgctggccaggttttagatattaa 414	5e-07	24/24 (100%)
200751_s_at	1059	609	CB311977.1	Probe Seq: 1 gactatgactttcaacgggactatt 25	EST Seq: 529 gactatgacttttaacgggactatt 553	3e-05	24/25 (96%)
200751_s_at	456	1077	CB311977.1	Probe Seq: 1 tatgactttcaacgggactattatg 25	EST Seq: 532 tatgacttttaacgggactattatg 556	3e-05	24/25 (96%)
200751_s_at	889	1073	CD767543.1	Probe Seq: 1 taggatgtacagttacccagcacgt 25	EST Seq: 55 taggatgtacagttacccagcacgt 79	1e-07	25/25 (100%)
200751_s_at	791	487	CB308565.1	Probe Seq: 1 gccctcgaaacgtcagcgtgtatca 25	EST Seq: 616 gccctcgaaacgtcggcgtgtatca 640	3e-05	24/25 (96%)
200751_s_at	496	493	CD767543.1	Probe Seq: 1 gcgtgtatcaggaaacacttcacga 25	EST Seq: 130 gcgtgtatcaggaaacacctcacga 154	3e-05	24/25 (96%)
200753_x_at	143	655	CB555546.1	Probe Seq: 1 gagggaatccaaatccaggtcgcga 25	EST Seq: 487 gagggaatccaaatccaggtcgcga 511	1e-07	25/25 (100%)
200753_x_at	443	975	CB555546.1	Probe Seq: 1 tccaggtcgcgatcgaagagtcc 23	EST Seq: 500 tccaggtcgcgatcgaagagtcc 522	2e-06	23/23 (100%)
200753_x_at	269	863	CB555546.1	Probe Seq: 1 ggaaggagcggtgtcctcttaaga 24	EST Seq: 541 ggaaggagcggtgtcctcttaaga 564	5e-07	24/24 (100%)
200753_x_at	768	1155	CB308191.1	Probe Seq: 3 gtttaagctttgcctcagttggc 25	EST Seq: 3 gtttaagctttgcctcagttggc 25	2e-06	23/23 (100%)
200753_x_at	70	543	CB308191.1	Probe Seq: 1 gcaaacttcattttatgtgccattt 25	EST Seq: 24 gcaaacttcattttatgtgccattt 48	1e-07	25/25 (100%)
200753_x_at	557	65	CB308191.1	Probe Seq: 1 atgtgccattttgttgctgttattc 25	EST Seq: 38 atgtgccattttgttgctgttattc 62	1e-07	25/25 (100%)
200753_x_at	903	239	CB552502.1	Probe Seq: 1 aacgacttcagatttcattattg 23	EST Seq: 31 aacgacttcagatttcattattg 53	2e-06	23/23 (100%)
200754_x_at	1106	1081	CD767520.1	Probe Seq: 1 tatcaaacacaattctaatctcttc 25	EST Seq: 309 tatcaaacacaattctaatctcttc 333	1e-07	25/25 (100%)
200754_x_at	932	43	CD767520.1	Probe Seq: 1 atctcttctcttatgtatttttgtg 25	EST Seq: 326 atctcttctcttatgtatttttgtg 350	1e-07	25/25 (100%)
200754_x_at	949	719	CD767520.1	Probe Seq: 1 gtatttttgtgcactaggcgcagtt 25	EST Seq: 340 gtatttttgtgcactaggcgcagtt 364	1e-07	25/25 (100%)
200754_x_at	346	887	CD767520.1	Probe Seq: 1 ggcgcagttgtgtagcagttgagta 25	EST Seq: 356 ggcgcagttgtgtagcagttgagta 380	1e-07	25/25 (100%)
200754_x_at	181	1039	CD767520.1	Probe Seq: 1 taaggtggcgtgttgcagtgcagag 25	EST Seq: 396 taaggtggcgtgttgcagtgcagag 420	1e-07	25/25 (100%)
200754_x_at	97	95	CD767520.1	Probe Seq: 1 agtgcagagtgcttggctgtttcct 25	EST Seq: 412 agtgcagagtgcttggctgtttcct 436	1e-07	25/25 (100%)
200754_x_at	197	387	CD767520.1	Probe Seq: 1 ctcccgattgctcctgtgtaaagat 25	EST Seq: 442 ctcccgattgctcctgtgtaaagat 466	1e-07	25/25 (100%)
200754_x_at	211	209	CD767520.1	Probe Seq: 1 aaagatgccttgtcgtgcagaaaca 25	EST Seq: 461 aaagatgccttgtcgtgcagaaaca 485	1e-07	25/25 (100%)
200754_x_at	462	225	CD767520.1	Probe Seq: 1 aaaatgcctgacaactgcacttcca 25	EST Seq: 505 aaaatgcctgacaactgcacttcca 529	1e-07	25/25 (100%)
200754_x_at	475	239	CD767520.1	Probe Seq: 1 aacggagcatacagtgagcacatct 25	EST Seq: 554 aacggagcatacagtgagcacatct 578	1e-07	25/25 (100%)
200756_x_at	460	267	CB228564.1	Probe Seq: 1 aaggatggagacctcattgccac 23	EST Seq: 564 aaggatggagacctcattgccac 586	2e-06	23/23 (100%)
200756_x_at	980	81	CB228564.1	Probe Seq: 1 aggaggagttcacagctttcctgca 25	EST Seq: 589 aggaggagttcacagctttcctgca 613	1e-07	25/25 (100%)
200756_x_at	1015	365	CB228564.1	Probe Seq: 1 ctttcctgcaccctgaggagtatga 25	EST Seq: 604 ctttcctgcaccctgaggagtatga 628	1e-07	25/25 (100%)
200756_x_at	415	639	CB308893.1	Probe Seq: 1 gagaccaaagactggatccttccc 24	EST Seq: 88 gagagcaaagactggatccttccc 111	0.0001	23/24 (95%)
200756_x_at	1078	529	CB308893.1	Probe Seq: 1 gcagaggcagaagccaggcacctgg 25	EST Seq: 127 gcagaggcagaagccaggcacctgg 151	1e-07	25/25 (100%)
200756_x_at	726	473	CB308893.1	Probe Seq: 1 gccaggcacctggtctatgaatcag 25	EST Seq: 139 gccaggcacctggtctatgaatcag 163	1e-07	25/25 (100%)
200756_x_at	344	57	CB308893.1	Probe Seq: 1 atgacttatttgttggcagccaggc 25	EST Seq: 212 atgacttatttgttggcagccaggc 236	1e-07	25/25 (100%)
200756_x_at	746	535	CB308893.1	Probe Seq: 1 gcagccaggccacagattttgggga 25	EST Seq: 227 gcagccaggccacagattttgggga 251	1e-07	25/25 (100%)
200756_x_at	314	813	CB308893.1	Probe Seq: 1 ggggaggccttagtacggcatgatg 25	EST Seq: 247 ggggaggccttagtacggcatgatg 271	1e-07	25/25 (100%)
200760_s_at	469	371	CB555558.1	Probe Seq: 1 ctaccccacgacgttcgttatggtg 25	EST Seq: 291 ctaccccacgacgttcgttatggtg 315	1e-07	25/25 (100%)
200760_s_at	198	69	CB555558.1	Probe Seq: 1 atggtggtcatgttggcgagctatt 25	EST Seq: 310 atggtggtcatgttggcgagttatt 334	3e-05	24/25 (96%)
200760_s_at	278	715	CB555558.1	Probe Seq: 1 gtttatccatgcatcgttgagact 24	EST Seq: 402 gtttatccatgcatcgttgagact 425	5e-07	24/24 (100%)
200760_s_at	294	523	CB555558.1	Probe Seq: 1 gcatcgttgagacttcggaacctca 25	EST Seq: 412 gcatcgttgagactccggaacctca 436	3e-05	24/25 (96%)
200760_s_at	203	661	CB554280.1	Probe Seq: 1 gaggacaccgatgggcattgtcctg 25	EST Seq: 445 gaggacaccgatgggccttgtcctg 469	3e-05	24/25 (96%)
200760_s_at	263	597	CB309583.1	Probe Seq: 2 aaattgagttgcagcttgcccttg 25	EST Seq: 608 aaattgagttgcagtttgcccttg 631	0.0001	23/24 (95%)
200760_s_at	856	533	CB553692.1	Probe Seq: 1 gcagcatgcatgtataggccgaact 25	EST Seq: 37 gcagcatgcatgtataggctgaact 61	3e-05	24/25 (96%)
200762_at	1003	585	CB308054.1	Probe Seq: 1 gaaacacttgcagctctagtattca 25	EST Seq: 454 gaaacacttgcagctctagtattca 478	1e-07	25/25 (100%)
200762_at	138	507	CB308054.1	Probe Seq: 1 gctctagtattcacttgagtcttcc 25	EST Seq: 466 gctctagtattcacttgggtcttcc 490	3e-05	24/25 (96%)
200762_at	479	929	CB308054.1	Probe Seq: 1 tgtttttcctgtaccgggtcatggt 25	EST Seq: 491 tgtttttcctgtaccaggtcatggt 515	3e-05	24/25 (96%)
200763_s_at	1038	763	CB310192.1	Probe Seq: 1 gtgctcggtccttccgaggaagcta 25	EST Seq: 25 gtgctcggtccttccgagaaagcta 49	3e-05	24/25 (96%)
200763_s_at	988	819	CB549362.1	Probe Seq: 1 ggtgacagtcacggaggataagatc 25	EST Seq: 128 ggtgaccgtcacggaggataagatc 152	3e-05	24/25 (96%)
200763_s_at	1028	837	CB549362.1	Probe Seq: 1 ggataagatcaatgccctcattaaa 25	EST Seq: 143 ggataagatcaatgccctcattaaa 167	1e-07	25/25 (100%)
200763_s_at	628	53	CB549362.1	Probe Seq: 1 atgccctcattaaagcagccggtgt 25	EST Seq: 154 atgccctcattaaagcagccggtgt 178	1e-07	25/25 (100%)
200763_s_at	703	273	CB549362.1	Probe Seq: 1 aatgttgagcctttttggcctggct 25	EST Seq: 180 aatgttgaacctttttggcctggct 204	3e-05	24/25 (96%)
200763_s_at	93	893	CB549362.1	Probe Seq: 1 ggccaacgtcaacattgggagcctc 25	EST Seq: 221 ggccaatgtcaacattgggagcctc 245	3e-05	24/25 (96%)
200764_s_at	883	573	CB312204.1	Probe Seq: 1 gaaccagtccaggtggtgaattttc 25	EST Seq: 22 gaaccagtccaggtggtgaattttc 46	1e-07	25/25 (100%)
200764_s_at	821	275	CB312204.1	Probe Seq: 1 aatgcaggagcctacttctagctgt 25	EST Seq: 84 aatgcaggagcctacttctagctgt 108	1e-07	25/25 (100%)
200765_x_at	822	275	CB312204.1	Probe Seq: 1 aatgcaggagcctacttctagctgt 25	EST Seq: 84 aatgcaggagcctacttctagctgt 108	1e-07	25/25 (100%)
200765_x_at	35	699	CB312204.1	Probe Seq: 1 gttgagagggtgcagtccagacagc 25	EST Seq: 261 gttgagagggtgcagtccagacagc 285	1e-07	25/25 (100%)
200765_x_at	205	761	CB312204.1	Probe Seq: 1 gtccagacagcttgactgcttttaa 25	EST Seq: 275 gtccagacagcttgactgcttttaa 299	1e-07	25/25 (100%)
200765_x_at	341	1121	CB312204.1	Probe Seq: 1 ttactaatgtacgctgctgcagg 23	EST Seq: 476 ttactaatgtacgctgctgcagg 498	2e-06	23/23 (100%)
200765_x_at	917	289	CB312204.1	Probe Seq: 1 aattcatcattgggctcacttctaa 25	EST Seq: 579 aattcatcactgggctcacttctaa 603	3e-05	24/25 (96%)
200769_s_at	240	333	CB555737.1	Probe Seq: 1 cagttgtgcctgcgaaataccttga 25	EST Seq: 250 cagttgtgcctgcaaaataccttga 274	3e-05	24/25 (96%)
200769_s_at	47	659	CB555737.1	Probe Seq: 1 gaggatacaatctaccacctacagc 25	EST Seq: 276 gaggatacaatctaccacctacagc 300	1e-07	25/25 (100%)
200769_s_at	647	1089	CB555737.1	Probe Seq: 1 tattggtgggcctcagggtgatgct 25	EST Seq: 317 tattggtgggcctcagggtgatgct 341	1e-07	25/25 (100%)
200769_s_at	370	845	CB555737.1	Probe Seq: 1 tgtggacacttatggcggttggggt 25	EST Seq: 365 tgtggacacttatggcggttggggt 389	1e-07	25/25 (100%)
200769_s_at	256	1083	CB555737.1	Probe Seq: 1 tataccaaggtcgaccgttcagctg 25	EST Seq: 423 tataccaaggtcgaccgttcagctg 447	1e-07	25/25 (100%)
200769_s_at	1116	413	CB555737.1	Probe Seq: 1 cgttcagctgcttatgctgctcgtt 25	EST Seq: 438 cgttcagctgcttatgctgctcgtt 462	1e-07	25/25 (100%)
200769_s_at	434	387	CB551402.1	Probe Seq: 1 ctccgccctggggtcattgtcaggg 25	EST Seq: 107 ctccgccctcgggtcattgtcaggg 131	3e-05	24/25 (96%)
200769_s_at	551	395	CB551402.1	Probe Seq: 1 ctgcagcctatggccactttggtag 25	EST Seq: 165 ctgcagcctatggccactttggtag 189	1e-07	25/25 (100%)
200770_s_at	247	79	CD767534.1	Probe Seq: 1 aggacattcgcaatctggaggacat 25	EST Seq: 113 aggacattcgcaatctggaagacat 137	3e-05	24/25 (96%)
200770_s_at	271	39	CD767534.1	Probe Seq: 1 atcaggaagaccttaccatctggct 25	EST Seq: 136 atcaggaagaccttaccatctggct 160	1e-07	25/25 (100%)
200770_s_at	397	1073	CD767534.1	Probe Seq: 1 tagggctggaaggcagcatccctct 25	EST Seq: 199 tagggctggaaggcagcatccctct 223	1e-07	25/25 (100%)
200770_s_at	583	523	CD767534.1	Probe Seq: 1 gcatccctctgacaggggggcagtt 25	EST Seq: 214 gcatccctctgacaggggggcagtt 238	1e-07	25/25 (100%)
200770_s_at	7	455	CD767534.1	Probe Seq: 1 ccatcactgtccttttgaaccagga 25	EST Seq: 303 ccatcactgtccttttgaaccagga 327	1e-07	25/25 (100%)
200772_x_at	498	319	CB552618.1	Probe Seq: 1 caccatgtcagacgcagccgtagac 25	EST Seq: 120 caccatgtcagacgcagccgtagac 144	1e-07	25/25 (100%)
200772_x_at	57	65	CB552618.1	Probe Seq: 1 atgtcagacgcagccgtagacacca 25	EST Seq: 124 atgtcagacgcagccgtagacacca 148	1e-07	25/25 (100%)
200772_x_at	3	139	CB552618.1	Probe Seq: 1 agctccgaaatcaccaccaaggact 25	EST Seq: 148 agctccgaaatcaccaccaaggact 172	1e-07	25/25 (100%)
200772_x_at	766	35	CB552618.1	Probe Seq: 1 atcaccaccaaggacttaaaggaga 25	EST Seq: 157 atcaccaccaaggacttaaaggaga 181	1e-07	25/25 (100%)
200772_x_at	564	325	CB552618.1	Probe Seq: 1 cagctacgggcaagcgggcagctga 25	EST Seq: 374 cagctacgggcaagcgggcagctga 398	1e-07	25/25 (100%)
200772_x_at	439	671	CB553418.1	Probe Seq: 1 gatgaggatgacgatgtcgatacca 25	EST Seq: 155 gatgaggatgacgatgttgatacca 179	3e-05	24/25 (96%)
200772_x_at	62	571	CB553418.1	Probe Seq: 1 gaagcagaagaccgacgaggatgac 25	EST Seq: 181 gaagcagaagactgacgaggatgac 205	3e-05	24/25 (96%)
200772_x_at	16	117	CB553418.1	Probe Seq: 1 agaccgacgaggatgactagacagc 25	EST Seq: 189 agactgacgaggatgactagacagc 213	3e-05	24/25 (96%)
200773_x_at	208	311	CB553418.1	Probe Seq: 1 cacttcccgtctcagaatctaaacg 25	EST Seq: 268 cacttcccgtctcagaatctaaacg 292	1e-07	25/25 (100%)
200773_x_at	878	1025	BM423287.1	Probe Seq: 1 tcaccttcgagtagagaggcccgcc 25	EST Seq: 314 tcaccttcgagtagagaggcccgcc 338	1e-07	25/25 (100%)
200773_x_at	87	809	CB229362.1	Probe Seq: 1 gggtcagccatttttaatgatctcg 25	EST Seq: 24 gggtcagccatttttaatgatctcg 48	1e-07	25/25 (100%)
200773_x_at	282	935	CB229362.1	Probe Seq: 1 tgatctcggatgaccaaaccagcct 25	EST Seq: 41 tgatctcggatgaccaaaccagcct 65	1e-07	25/25 (100%)
200773_x_at	648	981	CB229362.1	Probe Seq: 1 tcctacttctgactttacttgtggt 25	EST Seq: 81 tcctacttctgactttacttgtggt 105	1e-07	25/25 (100%)
200775_s_at	945	539	CB552322.1	Probe Seq: 1 gcacagtatttgctgcagaacagtg 25	EST Seq: 294 gcacagtatttgctgcagaacagtg 318	1e-07	25/25 (100%)
200775_s_at	929	767	CB552322.1	Probe Seq: 1 gtgaagaactgaaggagtcctgcat 25	EST Seq: 413 gtgaagaactgaaggagtcctgcat 437	1e-07	25/25 (100%)
200775_s_at	375	223	CB552322.1	Probe Seq: 1 aaaagccaacattcctctgcttcat 25	EST Seq: 465 aaaagccaacattcctctgcttcat 489	1e-07	25/25 (100%)
200775_s_at	320	983	CB552322.1	Probe Seq: 1 tcctctgcttcataggtgttctgca 25	EST Seq: 477 tcctctgcttcataggtgttctgca 501	1e-07	25/25 (100%)
200775_s_at	1030	817	CB552322.1	Probe Seq: 1 ggtgttctgcatttgaggtgtagtg 25	EST Seq: 491 ggtgttctgcatttgaggtgtagtg 515	1e-07	25/25 (100%)
200775_s_at	220	189	CB309601.1	Probe Seq: 1 acagcagcagagtgagtggatttta 25	EST Seq: 29 acagcagcagagtgagtggatttta 53	1e-07	25/25 (100%)
200775_s_at	538	757	CB309601.1	Probe Seq: 1 gtccctggcatctgttcagagcagt 25	EST Seq: 173 gtccctggcatctgttcagagcagt 197	1e-07	25/25 (100%)
200777_s_at	113	379	CB311470.1	Probe Seq: 1 ctcagtaatgactcaagcctctggc 25	EST Seq: 276 ctcagtaatgactgaagcctctggc 300	3e-05	24/25 (96%)
200777_s_at	430	245	CB311470.1	Probe Seq: 1 aagcctctggctattaacataccct 25	EST Seq: 290 aagcctctggctattaacataccct 314	1e-07	25/25 (100%)
200777_s_at	891	699	CB311470.1	Probe Seq: 1 gttgccgttttttaattgccatgag 25	EST Seq: 316 gttgccattttttaattgccatgag 340	3e-05	24/25 (96%)
200777_s_at	1045	1147	CB311470.1	Probe Seq: 1 ttgctgctacccatctatgtatgta 25	EST Seq: 408 ttgctgctacccatctatgtatgta 432	1e-07	25/25 (100%)
200777_s_at	358	1059	CB311470.1	Probe Seq: 1 tacccatctatgtatgtagtcattg 25	EST Seq: 415 tacccatctatgtatgtagtcattg 439	1e-07	25/25 (100%)
200777_s_at	1092	1101	CB311470.1	Probe Seq: 1 tttaactggtgaaactagcctggaa 25	EST Seq: 505 tttaactggtgaaactagcctggaa 529	1e-07	25/25 (100%)
200777_s_at	567	869	CB311470.1	Probe Seq: 1 ggaataatgccaccagagactgagt 25	EST Seq: 526 ggaataatgccaccagagactgagt 550	1e-07	25/25 (100%)
200777_s_at	615	319	CB311470.1	Probe Seq: 1 caccagagactgagtggaaatcgcc 25	EST Seq: 536 caccagagactgagtggaaatcgcc 560	1e-07	25/25 (100%)
200777_s_at	592	561	CB311470.1	Probe Seq: 1 gaaggtgccattcttatgagccaaa 25	EST Seq: 567 gaaggtgccattcttatgagccaaa 591	1e-07	25/25 (100%)
[truncated: 18,207 more rows]

## Sheet: U133A-Monkey
Probeset ID	Position x	Position Y	EST accession	Probe sequences	EST matching region	BLAST e values	Identities
200001_at	232	263	CD766875.1	Probe Seq: 1 ccgtgccttcaaatctcttgacaaa 25	EST Seq: 536 ccgtgccttcaaatctcttgacaaa 560	1e-07	25/25 (100%)
200001_at	408	29	CD766875.1	Probe Seq: 1 atccaggtgaacatccaggagtggc 25	EST Seq: 576 atccaggtgaacatccaggagtggc 600	1e-07	25/25 (100%)
200001_at	341	485	CD766875.1	Probe Seq: 1 gtggctgcagctgactatgtattcc 25	EST Seq: 596 gtggctgcagctgactatgtattcc 620	1e-07	25/25 (100%)
200001_at	593	635	CB552836.1	Probe Seq: 1 tcaccgccttgctataggagtcacc 25	EST Seq: 597 tcaccgcctcgctataggagtcacc 621	3e-05	24/25 (96%)
200001_at	678	217	CB312112.1	Probe Seq: 1 ctcaacatccagggcccaatttgcc 25	EST Seq: 357 ctcaacatccagggcccaatatgcc 381	3e-05	24/25 (96%)
200003_s_at	385	149	CB312309.1	Probe Seq: 1 aatggatggtcgtgcggaactgctc 25	EST Seq: 63 aatggatggtcgtgcggaactgctc 87	1e-07	25/25 (100%)
200003_s_at	615	153	CB312309.1	Probe Seq: 1 aataacttgaaggcccgcaattcct 25	EST Seq: 134 aataacttgaaggcccgcaattcct 158	1e-07	25/25 (100%)
200003_s_at	517	697	CB312309.1	Probe Seq: 1 ttccgctacaacggactgattcacc 25	EST Seq: 158 ttccgctacaacgggctgattcacc 182	3e-05	24/25 (96%)
200003_s_at	390	427	CB312309.1	Probe Seq: 1 gattcaccgcaagactgtgggcgtg 25	EST Seq: 175 gattcaccgcaagaccgtgggcgtg 199	3e-05	24/25 (96%)
200003_s_at	374	169	CB312309.1	Probe Seq: 1 caagactgtgggcgtggagccggca 25	EST Seq: 184 caagaccgtgggcgtggagccggca 208	3e-05	24/25 (96%)
200003_s_at	529	81	CB312309.1	Probe Seq: 1 agccgacggcaaaggtgtcgtggtg 25	EST Seq: 208 agccgacggcaaaggcgtcgtggtg 232	3e-05	24/25 (96%)
200003_s_at	82	503	CB312309.1	Probe Seq: 1 ggtggtcattaagcggagatccggc 25	EST Seq: 229 ggtggtcattaagcggagatccggc 253	1e-07	25/25 (100%)
200003_s_at	113	689	CB312309.1	Probe Seq: 1 ttaagcggagatccggccagcggaa 25	EST Seq: 237 ttaagcggagatccggccagcggaa 261	1e-07	25/25 (100%)
200003_s_at	20	269	CB312309.1	Probe Seq: 1 cctgcgcatggcagccatccgcagg 25	EST Seq: 361 cctgcgcatggcagccatccgcagg 385	1e-07	25/25 (100%)
200004_at	394	411	CB549228.1	Probe Seq: 1 gaggcagtctattgcaaggaccttc 25	EST Seq: 68 gaggcagtctattgcaaggaccttc 92	1e-07	25/25 (100%)
200004_at	512	669	CB549228.1	Probe Seq: 1 tattgcaaggaccttctttgctgcc 25	EST Seq: 77 tattgcaaggaccttctttgctgcc 101	1e-07	25/25 (100%)
200004_at	141	595	CB549228.1	Probe Seq: 1 tgctgccagttatcataggctgttt 25	EST Seq: 95 tgctgccagttatcataggctgttt 119	1e-07	25/25 (100%)
200004_at	652	155	CB549228.1	Probe Seq: 1 aatgcactttgctcagtaatacttg 25	EST Seq: 159 aatgcactttgctcagtaatacttg 183	1e-07	25/25 (100%)
200004_at	684	445	CB549228.1	Probe Seq: 1 gtatattgcctgtatttctacctct 25	EST Seq: 262 gtatattgcctgtatttctacctct 286	1e-07	25/25 (100%)
200004_at	186	13	CB308484.1	Probe Seq: 1 atttctacctctagtaatgggcttt 25	EST Seq: 644 atttctacctctagtaaggggcttt 668	3e-05	24/25 (96%)
200004_at	77	155	CB549228.1	Probe Seq: 1 aatgggctttatgtgctagatttta 25	EST Seq: 290 aatgggctttatgtgctagatttta 314	1e-07	25/25 (100%)
200004_at	263	667	CB549228.1	Probe Seq: 1 tatccttgagcctgggcaagtgc 23	EST Seq: 316 tatccttgagcctgggcaagtgc 338	2e-06	23/23 (100%)
200004_at	41	69	CB549228.1	Probe Seq: 1 agaaacatggtttacttgcacaaaa 25	EST Seq: 354 agaaacatggtttacttgcgcaaaa 378	3e-05	24/25 (96%)
200004_at	480	397	CB549228.1	Probe Seq: 1 gagagatcgttaatgcccttgaagt 25	EST Seq: 391 gagagatcgttnatgcccttgaagt 415	8e-06	24/25 (96%)
200005_at	544	537	CB310534.1	Probe Seq: 1 ggcactgtaatggcgttgactggcg 25	EST Seq: 529 ggcactgtaacggcgttgactggcg 553	3e-05	24/25 (96%)
200005_at	394	355	CB310534.1	Probe Seq: 1 gaagctggactctcagcgaggggc 24	EST Seq: 557 gaagctggactctcagcgaggggc 580	5e-07	24/24 (100%)
200005_at	9	171	CB310534.1	Probe Seq: 1 caacagctacaagttggcccggtgg 25	EST Seq: 605 caacagctacaagttggcccggtgg 629	1e-07	25/25 (100%)
200005_at	48	595	CB310534.1	Probe Seq: 1 tgctggctggatctgagtacctcaa 25	EST Seq: 643 tgctggctggatctgaatacctcaa 667	3e-05	24/25 (96%)
200005_at	370	169	CB310534.1	Probe Seq: 1 caagcttggttatgtgtctcggtac 25	EST Seq: 665 caagcttggttatgtgtctcggtac 689	1e-07	25/25 (100%)
200005_at	425	605	CB310534.1	Probe Seq: 1 tcggtaccacgtgaaagactcctca 25	EST Seq: 683 tcggtaccacgtgaaagactcctca 707	1e-07	25/25 (100%)
200006_at	50	509	CB311865.1	Probe Seq: 1 ggtcattacacctactctgagaatc 25	EST Seq: 460 ggtcattacacctactctgagaatc 484	1e-07	25/25 (100%)
200006_at	253	525	CB231139.1	Probe Seq: 1 ggcctgattcttacaagccggggg 24	EST Seq: 508 ggcctgattcttacaagccggggg 531	5e-07	24/24 (100%)
200006_at	241	187	CB311865.1	Probe Seq: 1 cagcttcgagtttgcgcttgcaatt 25	EST Seq: 531 cagcttcgagtttgcacttgcaatt 555	3e-05	24/25 (96%)
200006_at	279	487	CB311865.1	Probe Seq: 1 gtggcggctcaagtgaaggctccac 25	EST Seq: 580 gtggcggctcaagtgaaggctccac 604	1e-07	25/25 (100%)
200006_at	319	347	CB308682.1	Probe Seq: 1 gaaggctccacttgttcttaaagac 25	EST Seq: 595 gaaggctccacttgttcttagagac 619	3e-05	24/25 (96%)
200006_at	290	661	CB311865.1	Probe Seq: 1 taggaatccattctcactgtgttcg 25	EST Seq: 661 taggaatccattctcactatgttcg 685	3e-05	24/25 (96%)
200006_at	194	427	CB231167.1	Probe Seq: 1 gatttctcagcctacaaattgtgtc 25	EST Seq: 464 gatttctcagcctacaaattgtgtc 488	1e-07	25/25 (100%)
200006_at	295	567	CB231167.1	Probe Seq: 1 tgtgtctatacatttctaagccttg 25	EST Seq: 483 tgtgtctatacatttctaaaccttg 507	3e-05	24/25 (96%)
200007_at	636	51	CB308599.1	Probe Seq: 1 agggctttgagcccgcagacaacaa 25	EST Seq: 193 agggctttgagcccgcagacaacaa 217	1e-07	25/25 (100%)
200007_at	450	459	CB308599.1	Probe Seq: 1 gtctgttaagagctaccgatgggaa 25	EST Seq: 220 gtctgttaagagctaccgatgggaa 244	1e-07	25/25 (100%)
200007_at	639	421	CB308599.1	Probe Seq: 1 gatcagcactgtggtgagctccaag 25	EST Seq: 251 gatcagcactgtggtgagctccaag 275	1e-07	25/25 (100%)
200007_at	664	337	CB308599.1	Probe Seq: 1 gcaacagcagcacagtaaagggca 24	EST Seq: 471 gcaacagcagcacagtaaagggca 494	5e-07	24/24 (100%)
200007_at	144	267	CB308599.1	Probe Seq: 1 cctgctttcaccaattaaccactga 25	EST Seq: 502 cctgctttcaccaattaaccactga 526	1e-07	25/25 (100%)
200007_at	607	673	CB308599.1	Probe Seq: 1 ttttgcatttggctaattggtctgt 25	EST Seq: 663 ttttgcatttggctaattggtctgt 687	1e-07	25/25 (100%)
200008_s_at	702	51	CB551457.1	Probe Seq: 1 agtgggccaggtgatcagagttatt 25	EST Seq: 51 agtgggccaggtgatcagagttatt 75	1e-07	25/25 (100%)
200008_s_at	169	191	CB551457.1	Probe Seq: 1 cagagttatttgcatcctcagccac 25	EST Seq: 66 cagagttatttgcatcctcagccac 90	1e-07	25/25 (100%)
200008_s_at	156	193	CB551457.1	Probe Seq: 1 cagatatctacgtctgcatgatctc 25	EST Seq: 162 cagatatctatgtctgcatgatctc 186	3e-05	24/25 (96%)
200008_s_at	295	577	CB551457.1	Probe Seq: 1 tgatctcctttgcgcacaatgtagc 25	EST Seq: 180 tgatctcctttgcgcacaatgtagc 204	1e-07	25/25 (100%)
200008_s_at	369	387	CB551457.1	Probe Seq: 1 gaccagctttggagctcttggaacc 25	EST Seq: 273 gaccagctttggagctcttggaacc 297	1e-07	25/25 (100%)
200008_s_at	370	439	CB551457.1	Probe Seq: 1 gttagcatcagtgacctcctggtac 25	EST Seq: 314 gttagcatcagtgacctcctggtac 338	1e-07	25/25 (100%)
200010_at	588	473	CB311216.1	Probe Seq: 1 gtgaaaaggagaaccccatgcggga 25	EST Seq: 42 gtgaaaaggagaaccccatgcggga 66	1e-07	25/25 (100%)
200010_at	58	391	CB311216.1	Probe Seq: 1 gagaaccccatgcgggaacttcgca 25	EST Seq: 50 gagaaccccatgcgggaacttcgca 74	1e-07	25/25 (100%)
200010_at	699	133	CB311216.1	Probe Seq: 3 ctctgtctcaacatctgtgttgg 25	EST Seq: 83 ctctgtctcaacatctgtgttgg 105	2e-06	23/23 (100%)
200010_at	45	261	CB311216.1	Probe Seq: 1 cccctgtgttttccaaagctagata 25	EST Seq: 165 cccctgtgttttccaaagctagata 189	1e-07	25/25 (100%)
200012_x_at	452	275	CB312657.1	Probe Seq: 1 ccatcttccagtaattcgccaaaat 25	EST Seq: 21 ccatcttccagtaatttgccaaaat 45	3e-05	24/25 (96%)
200012_x_at	704	537	CB550402.1	Probe Seq: 1 ggcacccgatatatgttctctaggc 25	EST Seq: 27 ggcacccgatatatgttctctaggc 51	1e-07	25/25 (100%)
200012_x_at	683	105	CB551203.1	Probe Seq: 1 acatggagttgttcctttggccac 24	EST Seq: 57 acatggagttgttcctttggccac 80	5e-07	24/24 (100%)
200012_x_at	261	535	CB551203.1	Probe Seq: 1 ggaatgccccacaagtgttaccatg 25	EST Seq: 145 ggaatgccccacaagtgttaccatg 169	1e-07	25/25 (100%)
200012_x_at	245	403	CB551203.1	Probe Seq: 1 gagtctacaatgttacccagcatgc 25	EST Seq: 182 gagtctacaacgttacccagcatgc 206	3e-05	24/25 (96%)
200012_x_at	635	451	CB551203.1	Probe Seq: 1 gtacctgggttcaactaaagcgcca 25	EST Seq: 362 gtacctgggttcaactgaagcgcca 386	3e-05	24/25 (96%)
200012_x_at	193	229	CB551203.1	Probe Seq: 1 ctccacccagagaagcacactttgt 25	EST Seq: 392 ctccacccagagaagcacactttgt 416	1e-07	25/25 (100%)
200012_x_at	38	535	CB551203.1	Probe Seq: 1 ggaaggagcctgagctgctggaacc 25	EST Seq: 428 ggaaggagcctgagctgctggaacc 452	1e-07	25/25 (100%)
200013_at	35	409	CB553583.1	Probe Seq: 1 gaggaatcctcggcagataaactgg 25	EST Seq: 121 gaggaatcctcggcagataaactgg 145	1e-07	25/25 (100%)
200013_at	463	421	CB553583.1	Probe Seq: 1 gataaactggactgtcctctacaga 25	EST Seq: 136 gataaactggactgtcctctacaga 160	1e-07	25/25 (100%)
200013_at	588	117	CB553583.1	Probe Seq: 1 aaagaacccgccgagcagtcaaatt 25	EST Seq: 201 aaagaacccgccgagcagtcaaatt 225	1e-07	25/25 (100%)
200013_at	374	57	CB553583.1	Probe Seq: 1 agtcaaattccagagggccattact 25	EST Seq: 217 agtcaaattccagagggccattact 241	1e-07	25/25 (100%)
200013_at	152	9	CB553583.1	Probe Seq: 1 attactggtgcatctcttgctgata 25	EST Seq: 236 attactggtgcatctcttgctgata 260	1e-07	25/25 (100%)
200013_at	392	93	CB553583.1	Probe Seq: 1 acgagaacaagctatcagggctgct 25	EST Seq: 304 acgagaacaagctatcagggctgct 328	1e-07	25/25 (100%)
200014_s_at	426	159	CB553690.1	Probe Seq: 1 aataatctcttgttatgcagggagt 25	EST Seq: 41 aataatctcttgttatgcagggagt 65	1e-07	25/25 (100%)
200014_s_at	459	665	CB553690.1	Probe Seq: 1 tatgcagggagtacagttcttttca 25	EST Seq: 54 tatgcagggagtacagttcttttca 78	1e-07	25/25 (100%)
200014_s_at	593	623	CB553690.1	Probe Seq: 1 tcttttcattcatacataagttcag 25	EST Seq: 71 tcttttcattcatacataagttcag 95	1e-07	25/25 (100%)
200014_s_at	247	643	CB553690.1	Probe Seq: 1 taagttcagtagttgcttccctaac 25	EST Seq: 87 taagttcagtagttgcttccctaac 111	1e-07	25/25 (100%)
200014_s_at	654	433	CB553690.1	Probe Seq: 1 gttgcttccctaactgcaaaggcaa 25	EST Seq: 98 gttgcttccctaactgcaaaggcaa 122	1e-07	25/25 (100%)
200014_s_at	687	97	CB553690.1	Probe Seq: 1 actgcaaaggcaatctcatttagtt 25	EST Seq: 110 actgcaaaggcaatctcatttagtt 134	1e-07	25/25 (100%)
200014_s_at	47	595	CB553690.1	Probe Seq: 1 tgctgtgtggggcagttcaacacaa 25	EST Seq: 195 tgctgtgtggggcagttcaacacaa 219	1e-07	25/25 (100%)
200014_s_at	400	431	CB553690.1	Probe Seq: 1 gttggcatgtcaaatgcatcctcta 25	EST Seq: 248 gttggcatgtcaaatgcatcctcta 272	1e-07	25/25 (100%)
200014_s_at	416	109	CB553690.1	Probe Seq: 1 acagcctgatgtttgggaccttttt 25	EST Seq: 341 acagcctgatgtttgggaccttttt 365	1e-07	25/25 (100%)
200016_x_at	140	135	CB555119.1	Probe Seq: 1 aactcgaggactgtatttgtgacta 25	EST Seq: 631 aactcgaggactgtatttgtgacta 655	1e-07	25/25 (100%)
200016_x_at	35	513	CB552169.1	Probe Seq: 1 ggttattttagtttctgttctgtgg 25	EST Seq: 519 ggttattttagttcctgttctgtgg 543	3e-05	24/25 (96%)
200016_x_at	271	455	CB309458.1	Probe Seq: 1 gtaacagtctgatcgtgacgctgaa 25	EST Seq: 606 gtaatagtctgatcgtgacgctgaa 630	3e-05	24/25 (96%)
200016_x_at	185	59	CB309458.1	Probe Seq: 1 agttagtctactcttaagccatctt 25	EST Seq: 661 agttagtctactctgaagccatctt 685	3e-05	24/25 (96%)
200016_x_at	656	291	CB308592.1	Probe Seq: 1 gccatcttggtaaatttccccaaca 25	EST Seq: 545 gccatcttggtaaacttccccaaca 569	3e-05	24/25 (96%)
200016_x_at	116	139	CB308592.1	Probe Seq: 1 aagccattgtcttcggaaaccttgg 25	EST Seq: 645 aagccattgtcttcngaaaccttgg 669	8e-06	24/25 (96%)
200016_x_at	687	475	CB309395.1	Probe Seq: 1 gtgattgttggcacatcctatgcaa 25	EST Seq: 157 gtgattgttggcacatcctatgcaa 181	1e-07	25/25 (100%)
200017_at	481	181	CB312618.1	Probe Seq: 1 caccctcgaggttgaaccctcggat 25	EST Seq: 80 caccctcgaggtggaaccctcggat 104	3e-05	24/25 (96%)
200017_at	350	53	CB228795.1	Probe Seq: 1 agatggacgtactttgtctgactac 25	EST Seq: 204 agatggacatactttgtctgactac 228	3e-05	24/25 (96%)
200017_at	17	353	CB555030.1	Probe Seq: 1 gaagaagaagtcttacaccactccc 25	EST Seq: 227 gaagaagaagtcttacaccactccc 251	1e-07	25/25 (100%)
200017_at	399	161	CB228795.1	Probe Seq: 1 aattagtcgccttcgtcgagagtgc 25	EST Seq: 390 aattagtcgccttcatcgagagtgc 414	3e-05	24/25 (96%)
200018_at	328	625	CB230285.1	Probe Seq: 1 tcttcctgaagatctctaccattta 25	EST Seq: 278 tcttcctgaacatctctaccattta 302	3e-05	24/25 (96%)
200018_at	550	417	CB554695.1	Probe Seq: 1 gatgctaaattccgtctgattct 23	EST Seq: 432 gatgctaaattccgtctgattct 454	2e-06	23/23 (100%)
200018_at	377	657	CB554695.1	Probe Seq: 1 tagagagccggattcaccgtttggc 25	EST Seq: 457 tagagagccggattcaccgtttggc 481	1e-07	25/25 (100%)
200018_at	129	685	CB554695.1	Probe Seq: 1 ttcaccgtttggctcgatattataa 25	EST Seq: 469 ttcaccgtttggctcgatattataa 493	1e-07	25/25 (100%)
200018_at	130	683	CB554695.1	Probe Seq: 1 ttataagaccaagcgagtcctccct 25	EST Seq: 488 ttataagaccaagcgagtcctccct 512	1e-07	25/25 (100%)
200019_s_at	515	523	CB311006.1	Probe Seq: 1 ggagctacacaccttcgaggtgacc 25	EST Seq: 84 ggagctacacaccctcgaggtgacc 108	3e-05	24/25 (96%)
200019_s_at	119	423	CB311006.1	Probe Seq: 2 atcaaggctcatgtagcctcactg 25	EST Seq: 130 atcaaggctcatgtagcttcactg 153	0.0001	23/24 (95%)
200019_s_at	461	451	CB311006.1	Probe Seq: 1 gtagcctcactggagggcattgccc 25	EST Seq: 142 gtagcttcactggagggcattgccc 166	3e-05	24/25 (96%)
200019_s_at	437	243	CB311006.1	Probe Seq: 1 cggaagatcaagtcgtgctcctggc 25	EST Seq: 167 cggaagatcaagtcgtgctcctggc 191	1e-07	25/25 (100%)
200019_s_at	206	301	CB311006.1	Probe Seq: 1 gccctgactaccctggaagtagcag 25	EST Seq: 241 gccctgactaccctggaagtagcag 265	1e-07	25/25 (100%)
200019_s_at	20	55	CB311006.1	Probe Seq: 1 agtagcaggccgcatgcttggaggt 25	EST Seq: 258 agtagcaggccgcatgcttggaggt 282	1e-07	25/25 (100%)
200019_s_at	314	407	CB311006.1	Probe Seq: 1 gaggtcagactcctaaggtggccaa 25	EST Seq: 320 gaggtcagactcctaaggtggccaa 344	1e-07	25/25 (100%)
200019_s_at	200	169	CB311006.1	Probe Seq: 1 caaccggcgctttgtcaacgttgtg 25	EST Seq: 396 caaccggcgctttgtcaacgttgtg 420	1e-07	25/25 (100%)
200019_s_at	365	239	CB311006.1	Probe Seq: 1 cgttgtgcccacctttggcaagaag 25	EST Seq: 414 cgttgtgcccacctttggcaagaag 438	1e-07	25/25 (100%)
200022_at	342	365	CB554239.1	Probe Seq: 1 gaaaggttcggcgcaaggagcccaa 25	EST Seq: 32 gaaaggttcggcgcaaggagcccaa 56	1e-07	25/25 (100%)
200022_at	562	515	CB554239.1	Probe Seq: 1 ggatatctacctgaggctgttggtc 25	EST Seq: 63 ggatatctacctgaggctgttggtc 87	1e-07	25/25 (100%)
200022_at	351	137	CB554239.1	Probe Seq: 1 aaccaactccacattcaaccaggtt 25	EST Seq: 114 aaccaattccacattcaaccaggtt 138	3e-05	24/25 (96%)
200022_at	278	569	CB554239.1	Probe Seq: 1 tgtccctttcccggatgatccggaa 25	EST Seq: 182 tgtccctttctcggatgatccggaa 206	3e-05	24/25 (96%)
200022_at	571	345	CB554239.1	Probe Seq: 1 gaagcttcctggccgggaaaacaa 24	EST Seq: 210 gaagcttcctggccgggaaaacaa 233	5e-07	24/24 (100%)
200022_at	461	135	CB554239.1	Probe Seq: 1 aactgaaggtatgtgcactgcgcgt 25	EST Seq: 290 aactgaaggtatgtgcactgcgcgt 314	1e-07	25/25 (100%)
200022_at	706	505	CB554239.1	Probe Seq: 1 ggtcctcgcaagggccgagaggtgt 25	EST Seq: 421 ggtcctcgcaagggccgagaggtgt 445	1e-07	25/25 (100%)
200022_at	64	3	CB554239.1	Probe Seq: 1 aggtgtaccggcatttcggcaaggc 25	EST Seq: 440 aggtgtaccggcatttcggcaaggc 464	1e-07	25/25 (100%)
200024_at	488	315	CD767896.1	Probe Seq: 1 gctcagtgtcccattgtggagcgcc 25	EST Seq: 266 gctcagtgtcccattgtggagcgcc 290	1e-07	25/25 (100%)
200024_at	442	251	CD767896.1	Probe Seq: 1 cgcctcactaactccatgatgatgc 25	EST Seq: 287 cgcctcacgaactccatgatgatgc 311	3e-05	24/25 (96%)
200024_at	521	589	CD767896.1	Probe Seq: 1 tgcacggccgcaacaacggcaagaa 25	EST Seq: 309 tgcacggccgcaacaacggcaagaa 333	1e-07	25/25 (100%)
200024_at	159	203	CD767896.1	Probe Seq: 1 catcgtcaagcatgccttcgagatc 25	EST Seq: 349 catcgtcaagcatgccttcgagatc 373	1e-07	25/25 (100%)
200024_at	546	209	CD767896.1	Probe Seq: 1 cttcgagatcatacacctgctcac 24	EST Seq: 364 cttcgagatcatacacctgctcac 387	5e-07	24/24 (100%)
200024_at	644	357	CD767896.1	Probe Seq: 1 gaacgccatcatcaacagtggtccc 25	EST Seq: 415 gaacgccatcatcaacagtggtccc 439	1e-07	25/25 (100%)
200025_s_at	74	695	CB308771.1	Probe Seq: 1 ttgatgatggcacctcagatcgccc 25	EST Seq: 124 ttgatgatggcacctcagatcgccc 148	1e-07	25/25 (100%)
200025_s_at	512	239	CB308771.1	Probe Seq: 1 ctggtggctggaattgaccgctacc 25	EST Seq: 162 ctggtggctggaattgaccgctacc 186	1e-07	25/25 (100%)
200025_s_at	331	111	CB308771.1	Probe Seq: 1 acaaggtactctgtggatatcccct 25	EST Seq: 285 acaaggtactctgtggatatcccct 309	1e-07	25/25 (100%)
200025_s_at	399	225	CB308771.1	Probe Seq: 1 ctctgtggatatccccttggacaaa 25	EST Seq: 293 ctctgtggatatccccttggacaaa 317	1e-07	25/25 (100%)
200025_s_at	43	425	CB308771.1	Probe Seq: 1 gatatccccttggacaaaactgt 23	EST Seq: 300 gatatccccttggacaaaactgt 322	2e-06	23/23 (100%)
200025_s_at	573	517	CB308771.1	Probe Seq: 2 gatgtcttcagagatcctgctctt 25	EST Seq: 333 gatgtcttcagagatcctgctctt 356	5e-07	24/24 (100%)
200025_s_at	42	633	CB308771.1	Probe Seq: 1 tcagagatcctgctcttaaacgcaa 25	EST Seq: 340 tcagagatcctgctcttaaacgcaa 364	1e-07	25/25 (100%)
200025_s_at	512	111	CB308771.1	Probe Seq: 1 acaagacaggcaagaacaagtggtt 25	EST Seq: 403 acaagacaggcaagaacaagtggtt 427	1e-07	25/25 (100%)
200025_s_at	682	149	CB308771.1	Probe Seq: 1 aagtggttcttccagaaactgcggt 25	EST Seq: 420 aagtggttcttccagaagctgcggt 444	3e-05	24/25 (96%)
200026_at	53	39	CB311656.1	Probe Seq: 1 atggtccagcgtttgacataccgac 25	EST Seq: 37 atggtccaacgtttgacataccgac 61	3e-05	24/25 (96%)
200026_at	219	477	CD767418.1	Probe Seq: 1 gtgtgtgcccaggcaaacttcgagg 25	EST Seq: 93 gtgtgtgcccaggcagacttcgagg 117	3e-05	24/25 (96%)
200026_at	567	301	CD767418.1	Probe Seq: 1 gcccaggcaaacttcgaggggttcg 25	EST Seq: 99 gcccaggcagacttcgaggggttcg 123	3e-05	24/25 (96%)
200026_at	462	591	CD767418.1	Probe Seq: 1 tcgaggggttcgtcctgtaagacct 25	EST Seq: 112 tcgaggggttcgtgctgtaagacct 136	3e-05	24/25 (96%)
200026_at	244	615	CD767418.1	Probe Seq: 1 tcgtcctgtaagacctaaagttctt 25	EST Seq: 121 tcgtgctgtaagacctaaagttctt 145	3e-05	24/25 (96%)
200026_at	194	365	CB548855.1	Probe Seq: 1 gaaacatgtcagcagggcctatggt 25	EST Seq: 198 gaaacatgtcagcaggggctatggt 222	3e-05	24/25 (96%)
200026_at	593	39	CD767418.1	Probe Seq: 1 atggtggttccatgtgtgctaaatg 25	EST Seq: 186 atggtggttccatgtgtgctaaatg 210	1e-07	25/25 (100%)
200026_at	67	481	CB548855.1	Probe Seq: 1 gtgtgctaaatgtgttcgtgacagg 25	EST Seq: 231 gtgtgctaaatgtgtacgtgacagg 255	3e-05	24/25 (96%)
200026_at	249	435	CB311245.1	Probe Seq: 1 gttcgtgacaggatcaagcgtgctt 25	EST Seq: 293 gttcgtgacagggtcaagcgtgctt 317	3e-05	24/25 (96%)
200026_at	413	373	CB548855.1	Probe Seq: 1 gacaggatcaagcgtgctttcctta 25	EST Seq: 250 gacaggatcaagcgtgcttacctta 274	3e-05	24/25 (96%)
200029_at	652	153	CB554338.1	Probe Seq: 1 aatgaaatcgccaatgccaactccc 25	EST Seq: 62 aatgaaatcgccagtgccaactccc 86	3e-05	24/25 (96%)
200029_at	528	421	CD766886.1	Probe Seq: 1 gatcatccgcaagcctgtgacggtc 25	EST Seq: 175 gatcatccgcaagcctgtgacggtc 199	1e-07	25/25 (100%)
200029_at	478	203	CD766886.1	Probe Seq: 1 cattcccgggctcgatgccggaaaa 25	EST Seq: 200 cattcccgggcgcgatgccggaaaa 224	3e-05	24/25 (96%)
200029_at	530	261	CD766886.1	Probe Seq: 1 ccgccggaagggcaggcacatgggc 25	EST Seq: 235 ccgccggaagggcaggcacatgggc 259	1e-07	25/25 (100%)
200029_at	157	533	CD766886.1	Probe Seq: 1 ggaagggtacagccaatgcccgaat 25	EST Seq: 270 ggaagggtacagccaatgcccgaat 294	1e-07	25/25 (100%)
200029_at	544	73	CD766886.1	Probe Seq: 1 agaatgaggattttgcgccggctgc 25	EST Seq: 320 agaatgaggattctgcgccggctgc 344	3e-05	24/25 (96%)
200029_at	372	597	CD766886.1	Probe Seq: 1 tgcgccggctgctcagaagataccg 25	EST Seq: 333 tgcgccggctgcttagaagataccg 357	3e-05	24/25 (96%)
200029_at	383	351	CD766886.1	Probe Seq: 1 gaagatcgatcgccacatgtatcac 25	EST Seq: 367 gaagattgatcgccacatgtatcac 391	3e-05	24/25 (96%)
200029_at	258	557	CD766886.1	Probe Seq: 1 tgaggcccgcaggtctaagaccaag 25	EST Seq: 505 tgaggcccgcaggtctaagaccaag 529	1e-07	25/25 (100%)
200029_at	267	247	CD766886.1	Probe Seq: 1 cgcaagcgccgtgaagagcgcctcc 25	EST Seq: 536 cgcaagcgccgtgaagagcgcctcc 560	1e-07	25/25 (100%)
200029_at	150	179	CB554697.1	Probe Seq: 3 ctttgtctgtacatactggcctc 25	EST Seq: 595 ctttgtctgtacatactggcctc 617	2e-06	23/23 (100%)
200031_s_at	305	413	CD767827.1	Probe Seq: 1 gatggcggacattcagactgagcgt 25	EST Seq: 6 gatggcggacattcagactgagcgt 30	1e-07	25/25 (100%)
200031_s_at	594	285	CD767827.1	Probe Seq: 1 ccaaaagcagccgaccatctttcaa 25	EST Seq: 36 ccaaaagcagccgaccatctttcaa 60	1e-07	25/25 (100%)
200031_s_at	184	373	CD767827.1	Probe Seq: 1 gacacccaaggaggctattgagggc 25	EST Seq: 141 gacacccaaagaggctattgagggc 165	3e-05	24/25 (96%)
200031_s_at	146	3	CD767827.1	Probe Seq: 1 attgacaagaaatgccccttcactg 25	EST Seq: 172 attgacaagaaatgccccttcactg 196	1e-07	25/25 (100%)
200031_s_at	214	299	CD767827.1	Probe Seq: 1 gccccttcactggtaatgtgtccat 25	EST Seq: 185 gccccttcactggtaatgtctccat 209	3e-05	24/25 (96%)
200031_s_at	243	245	CD767827.1	Probe Seq: 1 cgcaagtacaaccgcttcgagaagc 25	EST Seq: 295 cgcaagtacaaccgcttcgagaagc 319	1e-07	25/25 (100%)
200031_s_at	521	169	CD767827.1	Probe Seq: 1 caagaacatgtctgtacacctgtcc 25	EST Seq: 324 caagaacatgtctgtgcacctgtcc 348	3e-05	24/25 (96%)
200031_s_at	16	339	CD767827.1	Probe Seq: 1 gcaagacagtgcgcttcaacgtgct 25	EST Seq: 410 gcaagacagtgcgcttcaacgtgct 434	1e-07	25/25 (100%)
200032_s_at	515	251	CD768116.1	Probe Seq: 1 cccagaggaaccctgcggagggact 25	EST Seq: 118 cccagaggaactctgcggagggact 142	3e-05	24/25 (96%)
200032_s_at	416	305	CD768116.1	Probe Seq: 1 gcggagggacttcaatcacatcaat 25	EST Seq: 132 gcggagggacttcaatcacatcaat 156	1e-07	25/25 (100%)
200032_s_at	101	411	CD768116.1	Probe Seq: 2 aggctccgggttgacaaatggtgg 25	EST Seq: 190 aggcttcgggttgacaaatggtgg 213	0.0001	23/24 (95%)
200032_s_at	207	77	CD768116.1	Probe Seq: 1 actggctaccgttcggactatttgt 25	EST Seq: 228 actggctaccgttcggactatttgt 252	1e-07	25/25 (100%)
200032_s_at	252	687	CD768116.1	Probe Seq: 1 ttacactgggcttccgttacaagat 25	EST Seq: 281 ttacactgggcttccgttacaagat 305	1e-07	25/25 (100%)
200032_s_at	39	709	CD768116.1	Probe Seq: 1 ttgttcagtatctcaagcccagaaa 25	EST Seq: 429 ttgttcagtatctcaagcccagaaa 453	1e-07	25/25 (100%)
200033_at	526	73	CD767873.1	Probe Seq: 1 agaatggtgtttacagtgctgcaaa 25	EST Seq: 90 agaatggtgtttacagtgctgcaaa 114	1e-07	25/25 (100%)
200033_at	204	195	CD767873.1	Probe Seq: 1 cagtgctgcaaattacaccaatggg 25	EST Seq: 103 cagtgctgcaaattacactaatggg 127	3e-05	24/25 (96%)
200033_at	359	347	CD767873.1	Probe Seq: 1 gaagtaattttgtgtctgctggtat 25	EST Seq: 135 gaagtaattttgtgtctgctggtat 159	1e-07	25/25 (100%)
200033_at	469	37	CD767873.1	Probe Seq: 1 aggactggtaatccaacagggactt 25	EST Seq: 173 aggactggtaatccaacagggactt 197	1e-07	25/25 (100%)
200033_at	310	347	CD767873.1	Probe Seq: 1 gaatggttatgatagcactcagcaa 25	EST Seq: 202 gaatggttatgatagcactcagcaa 226	1e-07	25/25 (100%)
200033_at	634	331	CD767873.1	Probe Seq: 1 gcagctgcacctatgattggttatc 25	EST Seq: 293 gcagccgcacctatgattggttatc 317	3e-05	24/25 (96%)
200033_at	129	665	CD767873.1	Probe Seq: 1 tatggtgcactttttcgctatttaa 25	EST Seq: 466 tatggtgcactttttcgctatttaa 490	1e-07	25/25 (100%)
200033_at	37	61	CD767873.1	Probe Seq: 1 agttggatatttctctacattcctg 25	EST Seq: 490 agttggatatttctctacattcctg 514	1e-07	25/25 (100%)
200034_s_at	621	337	CB310976.1	Probe Seq: 1 gcaaaatgcctagatattatcctac 25	EST Seq: 352 gcaaaatggctagatattatcctac 376	3e-05	24/25 (96%)
200034_s_at	267	71	CB551387.1	Probe Seq: 1 agaaaactgcgagccagcattaccc 25	EST Seq: 366 agaaaactgcgagccagaattaccc 390	3e-05	24/25 (96%)
200034_s_at	517	327	CB311950.1	Probe Seq: 2 cagctggctagtggcttattactt 25	EST Seq: 466 cagctggctagtggcttgttactt 489	0.0001	23/24 (95%)
200034_s_at	127	401	CB548983.1	Probe Seq: 1 gagattacggagcagcgcaagattg 25	EST Seq: 446 gagattacagagcagcgcaagattg 470	3e-05	24/25 (96%)
200034_s_at	80	445	CB548535.1	Probe Seq: 1 gtttgctctgacgaatggaatttat 25	EST Seq: 269 gtttgccctgacgaatggaatttat 293	3e-05	24/25 (96%)
200034_s_at	43	687	CB548983.1	Probe Seq: 1 ttatcctcacaaattggtgttctaa 25	EST Seq: 568 ttatcctcacaaattggtgttctaa 592	1e-07	25/25 (100%)
200035_at	99	619	BQ807609.1	Probe Seq: 1 tctgatgccctgtccaatgtgagga 25	EST Seq: 420 tctgatgccctgtccaatgtgagga 444	1e-07	25/25 (100%)
200035_at	174	83	BQ807609.1	Probe Seq: 1 agccctacactccacttggagtctg 25	EST Seq: 489 agccctacactgcacttggagtctg 513	3e-05	24/25 (96%)
200035_at	106	519	BQ807609.1	Probe Seq: 1 ggagtctggatggacacatgggcc 24	EST Seq: 506 ggagtctggatggacacatgggcc 529	5e-07	24/24 (100%)
200035_at	474	219	BQ807609.1	Probe Seq: 1 ctcactcttaacttcgtgttcacac 25	EST Seq: 547 ctcactcttaacttcctgttcacac 571	3e-05	24/25 (96%)
200035_at	222	573	BQ807609.1	Probe Seq: 1 tgttcacactccatggaaaccccag 25	EST Seq: 563 tgttcacactccttggaaaccccag 587	3e-05	24/25 (96%)
200036_s_at	54	189	CB554631.1	Probe Seq: 1 cagcttgaagaactatgatccccag 25	EST Seq: 106 cagcttgaagaactatgacccccag 130	3e-05	24/25 (96%)
200036_s_at	302	215	CB554631.1	Probe Seq: 1 ctatgatccccagaaggacaagcgc 25	EST Seq: 118 ctatgacccccagaaggacaagcgc 142	3e-05	24/25 (96%)
200036_s_at	347	387	CB554631.1	Probe Seq: 1 gaccagcagcactgtgacgaggc 23	EST Seq: 206 gaccagcagcactgtgacgaggc 228	2e-06	23/23 (100%)
200036_s_at	396	247	CB554631.1	Probe Seq: 1 cgaggctaaggccgtggatatcccc 25	EST Seq: 223 cgaggccaaggccgtggatatcccc 247	3e-05	24/25 (96%)
200036_s_at	236	19	CB554631.1	Probe Seq: 1 catcgaggcgctgaaaaaactcaac 25	EST Seq: 256 catcgaggcgctgaaaaaactcaac 280	1e-07	25/25 (100%)
200036_s_at	585	447	CB554631.1	Probe Seq: 1 gtatgatgcgtttttggcctcagag 25	EST Seq: 316 gtatgatgcgtttttggcctcagag 340	1e-07	25/25 (100%)
200036_s_at	516	441	CB554631.1	Probe Seq: 1 gtttttggcctcagagtctctgatc 25	EST Seq: 325 gtttttggcctcagagtctctgatc 349	1e-07	25/25 (100%)
200036_s_at	216	401	CB554631.1	Probe Seq: 1 gagtctctgatcaagcagattccac 25	EST Seq: 338 gagtctctgatcaagcagattccac 362	1e-07	25/25 (100%)
200036_s_at	442	169	CB554631.1	Probe Seq: 1 caagcagattccacgaatcctcggc 25	EST Seq: 349 caagcagattccacgaatcctcggc 373	1e-07	25/25 (100%)
200036_s_at	96	257	CB554631.1	Probe Seq: 1 ccctgctcacacacaacgaaaacat 25	EST Seq: 405 ccctgctcacacacaacgaaaacat 429	1e-07	25/25 (100%)
200038_s_at	426	433	CB228266.1	Probe Seq: 1 gttccaatcttcgtgttcactttaa 25	EST Seq: 94 gttccaatcttcgtgttcnctttaa 118	8e-06	24/25 (96%)
200038_s_at	145	71	CB555704.1	Probe Seq: 1 agaacactcgtgaaactgctcaggc 25	EST Seq: 88 agaacactcgtgaaactgcccaggc 112	3e-05	24/25 (96%)
200038_s_at	529	97	CB555704.1	Probe Seq: 1 actgctcaggccatcaagggtatgc 25	EST Seq: 102 actgcccaggccatcaagggtatgc 126	3e-05	24/25 (96%)
200038_s_at	411	131	CB555704.1	Probe Seq: 1 aacagtgtgtaccattccgacgtta 25	EST Seq: 172 aacagtgcgtaccattccgacgtta 196	3e-05	24/25 (96%)
200038_s_at	285	465	CB555704.1	Probe Seq: 1 gtcggtggcccaaaaagagtgctga 25	EST Seq: 250 gtcggtggcccaagaagagtgctga 274	3e-05	24/25 (96%)
200038_s_at	661	307	CB555704.1	Probe Seq: 1 gctgaatttttgctgcacatgctta 25	EST Seq: 270 gctgaatttttgctgcacatgctta 294	1e-07	25/25 (100%)
200038_s_at	566	687	CB555704.1	Probe Seq: 1 ttagatgtagattctctggtcat 23	EST Seq: 327 ttagatgtagattctctggtcat 349	2e-06	23/23 (100%)
200038_s_at	91	509	CB555704.1	Probe Seq: 1 ggtcattgagcatatccaagtgaac 25	EST Seq: 344 ggtcatcgagcatatccaagtgaac 368	3e-05	24/25 (96%)
200040_at	537	571	CB312094.1	Probe Seq: 1 tgactttttcattacgtgggttttg 25	EST Seq: 385 tgactttttcattacgtgggttttg 409	1e-07	25/25 (100%)
200040_at	126	159	CB312094.1	Probe Seq: 1 aatctagccccagacatactgtgtt 25	EST Seq: 411 aatctagccccagacatactgtgtt 435	1e-07	25/25 (100%)
200040_at	455	41	CB308648.1	Probe Seq: 1 aggcctcctgaattgagtttgatgc 25	EST Seq: 351 aggcctcctgaattgagtttgatgc 375	1e-07	25/25 (100%)
200040_at	472	417	CB308648.1	Probe Seq: 1 gatgcagagctttttagccatgaag 25	EST Seq: 371 gatgcagagctttttagccatgaag 395	1e-07	25/25 (100%)
200040_at	140	469	CB307957.1	Probe Seq: 1 gtccatttgagattctgcactcc 23	EST Seq: 458 gtccatttgagattctgcactcc 480	2e-06	23/23 (100%)
200043_at	695	245	CD766729.1	Probe Seq: 1 cgatgatctggcagacctcagctgc 25	EST Seq: 266 cgatgatctggcagacctcagctgc 290	1e-07	25/25 (100%)
200043_at	27	81	CD766729.1	Probe Seq: 1 agctgcctggtttaccgagctgata 25	EST Seq: 285 agctgcctggtttaccgagctgata 309	1e-07	25/25 (100%)
200043_at	528	309	CD766729.1	Probe Seq: 1 gctgatacccagacataccagcctt 25	EST Seq: 303 gctgatacccagacataccagcctt 327	1e-07	25/25 (100%)
200043_at	154	617	CD766729.1	Probe Seq: 1 tcggcaggcccaacaggctgggaaa 25	EST Seq: 371 tcggcaggcccaacaggctgggaaa 395	1e-07	25/25 (100%)
200043_at	291	203	CB310300.1	Probe Seq: 1 catagtaatcctgtttccactttgt 25	EST Seq: 478 catagtaatcctgtttccactttgt 502	1e-07	25/25 (100%)
200044_at	305	405	CB550716.1	Probe Seq: 1 gagtggggatggtcgagtatctcag 25	EST Seq: 435 gagtggggatggtcgagtatctcag 459	1e-07	25/25 (100%)
200044_at	99	659	CB550716.1	Probe Seq: 1 tatgccctgcgtaaactggatgaca 25	EST Seq: 476 tatgccctgcgtaaactggatgaca 500	1e-07	25/25 (100%)
200044_at	511	239	CB550716.1	Probe Seq: 1 ctggatgacaccaaattccgctctc 25	EST Seq: 491 ctggatgacaccaaattccgctctc 515	1e-07	25/25 (100%)
200044_at	186	165	CB550716.1	Probe Seq: 1 aattccgctctcatgagggtgaaac 25	EST Seq: 504 aattccgctctcatgagggtgaaac 528	1e-07	25/25 (100%)
200046_at	110	73	CB308234.1	Probe Seq: 1 agaagagtacttgagctccactccg 25	EST Seq: 111 agaagagtacttgagctccactccg 135	1e-07	25/25 (100%)
200046_at	285	603	CB308234.1	Probe Seq: 1 tccactccgcagcgtctgaagttgc 25	EST Seq: 127 tccactccgcagcgtctgaagttgc 151	1e-07	25/25 (100%)
200046_at	258	617	CB308234.1	Probe Seq: 1 tctgaagttgctggacgcgtacctg 25	EST Seq: 141 tctgaagttgctggacgcgtacctg 165	1e-07	25/25 (100%)
200046_at	592	451	CB308234.1	Probe Seq: 1 gtacctgctgtatatactgctgacc 25	EST Seq: 159 gtacctgctgtatatactgctgacc 183	1e-07	25/25 (100%)
200046_at	20	543	CB308234.1	Probe Seq: 1 ggcttcatctcttgtgtggggagtt 25	EST Seq: 247 ggcttcatctcttgtgtggggagtt 271	1e-07	25/25 (100%)
200046_at	686	693	CB308234.1	Probe Seq: 1 ttcatcctagcggtttgcctgagaa 25	EST Seq: 271 ttcatcctagcggtttgcctgagaa 295	1e-07	25/25 (100%)
200046_at	416	29	CB308234.1	Probe Seq: 1 atcctgcaccttgttgtcatgaact 25	EST Seq: 379 atcctgcaccttgttgtcatgaact 403	1e-07	25/25 (100%)
200046_at	118	123	CB308234.1	Probe Seq: 1 aaagcccagagttcactgtgtgtca 25	EST Seq: 563 aaagcccagagttcactctgtgtca 587	3e-05	24/25 (96%)
200048_s_at	117	213	CB555152.1	Probe Seq: 1 ctttcaccttaaagctctgccaagc 25	EST Seq: 276 ctttcaccttaaagctctgtcaagc 300	3e-05	24/25 (96%)
200048_s_at	221	191	CB555152.1	Probe Seq: 1 cagaggctcccgtgcaggaagagaa 25	EST Seq: 300 cagaggctcccgtgcaggaggagaa 324	3e-05	24/25 (96%)
200048_s_at	551	333	CB555152.1	Probe Seq: 1 gcacctcaaatttgccatgctggct 25	EST Seq: 336 gcacctcaaatttgccatgctggct 360	1e-07	25/25 (100%)
200048_s_at	54	199	CB555152.1	Probe Seq: 1 catgctctaatttccgggctaaaac 25	EST Seq: 396 catgctctaatttccaggctaaaac 420	3e-05	24/25 (96%)
200048_s_at	520	113	CB555152.1	Probe Seq: 1 aaatcacatgcagctcatctaagag 25	EST Seq: 456 aaatcacatgcagctcatctaagag 480	1e-07	25/25 (100%)
200048_s_at	107	35	CB555152.1	Probe Seq: 2 tgagttcaaaagctgccgctcagc 25	EST Seq: 484 tgagttcaaaagctgccgctcagc 507	5e-07	24/24 (100%)
200048_s_at	412	299	CB555152.1	Probe Seq: 1 gccgctcagctttgatggaacaac 24	EST Seq: 498 gccgctcagctttgatggaacaac 521	5e-07	24/24 (100%)
200048_s_at	369	627	CB555152.1	Probe Seq: 1 tcattcgtcagcgacaattggacag 25	EST Seq: 585 tcattcgtcagcgacaactggacag 609	3e-05	24/25 (96%)
200048_s_at	268	283	CB552708.1	Probe Seq: 1 ccacccttgtatcctgggtcttaga 25	EST Seq: 715 ccacccttttatcctgggtcttaga 739	3e-05	24/25 (96%)
200052_s_at	286	247	CB308878.1	Probe Seq: 1 cgaatcctctcacatggtggcttta 25	EST Seq: 350 cgaatcctctcacatggtggcttta 374	1e-07	25/25 (100%)
200052_s_at	501	157	CB308878.1	Probe Seq: 1 aatcctctcacatggtggctttagg 25	EST Seq: 352 aatcctctcacatggtggctttagg 376	1e-07	25/25 (100%)
200052_s_at	579	501	CB308878.1	Probe Seq: 1 ggtggctttaggaagatccttggcc 25	EST Seq: 365 ggtggctttaggaagatccttggcc 389	1e-07	25/25 (100%)
200052_s_at	265	577	CB308878.1	Probe Seq: 1 tgatgccagctatcttgcttctgaa 25	EST Seq: 397 tgatgccagctatcttgcttctgaa 421	1e-07	25/25 (100%)
200052_s_at	105	209	CB308878.1	Probe Seq: 1 cttgcttctgaaatatctacctggg 25	EST Seq: 410 cttgcttctgaaatatctacctggg 434	1e-07	25/25 (100%)
200052_s_at	162	115	CB308878.1	Probe Seq: 1 aaatatctacctgggatggagtgat 25	EST Seq: 420 aaatatctacctgggatggagtgat 444	1e-07	25/25 (100%)
200052_s_at	299	521	CB308878.1	Probe Seq: 1 ggagtgatagtaacaccttcagaaa 25	EST Seq: 437 ggagtgatagtaacaccttcagaaa 461	1e-07	25/25 (100%)
200058_s_at	161	351	CB552226.1	Probe Seq: 1 gaagtcacaggccctgtcattgcgc 25	EST Seq: 400 gaagtcacaggccctgtcattgcgc 424	1e-07	25/25 (100%)
200058_s_at	369	251	CB552226.1	Probe Seq: 1 cccacaactacactctgtacttcat 25	EST Seq: 566 cccacaactacactctgtacttcat 590	1e-07	25/25 (100%)
200058_s_at	141	521	CB552226.1	Probe Seq: 1 ggagtacaaattcagcgtggatgtg 25	EST Seq: 618 ggagtacaaattcagcgtggatgtg 642	1e-07	25/25 (100%)
200059_s_at	529	669	CB550446.1	Probe Seq: 1 tattaacgatgtccaacccgtctgg 25	EST Seq: 519 tattaatgatgtccaacccgtctgg 543	3e-05	24/25 (96%)
200059_s_at	682	467	CB550446.1	Probe Seq: 1 gtccttttgacactgctctaacagc 25	EST Seq: 553 gtccttttgacactgctctaacagc 577	1e-07	25/25 (100%)
200059_s_at	643	133	CB228749.1	Probe Seq: 1 aactaacatgtcctgcctattatct 25	EST Seq: 169 aactaacatgtcctgcctattatct 193	1e-07	25/25 (100%)
200059_s_at	222	11	CB228749.1	Probe Seq: 1 attatctgtcagctgcaaggtactc 25	EST Seq: 187 attatctgtcagctgcaaggtactc 211	1e-07	25/25 (100%)
200059_s_at	510	339	CB228749.1	Probe Seq: 1 gcaaggtactctggtgagtcaccac 25	EST Seq: 201 gcaaggtactctggtgagtcaccac 225	1e-07	25/25 (100%)
200059_s_at	9	439	CB228749.1	Probe Seq: 1 gttacagttctgtggtttcatgtta 25	EST Seq: 333 gttacagttctgtggtttcatgtta 357	1e-07	25/25 (100%)
200059_s_at	623	53	CB228749.1	Probe Seq: 1 agtgccacttaatgtatgttaccaa 25	EST Seq: 383 agtgccacttaatgtatgttaccaa 407	1e-07	25/25 (100%)
200061_s_at	327	585	CD768001.1	Probe Seq: 1 tgaacgacaccgtaactatccgcac 25	EST Seq: 46 tgaacgacaccgtaactattcgcac 70	3e-05	24/25 (96%)
200061_s_at	493	117	CB549383.1	Probe Seq: 1 aaatggtcattgatgtccttcacc 24	EST Seq: 46 aaatggtcattgacgtccttcacc 69	0.0001	23/24 (95%)
200061_s_at	487	113	CB555028.1	Probe Seq: 1 acaagaccacaccggatgtcatctt 25	EST Seq: 144 acaagaacacaccggatgtcatctt 168	3e-05	24/25 (96%)
200061_s_at	312	693	CD768001.1	Probe Seq: 1 ttcagaactcattttggtggtggca 25	EST Seq: 222 ttcagaactcattttggtggtggca 246	1e-07	25/25 (100%)
200061_s_at	421	501	CD768001.1	Probe Seq: 1 ggtggcaagacaactggctttggca 25	EST Seq: 240 ggtggcaagacaactggctttggca 264	1e-07	25/25 (100%)
200061_s_at	105	325	CD768001.1	Probe Seq: 1 gcatgatttatgattccctggatta 25	EST Seq: 262 gcatgatttatgactccctggatta 286	3e-05	24/25 (96%)
200061_s_at	339	377	CD768001.1	Probe Seq: 1 gacttgcaagacatggcctgtatga 25	EST Seq: 313 gacttgcaagacatggcctgtatga 337	1e-07	25/25 (100%)
200062_s_at	67	149	CD767741.1	Probe Seq: 1 aagtcgctggagtcgatcaactcta 25	EST Seq: 73 aagtcgctggagtcgatcaactcta 97	1e-07	25/25 (100%)
200062_s_at	416	521	CB551484.1	Probe Seq: 1 ggagtcgatcaactctaggctcca 24	EST Seq: 52 ggagtcgatcaactctaggctcca 75	5e-07	24/24 (100%)
200062_s_at	154	223	CD767741.1	Probe Seq: 1 ctctaggctccaactcgttatgaaa 25	EST Seq: 93 ctctaggctccaactcgttatgaaa 117	1e-07	25/25 (100%)
200062_s_at	174	45	CD767741.1	Probe Seq: 1 aggcaaagcgaaattggtcattctc 25	EST Seq: 168 aggcaaagcgaaattggtcattctc 192	1e-07	25/25 (100%)
200062_s_at	398	707	CD767741.1	Probe Seq: 1 ttggtcattctcgctaacaactgcc 25	EST Seq: 181 ttggtcattctcgctaacaactgcc 205	1e-07	25/25 (100%)
200062_s_at	197	219	CB228622.1	Probe Seq: 1 ctaacaactgcccagctttgaggaa 25	EST Seq: 219 ctaacaactgcccaactttgaggaa 243	3e-05	24/25 (96%)
200062_s_at	341	3	CD767741.1	Probe Seq: 1 attgaactgggcacagcatgcggaa 25	EST Seq: 283 attgaactgggcacagcatgcggaa 307	1e-07	25/25 (100%)
200062_s_at	6	337	CD767741.1	Probe Seq: 1 gcacactggctatcattgatccagg 25	EST Seq: 323 gcacactggctatcattgatccagg 347	1e-07	25/25 (100%)
200064_at	17	463	CD768024.1	Probe Seq: 1 gtcttcaccttgctgcattgtgacc 25	EST Seq: 222 gtcttcaccctgctgcattgtgacc 246	3e-05	24/25 (96%)
200064_at	605	387	CD768024.1	Probe Seq: 1 gagcggatcatgaaagcccaggcac 25	EST Seq: 274 gagcggatcatgaaagcccaggcac 298	1e-07	25/25 (100%)
200064_at	173	127	CD768024.1	Probe Seq: 1 aaaagcacctggagatcaaccctga 25	EST Seq: 335 aaaagcacctggagatcaaccctga 359	1e-07	25/25 (100%)
200064_at	302	171	CD768024.1	Probe Seq: 1 caaccgcatctatcgcatgatcaag 25	EST Seq: 498 caaccgcatctaccgcatgatcaag 522	3e-05	24/25 (96%)
200064_at	650	487	CB551416.1	Probe Seq: 1 gggcgatgaggatgcgtctcgcatg 25	EST Seq: 334 gggcgatgaggatgcgtctcgcatg 358	1e-07	25/25 (100%)
200064_at	398	133	CB551416.1	Probe Seq: 1 aacttgtgcccttgtatagtgtccc 25	EST Seq: 390 aacttgtgcccttgtatagtgtccc 414	1e-07	25/25 (100%)
200065_s_at	258	279	CB549292.1	Probe Seq: 1 gccatcgaaaaagacaacctctact 25	EST Seq: 47 gccatcgaaaaagacaacctctact 71	1e-07	25/25 (100%)
200065_s_at	596	357	CD767966.1	Probe Seq: 1 gaacctcttactgctttcaatacac 25	EST Seq: 18 gaacctcttactgctttcaatacac 42	1e-07	25/25 (100%)
200065_s_at	291	211	CD767966.1	Probe Seq: 1 cttactgctttcaatacacgattag 25	EST Seq: 24 cttactgctttcaatacacgattag 48	1e-07	25/25 (100%)
200066_at	199	347	CB549788.1	Probe Seq: 1 gaagggcggaaaaccaggcgcttca 25	EST Seq: 78 gaagggcggagaaccaggcgcttca 102	3e-05	24/25 (96%)
200066_at	293	121	CB549788.1	Probe Seq: 1 aaagcagagcttgatcgccagtgga 25	EST Seq: 117 aaagcagagcttgatcgccagtgga 141	1e-07	25/25 (100%)
200066_at	705	351	CB549788.1	Probe Seq: 1 gaagatggaagctgatggggttgaa 25	EST Seq: 173 gaagatggaagctgatggggttgaa 197	1e-07	25/25 (100%)
200067_x_at	629	623	CB228979.1	Probe Seq: 1 tctttcccccttttaatttgtgatg 25	EST Seq: 140 tctttcccccttttaatgtgtgatg 164	3e-05	24/25 (96%)
200067_x_at	175	583	CB228979.1	Probe Seq: 1 tgaccccatttatgtgtaggagcac 25	EST Seq: 170 tgacccaatttatgtgtaggagcac 194	3e-05	24/25 (96%)
200067_x_at	597	431	CB228979.1	Probe Seq: 1 gtaggagcactacaccattggtttc 25	EST Seq: 185 gtaggagcactacaccattggtttc 209	1e-07	25/25 (100%)
200067_x_at	363	3	CB228979.1	Probe Seq: 1 attggtttccaatactgcacacat 24	EST Seq: 201 attggtttccagtactgcacacat 224	0.0001	23/24 (95%)
200067_x_at	152	471	CB228979.1	Probe Seq: 1 gtgcagaaagtatcttcctccaggc 25	EST Seq: 240 gtgcagaaagtatcttcctgcaggc 264	3e-05	24/25 (96%)
200073_s_at	348	533	CB555245.1	Probe Seq: 1 ggaagagctcgtggaagaggtggtg 25	EST Seq: 565 ggaagagctcgtggaagaggtggtg 589	1e-07	25/25 (100%)
200073_s_at	337	405	CB555245.1	Probe Seq: 1 gagtggttatgggaaggtatccagg 25	EST Seq: 598 gagtggttatgggaaggtatccagg 622	1e-07	25/25 (100%)
200073_s_at	393	503	CB551812.1	Probe Seq: 1 ggtggtcatcaaaatagctacaaac 25	EST Seq: 596 ggtggtcatcagaatagctacaaac 620	3e-05	24/25 (96%)
200073_s_at	147	157	CB230998.1	Probe Seq: 1 aattttttgtatcaagtccctgaat 25	EST Seq: 67 aattttttgtatcaagtccctgaat 91	1e-07	25/25 (100%)
200073_s_at	450	55	CB230998.1	Probe Seq: 1 agtccctgaatggaagtatgacgtt 25	EST Seq: 81 agtccctgaatggaagtatgacgtt 105	1e-07	25/25 (100%)
200073_s_at	683	429	CB230998.1	Probe Seq: 1 gtatgacgttgggtccctctgaagt 25	EST Seq: 96 gtatgacgttgggtccctctgaagt 120	1e-07	25/25 (100%)
200073_s_at	36	495	CB230998.1	Probe Seq: 1 gggtccctctgaagtttaattctga 25	EST Seq: 106 gggtccctctgaagtttaattctga 130	1e-07	25/25 (100%)
200073_s_at	500	349	CB230998.1	Probe Seq: 1 gaagtttaattctgagttctcatta 25	EST Seq: 116 gaagtttaattctgagttctcatta 140	1e-07	25/25 (100%)
200073_s_at	645	69	CB230998.1	Probe Seq: 1 agaaatttgctttcattgttttatt 25	EST Seq: 143 agaaatttgctttcattgttttatt 167	1e-07	25/25 (100%)
200074_s_at	275	629	CB230107.1	Probe Seq: 1 tcagaacagggctttggtcgatgga 25	EST Seq: 64 tcagaactgggctttggtcgatgga 88	3e-05	24/25 (96%)
200074_s_at	33	475	CB555095.1	Probe Seq: 1 ggctttggtcgatggaccttgcact 25	EST Seq: 123 ggctttggtcgatggaccttgcact 147	1e-07	25/25 (100%)
200074_s_at	142	33	CB230393.1	Probe Seq: 1 atgcagctcactgatttcatcctc 24	EST Seq: 188 atgcagctcactgatttcatcctc 211	5e-07	24/24 (100%)
200074_s_at	564	115	CB230393.1	Probe Seq: 3 atgggcagccacacgatgggcca 25	EST Seq: 280 atgggcagccacacgatgggcca 302	2e-06	23/23 (100%)
200074_s_at	620	537	CB228718.1	Probe Seq: 1 ggcagccacacgatgggccaagaa 24	EST Seq: 283 ggcagccacacgatgggccaagaa 306	5e-07	24/24 (100%)
200074_s_at	105	355	CB230393.1	Probe Seq: 1 gaagcttcaaaaggcagctctcc 23	EST Seq: 409 gaagcttcaaaaggcagctctcc 431	2e-06	23/23 (100%)
200074_s_at	463	333	CB310493.1	Probe Seq: 1 gcacctggtactaagggtactgctg 25	EST Seq: 456 gcacctggtactaagggtgctgctg 480	3e-05	24/25 (96%)
200074_s_at	526	595	CB555095.1	Probe Seq: 1 tgctgctgctaaagttccagcaaaa 25	EST Seq: 468 tgctgctgctaaagttccagcaaaa 492	1e-07	25/25 (100%)
200077_s_at	282	7	CB553320.1	Probe Seq: 1 attctactccgatgatcggctgaat 25	EST Seq: 288 attctactccgatgatcggctgaat 312	1e-07	25/25 (100%)
200077_s_at	613	223	CB553320.1	Probe Seq: 1 ctccgaaccttcagctttttgggct 25	EST Seq: 565 ctccgaaccttcagctttttgggct 589	1e-07	25/25 (100%)
200077_s_at	214	353	CB553320.1	Probe Seq: 1 gaaccttcagctttttgggctttga 25	EST Seq: 569 gaaccttcagctttttgggctttga 593	1e-07	25/25 (100%)
200077_s_at	62	693	BM423145.1	Probe Seq: 1 ttcatggcctacacgttcgagagag 25	EST Seq: 692 ttcatgggctacacgttcgagagag 716	3e-05	24/25 (96%)
200077_s_at	276	435	CB553280.1	Probe Seq: 1 gttcgagagagagtcttcgggagag 25	EST Seq: 416 gttcgagagagagtcttcgggagag 440	1e-07	25/25 (100%)
200077_s_at	201	709	CB553280.1	Probe Seq: 1 ttgtccgcatgttgtaatcgtgcaa 25	EST Seq: 543 ttgtccgcatgttgtaattgtgcaa 567	3e-05	24/25 (96%)
200078_s_at	545	285	CB552634.1	Probe Seq: 1 ccaaggccatcggccatcggaacta 25	EST Seq: 411 ccaaggccattggccatcggaacta 435	3e-05	24/25 (96%)
200078_s_at	202	25	CB552634.1	Probe Seq: 1 atcggaactaccatgcaggctactc 25	EST Seq: 426 atcggaactaccatgcaggctactc 450	1e-07	25/25 (100%)
200078_s_at	360	591	CB552634.1	Probe Seq: 1 tgcaggctactccatgtttggggct 25	EST Seq: 439 tgcaggctactccatgtttggggct 463	1e-07	25/25 (100%)
200078_s_at	442	463	CB552634.1	Probe Seq: 1 gtctaacctcttctgtggagtctgc 25	EST Seq: 481 gtctaacctcttctgtggagtctgc 505	1e-07	25/25 (100%)
200078_s_at	21	55	CB552634.1	Probe Seq: 1 agtctgcgtgggcatcgtgggcagt 25	EST Seq: 499 agtctgcgtgggcatcgtgggcagt 523	1e-07	25/25 (100%)
200078_s_at	350	461	CB552634.1	Probe Seq: 1 gtcatcgtcgcaattcttcagacct 25	EST Seq: 614 gtcatcgtcgcaattcttcagacct 638	1e-07	25/25 (100%)
200078_s_at	160	427	CB550069.1	Probe Seq: 1 gatttggaggcactgcagtccaggc 25	EST Seq: 12 gatttggaggcactgcagtccaggc 36	1e-07	25/25 (100%)
200078_s_at	376	639	CB550069.1	Probe Seq: 1 tcaacccatcttcctagtgtttgtg 25	EST Seq: 110 tcaacccatcttcctagtgtttgtg 134	1e-07	25/25 (100%)
200081_s_at	79	99	CD768040.1	Probe Seq: 1 acttcgtactttctatgagaagcgt 25	EST Seq: 115 acttcgtactttttatgagaagcgt 139	3e-05	24/25 (96%)
200081_s_at	505	393	CB309019.1	Probe Seq: 1 gagaagcgtatggccacagaagttg 25	EST Seq: 132 gagaagcgtatggccagagaagttg 156	3e-05	24/25 (96%)
200081_s_at	545	303	CB309019.1	Probe Seq: 1 gcgtatggccacagaagttgctgct 25	EST Seq: 137 gcgtatggccagagaagttgctgct 161	3e-05	24/25 (96%)
200081_s_at	305	593	CD768040.1	Probe Seq: 1 tgctgctgacgctctgggtgaagaa 25	EST Seq: 154 tgctgctgacgctctgggtgaagaa 178	1e-07	25/25 (100%)
200081_s_at	400	347	CB228593.1	Probe Seq: 1 gaagggttatgtggtccgaatca 23	EST Seq: 212 gaagggttatgtggtccgaatca 234	2e-06	23/23 (100%)
200081_s_at	304	505	CB228593.1	Probe Seq: 1 ggtccgaatcagtggtgggaacgac 25	EST Seq: 224 ggtccgaatcattggtgggaacgac 248	3e-05	24/25 (96%)
200081_s_at	548	125	CB228593.1	Probe Seq: 1 aaacaaggtttccccatgaagcagg 25	EST Seq: 249 aaacaatgtttccccatgaagcagg 273	3e-05	24/25 (96%)
200081_s_at	495	511	CB309281.1	Probe Seq: 2 gtttccccatgaagcagggtgtct 25	EST Seq: 223 gtttccccatgaagcacggtgtct 246	0.0001	23/24 (95%)
200081_s_at	174	143	CB309281.1	Probe Seq: 1 aagcagggtgtcttgacccatggcc 25	EST Seq: 234 aagcacggtgtcttgacccatggcc 258	3e-05	24/25 (96%)
200082_s_at	47	615	CD767335.1	Probe Seq: 1 tcgagcgccaagatcgtgaagccca 25	EST Seq: 58 tcgagcgccaagatcgtgaagccca 82	1e-07	25/25 (100%)
200082_s_at	343	355	CD767335.1	Probe Seq: 1 gaagcccaatggcgagaagccggac 25	EST Seq: 75 gaagcccaatggcgagaagccggac 99	1e-07	25/25 (100%)
200082_s_at	238	243	CD767335.1	Probe Seq: 1 cggacgagttcgagtccggcatctc 25	EST Seq: 95 cggacgagttcgagtccggcatctc 119	1e-07	25/25 (100%)
200082_s_at	65	525	CD767335.1	Probe Seq: 1 ggagctggagatgaactcggacctc 25	EST Seq: 132 ggagctggagatgaactcggacctc 156	1e-07	25/25 (100%)
200082_s_at	474	557	CD767335.1	Probe Seq: 1 tggagatgaactcggacctcaaggc 25	EST Seq: 137 tggagatgaactcggacctcaaggc 161	1e-07	25/25 (100%)
200082_s_at	157	351	CD767699.1	Probe Seq: 1 gaagttggtggtggtcggaaagcta 25	EST Seq: 22 gaagttggtggtggtcggaaagcta 46	1e-07	25/25 (100%)
200082_s_at	32	319	CD767699.1	Probe Seq: 1 gctatcataatctttgttcccgttc 25	EST Seq: 43 gctatcataatctttgttcctgttc 67	3e-05	24/25 (96%)
200082_s_at	503	699	CD767699.1	Probe Seq: 1 ttcccgttcctcaactgaaatcttt 25	EST Seq: 59 ttcctgttcctcaactgaaatcttt 83	3e-05	24/25 (96%)
200082_s_at	138	437	CD767699.1	Probe Seq: 1 gttcagtgggaagcatgtcgtcttt 25	EST Seq: 126 gttcagtgggaagcatgttgtcttt 150	3e-05	24/25 (96%)
200082_s_at	47	355	CD767699.1	Probe Seq: 1 gaagcatgtcgtctttatcgctcag 25	EST Seq: 135 gaagcatgttgtctttatcgctcag 159	3e-05	24/25 (96%)
200084_at	330	103	CB229162.1	Probe Seq: 1 acttcctttcatattagcatcatca 25	EST Seq: 343 acttactttcatattagcatcatca 367	3e-05	24/25 (96%)
200084_at	487	657	CB229162.1	Probe Seq: 1 tagcatcatcaaccctctaattcac 25	EST Seq: 357 tagcatcatcagccctctaattcac 381	3e-05	24/25 (96%)
200084_at	491	231	CB229162.1	Probe Seq: 1 ctgctgccagtcacaatctaaatta 25	EST Seq: 535 ctgctgccagtcacaatctaaatta 559	1e-07	25/25 (100%)
200084_at	488	265	CB229162.1	Probe Seq: 1 cctgttactgagttagctctactct 25	EST Seq: 589 cctgttactgagttagctctactct 613	1e-07	25/25 (100%)
200084_at	447	79	CB229162.1	Probe Seq: 1 agctctactcttttggaccaaagca 25	EST Seq: 603 agctctactcttttggaccaaagca 627	1e-07	25/25 (100%)
200084_at	208	665	CB229162.1	Probe Seq: 1 tatgatcccaagtagtctttttata 25	EST Seq: 694 tatgatcccaagtagtctttttata 718	1e-07	25/25 (100%)
200085_s_at	413	517	CD767152.1	Probe Seq: 1 ggatgatggcaagacactgggcgag 25	EST Seq: 182 ggatgatggcaagacacttggcgag 206	3e-05	24/25 (96%)
200085_s_at	31	71	CD767152.1	Probe Seq: 1 agacactgggcgagtgtggcttcac 25	EST Seq: 193 agacacttggcgagtgtggcttcac 217	3e-05	24/25 (96%)
200085_s_at	234	299	CD767152.1	Probe Seq: 1 gccccaggactcgggaagcagtgcc 25	EST Seq: 341 gccccaggactcgggaaacagtgcc 365	3e-05	24/25 (96%)
200086_s_at	7	313	CD767261.1	Probe Seq: 1 gctcccagcttatatggatcggcgt 25	EST Seq: 140 gctcccagcttatgtggatcggcgt 164	3e-05	24/25 (96%)
200086_s_at	267	557	CD767261.1	Probe Seq: 1 tggagcagcctctccatggatgaga 25	EST Seq: 246 tggagcagcctctccatggatgaga 270	1e-07	25/25 (100%)
200086_s_at	592	371	CD767261.1	Probe Seq: 1 gacaaagagtgggtggccaagcaga 25	EST Seq: 438 gacaaagagtgggtggccatgcaga 462	3e-05	24/25 (96%)
200086_s_at	434	201	CD767261.1	Probe Seq: 1 catccagggcttagcctccaagtgg 25	EST Seq: 494 catccagggcttagcctccaagtgg 518	1e-07	25/25 (100%)
200086_s_at	663	317	CD767261.1	Probe Seq: 1 gcttagcctccaagtgggactacga 25	EST Seq: 502 gcttagcctccaagtgggactacga 526	1e-07	25/25 (100%)
200087_s_at	401	479	CB549131.1	Probe Seq: 1 gtgtcagcattagggttttggtttt 25	EST Seq: 371 gtgtcagcattagggtttgggtttt 395	3e-05	24/25 (96%)
200087_s_at	595	709	CB549131.1	Probe Seq: 1 ttggcacatgtgaatcttgttttgt 25	EST Seq: 419 ttggcacatgtgaatcttgttttgt 443	1e-07	25/25 (100%)
200087_s_at	204	115	CB549131.1	Probe Seq: 1 aaattactttctcttgttctctgat 25	EST Seq: 452 aaatgactttctcttgttctctgat 476	3e-05	24/25 (96%)
200087_s_at	568	677	CB549131.1	Probe Seq: 1 tttctcttgttctctgatgatgggt 25	EST Seq: 459 tttctcttgttctctgatgatgggt 483	1e-07	25/25 (100%)
200087_s_at	665	415	CB549131.1	Probe Seq: 1 gatgatccaggattatgttgtgact 25	EST Seq: 518 gatgatccaggattatgttgtgact 542	1e-07	25/25 (100%)
200088_x_at	568	349	CB309546.1	Probe Seq: 1 gaagttcgaccccaacgagatcaaa 25	EST Seq: 100 gaagttcgaccccaacgagatcaaa 124	1e-07	25/25 (100%)
200088_x_at	131	53	CB309546.1	Probe Seq: 1 agtcgtatacctgaggtgcaccgga 25	EST Seq: 124 agtcgtatacctgaggtgcaccgga 148	1e-07	25/25 (100%)
200088_x_at	543	313	CB309546.1	Probe Seq: 1 gcaacgggtgactggaagggcctga 25	EST Seq: 236 gcaacgggtgactggaagggcctga 260	1e-07	25/25 (100%)
200088_x_at	507	383	CB309546.1	Probe Seq: 1 gaccattcagaacagacaggcccag 25	EST Seq: 277 gaccattcagaacagacaggcccag 301	1e-07	25/25 (100%)
200088_x_at	642	547	CB309546.1	Probe Seq: 1 ggcccagattgaggtggtgccttct 25	EST Seq: 295 ggcccagattgaggtggtgccttct 319	1e-07	25/25 (100%)
200089_s_at	202	343	CB230560.1	Probe Seq: 1 gaatcttgaaaagcccagagatcca 25	EST Seq: 247 gaatcttgnaaagcccagagatcca 271	8e-06	24/25 (96%)
200089_s_at	676	613	CB230934.1	Probe Seq: 1 tcgccaggccaggaatcacaagc 23	EST Seq: 655 tcgccaggccaggaatcacaagc 677	2e-06	23/23 (100%)
200089_s_at	139	417	CB550470.1	Probe Seq: 1 gatgagaaggcggcggttgcaggc 24	EST Seq: 394 gatgagaaggcggcggttgcaggc 417	5e-07	24/24 (100%)
200089_s_at	463	545	CB550470.1	Probe Seq: 1 ggcggcggttgcaggcaagaagcct 25	EST Seq: 402 ggcggcggttgcaggccagaagcct 426	3e-05	24/25 (96%)
200089_s_at	474	267	CB308954.1	Probe Seq: 1 cctgctgcataaactcttaaatttg 25	EST Seq: 357 cctgctgcatgaactcttaaatttg 381	3e-05	24/25 (96%)
200091_s_at	462	297	CB550898.1	Probe Seq: 1 gccgcctaaggacgacaagaagaag 25	EST Seq: 25 gccgcccaaggacgacaagaagaag 49	3e-05	24/25 (96%)
200091_s_at	441	383	CB550898.1	Probe Seq: 1 gacgctggaaagtcggccaagaaag 25	EST Seq: 53 gacgccggaaagtcggccaagaaag 77	3e-05	24/25 (96%)
200091_s_at	402	455	CB550898.1	Probe Seq: 1 gtgaacaaatccgggggcaaggcca 25	EST Seq: 89 gtgaacaaatctgggggcaaggcca 113	3e-05	24/25 (96%)
200091_s_at	35	493	CB550898.1	Probe Seq: 1 gggacaagctcaataacttagtctt 25	EST Seq: 144 gggacaagctcaataacttagtctt 168	1e-07	25/25 (100%)
200091_s_at	102	661	CB229083.1	Probe Seq: 1 tagtcttgtttgacaaagctaccta 25	EST Seq: 204 tagtctagtttgacaaagctaccta 228	3e-05	24/25 (96%)
200091_s_at	182	99	CB550898.1	Probe Seq: 1 actctgtaaggaagttcccaactat 25	EST Seq: 193 actctgtaaggaagttcccaactat 217	1e-07	25/25 (100%)
200091_s_at	297	215	CB550898.1	Probe Seq: 1 ctataaacttataaccccagctgt 24	EST Seq: 214 ctataaacttataaccccagctgt 237	5e-07	24/24 (100%)
200091_s_at	89	137	CB550898.1	Probe Seq: 1 aactggtttcaaagcacagagctca 25	EST Seq: 315 aactggtttcaaagcacagagctca 339	1e-07	25/25 (100%)
200092_s_at	229	617	CD767777.1	Probe Seq: 1 tctggtctcggccgcagaagcgaga 25	EST Seq: 10 tctggtctcggctgcagaagcgaga 34	3e-05	24/25 (96%)
200092_s_at	322	381	CB228758.1	Probe Seq: 1 gacgaagggaacgtcatcgtttgga 25	EST Seq: 33 gacgaagggaacgtcaccgtttgga 57	3e-05	24/25 (96%)
200092_s_at	73	21	CD767777.1	Probe Seq: 1 ataagacgcacacgttgtgccgccg 25	EST Seq: 71 ataagacgcacacattgtgccgccg 95	3e-05	24/25 (96%)
200092_s_at	483	435	CB312326.1	Probe Seq: 1 gtataactggagtgccaaggctaaa 25	EST Seq: 168 gtataactggagtgctaaggctaaa 192	3e-05	24/25 (96%)
200092_s_at	45	533	CB548624.1	Probe Seq: 1 ggaactggtcgaatgaggcacctaa 25	EST Seq: 163 ggaactggtcgaatgagacacctaa 187	3e-05	24/25 (96%)
200092_s_at	696	571	CB548624.1	Probe Seq: 1 tgtataccgcagattcaggcatgga 25	EST Seq: 192 tgtataccgtagattcaggcatgga 216	3e-05	24/25 (96%)
200092_s_at	242	427	CD767777.1	Probe Seq: 1 gattcaggcatggattccgtgaagg 25	EST Seq: 251 gattcaggcatggattccgtgaagg 275	1e-07	25/25 (100%)
200092_s_at	683	217	CD767777.1	Probe Seq: 1 ctaaacccaagagggcagctgttgc 25	EST Seq: 284 ctaaacccaagagggcagctgttgc 308	1e-07	25/25 (100%)
200092_s_at	9	81	CD767777.1	Probe Seq: 1 agctgttgcagcatccagttcatct 25	EST Seq: 300 agctgttgcagcatctagttcatct 324	3e-05	24/25 (96%)
200092_s_at	541	345	CD767777.1	Probe Seq: 1 gaatgtcaacgattagtcatgcaat 25	EST Seq: 328 gaatgtcaacgattagtcatgcaat 352	1e-07	25/25 (100%)
200093_s_at	60	239	CB312401.1	Probe Seq: 1 ctggtggcgacacgatctttgggaa 25	EST Seq: 136 ctggtggcgacacgatcttcgggaa 160	3e-05	24/25 (96%)
200093_s_at	277	679	CB312401.1	Probe Seq: 1 ttttgaggatgaccggtgccttgct 25	EST Seq: 194 ttttgaggatgaccagtgccttgct 218	3e-05	24/25 (96%)
200093_s_at	481	219	CB312401.1	Probe Seq: 1 ctcaagcaccaacacattttctggt 25	EST Seq: 235 ctcaagcaccaacacattttctggt 259	1e-07	25/25 (100%)
200093_s_at	405	111	CB312401.1	Probe Seq: 1 acacattttctggtgatacccaaga 25	EST Seq: 246 acacattttctggtgatacccaaga 270	1e-07	25/25 (100%)
200093_s_at	261	87	CB312401.1	Probe Seq: 1 acccaagaaacatatatcccagatt 25	EST Seq: 263 acccaagaaacatatatcccagatt 287	1e-07	25/25 (100%)
200093_s_at	154	71	CB312401.1	Probe Seq: 1 agaaatgtgctgctgatctgggcct 25	EST Seq: 343 agaaatgtgctgctgatctgggcct 367	1e-07	25/25 (100%)
200093_s_at	438	419	CB312401.1	Probe Seq: 1 gatctgggcctgaataagggtta 23	EST Seq: 357 gatctgggcctgaataagggtta 379	2e-06	23/23 (100%)
200093_s_at	703	31	CB312388.1	Probe Seq: 1 atgaaggttcagatggtggacagtc 25	EST Seq: 347 atgaaggttcagatggtggacagtc 371	1e-07	25/25 (100%)
200093_s_at	186	35	CB309990.1	Probe Seq: 1 atgttcttggaggtcggcaaatgc 24	EST Seq: 348 atgttcttggaggtcggcagatgc 371	0.0001	23/24 (95%)
200093_s_at	650	265	CB312401.1	Probe Seq: 1 tcctggttaagcacgttttggggat 25	EST Seq: 470 tcctggttaaacacgttttggggat 494	3e-05	24/25 (96%)
200095_x_at	632	447	CB554808.1	Probe Seq: 1 gtatccagtatctccgtgattacct 25	EST Seq: 194 gtatccagtatctccgtgattacct 218	1e-07	25/25 (100%)
200095_x_at	466	303	CB554808.1	Probe Seq: 1 gcgacctgcgagactcacaagaggg 25	EST Seq: 306 gcgacctgcgagactcacaagaggg 330	1e-07	25/25 (100%)
200095_x_at	594	217	CB554808.1	Probe Seq: 1 ctacagacggagtgctgtgccacct 25	EST Seq: 348 ctacagacggagtgctgtgccacct 372	1e-07	25/25 (100%)
200095_x_at	159	289	CB554808.1	Probe Seq: 1 gccacctggtgccgacaagaaagcc 25	EST Seq: 366 gccacctggtgctgacaagaaagcc 390	3e-05	24/25 (96%)
200095_x_at	116	365	CB554808.1	Probe Seq: 1 gaaagccgaggctggggctgggtca 25	EST Seq: 384 gaaagccgaggctggggctgggtca 408	1e-07	25/25 (100%)
200095_x_at	283	545	CB311485.1	Probe Seq: 1 ggctgggtcagcaaccgaattccag 25	EST Seq: 218 ggctgggtcagcaactgaattccag 242	3e-05	24/25 (96%)
200095_x_at	26	337	CB311485.1	Probe Seq: 1 gcaaccgaattccagtttagaggcg 25	EST Seq: 228 gcaactgaattccagtttagaggcg 252	3e-05	24/25 (96%)
200095_x_at	397	59	CB554808.1	Probe Seq: 1 agaggcggatttggtcgtggacgtg 25	EST Seq: 427 agaggcggatttggtcgtggacgtg 451	1e-07	25/25 (100%)
200095_x_at	543	229	CB311573.1	Probe Seq: 1 cgtggtcagccacctcagtaaaatt 25	EST Seq: 518 cgtggtcagccccctcagtaaaatt 542	3e-05	24/25 (96%)
200096_s_at	161	137	CB312121.1	Probe Seq: 1 aaccggggagttatcattaccatgt 25	EST Seq: 119 aaccggggagttatcattaccatgt 143	1e-07	25/25 (100%)
200096_s_at	657	431	CB312121.1	Probe Seq: 1 gttggtgacctgttcagtttgctgc 25	EST Seq: 142 gttggtgacctgttcggtttgctgc 166	3e-05	24/25 (96%)
200096_s_at	556	271	CB551584.1	Probe Seq: 1 ccattagctgccttaaacgttaaca 25	EST Seq: 215 ccatcagctgccttaaacgttaaca 239	3e-05	24/25 (96%)
200096_s_at	182	229	CB551584.1	Probe Seq: 1 ctgccttaaacgttaacagcacatt 25	EST Seq: 222 ctgccttaaacgttaacagcacatt 246	1e-07	25/25 (100%)
200096_s_at	89	131	CB551584.1	Probe Seq: 1 aacagcacatttgaatgccttattc 25	EST Seq: 236 aacagcacatttgaatgccttattc 260	1e-07	25/25 (100%)
200096_s_at	548	343	CB551584.1	Probe Seq: 1 gaatgccttattctacaatgcagc 24	EST Seq: 248 gaatgccttattctacaatgcagc 271	5e-07	24/24 (100%)
200096_s_at	222	695	CB551584.1	Probe Seq: 1 ttctcacgtgggaatcagtgaagtg 25	EST Seq: 441 ttctcacatgggaatcagtgaagtg 465	3e-05	24/25 (96%)
200097_s_at	572	145	CB309601.1	Probe Seq: 1 aagtttaattttcagctcctctgtt 25	EST Seq: 346 aagtttgattttcagctcctctgtt 370	3e-05	24/25 (96%)
200097_s_at	199	679	CB309601.1	Probe Seq: 1 tttcagctcctctgttggacatata 25	EST Seq: 355 tttcagctcctctgttggacatata 379	1e-07	25/25 (100%)
200097_s_at	452	555	CB309601.1	Probe Seq: 1 tggacatataagtgcatctcttgtt 25	EST Seq: 370 tggacatataagtgcatctcttgtt 394	1e-07	25/25 (100%)
200097_s_at	347	55	CB309601.1	Probe Seq: 1 agtgcatctcttgttggacataggc 25	EST Seq: 380 agtgcatctcttgttggacataggc 404	1e-07	25/25 (100%)
200097_s_at	587	617	CB309601.1	Probe Seq: 1 tctggtgatttcttgatggtttgga 25	EST Seq: 427 tctggtgatttcttgatggtttgga 451	1e-07	25/25 (100%)
200097_s_at	218	509	CB309601.1	Probe Seq: 1 ggtttggaagtctattgctgggaag 25	EST Seq: 444 ggtttggaagtctattgctgggaag 468	1e-07	25/25 (100%)
200097_s_at	129	371	CB309601.1	Probe Seq: 1 gaaattccatcatacatattcatgc 25	EST Seq: 468 gaaattccatcatacatattcatgc 492	1e-07	25/25 (100%)
200097_s_at	16	129	CB309601.1	Probe Seq: 1 aagaactaaggtggggagcagtact 25	EST Seq: 570 aagaactaaggtggggagcagtact 594	1e-07	25/25 (100%)
200099_s_at	26	707	CB554371.1	Probe Seq: 1 ttgaagtgagtcttgctgatttgca 25	EST Seq: 176 ttgaagtgagtcttgctgatttgca 200	1e-07	25/25 (100%)
200099_s_at	67	403	CB312706.1	Probe Seq: 1 gagtcttgctgatttgcagaatga 24	EST Seq: 235 gagtcttgctgatttgcagaatga 258	5e-07	24/24 (100%)
200099_s_at	536	123	CB553673.1	Probe Seq: 1 aaactgcctgactaacttccatggc 25	EST Seq: 266 aaactgcctgactaccttccatggc 290	3e-05	24/25 (96%)
200099_s_at	440	705	CB554371.1	Probe Seq: 1 ttgaagctcacgttgatgtcaagac 25	EST Seq: 338 ttgaagctcatgttgatgtcaagac 362	3e-05	24/25 (96%)
200099_s_at	577	397	CB310256.1	Probe Seq: 1 gagaggtgcagacaaatgacttgaa 25	EST Seq: 557 gagaggtgcaaacaaatgacttgaa 581	3e-05	24/25 (96%)
200593_s_at	534	353	CB312061.1	Probe Seq: 1 gaagcccaaaaactcttggagcaat 25	EST Seq: 507 gaagcccaaaaacttttggagcaat 531	3e-05	24/25 (96%)
200593_s_at	329	137	CB312061.1	Probe Seq: 1 aagcaaaaaggctcttccaccagaa 25	EST Seq: 542 aagcaaaaaggctcttccaccagaa 566	1e-07	25/25 (100%)
200593_s_at	271	407	CB312061.1	Probe Seq: 1 gaggtggtggccatagaggacgtgg 25	EST Seq: 631 gaggtggtggccatagaggacgtgg 655	1e-07	25/25 (100%)
200593_s_at	694	81	CB312061.1	Probe Seq: 1 agcccctgggaatcgtggcggatat 25	EST Seq: 692 agcccctgggaatcgtggcggatat 716	1e-07	25/25 (100%)
200594_x_at	147	395	CB311891.1	Probe Seq: 1 gagaacctcagcattgtgcacgata 25	EST Seq: 142 gagaacctcagcattgtgcacgata 166	1e-07	25/25 (100%)
200594_x_at	630	479	CB311891.1	Probe Seq: 1 gtgtcagtatttcagggttctacat 25	EST Seq: 174 gtgtcagtatttcagggttctacat 198	1e-07	25/25 (100%)
200594_x_at	393	227	CB311891.1	Probe Seq: 1 ctccccccatttctcacagagaata 25	EST Seq: 284 ctccccccatttctcacagagaata 308	1e-07	25/25 (100%)
200594_x_at	28	131	CB311891.1	Probe Seq: 1 aacagtcgggagtcattgtcacaat 25	EST Seq: 308 aacagtcgggagtcattgtcacaat 332	1e-07	25/25 (100%)
200594_x_at	308	379	CB311891.1	Probe Seq: 1 gactaagtggtcctcatgaattgca 25	EST Seq: 367 gactaagtggtcctcatgaattgca 391	1e-07	25/25 (100%)
200594_x_at	165	5	CB311891.1	Probe Seq: 1 attgcattaagactctgtactgctc 25	EST Seq: 386 attgcattaagactctgtactgctc 410	1e-07	25/25 (100%)
200594_x_at	657	571	CB311891.1	Probe Seq: 1 tgtactgctcatattacactccatc 25	EST Seq: 401 tgtactgctcatattacactccatc 425	1e-07	25/25 (100%)
200594_x_at	243	605	CB311891.1	Probe Seq: 1 tccatcctctctgtagtttgctggg 25	EST Seq: 420 tccatcctctctgtagtttgctggg 444	1e-07	25/25 (100%)
200595_s_at	406	351	CB311836.1	Probe Seq: 1 gaagaccctttaaagcagtgaatct 25	EST Seq: 429 gaagaccctttaaagcagtgaatct 453	1e-07	25/25 (100%)
200595_s_at	291	485	CB311836.1	Probe Seq: 1 gtggttgatacgtacctattttagg 25	EST Seq: 476 gtggttgatatgtacctattttagg 500	3e-05	24/25 (96%)
200595_s_at	587	17	CB310075.1	Probe Seq: 1 atagcaaactgcttttccattaatg 25	EST Seq: 472 atagtaaactgcttttccattaatg 496	3e-05	24/25 (96%)
200595_s_at	73	155	CB310075.1	Probe Seq: 1 aatggagaattcatgcctttcaagc 25	EST Seq: 493 aatggagaattcatgcctttcaagc 517	1e-07	25/25 (100%)
200596_s_at	501	33	CB552747.1	Probe Seq: 1 atgaccgtcgccgtgagagggatga 25	EST Seq: 602 atgaccgtcgccgtgagagggatga 626	1e-07	25/25 (100%)
200596_s_at	172	407	CB552747.1	Probe Seq: 1 gagggatgaccggcgtgatctaaga 25	EST Seq: 618 gagggatgaccggcgtgatctaaga 642	1e-07	25/25 (100%)
200596_s_at	167	517	CB311836.1	Probe Seq: 1 ggatggaccacagtacgacgttaag 25	EST Seq: 6 ggatggaccacagtacgacgttaag 30	1e-07	25/25 (100%)
200598_s_at	21	269	CB552270.1	Probe Seq: 1 cctgctgcatgtcacagacaccggt 25	EST Seq: 436 cctgctgcatgtcacagacaccggt 460	1e-07	25/25 (100%)
200598_s_at	394	533	CB552270.1	Probe Seq: 1 ggaagatggccagtcaacttctgaa 25	EST Seq: 553 ggaagatggccagtcaacttctgaa 577	1e-07	25/25 (100%)
200598_s_at	663	671	CB552270.1	Probe Seq: 1 tttggtgtcggtttctattccgcct 25	EST Seq: 591 tttggtgtcggttactattccgcct 615	3e-05	24/25 (96%)
200599_s_at	103	421	CB310036.1	Probe Seq: 1 gatcagagacatgcttcgacgaatt 25	EST Seq: 182 gatcagagacatgcttcgacgaatt 206	1e-07	25/25 (100%)
200599_s_at	377	683	CB308103.1	Probe Seq: 1 ttttggatcttgctgtggttttgtt 25	EST Seq: 344 ttttggatcttgctgtagttttgtt 368	3e-05	24/25 (96%)
200599_s_at	603	457	CB310036.1	Probe Seq: 1 gtcagggtatcttttaccagacact 25	EST Seq: 275 gtcaggatatcttttaccagacact 299	3e-05	24/25 (96%)
200599_s_at	274	615	CB308103.1	Probe Seq: 1 tcgcctcagtttgaacattgaccct 25	EST Seq: 444 tcgcctcagtttgaacattgaccct 468	1e-07	25/25 (100%)
200602_at	25	431	CB308545.1	Probe Seq: 1 gattgtacagaatcattgcttatga 25	EST Seq: 556 gattgtacagaatcattgcttatga 580	1e-07	25/25 (100%)
200602_at	480	593	CB308545.1	Probe Seq: 1 tgcttatgacatgatcgctttctac 25	EST Seq: 572 tgcttatgacatgatcgctttctac 596	1e-07	25/25 (100%)
200602_at	189	201	CB308545.1	Probe Seq: 1 catgatcgctttctacactgtatta 25	EST Seq: 581 catgatcgctttctacactgtatta 605	1e-07	25/25 (100%)
200602_at	399	419	CB308545.1	Probe Seq: 1 gatcgctttctacactgtattacat 25	EST Seq: 584 gatcgctttctacactgtattacat 608	1e-07	25/25 (100%)
200603_at	327	155	CB308273.1	Probe Seq: 1 aatgagttacttagaatgccataaa 25	EST Seq: 169 aatgagttacttagaatgccataaa 193	1e-07	25/25 (100%)
200603_at	385	129	CB308273.1	Probe Seq: 1 aaaattgcagtttcatgtatgtata 25	EST Seq: 191 aaaattgcagtttcatgtatgtata 215	1e-07	25/25 (100%)
200603_at	678	447	CB308273.1	Probe Seq: 1 gtatgtatataatcatgctcatgta 25	EST Seq: 207 gtatgtatataatcatgctcatgta 231	1e-07	25/25 (100%)
200603_at	384	141	CB308273.1	Probe Seq: 1 aagctttatctttgtgtaatctaag 25	EST Seq: 362 aagctttatctttgtgtaatctaag 386	1e-07	25/25 (100%)
200603_at	586	645	CB308273.1	Probe Seq: 1 taaaagtcattattcctgggcttgg 25	EST Seq: 442 taaaagtcattattcctgggcttgg 466	1e-07	25/25 (100%)
200603_at	336	87	CB308273.1	Probe Seq: 2 ccagtctgattataccatgtgtgc 25	EST Seq: 543 ccagtctgattataccatgtgtgc 566	5e-07	24/24 (100%)
200603_at	606	87	CB308273.1	Probe Seq: 1 accatgtgtgctaatatactttttt 25	EST Seq: 556 accatgtgtgctaatatactttttt 580	1e-07	25/25 (100%)
200604_s_at	343	287	CB552389.1	Probe Seq: 1 tggaccgacctagatttgaacgtgt 25	EST Seq: 7 tggaccgacctagatttgaacgtgt 31	1e-07	25/25 (100%)
200604_s_at	689	285	CB552927.1	Probe Seq: 1 ccaatccatgcttcactcatgca 23	EST Seq: 99 ccaatccatgcttcactcatgca 121	2e-06	23/23 (100%)
200604_s_at	366	319	CB552389.1	Probe Seq: 1 gcttcactcatgcaaactgctttat 25	EST Seq: 150 gcttcactcatgcagactgctttat 174	3e-05	24/25 (96%)
200604_s_at	348	5	CB552927.1	Probe Seq: 1 attgcaccattttcaatttggagca 25	EST Seq: 207 attgcaccatattcaatttggagca 231	3e-05	24/25 (96%)
200605_s_at	333	445	CB554160.1	Probe Seq: 1 gtattgagtcttaactgtatttcag 25	EST Seq: 549 gtattgagtcttaattgtatttcag 573	3e-05	24/25 (96%)
200605_s_at	478	443	CB554160.1	Probe Seq: 1 gtatttcagtattttccagcctta 24	EST Seq: 565 gtatttcagtattttccagcctta 588	5e-07	24/24 (100%)
200605_s_at	476	683	CB554160.1	Probe Seq: 1 ttttccagccttatgtgttacatta 25	EST Seq: 576 ttttccagccttacgtgttacatta 600	3e-05	24/25 (96%)
200605_s_at	242	11	CB554160.1	Probe Seq: 1 attattccaatgatacccaacagtt 25	EST Seq: 597 attattccaatgatacccaacagtt 621	1e-07	25/25 (100%)
200605_s_at	173	691	CB553375.1	Probe Seq: 1 ttcacagttctgtaatgtaggcact 25	EST Seq: 466 ttcacagttctgtaatgtaggcact 490	1e-07	25/25 (100%)
200605_s_at	78	37	CB553375.1	Probe Seq: 1 atgtaggcacttttattttcattgt 25	EST Seq: 480 atgtaggcacttttattttcgttgt 504	3e-05	24/25 (96%)
200605_s_at	698	379	CB553375.1	Probe Seq: 1 gactgcaagcatttttccatctgtg 25	EST Seq: 544 gactgcaagcgtttttccatctgtg 568	3e-05	24/25 (96%)
200605_s_at	620	275	CB553375.1	Probe Seq: 1 ccatctgtgtgcaactaactgactc 25	EST Seq: 560 ccatctgtgtgcaacgaactgactc 584	3e-05	24/25 (96%)
200605_s_at	329	567	CB551675.1	Probe Seq: 1 tgtgtttagctacctttttatattt 25	EST Seq: 544 tgtgtatagctacctttttatattt 568	3e-05	24/25 (96%)
200610_s_at	693	505	CB553066.1	Probe Seq: 1 ggtttggttttgtagacttcaacag 25	EST Seq: 411 ggtttggttttgtagacttcaacag 435	1e-07	25/25 (100%)
200610_s_at	138	517	CB553066.1	Probe Seq: 1 ggaggccatggaagacggtgaaatt 25	EST Seq: 460 ggaggccatggaagatggtgaaatt 484	3e-05	24/25 (96%)
200610_s_at	369	527	CB553066.1	Probe Seq: 1 tggactgggccaaacctaagggtga 25	EST Seq: 504 tggactgggccaaacctaagggtga 528	1e-07	25/25 (100%)
200610_s_at	262	147	CB309917.1	Probe Seq: 1 aagtttgaatagcttctgtccctc 24	EST Seq: 80 aagtttgaatagcttctgtccctc 103	5e-07	24/24 (100%)
200610_s_at	238	557	CB309917.1	Probe Seq: 1 tggggtttttactgttacctgatca 25	EST Seq: 137 tggggtttttactgttacctgatca 161	1e-07	25/25 (100%)
200610_s_at	701	89	CB309917.1	Probe Seq: 1 acctgatcaatgacagagccttctg 25	EST Seq: 153 acctgatcaatgacagagccttctg 177	1e-07	25/25 (100%)
200610_s_at	171	375	CB309917.1	Probe Seq: 1 gacagtatacagtcctgtggtctcc 25	EST Seq: 190 gacagtatacagtcctgtggtctcc 214	1e-07	25/25 (100%)
200610_s_at	292	565	CB309917.1	Probe Seq: 1 tgtggtctccttggaaatccgtcta 25	EST Seq: 205 tgtggtctccttggaaatccgtcta 229	1e-07	25/25 (100%)
200610_s_at	438	489	CB309917.1	Probe Seq: 1 gggcaataccgtgttggttttgact 25	EST Seq: 243 gggcaataccgtgttggttttgact 267	1e-07	25/25 (100%)
200610_s_at	187	17	CB309917.1	Probe Seq: 1 atagagctaacccttatctgtaagt 25	EST Seq: 302 atagagctaacccttatctgtaagt 326	1e-07	25/25 (100%)
200613_at	360	151	CB230648.1	Probe Seq: 1 aaggtgcgctacttgaaggtgtttg 25	EST Seq: 320 aaggtgcgctacttgaaggtatttg 344	3e-05	24/25 (96%)
200613_at	128	359	CB230648.1	Probe Seq: 1 gaactacagcgaccatgatgtcatc 25	EST Seq: 355 gaactacagcgaccatgatgtcatc 379	1e-07	25/25 (100%)
200613_at	341	415	CB230648.1	Probe Seq: 1 gatgtcatcaaatgggtgcgctaca 25	EST Seq: 371 gatgtcatcaaatgggtgcgctaca 395	1e-07	25/25 (100%)
200613_at	15	597	CB230648.1	Probe Seq: 1 tgcgctacattggccgcagtggcat 25	EST Seq: 387 tgcgctacattggccgcagcggcat 411	3e-05	24/25 (96%)
200613_at	436	679	CB230648.1	Probe Seq: 1 ttatgaaactcgctgctagctgcca 25	EST Seq: 412 ttatgaaactcgctgctagctgcca 436	1e-07	25/25 (100%)
200613_at	268	267	CB549728.1	Probe Seq: 1 cctgtctgtcctggcctaatgccag 25	EST Seq: 60 cctgtctgtcctggcctagtgccag 84	3e-05	24/25 (96%)
200613_at	101	473	CB549728.1	Probe Seq: 1 gtgaccaaagccaggtgggttccct 25	EST Seq: 97 gtgaccaaagccaggtgggttccct 121	1e-07	25/25 (100%)
200614_at	235	387	CB308145.1	Probe Seq: 1 gaccatgcaagactgtcagtgccaa 25	EST Seq: 379 gaccatgcaagactgtcaatgccaa 403	3e-05	24/25 (96%)
200614_at	399	73	CB308145.1	Probe Seq: 1 agcacatcgtacactggattgcagt 25	EST Seq: 421 agcacatcctacactggattgcagt 445	3e-05	24/25 (96%)
200614_at	315	125	CB308145.1	Probe Seq: 1 aaaaggccctctaacctatgcaggt 25	EST Seq: 504 aaaaggccctctaacctatgcaggt 528	1e-07	25/25 (100%)
200614_at	292	325	CB308145.1	Probe Seq: 1 gcaggtttccccattatgcatatag 25	EST Seq: 523 gcaggtttccccattatacatatag 547	3e-05	24/25 (96%)
200614_at	214	455	CB308145.1	Probe Seq: 1 gtaacaggtgcccttatgttgtgct 25	EST Seq: 579 gtaacaggtgcccttatgttgtgct 603	1e-07	25/25 (100%)
200614_at	370	665	CB308145.1	Probe Seq: 1 tatgttgtgctgtatcctgtgcttt 25	EST Seq: 593 tatgttgtgctgtatcctgtgcttt 617	1e-07	25/25 (100%)
200614_at	408	609	CB308145.1	Probe Seq: 1 tcctgtgctttttctgtgggaccat 25	EST Seq: 607 tcctgtgctttttctgtgggaccat 631	1e-07	25/25 (100%)
200614_at	624	237	CB308145.1	Probe Seq: 1 ctgtgggaccattccattcaggagc 25	EST Seq: 620 ctgtgggaccattccattcaggagc 644	1e-07	25/25 (100%)
200614_at	247	393	CB229721.1	Probe Seq: 1 gagcaccatgattccaatcttgtg 24	EST Seq: 548 gagcaccatgattccaatcttgtg 571	5e-07	24/24 (100%)
200620_at	105	473	CB228267.1	Probe Seq: 1 gtgcaactgttgctacagctgtgg 24	EST Seq: 524 gtgccactgttgctacagctgtgg 547	0.0001	23/24 (95%)
200620_at	449	565	CD767786.1	Probe Seq: 1 tgtggagcagtatgttccctctgag 25	EST Seq: 614 tgtggagcagtatgttccctctgag 638	1e-07	25/25 (100%)
200620_at	331	125	CD768106.1	Probe Seq: 2 aacagatatccagcttcttctctt 25	EST Seq: 30 aacaaatatccagcttcttctctt 53	0.0001	23/24 (95%)
200620_at	310	77	CD768106.1	Probe Seq: 1 agcttcttctcttgtggttgttaga 25	EST Seq: 41 agcttcttctcttgtggttgttaga 65	1e-07	25/25 (100%)
200620_at	48	327	CD768106.1	Probe Seq: 1 gcagggcctctacctacaaaagtga 25	EST Seq: 90 gcagggcctctacctacgaaagtga 114	3e-05	24/25 (96%)
200620_at	541	659	CD768106.1	Probe Seq: 1 tagacatctaaaattccactcctca 25	EST Seq: 166 tagacatctaaaattccactcctca 190	1e-07	25/25 (100%)
200622_x_at	175	275	BQ807925.1	Probe Seq: 1 ccttctccctctttgacaaggatgg 25	EST Seq: 147 ccttctccctctttgacaaggatgg 171	1e-07	25/25 (100%)
200622_x_at	472	413	BQ807925.1	Probe Seq: 1 gatggagatggcactatcaccacca 25	EST Seq: 167 gatggagatggcactatcaccacca 191	1e-07	25/25 (100%)
200622_x_at	175	581	BQ807925.1	Probe Seq: 1 tgagatccctgggacagaaccccac 25	EST Seq: 210 tgagatccctgggacagaaccccac 234	1e-07	25/25 (100%)
200622_x_at	42	73	BQ807925.1	Probe Seq: 1 agaaccccactgaagcagagctgca 25	EST Seq: 225 agaaccccactgaagcagagctgca 249	1e-07	25/25 (100%)
200622_x_at	305	355	BQ807925.1	Probe Seq: 1 gaacgggaccattgacttcccggag 25	EST Seq: 280 gaacgggaccattgacttcccggag 304	1e-07	25/25 (100%)
200622_x_at	108	521	BQ807925.1	Probe Seq: 1 ggagttcctgaccatgatggccaga 25	EST Seq: 301 ggagttcctgaccatgatggccaga 325	1e-07	25/25 (100%)
200622_x_at	406	39	BQ807925.1	Probe Seq: 1 aggcgttccgtgtctttgacaagga 25	EST Seq: 361 aggcgttccgtgtctttgacaagga 385	1e-07	25/25 (100%)
200622_x_at	647	563	BQ807925.1	Probe Seq: 1 tgggaatggctacatcagcgccgca 25	EST Seq: 386 tgggaacggctacatcagcgccgca 410	3e-05	24/25 (96%)
200622_x_at	316	297	BQ807925.1	Probe Seq: 1 gccgcagagctgcgtcacgtaatga 25	EST Seq: 405 gccgcagagctgcgtcacgtaatga 429	1e-07	25/25 (100%)
200624_s_at	301	81	CB554710.1	Probe Seq: 1 agctgtgttcactcttttatacaaa 25	EST Seq: 89 agctgtgttccctcttttatacaaa 113	3e-05	24/25 (96%)
200624_s_at	615	413	CB554710.1	Probe Seq: 1 gatgtctgttcatgtgttaagtgtt 25	EST Seq: 354 gatgtctgttcatgtgttaagtgtt 378	1e-07	25/25 (100%)
200624_s_at	229	441	CB554710.1	Probe Seq: 1 gtttttgttttatcagaatggcaac 25	EST Seq: 417 gtttttgttttatcaaaatggcaac 441	3e-05	24/25 (96%)
200624_s_at	383	65	CB554710.1	Probe Seq: 1 agagattgacttcctaagctactta 25	EST Seq: 459 agagattgacttcctaagctactta 483	1e-07	25/25 (100%)
200624_s_at	263	317	CB554710.1	Probe Seq: 1 gctacttaagacaacttgcaccact 25	EST Seq: 476 gctacttaagacaacttgcaccact 500	1e-07	25/25 (100%)
200624_s_at	113	129	CB554710.1	Probe Seq: 1 aagacaacttgcaccactaagaaa 24	EST Seq: 483 aagacaacttgcaccactaagaaa 506	5e-07	24/24 (100%)
200626_s_at	130	357	CB309580.1	Probe Seq: 1 gaacccgttttggttgcatttcatt 25	EST Seq: 546 gaacctgttttggttgcatttcatt 570	3e-05	24/25 (96%)
200626_s_at	327	157	CB309580.1	Probe Seq: 1 aatgcaggtgcagttttctgttaat 25	EST Seq: 607 aatgcaggtgcagttttctgttaat 631	1e-07	25/25 (100%)
200626_s_at	559	437	CB230970.1	Probe Seq: 1 gttaatgtcatgctgttgtttaggt 25	EST Seq: 535 gttaatgtcatgctggtgtttaggt 559	3e-05	24/25 (96%)
200627_at	240	273	CB552352.1	Probe Seq: 1 cctaagtctccttttcttcataaca 25	EST Seq: 648 cctaagtctccttttcttcataaca 672	1e-07	25/25 (100%)
200627_at	107	531	CB231163.1	Probe Seq: 1 ggaacaaattggctgacaccttact 25	EST Seq: 562 ggaacaaattggctgacaccttact 586	1e-07	25/25 (100%)
200630_x_at	494	95	CB309538.1	Probe Seq: 1 actgatggattccaaccttcctttt 25	EST Seq: 27 actgatggattccaaccttcctttt 51	1e-07	25/25 (100%)
200630_x_at	2	163	CB309538.1	Probe Seq: 1 aattttctccagtccctgggagcaa 25	EST Seq: 56 aattttctccagtccctgggagcaa 80	1e-07	25/25 (100%)
200630_x_at	190	575	CB309538.1	Probe Seq: 1 tgttcttgaggtctcttttctctac 25	EST Seq: 137 tgttcttgaggtctcttttctctac 161	1e-07	25/25 (100%)
200630_x_at	607	681	CB309538.1	Probe Seq: 1 ttttctctactccatggttctcaa 24	EST Seq: 152 ttttctctactccatggttctcaa 175	5e-07	24/24 (100%)
200630_x_at	363	655	CB309538.1	Probe Seq: 1 tacccctttctgttcgaagttcatt 25	EST Seq: 226 tacccctttctgttcgaagttcatt 250	1e-07	25/25 (100%)
200630_x_at	246	677	CB309538.1	Probe Seq: 1 tttatcccttcctgtctgaacaaaa 25	EST Seq: 251 tttatcccttcctgtctcaacaaaa 275	3e-05	24/25 (96%)
200630_x_at	546	21	CB309538.1	Probe Seq: 1 atcaacaccaccgagctctgtggga 25	EST Seq: 286 atcaccaccaccgagctctgtggga 310	3e-05	24/25 (96%)
200630_x_at	336	661	CB309538.1	Probe Seq: 3 ggcccctgtgtagtagtgcatag 25	EST Seq: 360 ggcccctgtgtagtagtgcatag 382	2e-06	23/23 (100%)
200630_x_at	530	657	CB309538.1	Probe Seq: 1 tagaattctagcttttttcctcctt 25	EST Seq: 380 tagaattctagcttttttcctcctt 404	1e-07	25/25 (100%)
200630_x_at	607	199	CB309538.1	Probe Seq: 1 catgtatctgtctactttctcttgt 25	EST Seq: 473 catgtatctgtctactttctcttgt 497	1e-07	25/25 (100%)
200632_s_at	630	507	CB230318.1	Probe Seq: 2 gtcacgttcttggatcctcagaac 25	EST Seq: 204 gtcacgttctaggatcctcagaac 227	0.0001	23/24 (95%)
200632_s_at	602	561	CB309391.1	Probe Seq: 1 tgggaactcacgtggggagcggtgg 25	EST Seq: 252 tgggaactcatgtggggagcggtgg 276	3e-05	24/25 (96%)
200632_s_at	106	271	CB309391.1	Probe Seq: 1 cctaacctttcgccgaatggggcag 25	EST Seq: 354 cctaacctttcgccgaatggggcag 378	1e-07	25/25 (100%)
200632_s_at	565	313	CB309391.1	Probe Seq: 1 gctcaccgtggattttctcatagga 25	EST Seq: 451 gctcacagtggattttctcatagga 475	3e-05	24/25 (96%)
200632_s_at	666	397	CB549983.1	Probe Seq: 1 gagaggctgagtacggatgggaaac 25	EST Seq: 119 gagaggctgagtacagatgggaaac 143	3e-05	24/25 (96%)
200632_s_at	163	3	CB549983.1	Probe Seq: 1 attgtgcacaagtctttccagagga 25	EST Seq: 145 attgtgcacaagtctttccagagga 169	1e-07	25/25 (100%)
200633_at	497	475	CB549706.1	Probe Seq: 1 gtgatggcattactctgcactatag 25	EST Seq: 93 gtgatggcattactctgcactatag 117	1e-07	25/25 (100%)
200633_at	147	323	CB549706.1	Probe Seq: 1 gcattactctgcactatagccattt 25	EST Seq: 99 gcattactctgcactatagccattt 123	1e-07	25/25 (100%)
200633_at	442	653	CB549706.1	Probe Seq: 1 tactctgcactatagccatttgccc 25	EST Seq: 103 tactctgcactatagccatttgccc 127	1e-07	25/25 (100%)
200633_at	213	293	CB549706.1	Probe Seq: 1 gccatttgccccaacttaagtttag 25	EST Seq: 117 gccatttgccccaacttaagtttag 141	1e-07	25/25 (100%)
200638_s_at	565	649	CB228779.1	Probe Seq: 1 tacagctgcagaagtgttcctttag 25	EST Seq: 482 tacagctgcagaaatgttcctttag 506	3e-05	24/25 (96%)
200638_s_at	69	653	CB229638.1	Probe Seq: 1 tacttgcctaacatgcatgtgctgt 25	EST Seq: 22 tacttgcctaacatgcatgtgctgt 46	1e-07	25/25 (100%)
200638_s_at	255	35	CB229638.1	Probe Seq: 1 atgatggctagctttgtttaatgtc 25	EST Seq: 76 atgatggctagctttgtttaatgtc 100	1e-07	25/25 (100%)
200639_s_at	658	215	CB311434.1	Probe Seq: 1 ctacctatcctgaatggtctgtcat 25	EST Seq: 510 ctacctatcctgaatggtctgtcat 534	1e-07	25/25 (100%)
200639_s_at	338	559	CB311434.1	Probe Seq: 1 tggtctgtcattgtctgcctttaaa 25	EST Seq: 524 tggtctgtcattgtctgcctttaaa 548	1e-07	25/25 (100%)
200639_s_at	109	21	CB311434.1	Probe Seq: 1 ataatgatggggctaagttataccc 25	EST Seq: 580 ataatgatggggctaagttataccc 604	1e-07	25/25 (100%)
200639_s_at	534	499	CB311434.1	Probe Seq: 1 ggggctaagttatacccaaagctca 25	EST Seq: 588 ggggctaagttatacccaaagctca 612	1e-07	25/25 (100%)
200639_s_at	404	541	CB311434.1	Probe Seq: 1 ggctaagttatacccaaagctcact 25	EST Seq: 590 ggctaagttatacccaaagctcact 614	1e-07	25/25 (100%)
200639_s_at	553	689	CB311434.1	Probe Seq: 3 acaaaatatttcctcagtacttt 25	EST Seq: 618 acaaaatatttcctcagtacttt 640	2e-06	23/23 (100%)
200639_s_at	687	113	CB311434.1	Probe Seq: 1 aaatatttcctcagtactttgcaga 25	EST Seq: 621 aaatatttcctcagtactttgcaga 645	1e-07	25/25 (100%)
200639_s_at	704	667	CB311434.1	Probe Seq: 1 tatttcctcagtactttgcagaaaa 25	EST Seq: 624 tatttcctcagtactttgcagaaaa 648	1e-07	25/25 (100%)
200640_at	295	459	CB311434.1	Probe Seq: 1 gtcaggtgcacaagattaccttcct 25	EST Seq: 281 gtcaggtgcacaagattaccttcct 305	1e-07	25/25 (100%)
200640_at	458	167	CB311434.1	Probe Seq: 1 caagattaccttcctgttttagcct 25	EST Seq: 291 caagattaccttccttttttagcct 315	3e-05	24/25 (96%)
200640_at	486	207	CB311434.1	Probe Seq: 1 cttgtcaccaaccattcttacttgg 25	EST Seq: 321 cttgtcaccaaccattcctacttgg 345	3e-05	24/25 (96%)
200640_at	280	139	CB311434.1	Probe Seq: 1 aaccattcttacttggtggccatgt 25	EST Seq: 330 aaccattcctacttggtggccatgt 354	3e-05	24/25 (96%)
200640_at	221	125	CB311434.1	Probe Seq: 2 aaaaggccgcatgatctttctggc 25	EST Seq: 362 aaaaggccgcatgatctttctggc 385	5e-07	24/24 (100%)
200640_at	32	243	CB311434.1	Probe Seq: 1 ctggctccactcagtgtctaaggca 25	EST Seq: 381 ctggctccactcagtgtctaaggca 405	1e-07	25/25 (100%)
200640_at	470	271	CB311434.1	Probe Seq: 1 cctcatcctatttactgcagcaaat 25	EST Seq: 442 cctcatcctatttactgcagcaaat 466	1e-07	25/25 (100%)
200640_at	178	337	CB311434.1	Probe Seq: 1 gcaaatctctccttagttgatgaga 25	EST Seq: 461 gcaaatctctccttagttgatgaga 485	1e-07	25/25 (100%)
200640_at	97	415	CB311434.1	Probe Seq: 1 gatgagactgtgtttatctcccttt 25	EST Seq: 479 gatgagattgtgtttatctcccttt 503	3e-05	24/25 (96%)
200641_s_at	45	127	CB555701.1	Probe Seq: 1 aaaagttcttgatccccaatgcttc 25	EST Seq: 387 aaaagttcttgatccccaatgcttc 411	1e-07	25/25 (100%)
200641_s_at	58	427	CB555701.1	Probe Seq: 1 gattactaccgttacttggctgagg 25	EST Seq: 452 gattactatcgttacttggctgagg 476	3e-05	24/25 (96%)
200641_s_at	246	529	CB555701.1	Probe Seq: 1 ggaaatgcaaccaacacatcctatc 25	EST Seq: 556 ggaaatgcaaccaacacatcctatc 580	1e-07	25/25 (100%)
200641_s_at	413	111	CB550652.1	Probe Seq: 3 acatcctatcagactgggtctgg 25	EST Seq: 569 acatcctatcagactgggtctgg 591	2e-06	23/23 (100%)
200641_s_at	302	5	CB554035.1	Probe Seq: 1 attctgaactccccagagaaagcct 25	EST Seq: 559 attctgaactccccagagaaagcct 583	1e-07	25/25 (100%)
200641_s_at	141	141	CB551091.1	Probe Seq: 1 aagcctgctctcttgcaaagacagc 25	EST Seq: 358 aagcctgctctcttgcaaagacagc 382	1e-07	25/25 (100%)
200641_s_at	124	451	CB228779.1	Probe Seq: 3 agaccatttgtcatccatgctgt 25	EST Seq: 3 agaccatttgtcatccatgctgt 25	2e-06	23/23 (100%)
200641_s_at	2	203	CB551091.1	Probe Seq: 1 catccatgctgtcccacaaatagtt 25	EST Seq: 593 catccatgctgtcccacaaatagtt 617	1e-07	25/25 (100%)
200642_at	92	233	CB308551.1	Probe Seq: 2 tgaagggcgacggcccagtgcagg 25	EST Seq: 106 tgaagggcgacagcccagtgcagg 129	0.0001	23/24 (95%)
200642_at	567	325	CB308551.1	Probe Seq: 1 gcagggcatcatcaatttcgagcag 25	EST Seq: 125 gcagggcaccatcaatttcgagcag 149	3e-05	24/25 (96%)
200642_at	564	379	CB308551.1	Probe Seq: 1 gactgaaggcctgcatggattccat 25	EST Seq: 197 gactgaaggcctgcatggattccat 221	1e-07	25/25 (100%)
200642_at	394	217	CB308551.1	Probe Seq: 1 ctcactttaatcctctatccaga 23	EST Seq: 268 ctcactttaatcctctatccaga 290	2e-06	23/23 (100%)
200642_at	531	397	CB308551.1	Probe Seq: 1 gagaggcatgttggagacttgggca 25	EST Seq: 316 gagaggcatgttggagacctgggca 340	3e-05	24/25 (96%)
200642_at	173	429	CB308551.1	Probe Seq: 1 gattctgtgatctcactctcaggag 25	EST Seq: 385 gattctgtgatctcgctctcaggag 409	3e-05	24/25 (96%)
200642_at	85	47	CB308551.1	Probe Seq: 1 aggagaccattgcatcattggccgc 25	EST Seq: 405 aggagaccattccatcattggccgc 429	3e-05	24/25 (96%)
200642_at	328	261	CB308551.1	Probe Seq: 1 ccgcacactggtggtccatgaaaaa 25	EST Seq: 426 ccgcacattggtggtccatgaaaaa 450	3e-05	24/25 (96%)
200642_at	491	515	CB230119.1	Probe Seq: 1 ggatcgcccaataaacattccctt 24	EST Seq: 533 ggatcgcccaataaacattccctt 556	5e-07	24/24 (100%)
200645_at	289	709	CB309438.1	Probe Seq: 3 gtcaacaatgtcattccacccac 25	EST Seq: 3 gtcaacaatgtcattccacccac 25	2e-06	23/23 (100%)
200645_at	497	469	CB312656.1	Probe Seq: 1 gtgccacaatgggtcagctgtacca 25	EST Seq: 314 gtgccacaatgggtcagctctacca 338	3e-05	24/25 (96%)
200645_at	157	695	CB312656.1	Probe Seq: 1 ttctttctctacattgcctacagtg 25	EST Seq: 358 ttctttctctacattgcctacagtg 382	1e-07	25/25 (100%)
200645_at	154	463	CD767614.1	Probe Seq: 1 gtctacggtctgtgaagctgctg 23	EST Seq: 18 gtctacggtctgtgaagctgctg 40	2e-06	23/23 (100%)
200645_at	269	515	CD767614.1	Probe Seq: 1 ggaggggggtctcattctacaaaga 25	EST Seq: 51 ggaggggggtctcattctacaaaga 75	1e-07	25/25 (100%)
200645_at	530	1	CD767614.1	Probe Seq: 1 aggaccggcacttcttaatgtttg 24	EST Seq: 139 aggacgggcacttcttaatgtttg 162	0.0001	23/24 (95%)
200645_at	190	225	CD767614.1	Probe Seq: 1 ctctccagcctctcttaggaggggt 25	EST Seq: 170 ctctccagcctctcttcggaggggt 194	3e-05	24/25 (96%)
200645_at	647	399	CD767614.1	Probe Seq: 1 gagttggcatcttgtaactctcctt 25	EST Seq: 202 gagttggcatcttgtacctctcctt 226	3e-05	24/25 (96%)
200647_x_at	619	63	CB550389.1	Probe Seq: 1 agagtcactgaggacctacctcttc 25	EST Seq: 149 agagtcactgaggacctacctcttc 173	1e-07	25/25 (100%)
200647_x_at	283	269	CB550389.1	Probe Seq: 1 cctcttcacctacagcagtgtcta 24	EST Seq: 167 cctcttcacctacagcagtgtcta 190	5e-07	24/24 (100%)
200647_x_at	644	53	CB550389.1	Probe Seq: 1 agtgtctatgactccatcagcatgg 25	EST Seq: 183 agtgtctacgactccatcagcatgg 207	3e-05	24/25 (96%)
200647_x_at	193	375	CB550389.1	Probe Seq: 1 gacatgtttgagctggatctgccca 25	EST Seq: 219 gacatgtttgagctggatctgccca 243	1e-07	25/25 (100%)
200647_x_at	282	97	CB550389.1	Probe Seq: 1 actgtgcactccatcatcagcaaaa 25	EST Seq: 243 actgtgcactccatcatcagcaaaa 267	1e-07	25/25 (100%)
200647_x_at	706	187	CB550389.1	Probe Seq: 1 cagcagaacctggctctgcagctgg 25	EST Seq: 348 cagcagaacctggccctgcagctgg 372	3e-05	24/25 (96%)
200647_x_at	515	125	CB550389.1	Probe Seq: 1 aaaaacgagggctacatgcgccgcg 25	EST Seq: 474 aaaaacgagggctacatgcgccgcg 498	1e-07	25/25 (100%)
200648_s_at	3	293	CD767233.1	Probe Seq: 1 gccattgagaaactaagcaagcggc 25	EST Seq: 168 gccattgagaaactaagcaagcggc 192	1e-07	25/25 (100%)
200648_s_at	575	123	CD767233.1	Probe Seq: 1 aaactaagcaagcggcaccagtacc 25	EST Seq: 177 aaactaagcaagcggcaccagtacc 201	1e-07	25/25 (100%)
200648_s_at	547	261	CD767233.1	Probe Seq: 1 ccgacgtctaactggattccatgaa 25	EST Seq: 242 ccgacgcctaactggattccatgaa 266	3e-05	24/25 (96%)
200648_s_at	670	513	CD767233.1	Probe Seq: 1 ggattccatgaaacctccaacatca 25	EST Seq: 255 ggattccatgaaacctccaacatca 279	1e-07	25/25 (100%)
200648_s_at	338	129	CD767233.1	Probe Seq: 1 aacctccaacatcaacgacttttct 25	EST Seq: 266 aacctccaacatcaacgacttttct 290	1e-07	25/25 (100%)
200648_s_at	358	151	CD767233.1	Probe Seq: 1 aatcgtagcgccagcatacgcattc 25	EST Seq: 303 aatcgtagcgccagcatacgcattc 327	1e-07	25/25 (100%)
200648_s_at	99	265	CD767233.1	Probe Seq: 1 ccggactgttggccaggagaagaag 25	EST Seq: 329 ccggactgttggccaggagaagaag 353	1e-07	25/25 (100%)
200648_s_at	498	263	CD767233.1	Probe Seq: 1 ccgcacgtgtcttctcaatgaaacc 25	EST Seq: 419 ccgcacgtgtcttctcaatgaaacc 443	1e-07	25/25 (100%)
200648_s_at	248	167	CD767233.1	Probe Seq: 1 caatgaaaccggcgatgagcccttc 25	EST Seq: 434 caatgaaaccggcgatgagcccttc 458	1e-07	25/25 (100%)
200648_s_at	509	613	CD767964.1	Probe Seq: 1 tcccagttgtcccgattgtaactca 25	EST Seq: 54 tcccagttgtcccaattgtaactca 78	3e-05	24/25 (96%)
200650_s_at	148	117	CB308804.1	Probe Seq: 1 aaatccacagctatatcctgatgct 25	EST Seq: 15 aaatccacagctatatcctgatgct 39	1e-07	25/25 (100%)
200650_s_at	335	385	CB308804.1	Probe Seq: 2 agccaggtggatgtttaccgtgtg 25	EST Seq: 134 agccaggtggatgtttactgtgtg 157	0.0001	23/24 (95%)
200650_s_at	136	605	CB308804.1	Probe Seq: 1 tccttcactgaacatgcctagtcca 25	EST Seq: 175 tccttcactgaacatgcctagtcca 199	1e-07	25/25 (100%)
200650_s_at	187	37	CB308804.1	Probe Seq: 1 atgtcttgtgcataattcttccaaa 25	EST Seq: 255 atgtcttgtgcataattgttccaaa 279	3e-05	24/25 (96%)
200651_at	11	171	CB551695.1	Probe Seq: 1 caagctatggaataccctgggtgtg 25	EST Seq: 470 caagctatggaataacctgggtgtg 494	3e-05	24/25 (96%)
200651_at	243	181	CB551695.1	Probe Seq: 1 cactgtccaggatgagagccactca 25	EST Seq: 503 cactgtccacgatgagagccactca 527	3e-05	24/25 (96%)
200651_at	308	97	CB308919.1	Probe Seq: 2 ctgcaagctgaagaccaaccacat 25	EST Seq: 493 ctgcaagctgaagaccagccacat 516	0.0001	23/24 (95%)
200651_at	20	551	CB553058.1	Probe Seq: 1 ggccaggccatgttatgggatctca 25	EST Seq: 596 ggccaggccatgtcatgggatctca 620	3e-05	24/25 (96%)
200651_at	660	105	CB311251.1	Probe Seq: 1 acaggccccagcatcaagatctggg 25	EST Seq: 441 acaggtcccagcatcaagatctggg 465	3e-05	24/25 (96%)
200651_at	359	73	CB311251.1	Probe Seq: 1 agaagttatcagtaccagcagcaag 25	EST Seq: 503 agaagttatcagtaccagcagcaag 527	1e-07	25/25 (100%)
200652_at	111	261	CD767102.1	Probe Seq: 1 cccctgctattgtggtactccagca 25	EST Seq: 532 cccctgctattgtggtactccagca 556	1e-07	25/25 (100%)
200652_at	478	71	CB554194.1	Probe Seq: 1 agaactgattggggcttccacagcc 25	EST Seq: 577 agaactgagtggggcttccacagcc 601	3e-05	24/25 (96%)
200652_at	483	69	CB554194.1	Probe Seq: 1 agaaatccaggtgctttccagactc 25	EST Seq: 635 agaaatccaggtgctttccagactc 659	1e-07	25/25 (100%)
200652_at	205	587	CB554075.1	Probe Seq: 1 tgaaggaccagccctaggagtctg 24	EST Seq: 714 tgaaggaccaggcctaggagtctg 737	0.0001	23/24 (95%)
200652_at	408	527	CB548905.1	Probe Seq: 1 ggactcttggaggatacccagtgtc 25	EST Seq: 144 ggactcttggaggatacccagtgtc 168	1e-07	25/25 (100%)
200653_s_at	474	437	CB549348.1	Probe Seq: 1 gtcactgggtcagaacccaacagaa 25	EST Seq: 45 gtcactgggtcagaacccaacagaa 69	1e-07	25/25 (100%)
200653_s_at	28	359	CB549348.1	Probe Seq: 1 gaacccaacagaagctgaattgcag 25	EST Seq: 57 gaacccaacagaagctgaattgcag 81	1e-07	25/25 (100%)
200653_s_at	6	205	CB549348.1	Probe Seq: 1 cattgacttccccgaatttttgact 25	EST Seq: 120 cattgacttccctgaatttttgact 144	3e-05	24/25 (96%)
200653_s_at	13	611	CB549348.1	Probe Seq: 1 tccccgaatttttgactatgatggc 25	EST Seq: 128 tccctgaatttttgactatgatggc 152	3e-05	24/25 (96%)
200653_s_at	304	351	CB550442.1	Probe Seq: 1 gaagaaatccgtgaggcattccgag 25	EST Seq: 40 gaagaaatccgtgaggcattccgag 64	1e-07	25/25 (100%)
200653_s_at	638	577	CB550442.1	Probe Seq: 1 tgaggcattccgagtctttgacaag 25	EST Seq: 51 tgaggcattccgagtctttgacaag 75	1e-07	25/25 (100%)
200653_s_at	171	537	CB550442.1	Probe Seq: 1 ggcaatggttatatcagtgcagcag 25	EST Seq: 79 ggcaatggttacatcagtgcagcag 103	3e-05	24/25 (96%)
200653_s_at	613	51	CB550442.1	Probe Seq: 1 agtgcagcagaactacgtcacgtca 25	EST Seq: 94 agtgcagcagaactacgtcacgtca 118	1e-07	25/25 (100%)
200653_s_at	607	359	CB550442.1	Probe Seq: 1 gaactacgtcacgtcatgacaaact 25	EST Seq: 103 gaactacgtcacgtcatgacaaact 127	1e-07	25/25 (100%)
200653_s_at	308	635	CB550442.1	Probe Seq: 1 tcacgtcatgacaaacttaggagaa 25	EST Seq: 111 tcacgtcatgacaaacttaggagaa 135	1e-07	25/25 (100%)
200653_s_at	428	683	CB549348.1	Probe Seq: 1 ttattcattctgtttctatatagca 25	EST Seq: 478 ttattcattctgtttctatatagca 502	1e-07	25/25 (100%)
200655_s_at	568	87	CD767642.1	Probe Seq: 1 acctattcaaatgggttctagttca 25	EST Seq: 158 acctattcaaatgggttctagttca 182	1e-07	25/25 (100%)
200655_s_at	27	19	CD767642.1	Probe Seq: 1 ataaattgtcatagctggtttact 24	EST Seq: 194 ataaattgtcatagctggtttact 217	5e-07	24/24 (100%)
200655_s_at	443	363	CD767454.1	Probe Seq: 1 gaaattacagtttacgtccattcca 25	EST Seq: 100 gaaattacaatttacgtccattcca 124	3e-05	24/25 (96%)
200656_s_at	4	491	CB554250.1	Probe Seq: 1 gggaacgcacgctggatggttttaa 25	EST Seq: 105 gggaacgcacactggatggttttaa 129	3e-05	24/25 (96%)
200656_s_at	6	355	CB554250.1	Probe Seq: 1 gaagcagaggagccagacatggagg 25	EST Seq: 194 gaagcagaggagccagacatggagg 218	1e-07	25/25 (100%)
200657_at	286	271	CB308207.1	Probe Seq: 1 cctacttcggtatctatgacactgc 25	EST Seq: 51 cctacttcggtatctatgacactgc 75	1e-07	25/25 (100%)
200657_at	452	35	CB308207.1	Probe Seq: 1 atgatcgcacagactgtcactgctg 25	EST Seq: 125 atgatcgcacagactgtcactgctg 149	1e-07	25/25 (100%)
200657_at	60	499	CB549973.1	Probe Seq: 1 gggtgcatggtccaatgttctcag 24	EST Seq: 70 gggtgcatggtccaatgttctcag 93	5e-07	24/24 (100%)
200657_at	328	411	CB549973.1	Probe Seq: 3 ggcatgggtggtgcttttgtgct 25	EST Seq: 95 ggcatgggtggtgcttttgtgct 117	2e-06	23/23 (100%)
200657_at	442	593	CB549973.1	Probe Seq: 1 tgcttttgtgcttgtcttgtatgat 25	EST Seq: 106 tgcttttgtgcttgtcttgtatgat 130	1e-07	25/25 (100%)
200657_at	252	205	CB549973.1	Probe Seq: 1 cattcttgacagactcctggctgtc 25	EST Seq: 214 cattcttgacagactcctggctgtc 238	1e-07	25/25 (100%)
200657_at	13	553	CB549973.1	Probe Seq: 1 tggctgtcagtttctcagtggcaac 25	EST Seq: 231 tggctgtcagtttctcagtggcaac 255	1e-07	25/25 (100%)
200660_at	368	615	CB552963.1	Probe Seq: 1 tcgctcagctccaacatggcaaaa 24	EST Seq: 76 tcgctcagctccaacatggcaaaa 99	5e-07	24/24 (100%)
200660_at	587	47	CB552963.1	Probe Seq: 1 aggatggttataactacactctctc 25	EST Seq: 170 aggatggttataactacactctctc 194	1e-07	25/25 (100%)
200660_at	133	651	CB552963.1	Probe Seq: 1 tacactctctccaagacagagttcc 25	EST Seq: 184 tacactctctccaagacggagttcc 208	3e-05	24/25 (96%)
200660_at	34	161	CB552963.1	Probe Seq: 1 aatacagaactagctgccttcacaa 25	EST Seq: 220 aatacagaactggctgccttcacaa 244	3e-05	24/25 (96%)
200660_at	111	477	CB552963.1	Probe Seq: 1 gtgatggtcagctagatttctcaga 25	EST Seq: 302 gtgatggacagctagatttctcaga 326	3e-05	24/25 (96%)
200660_at	25	701	CB552963.1	Probe Seq: 1 ttcccagaagcggacctgaggaccc 25	EST Seq: 390 ttcccagaagcggatctgaggaccc 414	3e-05	24/25 (96%)
200662_s_at	289	109	CB549733.1	Probe Seq: 1 acagcttgagcgtttccatgtgcta 25	EST Seq: 14 acagcttgagtgtttccatgtgcta 38	3e-05	24/25 (96%)
200662_s_at	309	339	CB549733.1	Probe Seq: 1 gcaatgctggcctgttaactgataa 25	EST Seq: 196 gcaatgctggcctgttaactgataa 220	1e-07	25/25 (100%)
200663_at	179	641	CB228663.1	Probe Seq: 1 taataacaacttccggcagcagatg 25	EST Seq: 67 taataacaacttccggcagcagatg 91	1e-07	25/25 (100%)
200663_at	498	363	CB228663.1	Probe Seq: 1 gaaaaacaaccacactgcttcgatc 25	EST Seq: 103 gaaaaacaaccacactgcttcgatc 127	1e-07	25/25 (100%)
200663_at	334	483	CB228663.1	Probe Seq: 1 gtggggctgctaactacacagattg 25	EST Seq: 159 gtggggctgctaactacacagattg 183	1e-07	25/25 (100%)
200663_at	688	603	CB228663.1	Probe Seq: 1 tccatgtcgaagaaccgagtccc 23	EST Seq: 197 tccatgtcgaagaaccgagtccc 219	2e-06	23/23 (100%)
200663_at	85	329	CB230154.1	Probe Seq: 1 gaattgcttttgtcgaggttttggg 25	EST Seq: 62 gaattgcttttgttgaggttttggg 86	3e-05	24/25 (96%)
200663_at	126	441	CB230154.1	Probe Seq: 1 gttttgggaattgtctttgcctgct 25	EST Seq: 79 gttttgggaattgtctttgcctgct 103	1e-07	25/25 (100%)
200663_at	658	701	CB230154.1	Probe Seq: 1 ttgcctgctgcctcgtgaagagtat 25	EST Seq: 95 ttgcctgctgcctcctgaagagtat 119	3e-05	24/25 (96%)
200665_s_at	322	431	CD768013.1	Probe Seq: 1 gttggttcaaacttttgggagca 23	EST Seq: 519 gttggttcaaacttttgggagca 541	2e-06	23/23 (100%)
200665_s_at	570	707	CD768013.1	Probe Seq: 1 ttgggagcacggactgtcagttctc 25	EST Seq: 533 ttgggagcatggactgtcagttctc 557	3e-05	24/25 (96%)
200665_s_at	545	243	CD768013.1	Probe Seq: 2 ggactgtcagttctctgggaagtg 25	EST Seq: 543 ggactgtcagttctctgggaagtg 566	5e-07	24/24 (100%)
200665_s_at	124	565	CD767668.1	Probe Seq: 1 tgtcttttggagaaccagggctctt 25	EST Seq: 498 tgtcttttggagaatcagggctctt 522	3e-05	24/25 (96%)
200665_s_at	296	85	CD767668.1	Probe Seq: 1 agccaggaaggccaaaatcaagagt 25	EST Seq: 555 agccaggaaagccaaaatcaagagt 579	3e-05	24/25 (96%)
200665_s_at	572	153	CD767436.1	Probe Seq: 1 aatgggatggtcggatctcacaggc 25	EST Seq: 408 aatgggatggtcggatctcacaggc 432	1e-07	25/25 (100%)
200665_s_at	559	507	CD767436.1	Probe Seq: 1 ggtcggatctcacaggctgagaact 25	EST Seq: 416 ggtcggatctcacaggctgagaact 440	1e-07	25/25 (100%)
200667_at	563	431	CB550177.1	Probe Seq: 1 gttgggatttgcttcattgtttgac 25	EST Seq: 588 gttgggatttgcttcattgtttgac 612	1e-07	25/25 (100%)
200667_at	76	591	CB550177.1	Probe Seq: 1 tgcacagtctgttacaggttgacac 25	EST Seq: 669 tgcacagtctgttacaggttgacac 693	1e-07	25/25 (100%)
200667_at	167	705	CB550177.1	Probe Seq: 1 ttgacacattgcttgacctgattt 24	EST Seq: 687 ttgacacattgcttgacctgattt 710	5e-07	24/24 (100%)
200668_s_at	363	395	CB550447.1	Probe Seq: 1 gagactaaaaccattcctcactgct 25	EST Seq: 419 gagacttaaaccattcctcactgct 443	3e-05	24/25 (96%)
200668_s_at	174	607	CB550447.1	Probe Seq: 1 tcctcactgctctaacatgctgaag 25	EST Seq: 433 tcctcactgctctaacatgctgaag 457	1e-07	25/25 (100%)
200668_s_at	266	41	CB550447.1	Probe Seq: 1 atggatgctcagttgtcacatcaaa 25	EST Seq: 480 atggatgctcagttgtcacatcaaa 504	1e-07	25/25 (100%)
200668_s_at	208	323	CB550447.1	Probe Seq: 1 gcattattctagcagcatccattct 25	EST Seq: 512 gcattattctagcagcatccattct 536	1e-07	25/25 (100%)
200668_s_at	241	325	CB550447.1	Probe Seq: 1 gcatccattcttgtttaagccttcc 25	EST Seq: 526 gcatccattcttgtttaagccttcc 550	1e-07	25/25 (100%)
200668_s_at	213	643	CB550447.1	Probe Seq: 1 taagccttccactgttagagatttg 25	EST Seq: 541 taagccttccactgttagagatttg 565	1e-07	25/25 (100%)
200668_s_at	162	513	CB550177.1	Probe Seq: 1 ggttacatgatatgctttatgctca 25	EST Seq: 150 ggttacatgatatactttatgctca 174	3e-05	24/25 (96%)
200668_s_at	245	43	CB550177.1	Probe Seq: 1 aggaatgacctgttcttgttctaca 25	EST Seq: 258 aggaatgacctgttcttgttctaca 282	1e-07	25/25 (100%)
200668_s_at	529	349	CB550177.1	Probe Seq: 1 gaagtcaaacaccctttgtattcca 25	EST Seq: 297 gaagtcaaacaccctttgtattcca 321	1e-07	25/25 (100%)
200668_s_at	148	411	CB550177.1	Probe Seq: 1 gaggcttggagctattagttaatct 25	EST Seq: 366 gaggcttggagctattagttaatct 390	1e-07	25/25 (100%)
200668_s_at	62	439	CB550177.1	Probe Seq: 1 gttaatctatcttccaatacactgt 25	EST Seq: 383 gttaatctatcttccaatacactgt 407	1e-07	25/25 (100%)
200669_s_at	385	525	CB555261.1	Probe Seq: 1 ggacctaatgacagcccatatcaag 25	EST Seq: 273 ggacctaatgacagcccatatcaag 297	1e-07	25/25 (100%)
200669_s_at	288	167	CB554579.1	Probe Seq: 1 caaggcggtgtattctttttgac 23	EST Seq: 57 caaggcggtgtattctttttgac 79	2e-06	23/23 (100%)
200669_s_at	38	105	CD766764.1	Probe Seq: 1 acagtggtcgcctgctttaacaatt 25	EST Seq: 60 acagtggtcgcctgctttaacaatt 84	1e-07	25/25 (100%)
200669_s_at	645	661	CD766764.1	Probe Seq: 1 tatgtgatccaaacccagatgaccc 25	EST Seq: 116 tatgtgatccaaacccagatgaccc 140	1e-07	25/25 (100%)
200669_s_at	26	351	CB552508.1	Probe Seq: 1 gaagtatgccatgtgatgctacctt 25	EST Seq: 619 gaagtatgccatgggatgctacctt 643	3e-05	24/25 (96%)
200669_s_at	328	681	CD766764.1	Probe Seq: 1 tttttgattttcttatccggctgct 25	EST Seq: 294 tttttgattttcttatccggctgct 318	1e-07	25/25 (100%)
200669_s_at	254	605	CD766764.1	Probe Seq: 1 tccattcattcacatgctcatctga 25	EST Seq: 367 tccattcattcacatgctcatctga 391	1e-07	25/25 (100%)
200669_s_at	361	351	CB310352.1	Probe Seq: 1 gaagacttaagttcttccagctttg 25	EST Seq: 523 gaagacttaagttcttccaactttg 547	3e-05	24/25 (96%)
200673_at	497	27	CB549646.1	Probe Seq: 1 atgcctgaaaaagaaccaccacctc 25	EST Seq: 147 atgcctgaaaaagagccaccacctc 171	3e-05	24/25 (96%)
200673_at	700	3	CB549646.1	Probe Seq: 1 attcagggctcttcaaacttgtttg 25	EST Seq: 257 attcagggctcttcaaacttgtttg 281	1e-07	25/25 (100%)
200673_at	461	55	CB549646.1	Probe Seq: 1 agtgccattgtttgcctttaattgg 25	EST Seq: 428 agtgccattgtttgcctttaattgg 452	1e-07	25/25 (100%)
200673_at	698	351	CB550321.1	Probe Seq: 1 gaagatgatggttgcatgtttcta 24	EST Seq: 106 gaagatgatggttgcatgtttcta 129	5e-07	24/24 (100%)
200674_s_at	212	91	CD767703.1	Probe Seq: 1 accccttgtgaagcccaagatcgtc 25	EST Seq: 73 accccttgtgaagcccaagatcgtc 97	1e-07	25/25 (100%)
200674_s_at	558	625	CB308947.1	Probe Seq: 1 tcatccggcaccagtcagaccgata 25	EST Seq: 124 tcatccggcaccaggcagaccgata 148	3e-05	24/25 (96%)
200674_s_at	43	291	CD767703.1	Probe Seq: 1 gccagatcttgatgcccaacattgg 25	EST Seq: 210 gccagatcttgatgcccaacattgg 234	1e-07	25/25 (100%)
200674_s_at	4	131	CD767703.1	Probe Seq: 1 aacaaagcacatgctgcccagtggc 25	EST Seq: 253 aacaaagcacatgctgcccagtggc 277	1e-07	25/25 (100%)
200674_s_at	156	253	CD767703.1	Probe Seq: 1 cccagtggcttccggaagttcctgg 25	EST Seq: 269 cccagtggcttccggaagttcctgg 293	1e-07	25/25 (100%)
200674_s_at	108	213	CD767703.1	Probe Seq: 1 cttactgtgccgagatcgctcacaa 25	EST Seq: 339 cttactgtgccgagattgctcacaa 363	3e-05	24/25 (96%)
200674_s_at	636	217	CD767703.1	Probe Seq: 1 ctcacaatgtttcctccaagaaccg 25	EST Seq: 357 ctcacaatgtttcttccaagaaccg 381	3e-05	24/25 (96%)
200678_x_at	651	599	CB555791.1	Probe Seq: 1 tgccatgataaccagacctgctgcc 25	EST Seq: 131 tgccatgataaccagacctgctgcc 155	1e-07	25/25 (100%)
200678_x_at	613	383	CB555791.1	Probe Seq: 1 gacccagccttgagacagctgctgt 25	EST Seq: 308 gacccagccttgagacagctgctgt 332	1e-07	25/25 (100%)
200678_x_at	500	559	CB555791.1	Probe Seq: 1 tggggcctcaatctaaggccttccc 25	EST Seq: 467 tggggcctcaatctaaggccttccc 491	1e-07	25/25 (100%)
200678_x_at	146	123	CB555791.1	Probe Seq: 1 aaagccacattacaagctgccatcc 25	EST Seq: 513 aaagccacattacaagctgccatcc 537	1e-07	25/25 (100%)
200679_x_at	597	139	CD767313.1	Probe Seq: 1 aagccgagaggcaaaatgtcatcat 25	EST Seq: 177 aagccgagaggcanaatgtcatcat 201	8e-06	24/25 (96%)
200679_x_at	78	671	CD767313.1	Probe Seq: 1 tttgtgcaaacttgtcgggaggagc 25	EST Seq: 210 tttgtgcaaacttgtcgggaggagc 234	1e-07	25/25 (100%)
200679_x_at	102	523	CD767313.1	Probe Seq: 1 ggagcataagaagaagcacccagat 25	EST Seq: 230 ggagcataagaagaagcacccagat 254	1e-07	25/25 (100%)
200679_x_at	608	181	CB231037.1	Probe Seq: 2 acccagatgcttcagtcaacttct 25	EST Seq: 137 acccagatgcttcagtcaacttct 160	5e-07	24/24 (100%)
200679_x_at	36	455	CB312272.1	Probe Seq: 1 gtcaacttctcagagttttctaaga 25	EST Seq: 300 gtcaacttctcagagttttctaaga 324	1e-07	25/25 (100%)
200679_x_at	39	369	CB228832.1	Probe Seq: 1 gaaatgaaaacctatatccctcc 23	EST Seq: 11 gaaatgaaaacctatatccctcc 33	2e-06	23/23 (100%)
200679_x_at	16	349	CB312272.1	Probe Seq: 1 gaagttcaaggatcccaatgcaccc 25	EST Seq: 455 gaagttcaaggatcccaatgcaccc 479	1e-07	25/25 (100%)
200679_x_at	376	211	CB312272.1	Probe Seq: 2 ttctgctctgagtatcgcccaaaa 25	EST Seq: 507 ttctgctctgagtatcgcccaaaa 530	5e-07	24/24 (100%)
200679_x_at	123	175	CB231037.1	Probe Seq: 1 caaaggagaacatcctggcctgtcc 25	EST Seq: 384 caaaggagaacatcctggcctgtcc 408	1e-07	25/25 (100%)
200680_x_at	466	265	CB231037.1	Probe Seq: 1 cctgtccattggtgatgttgcgaag 25	EST Seq: 402 cctgtccattggtgatgttgcgaag 426	1e-07	25/25 (100%)
200680_x_at	234	399	CB231037.1	Probe Seq: 1 gagatgtggaataacactgctgcag 25	EST Seq: 436 gagatgtggaataacactgctgcag 460	1e-07	25/25 (100%)
200680_x_at	418	329	CB231037.1	Probe Seq: 1 gcagatgacaagcagccttatgaaa 25	EST Seq: 457 gcagatgacaagcagccttatgaaa 481	1e-07	25/25 (100%)
200680_x_at	112	21	CB228832.1	Probe Seq: 1 ataagttggttctagcgcagttttt 25	EST Seq: 436 ataagttggttctagcgcagttttt 460	1e-07	25/25 (100%)
200680_x_at	585	461	CB228832.1	Probe Seq: 1 gtctataaagcatttaacccccctg 25	EST Seq: 468 gtctataaagcatttaacccccctg 492	1e-07	25/25 (100%)
200680_x_at	67	155	CB308431.1	Probe Seq: 1 aatgtgtctttagatagccctgtcc 25	EST Seq: 76 aatgtgtctttagatagccctgtcc 100	1e-07	25/25 (100%)
200680_x_at	537	297	CB308431.1	Probe Seq: 1 gccctgtcctggtggtattttcaat 25	EST Seq: 92 gccctgtcctggtggtattttcaat 116	1e-07	25/25 (100%)
200680_x_at	287	165	CB308431.1	Probe Seq: 1 caatagccactaaccttgcctggta 25	EST Seq: 113 caatagccactaaccttgcctggta 137	1e-07	25/25 (100%)
200680_x_at	183	79	CB308431.1	Probe Seq: 1 accttgcctggtacagtatgggggt 25	EST Seq: 125 accttgcctggtacagtatgggggt 149	1e-07	25/25 (100%)
200680_x_at	592	119	CB308431.1	Probe Seq: 1 aaagcaggttcttgttggtgcacag 25	EST Seq: 171 aaagcaggttcttgttggtgcacag 195	1e-07	25/25 (100%)
200682_s_at	20	537	CD767376.1	Probe Seq: 1 ggcaagggcttattgttcctgacaa 25	EST Seq: 126 ggcaagggcttattgttcctgacaa 150	1e-07	25/25 (100%)
200682_s_at	453	701	CB312625.1	Probe Seq: 1 ttcctgacaaccctccatatgataa 25	EST Seq: 147 ttcctgacaaccctccatatgataa 171	1e-07	25/25 (100%)
200682_s_at	592	115	CD767376.1	Probe Seq: 1 aaatcaactttccagcagagtaccc 25	EST Seq: 183 aaatcaactttccagcagagtaccc 207	1e-07	25/25 (100%)
200682_s_at	120	701	CD767376.1	Probe Seq: 1 ttccagcagagtacccattcaaacc 25	EST Seq: 192 ttccagcagagtacccattcaaacc 216	1e-07	25/25 (100%)
200682_s_at	637	7	CB312625.1	Probe Seq: 1 attcaaaccaccgaagatcacattt 25	EST Seq: 214 attcaaaccaccgaagatcacattt 238	1e-07	25/25 (100%)
200682_s_at	372	117	CD767376.1	Probe Seq: 3 aggggcaggtctgtctgccagta 25	EST Seq: 267 aggggcaggtctgtctgccagta 289	2e-06	23/23 (100%)
200682_s_at	469	463	CD767359.1	Probe Seq: 1 gtctgccagtaattagtgccgaaaa 25	EST Seq: 279 gtctgccagtaattagtgctgaaaa 303	3e-05	24/25 (96%)
200682_s_at	443	157	CD767376.1	Probe Seq: 1 aatccagtccctcatagcactggtg 25	EST Seq: 334 aatccagtccctcataacactggtg 358	3e-05	24/25 (96%)
200682_s_at	308	539	BQ807680.1	Probe Seq: 1 ggcagttactaactttctacagttt 25	EST Seq: 582 ggcagttactaactttctacagttt 606	1e-07	25/25 (100%)
200685_at	615	557	CB309090.1	Probe Seq: 1 tggtcctaatcactgcatttttaaa 25	EST Seq: 502 tggtcctaatcactgcatttttaaa 526	1e-07	25/25 (100%)
200685_at	2	701	CB309090.1	Probe Seq: 2 tccctcacttgtaatctctgaata 25	EST Seq: 661 tccctcacttgtaatctctgaata 684	5e-07	24/24 (100%)
200689_x_at	341	567	CB311021.1	Probe Seq: 1 tgtgagcaggcgctggctgctgagc 25	EST Seq: 466 tgtgagcaagcgctggctgctgagc 490	3e-05	24/25 (96%)
200689_x_at	191	487	CB554337.1	Probe Seq: 1 gtggcactgccatatttctggga 23	EST Seq: 632 gtggcactgccatatttctggga 654	2e-06	23/23 (100%)
200689_x_at	624	443	CB228302.1	Probe Seq: 1 gtatcgcttccctgaagaactcact 25	EST Seq: 368 gtatcgcttccctgaagaactcact 392	1e-07	25/25 (100%)
200689_x_at	253	359	CB228302.1	Probe Seq: 1 gaactcactcagaccttcatgagct 25	EST Seq: 384 gaactcactcagaccttcatgagct 408	1e-07	25/25 (100%)
200692_s_at	540	587	CB553622.1	Probe Seq: 1 tgaagttacatttgacattgatgcc 25	EST Seq: 266 tgaagttacatttgacattgatgcc 290	1e-07	25/25 (100%)
200692_s_at	156	495	CB553622.1	Probe Seq: 1 gggatagtacatgtttctgctaaag 25	EST Seq: 294 gggatcgtacatgtttctgctaaag 318	3e-05	24/25 (96%)
200692_s_at	253	331	CB553622.1	Probe Seq: 1 gcagcagattgtaatccagtcttct 25	EST Seq: 338 gcagcagattgtaatccagtcttct 362	1e-07	25/25 (100%)
200692_s_at	618	13	CB553622.1	Probe Seq: 1 atatgctgaagaagaccggcgaaag 25	EST Seq: 413 atatgctgaggaagaccggcgaaag 437	3e-05	24/25 (96%)
200692_s_at	360	535	CB553622.1	Probe Seq: 1 ggaatcattcacgacacagaaacca 25	EST Seq: 471 ggaatcattcacgacacagaaacca 495	1e-07	25/25 (100%)
200692_s_at	331	341	CB553622.1	Probe Seq: 1 gaattcaaggaccaattacctgctg 25	EST Seq: 504 gaattcaaggaccaattacctgctg 528	1e-07	25/25 (100%)
200692_s_at	239	525	CB553622.1	Probe Seq: 1 ggaccaattacctgctgatgagtgc 25	EST Seq: 512 ggaccaattacctgctgatgagtgc 536	1e-07	25/25 (100%)
200692_s_at	587	423	CB553622.1	Probe Seq: 1 gatttccaaaatgagggagctcctg 25	EST Seq: 554 gatttccaaaatgagggagctcctg 578	1e-07	25/25 (100%)
200692_s_at	52	671	CB553622.1	Probe Seq: 2 attagacaggcagcatcctctctt 25	EST Seq: 609 attagacaggcagcatcttctctt 632	0.0001	23/24 (95%)
200693_at	680	141	CD768003.1	Probe Seq: 1 aagcaacttttccatgctcttaatg 25	EST Seq: 79 aagcaacttttccatgctcttaatg 103	1e-07	25/25 (100%)
200693_at	512	675	CD768003.1	Probe Seq: 1 tttccatgctcttaatgtattcctt 25	EST Seq: 87 tttccatgctcttaatgtattcctt 111	1e-07	25/25 (100%)
200693_at	521	309	CD768003.1	Probe Seq: 1 gctcttaatgtattcctttttagta 25	EST Seq: 94 gctcttaatgtattcctttctagta 118	3e-05	24/25 (96%)
200693_at	451	555	CD768003.1	Probe Seq: 1 tggaaaagcacttgccatctctg 23	EST Seq: 143 tggaaaagcacttgccatctctg 165	2e-06	23/23 (100%)
200693_at	499	535	CD768003.1	Probe Seq: 1 ggcaacagggagtttccttattcac 25	EST Seq: 224 ggcaacagggagtttccttattcac 248	1e-07	25/25 (100%)
200693_at	93	195	CD768003.1	Probe Seq: 1 cagggagtttccttattcactcttt 25	EST Seq: 229 cagggagtttccttattcactcttt 253	1e-07	25/25 (100%)
200696_s_at	650	591	CB550443.1	Probe Seq: 1 tgcttctggacacctgggaccaggt 25	EST Seq: 198 tgcttctggacacctgggaccaggt 222	1e-07	25/25 (100%)
200696_s_at	413	491	CB550443.1	Probe Seq: 1 gggaccaggtctttgtctgggttgg 25	EST Seq: 213 gggaccaggtctttgtctgggttgg 237	1e-07	25/25 (100%)
200696_s_at	38	357	CB550443.1	Probe Seq: 1 gaagccttgacttctgctaagcggt 25	EST Seq: 266 gaagccttgacttctgctaagcggt 290	1e-07	25/25 (100%)
200696_s_at	404	641	CB550443.1	Probe Seq: 1 taagcggtacatcgagacggaccca 25	EST Seq: 283 taagcggtacatcgagacggaccca 307	1e-07	25/25 (100%)
200696_s_at	611	587	CB550443.1	Probe Seq: 1 tgaagcaaggctttgagcctccctc 25	EST Seq: 342 tgaagcaaggctttgagcctccctc 366	1e-07	25/25 (100%)
200696_s_at	625	307	CB550443.1	Probe Seq: 1 gctggttccttggctgggatgatga 25	EST Seq: 375 gctggttccttggctgggatgatga 399	1e-07	25/25 (100%)
200696_s_at	356	1	CB550443.1	Probe Seq: 1 tgattactggtctgtggaccccttg 25	EST Seq: 397 tgattactggtctgtggatcccttg 421	3e-05	24/25 (96%)
200696_s_at	272	633	CB550443.1	Probe Seq: 1 tcaccggtcagtgccttttggaact 25	EST Seq: 474 tcaccggtcagtgccttttggaact 498	1e-07	25/25 (100%)
200696_s_at	480	233	CB550443.1	Probe Seq: 1 ctgtccttccctcaaagaggcctta 25	EST Seq: 497 ctgtccttccctcaaagaggcctta 521	1e-07	25/25 (100%)
200696_s_at	448	63	CB550443.1	Probe Seq: 1 agaggccttagagcgagcagagca 24	EST Seq: 512 agaggccttacagcgagcagagca 535	0.0001	23/24 (95%)
200696_s_at	249	393	CB550443.1	Probe Seq: 1 gagcagctctgctatgagtgtgtgt 25	EST Seq: 531 gagcaactctgctatgagtgtgtgt 555	3e-05	24/25 (96%)
200698_at	412	415	CB312156.1	Probe Seq: 1 gatgactacaaccatgtccatgctc 25	EST Seq: 346 gatgactacaaccatgtccatgctc 370	1e-07	25/25 (100%)
200698_at	634	131	CB312156.1	Probe Seq: 1 aacagttttccatatcacttttggg 25	EST Seq: 378 aacagttttccatatcacttttggg 402	1e-07	25/25 (100%)
200698_at	421	179	CB312156.1	Probe Seq: 1 cactaaccattccttacattctttt 25	EST Seq: 444 cactaaccattccttatattctttt 468	3e-05	24/25 (96%)
200700_s_at	344	237	CB309137.1	Probe Seq: 1 cgtagtccagaccatcctatactgt 25	EST Seq: 389 cgtagtccagaccatcctatactgt 413	1e-07	25/25 (100%)
200700_s_at	660	67	CB309137.1	Probe Seq: 1 agaccatcctatactgtgacttctt 25	EST Seq: 397 agaccatcctatactgtgacttctt 421	1e-07	25/25 (100%)
200700_s_at	410	79	CB309137.1	Probe Seq: 1 agctcagtttgccagcataagtgcc 25	EST Seq: 457 agctcagtttgccagcataagtgcc 481	1e-07	25/25 (100%)
200700_s_at	29	201	CB309137.1	Probe Seq: 1 cataagtgccaaagaccatcaccag 25	EST Seq: 472 cataagtgccaaagatcatcaccag 496	3e-05	24/25 (96%)
200700_s_at	168	185	CB309137.1	Probe Seq: 1 caccagcatctgtccttcagggtgc 25	EST Seq: 491 caccagcatctgtccttcagggtgc 515	1e-07	25/25 (100%)
200700_s_at	708	503	CB309137.1	Probe Seq: 1 ggtgctcggacagaattcttaccac 25	EST Seq: 511 ggtgctcggacagaattcttaccac 535	1e-07	25/25 (100%)
200700_s_at	263	433	CB309137.1	Probe Seq: 1 gttgcagatagtcatcagtggctct 25	EST Seq: 586 gttgcagatagtcatcagtggctct 610	1e-07	25/25 (100%)
200700_s_at	124	443	CB309137.1	Probe Seq: 1 gtttaatgcatcttgccttatcttt 25	EST Seq: 646 gtttaatgcatcttgccttatcttt 670	1e-07	25/25 (100%)
200701_at	98	75	CB308926.1	Probe Seq: 1 agcaaggccgtggtgcatggcatcc 25	EST Seq: 236 agcaaggccatggtgcatggcatcc 260	3e-05	24/25 (96%)
200701_at	214	255	CB231231.1	Probe Seq: 1 cccattcctgagcctgatggttg 23	EST Seq: 284 cccattcctgagcctgatggttg 306	2e-06	23/23 (100%)
200701_at	89	71	CB312050.1	Probe Seq: 1 agacaagacctatagctacctgaat 25	EST Seq: 370 agacaagacctatagctacctgaat 394	1e-07	25/25 (100%)
200701_at	98	29	CB312050.1	Probe Seq: 1 atcccagtacagatcgtttctcatc 25	EST Seq: 488 atcccagtacagatcgtttctcatc 512	1e-07	25/25 (100%)
200701_at	320	697	CB312050.1	Probe Seq: 1 ttctcatctctaagtgcctcattga 25	EST Seq: 505 ttctcatctctaagtgcctcattga 529	1e-07	25/25 (100%)
200701_at	176	271	CB311684.1	Probe Seq: 1 cctcattgagttcggtgcatctggc 25	EST Seq: 528 cctcattgagttcagtgcatctggc 552	3e-05	24/25 (96%)
200701_at	57	323	CB312050.1	Probe Seq: 1 gcatctggccaatgagtctgctga 24	EST Seq: 537 gcatctggccaacgagtctgctga 560	0.0001	23/24 (95%)
200702_s_at	551	407	CB312233.1	Probe Seq: 1 gaggtacagcggcggtttctgagg 24	EST Seq: 27 gaggtacagcggcggtttctgagg 50	5e-07	24/24 (100%)
200702_s_at	555	463	CB312233.1	Probe Seq: 1 gtctcttctcaaaggaagcacccaa 25	EST Seq: 299 gtctcttctcaaaggaggcacccaa 323	3e-05	24/25 (96%)
200702_s_at	355	409	CB312233.1	Probe Seq: 1 gaggagggaaagtctagctcaccaa 25	EST Seq: 355 gaggagggagagtctagctcaccaa 379	3e-05	24/25 (96%)
200702_s_at	453	517	CB308627.1	Probe Seq: 1 ggaggcccagggagatgacatggtt 25	EST Seq: 432 ggaggcccagggagatggcatggtt 456	3e-05	24/25 (96%)
200702_s_at	96	511	CB308073.1	Probe Seq: 1 ggtttgtgatgatccggaggctgg 24	EST Seq: 488 ggtttgtgatgatccggaagctgg 511	0.0001	23/24 (95%)
200702_s_at	75	633	CB308073.1	Probe Seq: 1 tcagaaaacctggtccaaactgctc 25	EST Seq: 522 tcaganaacctggtccaaactgctc 546	8e-06	24/25 (96%)
200703_at	634	453	CB229149.1	Probe Seq: 1 gtaaccatgtgcgaccgaaaggccg 25	EST Seq: 109 gtaaccatgtgcgaccgaaaggccg 133	1e-07	25/25 (100%)
200703_at	293	467	CB229149.1	Probe Seq: 1 gtgcgaccgaaaggccgtgatcaaa 25	EST Seq: 117 gtgcgaccgaaaggccgtgatcaaa 141	1e-07	25/25 (100%)
200703_at	559	53	CB229149.1	Probe Seq: 1 agtgcgctactcaggcgctggagaa 25	EST Seq: 182 agtgcgctactcaggcgctggagaa 206	1e-07	25/25 (100%)
200703_at	514	73	CB229149.1	Probe Seq: 1 agaaggacattgcggctcatatcaa 25	EST Seq: 218 agaaggacattgcggctcatatcaa 242	1e-07	25/25 (100%)
200703_at	706	563	CB229149.1	Probe Seq: 1 tgggccaagtggccattcttctgtt 25	EST Seq: 347 tgggccaagtggccattcttctgtt 371	1e-07	25/25 (100%)
200703_at	538	181	CB229149.1	Probe Seq: 1 cacccagtgatccatccagaaacaa 25	EST Seq: 404 cacccagtgatccatccaaaaacaa 428	3e-05	24/25 (96%)
200703_at	329	111	CB229149.1	Probe Seq: 1 acaaggactgcagcctaaattccaa 25	EST Seq: 425 acaaggactgcagcctaaattccaa 449	1e-07	25/25 (100%)
200703_at	577	293	CB229149.1	Probe Seq: 1 gccttgctaagggaacatctcgatg 25	EST Seq: 472 gccttgctaagggaacacctcgatg 496	3e-05	24/25 (96%)
200703_at	321	693	CB229149.1	Probe Seq: 1 ttctctgtactagtttgtcgtggtt 25	EST Seq: 528 ttctctgtactagtttgttgtggtt 552	3e-05	24/25 (96%)
200704_at	316	427	CB549836.1	Probe Seq: 1 gatttctaggactcaagcagcaagc 25	EST Seq: 441 gatttccaggactcaagcagcaagc 465	3e-05	24/25 (96%)
200704_at	4	515	CB549836.1	Probe Seq: 1 ggattctaggttggctgctgtgtca 25	EST Seq: 468 ggattctaggttggctgctgtgtca 492	1e-07	25/25 (100%)
200704_at	89	545	CB549836.1	Probe Seq: 1 ggctgctgtgtcatctttgaagtca 25	EST Seq: 480 ggctgctgtgtcatctttgaagtca 504	1e-07	25/25 (100%)
200704_at	420	169	CB549836.1	Probe Seq: 1 caagacaaagctgggctcgaccttc 25	EST Seq: 503 caagacaaagctgggctcgaccttc 527	1e-07	25/25 (100%)
200704_at	407	127	CB549836.1	Probe Seq: 1 aaaacctagaccttgagcgaacatc 25	EST Seq: 592 aaaacctagaccttgagcgaacatc 616	1e-07	25/25 (100%)
200704_at	684	1	CB549836.1	Probe Seq: 1 atagtggtaaccattgatccccctt 25	EST Seq: 636 atagtggtaaccatggatccccctt 660	3e-05	24/25 (96%)
200705_s_at	15	709	CD767767.1	Probe Seq: 1 ttgtgtcatgccctacgttggtata 25	EST Seq: 235 ttgtgtcatgccctacgttggtata 259	1e-07	25/25 (100%)
200705_s_at	422	533	CD767767.1	Probe Seq: 2 gaagaacgtcttgcacaatatgaa 25	EST Seq: 448 gaagaacgtcttgcacaatatgaa 471	5e-07	24/24 (100%)
200705_s_at	160	335	CB309963.1	Probe Seq: 1 gcacttgttgccaagtcttccatct 25	EST Seq: 492 gcacttgttgccaagtctttcatct 516	3e-05	24/25 (96%)
200705_s_at	182	77	CB228538.1	Probe Seq: 1 agcagacggcttagtctggggctca 25	EST Seq: 587 agcagacggcttagtcgggggctca 611	3e-05	24/25 (96%)
200705_s_at	666	463	CB311644.1	Probe Seq: 1 gtctggggctcatctaaactagttc 25	EST Seq: 600 gtctggggctcatctaaactagttc 624	1e-07	25/25 (100%)
200706_s_at	571	455	CB550395.1	Probe Seq: 1 gtaactgcagacttcattagcacac 25	EST Seq: 205 gtaacttcagacttcattagcacac 229	3e-05	24/25 (96%)
200706_s_at	383	51	CB549525.1	Probe Seq: 1 agggctggatcttatcactgccctg 25	EST Seq: 422 agggctggattttatcactgccctg 446	3e-05	24/25 (96%)
200706_s_at	168	631	CB550395.1	Probe Seq: 1 tcagtgcccctttccatacagggat 25	EST Seq: 387 tcagtgaccctttccatacagggat 411	3e-05	24/25 (96%)
200706_s_at	83	439	CB550384.1	Probe Seq: 1 gtttttatgacctccttttggtctg 25	EST Seq: 677 gtttttatgacctcctttaggtctg 701	3e-05	24/25 (96%)
200708_at	638	127	CB311634.1	Probe Seq: 3 caaccttatcaacaggccgcact 25	EST Seq: 511 caaccttatcaacaggccgcact 533	2e-06	23/23 (100%)
200708_at	24	87	CB311634.1	Probe Seq: 3 catcaactccatcctatcgagat 25	EST Seq: 723 catcaactccatcctatcgagat 745	2e-06	23/23 (100%)
200712_s_at	384	403	CB551171.1	Probe Seq: 1 gggggaaaacgaccctgtattgcag 25	EST Seq: 64 gggggaaaacgaccctgtattgcag 88	1e-07	25/25 (100%)
200712_s_at	185	431	CB551171.1	Probe Seq: 1 gattgtagacattctgtatgccaca 25	EST Seq: 91 gattgtagacattctgtatgccaca 115	1e-07	25/25 (100%)
200712_s_at	455	585	CB551171.1	Probe Seq: 1 tgaagggggcccacaggaggagcaa 25	EST Seq: 139 tgaagggggcccacaggaggagcaa 163	1e-07	25/25 (100%)
200712_s_at	58	401	CB551171.1	Probe Seq: 1 gagtattaacagcctggaccagcag 25	EST Seq: 167 gagtattaacagcctggaccagcag 191	1e-07	25/25 (100%)
200712_s_at	551	525	CB551171.1	Probe Seq: 1 ggaccagcagagcaacatcggaatt 25	EST Seq: 182 ggaccagcagagcaacatcagaatt 206	3e-05	24/25 (96%)
200712_s_at	40	653	CB551171.1	Probe Seq: 1 tactcccttttgttatccttagagg 25	EST Seq: 239 tactcccttttgtgatccttagagg 263	3e-05	24/25 (96%)
200712_s_at	444	57	CB554652.1	Probe Seq: 1 agtacctcttcttaaagtgcacttt 25	EST Seq: 136 agtacctcttcttaaagtgcacttt 160	1e-07	25/25 (100%)
200712_s_at	186	55	CB554652.1	Probe Seq: 1 agtgcactttgcagacgtttcactc 25	EST Seq: 151 agtgcactttgcagacgtttcactc 175	1e-07	25/25 (100%)
200712_s_at	613	521	CB554652.1	Probe Seq: 1 ggagcttttaccttgtagcagagca 25	EST Seq: 198 ggagcttttaccttgtagcagagca 222	1e-07	25/25 (100%)
200713_s_at	619	77	CB550656.1	Probe Seq: 1 agctctccactgtaatccgaatact 25	EST Seq: 240 agctctccactgtaatccgaatact 264	1e-07	25/25 (100%)
200713_s_at	80	703	CB550656.1	Probe Seq: 1 ttgccagtgcactaatctctttgga 25	EST Seq: 265 ttgccagtgcactaatctctttgga 289	1e-07	25/25 (100%)
200713_s_at	85	177	CB550656.1	Probe Seq: 1 cacagcctattcagttcctttgttt 25	EST Seq: 409 cacagcctactcagttcctttgttt 433	3e-05	24/25 (96%)
200713_s_at	97	39	CB550656.1	Probe Seq: 1 atgtgtctcacccactactgagatt 25	EST Seq: 450 atgtgtctcacccactactgagatt 474	1e-07	25/25 (100%)
200713_s_at	504	399	CB550656.1	Probe Seq: 1 gagattgttcagcccctgatgtatt 25	EST Seq: 469 gagattgttcagcccctgatgtatt 493	1e-07	25/25 (100%)
200713_s_at	516	443	CB550656.1	Probe Seq: 1 gtttctggtggtagcttgtcctgaa 25	EST Seq: 505 gtttctggtggtagcttgtcctgaa 529	1e-07	25/25 (100%)
200714_x_at	505	535	CB312805.1	Probe Seq: 1 ggcaactctgtgggtgtgggggccc 25	EST Seq: 188 ggcaattctgtgggtgtgggggccc 212	3e-05	24/25 (96%)
200714_x_at	38	225	CB312805.1	Probe Seq: 1 ctctgtggcttttcctgttattgt 24	EST Seq: 311 ctctgtggcttttcttgttattgt 334	0.0001	23/24 (95%)
200714_x_at	665	575	CB312805.1	Probe Seq: 1 tgataggatattccctgctgcctac 25	EST Seq: 342 tgataggatattccctgctccctac 366	3e-05	24/25 (96%)
200714_x_at	699	519	CB312805.1	Probe Seq: 1 ggagggcaggacacttagcaggcac 25	EST Seq: 415 ggagggcaggacacttagcaggcac 439	1e-07	25/25 (100%)
200714_x_at	288	77	CB312805.1	Probe Seq: 1 agcaggcactgagcaagcaggcc 23	EST Seq: 431 agcaggcactgagcaagcaggcc 453	2e-06	23/23 (100%)
200714_x_at	297	253	CB312805.1	Probe Seq: 2 ccacctgcccttagtgatgtttgg 25	EST Seq: 455 ccacctgcccttagtgctgtttgg 478	0.0001	23/24 (95%)
200714_x_at	502	569	CB312805.1	Probe Seq: 1 tgtcccctacaatttgtgcttctga 25	EST Seq: 543 tgtcccctacaatttgtgcttctga 567	1e-07	25/25 (100%)
200715_x_at	192	175	CB555263.1	Probe Seq: 1 cacagaggtcctcaagacccacgga 25	EST Seq: 569 cacacaggtcctcaagacccacgga 593	3e-05	24/25 (96%)
200715_x_at	575	345	CB552945.1	Probe Seq: 1 gaatgtacgggacccaggggcagca 25	EST Seq: 562 gaatgtgcgggacccaggggcagca 586	3e-05	24/25 (96%)
200715_x_at	191	531	CB552102.1	Probe Seq: 1 ggaaagggtcttagtcactgcctcc 25	EST Seq: 637 ggaaagggtcttagtcactgcctcc 661	1e-07	25/25 (100%)
200715_x_at	171	229	CB309503.1	Probe Seq: 1 ctgcctcccgaagttgcttgaaagc 25	EST Seq: 41 ctgcctcccgaggttgcttgaaagc 65	3e-05	24/25 (96%)
200715_x_at	40	53	CB309503.1	Probe Seq: 1 agtggggcatctgttggactttcca 25	EST Seq: 173 agtggggcatctgttggactttcca 197	1e-07	25/25 (100%)
200715_x_at	417	527	CB309503.1	Probe Seq: 1 ggactttccacctggtcatatactc 25	EST Seq: 188 ggactttccacctggtcatatactc 212	1e-07	25/25 (100%)
200715_x_at	53	33	CB309390.1	Probe Seq: 2 tgctcctcacctgtattttgtaat 25	EST Seq: 335 tgctcctcacctggattttgtaat 358	0.0001	23/24 (95%)
200716_x_at	517	501	CB555563.1	Probe Seq: 1 ggtggtcgtacgctgtgaaggcatc 25	EST Seq: 37 ggtggtcgtacgctgcgaaggcatc 61	3e-05	24/25 (96%)
200716_x_at	333	167	CB555563.1	Probe Seq: 1 caagttgaagtacctggctttcctc 25	EST Seq: 88 caagttgaagtacctggctttcctc 112	1e-07	25/25 (100%)
200716_x_at	100	609	CB555563.1	Probe Seq: 1 tccgcaagcggatgaacaccaaccc 25	EST Seq: 111 tccgcaagcggatgaacaccaaccc 135	1e-07	25/25 (100%)
200716_x_at	184	613	CB555563.1	Probe Seq: 1 tcccaccgccctatgacaagaaaaa 25	EST Seq: 261 tcccaccgccctacgacaagaaaaa 285	3e-05	24/25 (96%)
200716_x_at	669	639	CB555563.1	Probe Seq: 1 tcaaggtcgtgcgtctgaagcctac 25	EST Seq: 309 tcaaggtcgtgcgtctgaagcctac 333	1e-07	25/25 (100%)
200716_x_at	340	297	CB555563.1	Probe Seq: 1 gcctggctcacgaggttggctggaa 25	EST Seq: 357 gcctggctcacgaggttggctggaa 381	1e-07	25/25 (100%)
200716_x_at	321	147	CB555563.1	Probe Seq: 1 aagtaccaggcagtgacagccacc 24	EST Seq: 380 aagtaccaggcagtgacagccacc 403	5e-07	24/24 (100%)
200716_x_at	191	175	CB555263.1	Probe Seq: 1 cacagaggtcctcaagacccacgga 25	EST Seq: 569 cacacaggtcctcaagacccacgga 593	3e-05	24/25 (96%)
200717_x_at	642	451	CD768115.1	Probe Seq: 1 gtacctgcagaacccaaattggcgt 25	EST Seq: 268 gtacctgctgaacccaaattggcgt 292	3e-05	24/25 (96%)
200717_x_at	581	487	CB311897.1	Probe Seq: 1 gggtaccccaatctgaagtcagtaa 25	EST Seq: 448 gggtaccccaatctgaaggcagtaa 472	3e-05	24/25 (96%)
200718_s_at	54	513	CB230322.1	Probe Seq: 2 gattgttccaaatactagttgcac 25	EST Seq: 622 gattgttccaaaaactagttgcac 645	0.0001	23/24 (95%)
200718_s_at	269	435	CB230322.1	Probe Seq: 1 gttccaaatactagttgcactgctc 25	EST Seq: 626 gttccaaaaactagttgcactgctc 650	3e-05	24/25 (96%)
200718_s_at	380	19	CB309863.1	Probe Seq: 1 atactagttgcactgctctgtttat 25	EST Seq: 635 atactagttgcactgctccgtttat 659	3e-05	24/25 (96%)
200718_s_at	237	433	CB309116.1	Probe Seq: 1 gttgcactgctctgtttataattgt 25	EST Seq: 640 gttgcactgctctgtttaaaattgt 664	3e-05	24/25 (96%)
200718_s_at	229	129	CB310031.1	Probe Seq: 1 aacagtagacaaatgcagcagcaag 25	EST Seq: 678 aacagtagacaaatgcagcaccaag 702	3e-05	24/25 (96%)
200718_s_at	180	659	CB312536.1	Probe Seq: 1 tagcagaatattgtcctcattgcat 25	EST Seq: 708 tagcagaatattgtcctcattgcat 732	1e-07	25/25 (100%)
200718_s_at	296	73	CB312536.1	Probe Seq: 1 agaatattgtcctcattgcatgtgt 25	EST Seq: 712 agaatattgtcctcattgcatgtgt 736	1e-07	25/25 (100%)
200722_s_at	684	573	CB551588.1	Probe Seq: 1 tgatgaatggataccggggccctgc 25	EST Seq: 43 tgatgaatggataccggggccctgc 67	1e-07	25/25 (100%)
200722_s_at	618	211	CD767867.1	Probe Seq: 1 cttcattctctaacactccaaacag 25	EST Seq: 20 cttcattctctaacactccaaacag 44	1e-07	25/25 (100%)
200722_s_at	145	485	CD767867.1	Probe Seq: 1 gtggttatacacagtctcagttcag 25	EST Seq: 44 gtggttatacacagtctcagttcag 68	1e-07	25/25 (100%)
200722_s_at	514	263	CD767867.1	Probe Seq: 1 ccgggattactctggctatcaacgg 25	EST Seq: 75 ccgggattactctggctatcaacgg 99	1e-07	25/25 (100%)
200722_s_at	694	387	CD767867.1	Probe Seq: 1 gagccccacgaggtcgtggagggcc 25	EST Seq: 152 gagccccacgaggtcgtggagggcc 176	1e-07	25/25 (100%)
200722_s_at	485	299	CD767867.1	Probe Seq: 1 gcccccaagacccaacagagggatg 25	EST Seq: 174 gcccccaagacccaacagagggatg 198	1e-07	25/25 (100%)
200722_s_at	271	491	CD767867.1	Probe Seq: 1 gggatgccgcaaatgaacactcagc 25	EST Seq: 193 gggatgccgcaaatgaacactcagc 217	1e-07	25/25 (100%)
200722_s_at	480	669	CD767867.1	Probe Seq: 1 tatttgttctccctttcaggaaact 25	EST Seq: 309 tatttgttctccctttcaggaaact 333	1e-07	25/25 (100%)
200723_s_at	328	453	CB310703.1	Probe Seq: 1 gtacattgtctgtcactaatccttg 25	EST Seq: 59 gtacattgtctgtcactaatccttg 83	1e-07	25/25 (100%)
200723_s_at	167	515	CB310703.1	Probe Seq: 1 ggataatcataacactctcggtcac 25	EST Seq: 137 ggataatcataacactcttggtcac 161	3e-05	24/25 (96%)
200723_s_at	455	129	CB310703.1	Probe Seq: 1 aacactctcggtcacatgtttttcc 25	EST Seq: 147 aacactcttggtcacatgtttttcc 171	3e-05	24/25 (96%)
200723_s_at	28	147	CB310703.1	Probe Seq: 1 aagataccaaatgcctgctgctacc 25	EST Seq: 204 aagataccaaatgcctgctgctacc 228	1e-07	25/25 (100%)
200725_x_at	707	609	CB551263.1	Probe Seq: 2 ccgctttgtggccacatggtgtca 25	EST Seq: 92 ccgctctgtggccacatggtgtca 115	0.0001	23/24 (95%)
200725_x_at	22	407	CB554917.1	Probe Seq: 1 gaggctgcccgaatttgtgccaata 25	EST Seq: 183 gaggctgcccgaatttgtgccaata 207	1e-07	25/25 (100%)
200725_x_at	182	553	CB309882.1	Probe Seq: 1 tggaaagccccagggcactgtggcc 25	EST Seq: 401 tggaaaaccccagggcactgtggcc 425	3e-05	24/25 (96%)
200725_x_at	313	595	CB310499.1	Probe Seq: 1 tgcgcagggccaagttcaagtttcc 25	EST Seq: 498 tgcgcagggccnagttcaagtttcc 522	8e-06	24/25 (96%)
200725_x_at	258	489	CB550812.1	Probe Seq: 1 gggccctgcactcatgagggcttc 24	EST Seq: 626 gggccctgaactcatgagggcttc 649	0.0001	23/24 (95%)
200725_x_at	327	35	CB554800.1	Probe Seq: 1 atgagggcttccaatgtgctgcccc 25	EST Seq: 656 atgagggcttccaatatgctgcccc 680	3e-05	24/25 (96%)
200726_at	266	13	CB551492.1	Probe Seq: 1 atttgtgactctttcctaaagccaa 25	EST Seq: 415 atttgtgactctttcctaaagccaa 439	1e-07	25/25 (100%)
200726_at	345	31	CB551492.1	Probe Seq: 1 atgctgccttcttggggattcaaaa 25	EST Seq: 501 atgctgccttctcggggattcaaaa 525	3e-05	24/25 (96%)
200726_at	522	649	CB309829.1	Probe Seq: 1 tacagttgcatcaggcctgaacccg 25	EST Seq: 48 tacagttgcatcaggcctgaacccg 72	1e-07	25/25 (100%)
200726_at	516	357	CB309829.1	Probe Seq: 1 gaacccgtccattcagaaagcttca 25	EST Seq: 66 gaacccgtccattcagaaagcttca 90	1e-07	25/25 (100%)
200726_at	253	161	CB309829.1	Probe Seq: 1 aatactgttctatacgagtgaccga 25	EST Seq: 103 aatactgttctatacgagtgaccga 127	1e-07	25/25 (100%)
200726_at	544	93	CB309829.1	Probe Seq: 1 acgagtgaccgattatgctttcttt 25	EST Seq: 116 acgagtgaccgattatgctttcttt 140	1e-07	25/25 (100%)
200726_at	161	11	CB309829.1	Probe Seq: 1 attatgctttctttggcctacattc 25	EST Seq: 127 attatgctttctttggcctacattc 151	1e-07	25/25 (100%)
200726_at	83	273	CB309829.1	Probe Seq: 1 cctacattctttattctgcggtgaa 25	EST Seq: 143 cctacattctttattctgcggtgaa 167	1e-07	25/25 (100%)
200726_at	291	43	CB309829.1	Probe Seq: 1 aggaactaacttactgtccaccagt 25	EST Seq: 192 aggaactaacttactgtccaccagt 216	1e-07	25/25 (100%)
200726_at	501	17	CB309829.1	Probe Seq: 1 atacagaactcacagtacctatgac 25	EST Seq: 219 atacagaactcacagtatctatgac 243	3e-05	24/25 (96%)
200729_s_at	277	447	CB554825.1	Probe Seq: 1 gtatcattcttgcaaattattcttt 25	EST Seq: 327 gtatcattcttgcaaattattcttt 351	1e-07	25/25 (100%)
200729_s_at	275	21	CB553940.1	Probe Seq: 1 ataactgttaattctcagccatctt 25	EST Seq: 596 ataactgtgaattctcagccatctt 620	3e-05	24/25 (96%)
200733_s_at	175	511	CB555670.1	Probe Seq: 1 ggtagagatgctttgttattgtaat 25	EST Seq: 34 ggtagagatgctttgttattgtaat 58	1e-07	25/25 (100%)
200733_s_at	409	627	CB555670.1	Probe Seq: 1 tcataaacttcctgaaattcttgta 25	EST Seq: 58 tcataaacttcctgaaattcttgta 82	1e-07	25/25 (100%)
200733_s_at	143	17	CB555670.1	Probe Seq: 1 atcagaagtgtgtttaccaacttat 25	EST Seq: 100 atcagaagcgtgtttaccaacttat 124	3e-05	24/25 (96%)
200733_s_at	5	369	CB555670.1	Probe Seq: 1 gaaatgggtttctgctaatgaattg 25	EST Seq: 180 gaaatgggtttctgctaatgaattg 204	1e-07	25/25 (100%)
200733_s_at	657	413	CB555670.1	Probe Seq: 1 gatgtgtattaatgttagttcaacc 25	EST Seq: 299 gatgtgtattaatgttagttcaacc 323	1e-07	25/25 (100%)
200733_s_at	511	13	CB555670.1	Probe Seq: 1 atatatttatactgtctggggatgt 25	EST Seq: 324 atatatttatactgtctggggatgt 348	1e-07	25/25 (100%)
200733_s_at	626	517	CB555670.1	Probe Seq: 1 ggatgtgtggttatagttctgtggg 25	EST Seq: 343 ggatgtgtggttatagttctgtggg 367	1e-07	25/25 (100%)
200735_x_at	504	149	CB230223.1	Probe Seq: 1 aaggcacggaaggctatgtccaa 23	EST Seq: 304 aaggcacggaaggctatgtccaa 326	2e-06	23/23 (100%)
200735_x_at	242	33	CB555247.1	Probe Seq: 1 atgtccaaactgggtcttcggcagg 25	EST Seq: 247 atgtccaaactgggtcttcgacagg 271	3e-05	24/25 (96%)
200735_x_at	62	463	CB555247.1	Probe Seq: 1 gtcttcggcaggttacaggagttac 25	EST Seq: 260 gtcttcgacaggttacaggagttac 284	3e-05	24/25 (96%)
200735_x_at	62	521	CB555247.1	Probe Seq: 1 ggagttactagagtcactatccgga 25	EST Seq: 277 ggagttactagagtcactatccgga 301	1e-07	25/25 (100%)
200735_x_at	257	87	CB555247.1	Probe Seq: 1 accagatgtctacaagagccctgct 25	EST Seq: 333 accagatgtctacaagagccctgct 357	1e-07	25/25 (100%)
200735_x_at	247	245	CB555247.1	Probe Seq: 1 cgaagatttatcccagcaagcacaa 25	EST Seq: 393 cgaagatttatcccagcaagcacaa 417	1e-07	25/25 (100%)
200735_x_at	354	337	CB555247.1	Probe Seq: 1 gcaagcacaactagcagctgctgag 25	EST Seq: 408 gcaagcacaactagcagctgctgag 432	1e-07	25/25 (100%)
200735_x_at	136	327	CB555247.1	Probe Seq: 1 gcagtccgagccctgaagaacaaca 25	EST Seq: 592 gcagtccgagccctgaagaacaaca 616	1e-07	25/25 (100%)
200735_x_at	270	151	CB553414.1	Probe Seq: 1 aaggagtaactgcagcttggtttga 25	EST Seq: 682 aaggagtaactacagcttggtttga 706	3e-05	24/25 (96%)
200737_at	284	489	CB229156.1	Probe Seq: 1 gggctgcatcaccatcataggtggt 25	EST Seq: 396 gggctgcatcaccatcataggtggt 420	1e-07	25/25 (100%)
200737_at	478	311	CB229156.1	Probe Seq: 1 gctgcatcaccatcataggtggtgg 25	EST Seq: 398 gctgcatcaccatcataggtggtgg 422	1e-07	25/25 (100%)
200737_at	172	25	CB229156.1	Probe Seq: 1 atcataggtggtggagacactgcca 25	EST Seq: 409 atcataggtggtggagacactgcca 433	1e-07	25/25 (100%)
200737_at	515	275	CB229156.1	Probe Seq: 1 gaacacggaggataaagtcagccat 25	EST Seq: 450 gaacacggaggataaagtcagccat 474	1e-07	25/25 (100%)
200737_at	96	459	CB229156.1	Probe Seq: 1 gtcagccatgtgagcactgggggtg 25	EST Seq: 466 gtcagccatgtgagcactgggggtg 490	1e-07	25/25 (100%)
200737_at	145	389	CB229156.1	Probe Seq: 1 gagcactgggggtggtgccagtttg 25	EST Seq: 477 gagcactgggggtggtgccagtttg 501	1e-07	25/25 (100%)
200737_at	664	237	CB229156.1	Probe Seq: 1 ctgggggtggtgccagtttggagct 25	EST Seq: 482 ctgggggtggtgccagtttggagct 506	1e-07	25/25 (100%)
200737_at	203	559	CB229156.1	Probe Seq: 1 tggtgccagtttggagctcctggaa 25	EST Seq: 489 tggtgccagtttggagctcctggaa 513	1e-07	25/25 (100%)
200737_at	481	469	CB229156.1	Probe Seq: 1 gtgccagtttggagctcctggaagg 25	EST Seq: 491 gtgccagtttggagctcctggaagg 515	1e-07	25/25 (100%)
200737_at	535	1	CB229156.1	Probe Seq: 1 agtttggagctcctggaaggtaaag 25	EST Seq: 496 agtttggagctcctggaaggtaaag 520	1e-07	25/25 (100%)
200737_at	499	31	CB229156.1	Probe Seq: 1 atgctctcagcaatatttagtactt 25	EST Seq: 536 atgctctcagcaatatttagtactt 560	1e-07	25/25 (100%)
200738_s_at	651	107	CB548546.1	Probe Seq: 1 acagcccctaagtcaacttagcatt 25	EST Seq: 1 acagcccctaagtcaacttagcatt 25	1e-07	25/25 (100%)
200738_s_at	109	541	CB548546.1	Probe Seq: 1 ggcattagctaaaaccttccatgtc 25	EST Seq: 42 ggcattagctaaaaccttccatgtc 66	1e-07	25/25 (100%)
200738_s_at	189	123	CB548546.1	Probe Seq: 1 aaaccttccatgtcaagattcagct 25	EST Seq: 53 aaaccttccatgtcaaggttcagct 77	3e-05	24/25 (96%)
200738_s_at	618	277	CB548546.1	Probe Seq: 1 ccatgtcaagattcagctagtggcc 25	EST Seq: 60 ccatgtcaaggttcagctagtggcc 84	3e-05	24/25 (96%)
200738_s_at	276	417	CB548546.1	Probe Seq: 1 gatgcagtgccaggaacccttaaac 25	EST Seq: 89 gatgcagtgccaggaacccttaaac 113	1e-07	25/25 (100%)
200738_s_at	286	183	CB548546.1	Probe Seq: 1 caccctggatttgcatacattcttc 25	EST Seq: 145 caccctggatttgcctacattcttc 169	3e-05	24/25 (96%)
200738_s_at	134	13	CB548546.1	Probe Seq: 1 atttgcatacattcttcaagatccc 25	EST Seq: 153 atttgcctacattcttcaagatccc 177	3e-05	24/25 (96%)
200738_s_at	510	707	CB548546.1	Probe Seq: 1 ttgtgcattctagagtgcatatatt 25	EST Seq: 203 ttgtgcattctagagtgcatatatt 227	1e-07	25/25 (100%)
200738_s_at	78	77	CB548546.1	Probe Seq: 1 agcttagttctcttttgatgtagg 24	EST Seq: 263 agcttagttctcttttgatgtagg 286	5e-07	24/24 (100%)
200741_s_at	32	273	CD768067.1	Probe Seq: 1 cctacgcacacgagaacatgcctct 25	EST Seq: 23 cctacccacacgagaacatgcctct 47	3e-05	24/25 (96%)
200741_s_at	69	337	CD768067.1	Probe Seq: 2 cacacgagaacatgcctctcgcaa 25	EST Seq: 29 cacacgagaacatgcctctcgcaa 52	5e-07	24/24 (100%)
200741_s_at	691	621	CD768067.1	Probe Seq: 1 tctcgcaaaggatctccttcatccc 25	EST Seq: 45 tctcgcaaaggatctccttcatccc 69	1e-07	25/25 (100%)
200741_s_at	434	605	CD768067.1	Probe Seq: 1 tccttcatccctctccagaagagga 25	EST Seq: 59 tccttcatccctccccagaagagga 83	3e-05	24/25 (96%)
200741_s_at	214	165	CD768067.1	Probe Seq: 1 aattcctacttcatggatgtgaaat 25	EST Seq: 124 aattcctacttcatggatgtgaaat 148	1e-07	25/25 (100%)
200741_s_at	337	369	CD768067.1	Probe Seq: 1 gaaatgcccaggatgctataaaatc 25	EST Seq: 144 gaaatgcccaggatgctataaaatc 168	1e-07	25/25 (100%)
200741_s_at	439	13	CD768067.1	Probe Seq: 1 atgctataaaatcaccacggtcttt 25	EST Seq: 156 atgctataaaatcaccacggtcttt 180	1e-07	25/25 (100%)
200741_s_at	421	215	CB549148.1	Probe Seq: 1 ctataaaatcaccacggtcttta 23	EST Seq: 107 ctataaaatcaccacggtcttta 129	2e-06	23/23 (100%)
200741_s_at	215	507	CB549148.1	Probe Seq: 1 ggtctttagccatgcacaaacggta 25	EST Seq: 122 ggtctttatccatgcacaaacggta 146	3e-05	24/25 (96%)
200742_s_at	584	693	CB553427.1	Probe Seq: 1 ttctcttttcaatcaggcttttcca 25	EST Seq: 167 ttctcttttcaatcaggcttttcca 191	1e-07	25/25 (100%)
200742_s_at	112	165	CB554635.1	Probe Seq: 1 caatctttgctttatggcctttcca 25	EST Seq: 180 caatctttgctttatggcctttcca 204	1e-07	25/25 (100%)
200742_s_at	157	551	CB554635.1	Probe Seq: 1 tggcctttccatcatagttgcccac 25	EST Seq: 194 tggcctttccatcatagttgcccac 218	1e-07	25/25 (100%)
200742_s_at	303	583	CB554635.1	Probe Seq: 1 tgaccttcattgctccatttgtag 24	EST Seq: 307 tgaccttcattgctccatttgtag 330	5e-07	24/24 (100%)
200742_s_at	42	595	CB554635.1	Probe Seq: 1 tgctcttctcagtttactcattgtc 25	EST Seq: 336 tgctcttctcagtttactcattgtc 360	1e-07	25/25 (100%)
200742_s_at	110	97	CB554635.1	Probe Seq: 1 actgacatctacaaccattaccatc 25	EST Seq: 375 actgacatctacaaccattaccatc 399	1e-07	25/25 (100%)
200743_s_at	308	155	CB311068.1	Probe Seq: 1 aatgttttgattccctgaggctact 25	EST Seq: 528 aatgttttgattccctgaagctact 552	3e-05	24/25 (96%)
200743_s_at	122	51	CB550250.1	Probe Seq: 1 aggtggcagatgttaacgcccttcc 25	EST Seq: 156 aggtggcagatgttaatgcccttcc 180	3e-05	24/25 (96%)
200743_s_at	353	123	CB550250.1	Probe Seq: 1 aagaccgttggtgcctagaggacta 25	EST Seq: 272 aagaccgttggtgcctaaaggacta 296	3e-05	24/25 (96%)
200743_s_at	485	195	CB550250.1	Probe Seq: 1 caggtcctagctcaggagttggcaa 25	EST Seq: 326 caggtcctagctcaggagttggcaa 350	1e-07	25/25 (100%)
200748_s_at	19	395	CB555873.1	Probe Seq: 1 gatgaagctgcagaaccaacgaggt 25	EST Seq: 131 gatgaagctgcagaaccaacgaggt 155	1e-07	25/25 (100%)
200748_s_at	34	311	CB555873.1	Probe Seq: 1 gctgcagaaccaacgaggtggccga 25	EST Seq: 137 gctgcagaaccaacgaggtggccga 161	1e-07	25/25 (100%)
200748_s_at	357	549	CB555873.1	Probe Seq: 1 tggccgaatcttccttcaggatat 24	EST Seq: 155 tggccgaatcttccttcaggatat 178	5e-07	24/24 (100%)
200748_s_at	37	583	CB555873.1	Probe Seq: 2 gactgggagagcgggctgaatgca 25	EST Seq: 198 gactgggagagcgggctgaatgca 221	5e-07	24/24 (100%)
200748_s_at	485	283	CB553746.1	Probe Seq: 1 ccacgtgaccaacttgcgcaagatg 25	EST Seq: 615 ccacgtgaacaacttgcgcaagatg 639	3e-05	24/25 (96%)
200748_s_at	707	703	CD767495.1	Probe Seq: 1 ttgcgcaagatgggagcgcccgaat 25	EST Seq: 133 ttgcgcaagatgggagcacccgaat 157	3e-05	24/25 (96%)
200750_s_at	694	541	CB554650.1	Probe Seq: 1 ggcttgctaggaagctcattggaga 25	EST Seq: 524 ggctcgctaggaagctcattggaga 548	3e-05	24/25 (96%)
200750_s_at	399	533	CB554650.1	Probe Seq: 1 ggaagctcattggagaccctaactt 25	EST Seq: 533 ggaagctcattggagaccctaactt 557	1e-07	25/25 (100%)
200750_s_at	511	79	CB554650.1	Probe Seq: 1 agctcattggagaccctaacttgga 25	EST Seq: 536 agctcattggagaccctaacttgga 560	1e-07	25/25 (100%)
200750_s_at	436	205	CB551761.1	Probe Seq: 1 cattggagaccctaacttggaat 23	EST Seq: 325 cattggagaccctaacttggaat 347	2e-06	23/23 (100%)
200750_s_at	160	283	CB554650.1	Probe Seq: 1 ccaccagaagttgtcatggacccag 25	EST Seq: 587 ccaccggaagttgtcatggacccag 611	3e-05	24/25 (96%)
200750_s_at	281	93	CB309182.1	Probe Seq: 1 acccagctttggcagcacagtatga 25	EST Seq: 184 acccagctttggcagcgcagtatga 208	3e-05	24/25 (96%)
200750_s_at	559	709	CB554650.1	Probe Seq: 1 ttggcagcacagtatgagcacgact 25	EST Seq: 615 ttggcagcgcagtatgagcacgact 639	3e-05	24/25 (96%)
200750_s_at	251	331	CB554650.1	Probe Seq: 1 gcagcacagtatgagcacgacttag 25	EST Seq: 618 gcagcgcagtatgagcacgacttag 642	3e-05	24/25 (96%)
200750_s_at	357	577	CB551761.1	Probe Seq: 1 tgatgacctgtgagaatgaagctgg 25	EST Seq: 460 tgatgacctgtgagaatggagctgg 484	3e-05	24/25 (96%)
200751_s_at	466	129	CB554950.1	Probe Seq: 1 aacactcttgtggtcaagaaatctg 25	EST Seq: 242 aacactcttgtggtcaagaaatctg 266	1e-07	25/25 (100%)
200751_s_at	525	369	CB553120.1	Probe Seq: 1 gaaatctgatgtggaggcaatctt 24	EST Seq: 70 gaaatctgatgtggaggcaatctt 93	5e-07	24/24 (100%)
200751_s_at	130	35	CB554950.1	Probe Seq: 1 atgtggaggcaatcttttcgaagta 25	EST Seq: 267 atgtggaggcaatcttttcgaagta 291	1e-07	25/25 (100%)
200751_s_at	104	411	CB554950.1	Probe Seq: 1 gaggcaatcttttcgaagtatggca 25	EST Seq: 272 gaggcaatcttttcgaagtatggca 296	1e-07	25/25 (100%)
200751_s_at	705	571	CB312742.1	Probe Seq: 1 tgctggccaggttttagatattaa 24	EST Seq: 391 tgctggccaggttttagatattaa 414	5e-07	24/24 (100%)
[truncated: 14,230 more rows]

## Sheet: U133B-Monkey
Probeset ID	Position x	Position Y	EST accession	Probe sequences	EST matching region	BLAST e values	Identities
[truncated: 4,648 more rows]
