# Supplementary material for: Identification and utilization of inter-species conserved (ISC) probesets on Affymetrix human GeneChip® platforms for the optimization of the assessment of expression patterns in non human primate (NHP) samples
Source: BMC Bioinformatics. 2004 Oct 26;5:165. doi: 10.1186/1471-2105-5-165 (PMC526766; doi:10.1186/1471-2105-5-165)
Supplement: Additional File 2 — There are four worksheets in this file. Worksheet 1, 2, 3 and 4 are ISC probesets for monkey (Macaca mulatta) in GeneChip® platforms Focus, FL, U95Av2 and U95B, respectively. Note: All the four additional files are multiple-sheets MS excel files. Within each worksheet of a file, the rows are ISC probesets, the columns are probeset IDs, positions of a probe (x and y coordinates in the chip), GenBank accessions of a matching EST, probe sequence, matched EST sequence and position, BLAST e- values and matching identities, in that order. [file 1471-2105-5-165-S2.xls]

## Sheet: Focus-Monkey
Probeset ID	Position x	Position Y	EST accession	Probe sequences	EST matching region	BLAST e values	Identities
200001_at	234	169	CD766875.1	Probe Seq: 1 ccgtgccttcaaatctcttgacaaa 25	EST Seq: 536 ccgtgccttcaaatctcttgacaaa 560	1e-07	25/25 (100%)
200001_at	156	23	CD766875.1	Probe Seq: 1 atccaggtgaacatccaggagtggc 25	EST Seq: 576 atccaggtgaacatccaggagtggc 600	1e-07	25/25 (100%)
200001_at	249	307	CD766875.1	Probe Seq: 1 gtggctgcagctgactatgtattcc 25	EST Seq: 596 gtggctgcagctgactatgtattcc 620	1e-07	25/25 (100%)
200001_at	421	399	CB552836.1	Probe Seq: 1 tcaccgccttgctataggagtcacc 25	EST Seq: 597 tcaccgcctcgctataggagtcacc 621	3e-05	24/25 (96%)
200001_at	208	139	CB312112.1	Probe Seq: 1 ctcaacatccagggcccaatttgcc 25	EST Seq: 357 ctcaacatccagggcccaatatgcc 381	3e-05	24/25 (96%)
200003_s_at	198	97	CB312309.1	Probe Seq: 1 aatggatggtcgtgcggaactgctc 25	EST Seq: 63 aatggatggtcgtgcggaactgctc 87	1e-07	25/25 (100%)
200003_s_at	276	99	CB312309.1	Probe Seq: 1 aataacttgaaggcccgcaattcct 25	EST Seq: 134 aataacttgaaggcccgcaattcct 158	1e-07	25/25 (100%)
200003_s_at	225	439	CB312309.1	Probe Seq: 1 ttccgctacaacggactgattcacc 25	EST Seq: 158 ttccgctacaacgggctgattcacc 182	3e-05	24/25 (96%)
200003_s_at	363	269	CB312309.1	Probe Seq: 1 gattcaccgcaagactgtgggcgtg 25	EST Seq: 175 gattcaccgcaagaccgtgggcgtg 199	3e-05	24/25 (96%)
200003_s_at	358	105	CB312309.1	Probe Seq: 1 caagactgtgggcgtggagccggca 25	EST Seq: 184 caagaccgtgggcgtggagccggca 208	3e-05	24/25 (96%)
200003_s_at	38	57	CB312309.1	Probe Seq: 1 agccgacggcaaaggtgtcgtggtg 25	EST Seq: 208 agccgacggcaaaggcgtcgtggtg 232	3e-05	24/25 (96%)
200003_s_at	249	317	CB312309.1	Probe Seq: 1 ggtggtcattaagcggagatccggc 25	EST Seq: 229 ggtggtcattaagcggagatccggc 253	1e-07	25/25 (100%)
200003_s_at	400	429	CB312309.1	Probe Seq: 1 ttaagcggagatccggccagcggaa 25	EST Seq: 237 ttaagcggagatccggccagcggaa 261	1e-07	25/25 (100%)
200003_s_at	39	173	CB312309.1	Probe Seq: 1 cctgcgcatggcagccatccgcagg 25	EST Seq: 361 cctgcgcatggcagccatccgcagg 385	1e-07	25/25 (100%)
200004_at	19	261	CB549228.1	Probe Seq: 1 gaggcagtctattgcaaggaccttc 25	EST Seq: 68 gaggcagtctattgcaaggaccttc 92	1e-07	25/25 (100%)
200004_at	273	419	CB549228.1	Probe Seq: 1 tattgcaaggaccttctttgctgcc 25	EST Seq: 77 tattgcaaggaccttctttgctgcc 101	1e-07	25/25 (100%)
200004_at	268	375	CB549228.1	Probe Seq: 1 tgctgccagttatcataggctgttt 25	EST Seq: 95 tgctgccagttatcataggctgttt 119	1e-07	25/25 (100%)
200004_at	306	99	CB549228.1	Probe Seq: 1 aatgcactttgctcagtaatacttg 25	EST Seq: 159 aatgcactttgctcagtaatacttg 183	1e-07	25/25 (100%)
200004_at	172	283	CB549228.1	Probe Seq: 1 gtatattgcctgtatttctacctct 25	EST Seq: 262 gtatattgcctgtatttctacctct 286	1e-07	25/25 (100%)
200004_at	121	13	CB308484.1	Probe Seq: 1 atttctacctctagtaatgggcttt 25	EST Seq: 644 atttctacctctagtaaggggcttt 668	3e-05	24/25 (96%)
200004_at	278	99	CB549228.1	Probe Seq: 1 aatgggctttatgtgctagatttta 25	EST Seq: 290 aatgggctttatgtgctagatttta 314	1e-07	25/25 (100%)
200004_at	206	419	CB549228.1	Probe Seq: 1 tatccttgagcctgggcaagtgc 23	EST Seq: 316 tatccttgagcctgggcaagtgc 338	2e-06	23/23 (100%)
200004_at	420	47	CB549228.1	Probe Seq: 1 agaaacatggtttacttgcacaaaa 25	EST Seq: 354 agaaacatggtttacttgcgcaaaa 378	3e-05	24/25 (96%)
200004_at	21	253	CB549228.1	Probe Seq: 1 gagagatcgttaatgcccttgaagt 25	EST Seq: 391 gagagatcgttnatgcccttgaagt 415	8e-06	24/25 (96%)
200005_at	80	341	CB310534.1	Probe Seq: 1 ggcactgtaatggcgttgactggcg 25	EST Seq: 529 ggcactgtaacggcgttgactggcg 553	3e-05	24/25 (96%)
200005_at	381	225	CB310534.1	Probe Seq: 1 gaagctggactctcagcgaggggc 24	EST Seq: 557 gaagctggactctcagcgaggggc 580	5e-07	24/24 (100%)
200005_at	386	109	CB310534.1	Probe Seq: 1 caacagctacaagttggcccggtgg 25	EST Seq: 605 caacagctacaagttggcccggtgg 629	1e-07	25/25 (100%)
200005_at	152	375	CB310534.1	Probe Seq: 1 tgctggctggatctgagtacctcaa 25	EST Seq: 643 tgctggctggatctgaatacctcaa 667	3e-05	24/25 (96%)
200005_at	401	105	CB310534.1	Probe Seq: 1 caagcttggttatgtgtctcggtac 25	EST Seq: 665 caagcttggttatgtgtctcggtac 689	1e-07	25/25 (100%)
200005_at	320	385	CB310534.1	Probe Seq: 1 tcggtaccacgtgaaagactcctca 25	EST Seq: 683 tcggtaccacgtgaaagactcctca 707	1e-07	25/25 (100%)
200006_at	112	311	CB311865.1	Probe Seq: 1 ggtcattacacctactctgagaatc 25	EST Seq: 460 ggtcattacacctactctgagaatc 484	1e-07	25/25 (100%)
200006_at	231	347	CB231139.1	Probe Seq: 1 ggcctgattcttacaagccggggg 24	EST Seq: 508 ggcctgattcttacaagccggggg 531	5e-07	24/24 (100%)
200006_at	263	121	CB311865.1	Probe Seq: 1 cagcttcgagtttgcgcttgcaatt 25	EST Seq: 531 cagcttcgagtttgcacttgcaatt 555	3e-05	24/25 (96%)
200006_at	340	307	CB311865.1	Probe Seq: 1 gtggcggctcaagtgaaggctccac 25	EST Seq: 580 gtggcggctcaagtgaaggctccac 604	1e-07	25/25 (100%)
200006_at	148	221	CB308682.1	Probe Seq: 1 gaaggctccacttgttcttaaagac 25	EST Seq: 595 gaaggctccacttgttcttagagac 619	3e-05	24/25 (96%)
200006_at	293	417	CB311865.1	Probe Seq: 1 taggaatccattctcactgtgttcg 25	EST Seq: 661 taggaatccattctcactatgttcg 685	3e-05	24/25 (96%)
200006_at	83	271	CB231167.1	Probe Seq: 1 gatttctcagcctacaaattgtgtc 25	EST Seq: 464 gatttctcagcctacaaattgtgtc 488	1e-07	25/25 (100%)
200006_at	196	357	CB231167.1	Probe Seq: 1 tgtgtctatacatttctaagccttg 25	EST Seq: 483 tgtgtctatacatttctaaaccttg 507	3e-05	24/25 (96%)
200007_at	244	33	CB308599.1	Probe Seq: 1 agggctttgagcccgcagacaacaa 25	EST Seq: 193 agggctttgagcccgcagacaacaa 217	1e-07	25/25 (100%)
200007_at	86	291	CB308599.1	Probe Seq: 1 gtctgttaagagctaccgatgggaa 25	EST Seq: 220 gtctgttaagagctaccgatgggaa 244	1e-07	25/25 (100%)
200007_at	348	267	CB308599.1	Probe Seq: 1 gatcagcactgtggtgagctccaag 25	EST Seq: 251 gatcagcactgtggtgagctccaag 275	1e-07	25/25 (100%)
200007_at	155	215	CB308599.1	Probe Seq: 1 gcaacagcagcacagtaaagggca 24	EST Seq: 471 gcaacagcagcacagtaaagggca 494	5e-07	24/24 (100%)
200007_at	294	171	CB308599.1	Probe Seq: 1 cctgctttcaccaattaaccactga 25	EST Seq: 502 cctgctttcaccaattaaccactga 526	1e-07	25/25 (100%)
200007_at	405	427	CB308599.1	Probe Seq: 1 ttttgcatttggctaattggtctgt 25	EST Seq: 663 ttttgcatttggctaattggtctgt 687	1e-07	25/25 (100%)
200008_s_at	338	27	CB551457.1	Probe Seq: 1 agtgggccaggtgatcagagttatt 25	EST Seq: 51 agtgggccaggtgatcagagttatt 75	1e-07	25/25 (100%)
200008_s_at	234	123	CB551457.1	Probe Seq: 1 cagagttatttgcatcctcagccac 25	EST Seq: 66 cagagttatttgcatcctcagccac 90	1e-07	25/25 (100%)
200008_s_at	64	123	CB551457.1	Probe Seq: 1 cagatatctacgtctgcatgatctc 25	EST Seq: 162 cagatatctatgtctgcatgatctc 186	3e-05	24/25 (96%)
200008_s_at	300	365	CB551457.1	Probe Seq: 1 tgatctcctttgcgcacaatgtagc 25	EST Seq: 180 tgatctcctttgcgcacaatgtagc 204	1e-07	25/25 (100%)
200008_s_at	411	245	CB551457.1	Probe Seq: 1 gaccagctttggagctcttggaacc 25	EST Seq: 273 gaccagctttggagctcttggaacc 297	1e-07	25/25 (100%)
200008_s_at	84	275	CB551457.1	Probe Seq: 1 gttagcatcagtgacctcctggtac 25	EST Seq: 314 gttagcatcagtgacctcctggtac 338	1e-07	25/25 (100%)
200010_at	92	293	CB311216.1	Probe Seq: 1 gtgaaaaggagaaccccatgcggga 25	EST Seq: 42 gtgaaaaggagaaccccatgcggga 66	1e-07	25/25 (100%)
200010_at	317	247	CB311216.1	Probe Seq: 1 gagaaccccatgcgggaacttcgca 25	EST Seq: 50 gagaaccccatgcgggaacttcgca 74	1e-07	25/25 (100%)
200010_at	70	87	CB311216.1	Probe Seq: 3 ctctgtctcaacatctgtgttgg 25	EST Seq: 83 ctctgtctcaacatctgtgttgg 105	2e-06	23/23 (100%)
200010_at	221	163	CB311216.1	Probe Seq: 1 cccctgtgttttccaaagctagata 25	EST Seq: 165 cccctgtgttttccaaagctagata 189	1e-07	25/25 (100%)
200012_x_at	189	177	CB312657.1	Probe Seq: 1 ccatcttccagtaattcgccaaaat 25	EST Seq: 21 ccatcttccagtaatttgccaaaat 45	3e-05	24/25 (96%)
200012_x_at	179	341	CB550402.1	Probe Seq: 1 ggcacccgatatatgttctctaggc 25	EST Seq: 27 ggcacccgatatatgttctctaggc 51	1e-07	25/25 (100%)
200012_x_at	430	69	CB551203.1	Probe Seq: 1 acatggagttgttcctttggccac 24	EST Seq: 57 acatggagttgttcctttggccac 80	5e-07	24/24 (100%)
200012_x_at	220	337	CB551203.1	Probe Seq: 1 ggaatgccccacaagtgttaccatg 25	EST Seq: 145 ggaatgccccacaagtgttaccatg 169	1e-07	25/25 (100%)
200012_x_at	418	255	CB551203.1	Probe Seq: 1 gagtctacaatgttacccagcatgc 25	EST Seq: 182 gagtctacaacgttacccagcatgc 206	3e-05	24/25 (96%)
200012_x_at	200	285	CB551203.1	Probe Seq: 1 gtacctgggttcaactaaagcgcca 25	EST Seq: 362 gtacctgggttcaactgaagcgcca 386	3e-05	24/25 (96%)
200012_x_at	51	145	CB551203.1	Probe Seq: 1 ctccacccagagaagcacactttgt 25	EST Seq: 392 ctccacccagagaagcacactttgt 416	1e-07	25/25 (100%)
200012_x_at	395	337	CB551203.1	Probe Seq: 1 ggaaggagcctgagctgctggaacc 25	EST Seq: 428 ggaaggagcctgagctgctggaacc 452	1e-07	25/25 (100%)
200013_at	236	259	CB553583.1	Probe Seq: 1 gaggaatcctcggcagataaactgg 25	EST Seq: 121 gaggaatcctcggcagataaactgg 145	1e-07	25/25 (100%)
200013_at	203	265	CB553583.1	Probe Seq: 1 gataaactggactgtcctctacaga 25	EST Seq: 136 gataaactggactgtcctctacaga 160	1e-07	25/25 (100%)
200013_at	158	67	CB553583.1	Probe Seq: 1 aaagaacccgccgagcagtcaaatt 25	EST Seq: 201 aaagaacccgccgagcagtcaaatt 225	1e-07	25/25 (100%)
200013_at	35	41	CB553583.1	Probe Seq: 1 agtcaaattccagagggccattact 25	EST Seq: 217 agtcaaattccagagggccattact 241	1e-07	25/25 (100%)
200013_at	414	9	CB553583.1	Probe Seq: 1 attactggtgcatctcttgctgata 25	EST Seq: 236 attactggtgcatctcttgctgata 260	1e-07	25/25 (100%)
200013_at	115	63	CB553583.1	Probe Seq: 1 acgagaacaagctatcagggctgct 25	EST Seq: 304 acgagaacaagctatcagggctgct 328	1e-07	25/25 (100%)
200014_s_at	121	101	CB553690.1	Probe Seq: 1 aataatctcttgttatgcagggagt 25	EST Seq: 41 aataatctcttgttatgcagggagt 65	1e-07	25/25 (100%)
200014_s_at	362	419	CB553690.1	Probe Seq: 1 tatgcagggagtacagttcttttca 25	EST Seq: 54 tatgcagggagtacagttcttttca 78	1e-07	25/25 (100%)
200014_s_at	273	393	CB553690.1	Probe Seq: 1 tcttttcattcatacataagttcag 25	EST Seq: 71 tcttttcattcatacataagttcag 95	1e-07	25/25 (100%)
200014_s_at	92	405	CB553690.1	Probe Seq: 1 taagttcagtagttgcttccctaac 25	EST Seq: 87 taagttcagtagttgcttccctaac 111	1e-07	25/25 (100%)
200014_s_at	184	275	CB553690.1	Probe Seq: 1 gttgcttccctaactgcaaaggcaa 25	EST Seq: 98 gttgcttccctaactgcaaaggcaa 122	1e-07	25/25 (100%)
200014_s_at	175	65	CB553690.1	Probe Seq: 1 actgcaaaggcaatctcatttagtt 25	EST Seq: 110 actgcaaaggcaatctcatttagtt 134	1e-07	25/25 (100%)
200014_s_at	148	377	CB553690.1	Probe Seq: 1 tgctgtgtggggcagttcaacacaa 25	EST Seq: 195 tgctgtgtggggcagttcaacacaa 219	1e-07	25/25 (100%)
200014_s_at	149	273	CB553690.1	Probe Seq: 1 gttggcatgtcaaatgcatcctcta 25	EST Seq: 248 gttggcatgtcaaatgcatcctcta 272	1e-07	25/25 (100%)
200014_s_at	241	71	CB553690.1	Probe Seq: 1 acagcctgatgtttgggaccttttt 25	EST Seq: 341 acagcctgatgtttgggaccttttt 365	1e-07	25/25 (100%)
200016_x_at	119	89	CB555119.1	Probe Seq: 1 aactcgaggactgtatttgtgacta 25	EST Seq: 631 aactcgaggactgtatttgtgacta 655	1e-07	25/25 (100%)
200016_x_at	125	323	CB552169.1	Probe Seq: 1 ggttattttagtttctgttctgtgg 25	EST Seq: 519 ggttattttagttcctgttctgtgg 543	3e-05	24/25 (96%)
200016_x_at	117	289	CB309458.1	Probe Seq: 1 gtaacagtctgatcgtgacgctgaa 25	EST Seq: 606 gtaatagtctgatcgtgacgctgaa 630	3e-05	24/25 (96%)
200016_x_at	372	39	CB309458.1	Probe Seq: 1 agttagtctactcttaagccatctt 25	EST Seq: 661 agttagtctactctgaagccatctt 685	3e-05	24/25 (96%)
200016_x_at	345	181	CB308592.1	Probe Seq: 1 gccatcttggtaaatttccccaaca 25	EST Seq: 545 gccatcttggtaaacttccccaaca 569	3e-05	24/25 (96%)
200016_x_at	292	83	CB308592.1	Probe Seq: 1 aagccattgtcttcggaaaccttgg 25	EST Seq: 645 aagccattgtcttcngaaaccttgg 669	8e-06	24/25 (96%)
200016_x_at	38	303	CB309395.1	Probe Seq: 1 gtgattgttggcacatcctatgcaa 25	EST Seq: 157 gtgattgttggcacatcctatgcaa 181	1e-07	25/25 (100%)
200017_at	404	111	CB312618.1	Probe Seq: 1 caccctcgaggttgaaccctcggat 25	EST Seq: 80 caccctcgaggtggaaccctcggat 104	3e-05	24/25 (96%)
200017_at	62	43	CB228795.1	Probe Seq: 1 agatggacgtactttgtctgactac 25	EST Seq: 204 agatggacatactttgtctgactac 228	3e-05	24/25 (96%)
200017_at	155	221	CB555030.1	Probe Seq: 1 gaagaagaagtcttacaccactccc 25	EST Seq: 227 gaagaagaagtcttacaccactccc 251	1e-07	25/25 (100%)
200017_at	67	103	CB228795.1	Probe Seq: 1 aattagtcgccttcgtcgagagtgc 25	EST Seq: 390 aattagtcgccttcatcgagagtgc 414	3e-05	24/25 (96%)
200018_at	101	395	CB230285.1	Probe Seq: 1 tcttcctgaagatctctaccattta 25	EST Seq: 278 tcttcctgaacatctctaccattta 302	3e-05	24/25 (96%)
200018_at	262	263	CB554695.1	Probe Seq: 1 gatgctaaattccgtctgattct 23	EST Seq: 432 gatgctaaattccgtctgattct 454	2e-06	23/23 (100%)
200018_at	237	415	CB554695.1	Probe Seq: 1 tagagagccggattcaccgtttggc 25	EST Seq: 457 tagagagccggattcaccgtttggc 481	1e-07	25/25 (100%)
200018_at	127	375	CB554695.1	Probe Seq: 1 ttcaccgtttggctcgatattataa 25	EST Seq: 469 ttcaccgtttggctcgatattataa 493	1e-07	25/25 (100%)
200018_at	176	411	CB554695.1	Probe Seq: 1 ttataagaccaagcgagtcctccct 25	EST Seq: 488 ttataagaccaagcgagtcctccct 512	1e-07	25/25 (100%)
200019_s_at	41	329	CB311006.1	Probe Seq: 1 ggagctacacaccttcgaggtgacc 25	EST Seq: 84 ggagctacacaccctcgaggtgacc 108	3e-05	24/25 (96%)
200019_s_at	404	267	CB311006.1	Probe Seq: 2 atcaaggctcatgtagcctcactg 25	EST Seq: 130 atcaaggctcatgtagcttcactg 153	0.0001	23/24 (95%)
200019_s_at	188	283	CB311006.1	Probe Seq: 1 gtagcctcactggagggcattgccc 25	EST Seq: 142 gtagcttcactggagggcattgccc 166	3e-05	24/25 (96%)
200019_s_at	6	157	CB311006.1	Probe Seq: 1 cggaagatcaagtcgtgctcctggc 25	EST Seq: 167 cggaagatcaagtcgtgctcctggc 191	1e-07	25/25 (100%)
200019_s_at	26	191	CB311006.1	Probe Seq: 1 gccctgactaccctggaagtagcag 25	EST Seq: 241 gccctgactaccctggaagtagcag 265	1e-07	25/25 (100%)
200019_s_at	314	39	CB311006.1	Probe Seq: 1 agtagcaggccgcatgcttggaggt 25	EST Seq: 258 agtagcaggccgcatgcttggaggt 282	1e-07	25/25 (100%)
200019_s_at	286	255	CB311006.1	Probe Seq: 1 gaggtcagactcctaaggtggccaa 25	EST Seq: 320 gaggtcagactcctaaggtggccaa 344	1e-07	25/25 (100%)
200019_s_at	227	65	CB311006.1	Probe Seq: 1 caaccggcgctttgtcaacgttgtg 25	EST Seq: 396 caaccggcgctttgtcaacgttgtg 420	1e-07	25/25 (100%)
200019_s_at	247	157	CB311006.1	Probe Seq: 1 cgttgtgcccacctttggcaagaag 25	EST Seq: 414 cgttgtgcccacctttggcaagaag 438	1e-07	25/25 (100%)
200022_at	376	227	CB554239.1	Probe Seq: 1 gaaaggttcggcgcaaggagcccaa 25	EST Seq: 32 gaaaggttcggcgcaaggagcccaa 56	1e-07	25/25 (100%)
200022_at	357	325	CB554239.1	Probe Seq: 1 ggatatctacctgaggctgttggtc 25	EST Seq: 63 ggatatctacctgaggctgttggtc 87	1e-07	25/25 (100%)
200022_at	442	89	CB554239.1	Probe Seq: 1 aaccaactccacattcaaccaggtt 25	EST Seq: 114 aaccaattccacattcaaccaggtt 138	3e-05	24/25 (96%)
200022_at	402	295	CB554239.1	Probe Seq: 1 tgtccctttcccggatgatccggaa 25	EST Seq: 182 tgtccctttctcggatgatccggaa 206	3e-05	24/25 (96%)
200022_at	277	223	CB554239.1	Probe Seq: 1 gaagcttcctggccgggaaaacaa 24	EST Seq: 210 gaagcttcctggccgggaaaacaa 233	5e-07	24/24 (100%)
200022_at	431	87	CB554239.1	Probe Seq: 1 aactgaaggtatgtgcactgcgcgt 25	EST Seq: 290 aactgaaggtatgtgcactgcgcgt 314	1e-07	25/25 (100%)
200022_at	346	321	CB554239.1	Probe Seq: 1 ggtcctcgcaagggccgagaggtgt 25	EST Seq: 421 ggtcctcgcaagggccgagaggtgt 445	1e-07	25/25 (100%)
200022_at	241	1	CB554239.1	Probe Seq: 1 aggtgtaccggcatttcggcaaggc 25	EST Seq: 440 aggtgtaccggcatttcggcaaggc 464	1e-07	25/25 (100%)
200024_at	405	201	CD767896.1	Probe Seq: 1 gctcagtgtcccattgtggagcgcc 25	EST Seq: 266 gctcagtgtcccattgtggagcgcc 290	1e-07	25/25 (100%)
200024_at	94	161	CD767896.1	Probe Seq: 1 cgcctcactaactccatgatgatgc 25	EST Seq: 287 cgcctcacgaactccatgatgatgc 311	3e-05	24/25 (96%)
200024_at	259	373	CD767896.1	Probe Seq: 1 tgcacggccgcaacaacggcaagaa 25	EST Seq: 309 tgcacggccgcaacaacggcaagaa 333	1e-07	25/25 (100%)
200024_at	319	129	CD767896.1	Probe Seq: 1 catcgtcaagcatgccttcgagatc 25	EST Seq: 349 catcgtcaagcatgccttcgagatc 373	1e-07	25/25 (100%)
200024_at	440	133	CD767896.1	Probe Seq: 1 cttcgagatcatacacctgctcac 24	EST Seq: 364 cttcgagatcatacacctgctcac 387	5e-07	24/24 (100%)
200024_at	106	227	CD767896.1	Probe Seq: 1 gaacgccatcatcaacagtggtccc 25	EST Seq: 415 gaacgccatcatcaacagtggtccc 439	1e-07	25/25 (100%)
200025_s_at	442	441	CB308771.1	Probe Seq: 1 ttgatgatggcacctcagatcgccc 25	EST Seq: 124 ttgatgatggcacctcagatcgccc 148	1e-07	25/25 (100%)
200025_s_at	98	155	CB308771.1	Probe Seq: 1 ctggtggctggaattgaccgctacc 25	EST Seq: 162 ctggtggctggaattgaccgctacc 186	1e-07	25/25 (100%)
200025_s_at	162	75	CB308771.1	Probe Seq: 1 acaaggtactctgtggatatcccct 25	EST Seq: 285 acaaggtactctgtggatatcccct 309	1e-07	25/25 (100%)
200025_s_at	151	143	CB308771.1	Probe Seq: 1 ctctgtggatatccccttggacaaa 25	EST Seq: 293 ctctgtggatatccccttggacaaa 317	1e-07	25/25 (100%)
200025_s_at	416	267	CB308771.1	Probe Seq: 1 gatatccccttggacaaaactgt 23	EST Seq: 300 gatatccccttggacaaaactgt 322	2e-06	23/23 (100%)
200025_s_at	3	329	CB308771.1	Probe Seq: 2 gatgtcttcagagatcctgctctt 25	EST Seq: 333 gatgtcttcagagatcctgctctt 356	5e-07	24/24 (100%)
200025_s_at	315	393	CB308771.1	Probe Seq: 1 tcagagatcctgctcttaaacgcaa 25	EST Seq: 340 tcagagatcctgctcttaaacgcaa 364	1e-07	25/25 (100%)
200025_s_at	441	73	CB308771.1	Probe Seq: 1 acaagacaggcaagaacaagtggtt 25	EST Seq: 403 acaagacaggcaagaacaagtggtt 427	1e-07	25/25 (100%)
200025_s_at	91	95	CB308771.1	Probe Seq: 1 aagtggttcttccagaaactgcggt 25	EST Seq: 420 aagtggttcttccagaagctgcggt 444	3e-05	24/25 (96%)
200026_at	281	27	CB311656.1	Probe Seq: 1 atggtccagcgtttgacataccgac 25	EST Seq: 37 atggtccaacgtttgacataccgac 61	3e-05	24/25 (96%)
200026_at	432	305	CD767418.1	Probe Seq: 1 gtgtgtgcccaggcaaacttcgagg 25	EST Seq: 93 gtgtgtgcccaggcagacttcgagg 117	3e-05	24/25 (96%)
200026_at	312	193	CD767418.1	Probe Seq: 1 gcccaggcaaacttcgaggggttcg 25	EST Seq: 99 gcccaggcagacttcgaggggttcg 123	3e-05	24/25 (96%)
200026_at	68	381	CD767418.1	Probe Seq: 1 tcgaggggttcgtcctgtaagacct 25	EST Seq: 112 tcgaggggttcgtgctgtaagacct 136	3e-05	24/25 (96%)
200026_at	96	1	CD767418.1	Probe Seq: 1 tcgtcctgtaagacctaaagttctt 25	EST Seq: 121 tcgtgctgtaagacctaaagttctt 145	3e-05	24/25 (96%)
200026_at	421	231	CB548855.1	Probe Seq: 1 gaaacatgtcagcagggcctatggt 25	EST Seq: 198 gaaacatgtcagcaggggctatggt 222	3e-05	24/25 (96%)
200026_at	150	29	CD767418.1	Probe Seq: 1 atggtggttccatgtgtgctaaatg 25	EST Seq: 186 atggtggttccatgtgtgctaaatg 210	1e-07	25/25 (100%)
200026_at	418	303	CB548855.1	Probe Seq: 1 gtgtgctaaatgtgttcgtgacagg 25	EST Seq: 231 gtgtgctaaatgtgtacgtgacagg 255	3e-05	24/25 (96%)
200026_at	347	275	CB311245.1	Probe Seq: 1 gttcgtgacaggatcaagcgtgctt 25	EST Seq: 293 gttcgtgacagggtcaagcgtgctt 317	3e-05	24/25 (96%)
200026_at	137	239	CB548855.1	Probe Seq: 1 gacaggatcaagcgtgctttcctta 25	EST Seq: 250 gacaggatcaagcgtgcttacctta 274	3e-05	24/25 (96%)
200029_at	99	101	CB554338.1	Probe Seq: 1 aatgaaatcgccaatgccaactccc 25	EST Seq: 62 aatgaaatcgccagtgccaactccc 86	3e-05	24/25 (96%)
200029_at	79	263	CD766886.1	Probe Seq: 1 gatcatccgcaagcctgtgacggtc 25	EST Seq: 175 gatcatccgcaagcctgtgacggtc 199	1e-07	25/25 (100%)
200029_at	342	131	CD766886.1	Probe Seq: 1 cattcccgggctcgatgccggaaaa 25	EST Seq: 200 cattcccgggcgcgatgccggaaaa 224	3e-05	24/25 (96%)
200029_at	136	169	CD766886.1	Probe Seq: 1 ccgccggaagggcaggcacatgggc 25	EST Seq: 235 ccgccggaagggcaggcacatgggc 259	1e-07	25/25 (100%)
200029_at	374	335	CD766886.1	Probe Seq: 1 ggaagggtacagccaatgcccgaat 25	EST Seq: 270 ggaagggtacagccaatgcccgaat 294	1e-07	25/25 (100%)
200029_at	33	51	CD766886.1	Probe Seq: 1 agaatgaggattttgcgccggctgc 25	EST Seq: 320 agaatgaggattctgcgccggctgc 344	3e-05	24/25 (96%)
200029_at	328	371	CD766886.1	Probe Seq: 1 tgcgccggctgctcagaagataccg 25	EST Seq: 333 tgcgccggctgcttagaagataccg 357	3e-05	24/25 (96%)
200029_at	15	219	CD766886.1	Probe Seq: 1 gaagatcgatcgccacatgtatcac 25	EST Seq: 367 gaagattgatcgccacatgtatcac 391	3e-05	24/25 (96%)
200029_at	244	365	CD766886.1	Probe Seq: 1 tgaggcccgcaggtctaagaccaag 25	EST Seq: 505 tgaggcccgcaggtctaagaccaag 529	1e-07	25/25 (100%)
200029_at	277	159	CD766886.1	Probe Seq: 1 cgcaagcgccgtgaagagcgcctcc 25	EST Seq: 536 cgcaagcgccgtgaagagcgcctcc 560	1e-07	25/25 (100%)
200029_at	267	115	CB554697.1	Probe Seq: 3 ctttgtctgtacatactggcctc 25	EST Seq: 595 ctttgtctgtacatactggcctc 617	2e-06	23/23 (100%)
200031_s_at	206	261	CD767827.1	Probe Seq: 1 gatggcggacattcagactgagcgt 25	EST Seq: 6 gatggcggacattcagactgagcgt 30	1e-07	25/25 (100%)
200031_s_at	281	175	CD767827.1	Probe Seq: 1 ccaaaagcagccgaccatctttcaa 25	EST Seq: 36 ccaaaagcagccgaccatctttcaa 60	1e-07	25/25 (100%)
200031_s_at	154	233	CD767827.1	Probe Seq: 1 gacacccaaggaggctattgagggc 25	EST Seq: 141 gacacccaaagaggctattgagggc 165	3e-05	24/25 (96%)
200031_s_at	251	7	CD767827.1	Probe Seq: 1 attgacaagaaatgccccttcactg 25	EST Seq: 172 attgacaagaaatgccccttcactg 196	1e-07	25/25 (100%)
200031_s_at	113	191	CD767827.1	Probe Seq: 1 gccccttcactggtaatgtgtccat 25	EST Seq: 185 gccccttcactggtaatgtctccat 209	3e-05	24/25 (96%)
200031_s_at	261	3	CD767827.1	Probe Seq: 1 cgcaagtacaaccgcttcgagaagc 25	EST Seq: 295 cgcaagtacaaccgcttcgagaagc 319	1e-07	25/25 (100%)
200031_s_at	35	109	CD767827.1	Probe Seq: 1 caagaacatgtctgtacacctgtcc 25	EST Seq: 324 caagaacatgtctgtgcacctgtcc 348	3e-05	24/25 (96%)
200031_s_at	153	215	CD767827.1	Probe Seq: 1 gcaagacagtgcgcttcaacgtgct 25	EST Seq: 410 gcaagacagtgcgcttcaacgtgct 434	1e-07	25/25 (100%)
200032_s_at	145	159	CD768116.1	Probe Seq: 1 cccagaggaaccctgcggagggact 25	EST Seq: 118 cccagaggaactctgcggagggact 142	3e-05	24/25 (96%)
200032_s_at	172	193	CD768116.1	Probe Seq: 1 gcggagggacttcaatcacatcaat 25	EST Seq: 132 gcggagggacttcaatcacatcaat 156	1e-07	25/25 (100%)
200032_s_at	28	259	CD768116.1	Probe Seq: 2 aggctccgggttgacaaatggtgg 25	EST Seq: 190 aggcttcgggttgacaaatggtgg 213	0.0001	23/24 (95%)
200032_s_at	414	61	CD768116.1	Probe Seq: 1 actggctaccgttcggactatttgt 25	EST Seq: 228 actggctaccgttcggactatttgt 252	1e-07	25/25 (100%)
200032_s_at	441	419	CD768116.1	Probe Seq: 1 ttacactgggcttccgttacaagat 25	EST Seq: 281 ttacactgggcttccgttacaagat 305	1e-07	25/25 (100%)
200032_s_at	305	429	CD768116.1	Probe Seq: 1 ttgttcagtatctcaagcccagaaa 25	EST Seq: 429 ttgttcagtatctcaagcccagaaa 453	1e-07	25/25 (100%)
200033_at	265	49	CD767873.1	Probe Seq: 1 agaatggtgtttacagtgctgcaaa 25	EST Seq: 90 agaatggtgtttacagtgctgcaaa 114	1e-07	25/25 (100%)
200033_at	443	123	CD767873.1	Probe Seq: 1 cagtgctgcaaattacaccaatggg 25	EST Seq: 103 cagtgctgcaaattacactaatggg 127	3e-05	24/25 (96%)
200033_at	50	221	CD767873.1	Probe Seq: 1 gaagtaattttgtgtctgctggtat 25	EST Seq: 135 gaagtaattttgtgtctgctggtat 159	1e-07	25/25 (100%)
200033_at	152	19	CD767873.1	Probe Seq: 1 aggactggtaatccaacagggactt 25	EST Seq: 173 aggactggtaatccaacagggactt 197	1e-07	25/25 (100%)
200033_at	261	219	CD767873.1	Probe Seq: 1 gaatggttatgatagcactcagcaa 25	EST Seq: 202 gaatggttatgatagcactcagcaa 226	1e-07	25/25 (100%)
200033_at	237	211	CD767873.1	Probe Seq: 1 gcagctgcacctatgattggttatc 25	EST Seq: 293 gcagccgcacctatgattggttatc 317	3e-05	24/25 (96%)
200033_at	69	417	CD767873.1	Probe Seq: 1 tatggtgcactttttcgctatttaa 25	EST Seq: 466 tatggtgcactttttcgctatttaa 490	1e-07	25/25 (100%)
200033_at	181	35	CD767873.1	Probe Seq: 1 agttggatatttctctacattcctg 25	EST Seq: 490 agttggatatttctctacattcctg 514	1e-07	25/25 (100%)
200034_s_at	192	213	CB310976.1	Probe Seq: 1 gcaaaatgcctagatattatcctac 25	EST Seq: 352 gcaaaatggctagatattatcctac 376	3e-05	24/25 (96%)
200034_s_at	304	47	CB551387.1	Probe Seq: 1 agaaaactgcgagccagcattaccc 25	EST Seq: 366 agaaaactgcgagccagaattaccc 390	3e-05	24/25 (96%)
200034_s_at	401	209	CB311950.1	Probe Seq: 2 cagctggctagtggcttattactt 25	EST Seq: 466 cagctggctagtggcttgttactt 489	0.0001	23/24 (95%)
200034_s_at	377	251	CB548983.1	Probe Seq: 1 gagattacggagcagcgcaagattg 25	EST Seq: 446 gagattacagagcagcgcaagattg 470	3e-05	24/25 (96%)
200034_s_at	311	281	CB548535.1	Probe Seq: 1 gtttgctctgacgaatggaatttat 25	EST Seq: 269 gtttgccctgacgaatggaatttat 293	3e-05	24/25 (96%)
200034_s_at	171	429	CB548983.1	Probe Seq: 1 ttatcctcacaaattggtgttctaa 25	EST Seq: 568 ttatcctcacaaattggtgttctaa 592	1e-07	25/25 (100%)
200035_at	149	391	BQ807609.1	Probe Seq: 1 tctgatgccctgtccaatgtgagga 25	EST Seq: 420 tctgatgccctgtccaatgtgagga 444	1e-07	25/25 (100%)
200035_at	31	57	BQ807609.1	Probe Seq: 1 agccctacactccacttggagtctg 25	EST Seq: 489 agccctacactgcacttggagtctg 513	3e-05	24/25 (96%)
200035_at	230	329	BQ807609.1	Probe Seq: 1 ggagtctggatggacacatgggcc 24	EST Seq: 506 ggagtctggatggacacatgggcc 529	5e-07	24/24 (100%)
200035_at	177	141	BQ807609.1	Probe Seq: 1 ctcactcttaacttcgtgttcacac 25	EST Seq: 547 ctcactcttaacttcctgttcacac 571	3e-05	24/25 (96%)
200035_at	45	357	BQ807609.1	Probe Seq: 1 tgttcacactccatggaaaccccag 25	EST Seq: 563 tgttcacactccttggaaaccccag 587	3e-05	24/25 (96%)
200036_s_at	34	121	CB554631.1	Probe Seq: 1 cagcttgaagaactatgatccccag 25	EST Seq: 106 cagcttgaagaactatgacccccag 130	3e-05	24/25 (96%)
200036_s_at	104	139	CB554631.1	Probe Seq: 1 ctatgatccccagaaggacaagcgc 25	EST Seq: 118 ctatgacccccagaaggacaagcgc 142	3e-05	24/25 (96%)
200036_s_at	195	243	CB554631.1	Probe Seq: 1 gaccagcagcactgtgacgaggc 23	EST Seq: 206 gaccagcagcactgtgacgaggc 228	2e-06	23/23 (100%)
200036_s_at	27	157	CB554631.1	Probe Seq: 1 cgaggctaaggccgtggatatcccc 25	EST Seq: 223 cgaggccaaggccgtggatatcccc 247	3e-05	24/25 (96%)
200036_s_at	395	111	CB554631.1	Probe Seq: 1 catcgaggcgctgaaaaaactcaac 25	EST Seq: 256 catcgaggcgctgaaaaaactcaac 280	1e-07	25/25 (100%)
200036_s_at	279	283	CB554631.1	Probe Seq: 1 gtatgatgcgtttttggcctcagag 25	EST Seq: 316 gtatgatgcgtttttggcctcagag 340	1e-07	25/25 (100%)
200036_s_at	111	281	CB554631.1	Probe Seq: 1 gtttttggcctcagagtctctgatc 25	EST Seq: 325 gtttttggcctcagagtctctgatc 349	1e-07	25/25 (100%)
200036_s_at	233	255	CB554631.1	Probe Seq: 1 gagtctctgatcaagcagattccac 25	EST Seq: 338 gagtctctgatcaagcagattccac 362	1e-07	25/25 (100%)
200036_s_at	37	111	CB554631.1	Probe Seq: 1 caagcagattccacgaatcctcggc 25	EST Seq: 349 caagcagattccacgaatcctcggc 373	1e-07	25/25 (100%)
200036_s_at	85	165	CB554631.1	Probe Seq: 1 ccctgctcacacacaacgaaaacat 25	EST Seq: 405 ccctgctcacacacaacgaaaacat 429	1e-07	25/25 (100%)
200038_s_at	261	275	CB228266.1	Probe Seq: 1 gttccaatcttcgtgttcactttaa 25	EST Seq: 94 gttccaatcttcgtgttcnctttaa 118	8e-06	24/25 (96%)
200038_s_at	212	47	CB555704.1	Probe Seq: 1 agaacactcgtgaaactgctcaggc 25	EST Seq: 88 agaacactcgtgaaactgcccaggc 112	3e-05	24/25 (96%)
200038_s_at	271	65	CB555704.1	Probe Seq: 1 actgctcaggccatcaagggtatgc 25	EST Seq: 102 actgcccaggccatcaagggtatgc 126	3e-05	24/25 (96%)
200038_s_at	359	83	CB555704.1	Probe Seq: 1 aacagtgtgtaccattccgacgtta 25	EST Seq: 172 aacagtgcgtaccattccgacgtta 196	3e-05	24/25 (96%)
200038_s_at	277	293	CB555704.1	Probe Seq: 1 gtcggtggcccaaaaagagtgctga 25	EST Seq: 250 gtcggtggcccaagaagagtgctga 274	3e-05	24/25 (96%)
200038_s_at	171	199	CB555704.1	Probe Seq: 1 gctgaatttttgctgcacatgctta 25	EST Seq: 270 gctgaatttttgctgcacatgctta 294	1e-07	25/25 (100%)
200038_s_at	394	431	CB555704.1	Probe Seq: 1 ttagatgtagattctctggtcat 23	EST Seq: 327 ttagatgtagattctctggtcat 349	2e-06	23/23 (100%)
200038_s_at	421	321	CB555704.1	Probe Seq: 1 ggtcattgagcatatccaagtgaac 25	EST Seq: 344 ggtcatcgagcatatccaagtgaac 368	3e-05	24/25 (96%)
200040_at	273	363	CB312094.1	Probe Seq: 1 tgactttttcattacgtgggttttg 25	EST Seq: 385 tgactttttcattacgtgggttttg 409	1e-07	25/25 (100%)
200040_at	195	101	CB312094.1	Probe Seq: 1 aatctagccccagacatactgtgtt 25	EST Seq: 411 aatctagccccagacatactgtgtt 435	1e-07	25/25 (100%)
200040_at	384	29	CB308648.1	Probe Seq: 1 aggcctcctgaattgagtttgatgc 25	EST Seq: 351 aggcctcctgaattgagtttgatgc 375	1e-07	25/25 (100%)
200040_at	252	263	CB308648.1	Probe Seq: 1 gatgcagagctttttagccatgaag 25	EST Seq: 371 gatgcagagctttttagccatgaag 395	1e-07	25/25 (100%)
200040_at	252	297	CB307957.1	Probe Seq: 1 gtccatttgagattctgcactcc 23	EST Seq: 458 gtccatttgagattctgcactcc 480	2e-06	23/23 (100%)
200043_at	30	157	CD766729.1	Probe Seq: 1 cgatgatctggcagacctcagctgc 25	EST Seq: 266 cgatgatctggcagacctcagctgc 290	1e-07	25/25 (100%)
200043_at	151	55	CD766729.1	Probe Seq: 1 agctgcctggtttaccgagctgata 25	EST Seq: 285 agctgcctggtttaccgagctgata 309	1e-07	25/25 (100%)
200043_at	397	195	CD766729.1	Probe Seq: 1 gctgatacccagacataccagcctt 25	EST Seq: 303 gctgatacccagacataccagcctt 327	1e-07	25/25 (100%)
200043_at	298	389	CD766729.1	Probe Seq: 1 tcggcaggcccaacaggctgggaaa 25	EST Seq: 371 tcggcaggcccaacaggctgggaaa 395	1e-07	25/25 (100%)
200043_at	365	131	CB310300.1	Probe Seq: 1 catagtaatcctgtttccactttgt 25	EST Seq: 478 catagtaatcctgtttccactttgt 502	1e-07	25/25 (100%)
200044_at	3	257	CB550716.1	Probe Seq: 1 gagtggggatggtcgagtatctcag 25	EST Seq: 435 gagtggggatggtcgagtatctcag 459	1e-07	25/25 (100%)
200044_at	204	415	CB550716.1	Probe Seq: 1 tatgccctgcgtaaactggatgaca 25	EST Seq: 476 tatgccctgcgtaaactggatgaca 500	1e-07	25/25 (100%)
200044_at	289	153	CB550716.1	Probe Seq: 1 ctggatgacaccaaattccgctctc 25	EST Seq: 491 ctggatgacaccaaattccgctctc 515	1e-07	25/25 (100%)
200044_at	384	103	CB550716.1	Probe Seq: 1 aattccgctctcatgagggtgaaac 25	EST Seq: 504 aattccgctctcatgagggtgaaac 528	1e-07	25/25 (100%)
200046_at	49	49	CB308234.1	Probe Seq: 1 agaagagtacttgagctccactccg 25	EST Seq: 111 agaagagtacttgagctccactccg 135	1e-07	25/25 (100%)
200046_at	277	381	CB308234.1	Probe Seq: 1 tccactccgcagcgtctgaagttgc 25	EST Seq: 127 tccactccgcagcgtctgaagttgc 151	1e-07	25/25 (100%)
200046_at	50	391	CB308234.1	Probe Seq: 1 tctgaagttgctggacgcgtacctg 25	EST Seq: 141 tctgaagttgctggacgcgtacctg 165	1e-07	25/25 (100%)
200046_at	388	285	CB308234.1	Probe Seq: 1 gtacctgctgtatatactgctgacc 25	EST Seq: 159 gtacctgctgtatatactgctgacc 183	1e-07	25/25 (100%)
200046_at	77	343	CB308234.1	Probe Seq: 1 ggcttcatctcttgtgtggggagtt 25	EST Seq: 247 ggcttcatctcttgtgtggggagtt 271	1e-07	25/25 (100%)
200046_at	264	433	CB308234.1	Probe Seq: 1 ttcatcctagcggtttgcctgagaa 25	EST Seq: 271 ttcatcctagcggtttgcctgagaa 295	1e-07	25/25 (100%)
200046_at	346	19	CB308234.1	Probe Seq: 1 atcctgcaccttgttgtcatgaact 25	EST Seq: 379 atcctgcaccttgttgtcatgaact 403	1e-07	25/25 (100%)
200046_at	214	81	CB308234.1	Probe Seq: 1 aaagcccagagttcactgtgtgtca 25	EST Seq: 563 aaagcccagagttcactctgtgtca 587	3e-05	24/25 (96%)
200048_s_at	17	137	CB555152.1	Probe Seq: 1 ctttcaccttaaagctctgccaagc 25	EST Seq: 276 ctttcaccttaaagctctgtcaagc 300	3e-05	24/25 (96%)
200048_s_at	109	123	CB555152.1	Probe Seq: 1 cagaggctcccgtgcaggaagagaa 25	EST Seq: 300 cagaggctcccgtgcaggaggagaa 324	3e-05	24/25 (96%)
200048_s_at	332	211	CB555152.1	Probe Seq: 1 gcacctcaaatttgccatgctggct 25	EST Seq: 336 gcacctcaaatttgccatgctggct 360	1e-07	25/25 (100%)
200048_s_at	52	115	CB555152.1	Probe Seq: 1 catgctctaatttccgggctaaaac 25	EST Seq: 396 catgctctaatttccaggctaaaac 420	3e-05	24/25 (96%)
200048_s_at	99	75	CB555152.1	Probe Seq: 1 aaatcacatgcagctcatctaagag 25	EST Seq: 456 aaatcacatgcagctcatctaagag 480	1e-07	25/25 (100%)
200048_s_at	406	23	CB555152.1	Probe Seq: 2 tgagttcaaaagctgccgctcagc 25	EST Seq: 484 tgagttcaaaagctgccgctcagc 507	5e-07	24/24 (100%)
200048_s_at	83	191	CB555152.1	Probe Seq: 1 gccgctcagctttgatggaacaac 24	EST Seq: 498 gccgctcagctttgatggaacaac 521	5e-07	24/24 (100%)
200048_s_at	375	391	CB555152.1	Probe Seq: 1 tcattcgtcagcgacaattggacag 25	EST Seq: 585 tcattcgtcagcgacaactggacag 609	3e-05	24/25 (96%)
200048_s_at	435	177	CB552708.1	Probe Seq: 1 ccacccttgtatcctgggtcttaga 25	EST Seq: 715 ccacccttttatcctgggtcttaga 739	3e-05	24/25 (96%)
200052_s_at	412	155	CB308878.1	Probe Seq: 1 cgaatcctctcacatggtggcttta 25	EST Seq: 350 cgaatcctctcacatggtggcttta 374	1e-07	25/25 (100%)
200052_s_at	395	101	CB308878.1	Probe Seq: 1 aatcctctcacatggtggctttagg 25	EST Seq: 352 aatcctctcacatggtggctttagg 376	1e-07	25/25 (100%)
200052_s_at	434	317	CB308878.1	Probe Seq: 1 ggtggctttaggaagatccttggcc 25	EST Seq: 365 ggtggctttaggaagatccttggcc 389	1e-07	25/25 (100%)
200052_s_at	265	365	CB308878.1	Probe Seq: 1 tgatgccagctatcttgcttctgaa 25	EST Seq: 397 tgatgccagctatcttgcttctgaa 421	1e-07	25/25 (100%)
200052_s_at	27	135	CB308878.1	Probe Seq: 1 cttgcttctgaaatatctacctggg 25	EST Seq: 410 cttgcttctgaaatatctacctggg 434	1e-07	25/25 (100%)
200052_s_at	336	75	CB308878.1	Probe Seq: 1 aaatatctacctgggatggagtgat 25	EST Seq: 420 aaatatctacctgggatggagtgat 444	1e-07	25/25 (100%)
200052_s_at	440	329	CB308878.1	Probe Seq: 1 ggagtgatagtaacaccttcagaaa 25	EST Seq: 437 ggagtgatagtaacaccttcagaaa 461	1e-07	25/25 (100%)
200058_s_at	153	223	CB552226.1	Probe Seq: 1 gaagtcacaggccctgtcattgcgc 25	EST Seq: 400 gaagtcacaggccctgtcattgcgc 424	1e-07	25/25 (100%)
200058_s_at	368	161	CB552226.1	Probe Seq: 1 cccacaactacactctgtacttcat 25	EST Seq: 566 cccacaactacactctgtacttcat 590	1e-07	25/25 (100%)
200058_s_at	87	329	CB552226.1	Probe Seq: 1 ggagtacaaattcagcgtggatgtg 25	EST Seq: 618 ggagtacaaattcagcgtggatgtg 642	1e-07	25/25 (100%)
200059_s_at	442	359	CB550446.1	Probe Seq: 1 tattaacgatgtccaacccgtctgg 25	EST Seq: 519 tattaatgatgtccaacccgtctgg 543	3e-05	24/25 (96%)
200059_s_at	133	295	CB550446.1	Probe Seq: 1 gtccttttgacactgctctaacagc 25	EST Seq: 553 gtccttttgacactgctctaacagc 577	1e-07	25/25 (100%)
200059_s_at	273	87	CB228749.1	Probe Seq: 1 aactaacatgtcctgcctattatct 25	EST Seq: 169 aactaacatgtcctgcctattatct 193	1e-07	25/25 (100%)
200059_s_at	207	7	CB228749.1	Probe Seq: 1 attatctgtcagctgcaaggtactc 25	EST Seq: 187 attatctgtcagctgcaaggtactc 211	1e-07	25/25 (100%)
200059_s_at	316	215	CB228749.1	Probe Seq: 1 gcaaggtactctggtgagtcaccac 25	EST Seq: 201 gcaaggtactctggtgagtcaccac 225	1e-07	25/25 (100%)
200059_s_at	377	277	CB228749.1	Probe Seq: 1 gttacagttctgtggtttcatgtta 25	EST Seq: 333 gttacagttctgtggtttcatgtta 357	1e-07	25/25 (100%)
200059_s_at	296	37	CB228749.1	Probe Seq: 1 agtgccacttaatgtatgttaccaa 25	EST Seq: 383 agtgccacttaatgtatgttaccaa 407	1e-07	25/25 (100%)
200061_s_at	431	369	CD768001.1	Probe Seq: 1 tgaacgacaccgtaactatccgcac 25	EST Seq: 46 tgaacgacaccgtaactattcgcac 70	3e-05	24/25 (96%)
200061_s_at	138	79	CB549383.1	Probe Seq: 1 aaatggtcattgatgtccttcacc 24	EST Seq: 46 aaatggtcattgacgtccttcacc 69	0.0001	23/24 (95%)
200061_s_at	119	73	CB555028.1	Probe Seq: 1 acaagaccacaccggatgtcatctt 25	EST Seq: 144 acaagaacacaccggatgtcatctt 168	3e-05	24/25 (96%)
200061_s_at	83	433	CD768001.1	Probe Seq: 1 ttcagaactcattttggtggtggca 25	EST Seq: 222 ttcagaactcattttggtggtggca 246	1e-07	25/25 (100%)
200061_s_at	41	319	CD768001.1	Probe Seq: 1 ggtggcaagacaactggctttggca 25	EST Seq: 240 ggtggcaagacaactggctttggca 264	1e-07	25/25 (100%)
200061_s_at	108	207	CD768001.1	Probe Seq: 1 gcatgatttatgattccctggatta 25	EST Seq: 262 gcatgatttatgactccctggatta 286	3e-05	24/25 (96%)
200061_s_at	433	237	CD768001.1	Probe Seq: 1 gacttgcaagacatggcctgtatga 25	EST Seq: 313 gacttgcaagacatggcctgtatga 337	1e-07	25/25 (100%)
200062_s_at	334	91	CD767741.1	Probe Seq: 1 aagtcgctggagtcgatcaactcta 25	EST Seq: 73 aagtcgctggagtcgatcaactcta 97	1e-07	25/25 (100%)
200062_s_at	400	329	CB551484.1	Probe Seq: 1 ggagtcgatcaactctaggctcca 24	EST Seq: 52 ggagtcgatcaactctaggctcca 75	5e-07	24/24 (100%)
200062_s_at	125	137	CD767741.1	Probe Seq: 1 ctctaggctccaactcgttatgaaa 25	EST Seq: 93 ctctaggctccaactcgttatgaaa 117	1e-07	25/25 (100%)
200062_s_at	267	29	CD767741.1	Probe Seq: 1 aggcaaagcgaaattggtcattctc 25	EST Seq: 168 aggcaaagcgaaattggtcattctc 192	1e-07	25/25 (100%)
200062_s_at	147	441	CD767741.1	Probe Seq: 1 ttggtcattctcgctaacaactgcc 25	EST Seq: 181 ttggtcattctcgctaacaactgcc 205	1e-07	25/25 (100%)
200062_s_at	197	131	CB228622.1	Probe Seq: 1 ctaacaactgcccagctttgaggaa 25	EST Seq: 219 ctaacaactgcccaactttgaggaa 243	3e-05	24/25 (96%)
200062_s_at	243	7	CD767741.1	Probe Seq: 1 attgaactgggcacagcatgcggaa 25	EST Seq: 283 attgaactgggcacagcatgcggaa 307	1e-07	25/25 (100%)
200062_s_at	110	215	CD767741.1	Probe Seq: 1 gcacactggctatcattgatccagg 25	EST Seq: 323 gcacactggctatcattgatccagg 347	1e-07	25/25 (100%)
200064_at	97	293	CD768024.1	Probe Seq: 1 gtcttcaccttgctgcattgtgacc 25	EST Seq: 222 gtcttcaccctgctgcattgtgacc 246	3e-05	24/25 (96%)
200064_at	331	247	CD768024.1	Probe Seq: 1 gagcggatcatgaaagcccaggcac 25	EST Seq: 274 gagcggatcatgaaagcccaggcac 298	1e-07	25/25 (100%)
200064_at	192	83	CD768024.1	Probe Seq: 1 aaaagcacctggagatcaaccctga 25	EST Seq: 335 aaaagcacctggagatcaaccctga 359	1e-07	25/25 (100%)
200064_at	439	109	CD768024.1	Probe Seq: 1 caaccgcatctatcgcatgatcaag 25	EST Seq: 498 caaccgcatctaccgcatgatcaag 522	3e-05	24/25 (96%)
200064_at	69	311	CB551416.1	Probe Seq: 1 gggcgatgaggatgcgtctcgcatg 25	EST Seq: 334 gggcgatgaggatgcgtctcgcatg 358	1e-07	25/25 (100%)
200064_at	235	85	CB551416.1	Probe Seq: 1 aacttgtgcccttgtatagtgtccc 25	EST Seq: 390 aacttgtgcccttgtatagtgtccc 414	1e-07	25/25 (100%)
200065_s_at	151	177	CB549292.1	Probe Seq: 1 gccatcgaaaaagacaacctctact 25	EST Seq: 47 gccatcgaaaaagacaacctctact 71	1e-07	25/25 (100%)
200065_s_at	271	223	CD767966.1	Probe Seq: 1 gaacctcttactgctttcaatacac 25	EST Seq: 18 gaacctcttactgctttcaatacac 42	1e-07	25/25 (100%)
200065_s_at	215	133	CD767966.1	Probe Seq: 1 cttactgctttcaatacacgattag 25	EST Seq: 24 cttactgctttcaatacacgattag 48	1e-07	25/25 (100%)
200066_at	246	221	CB549788.1	Probe Seq: 1 gaagggcggaaaaccaggcgcttca 25	EST Seq: 78 gaagggcggagaaccaggcgcttca 102	3e-05	24/25 (96%)
200066_at	89	81	CB549788.1	Probe Seq: 1 aaagcagagcttgatcgccagtgga 25	EST Seq: 117 aaagcagagcttgatcgccagtgga 141	1e-07	25/25 (100%)
200066_at	399	219	CB549788.1	Probe Seq: 1 gaagatggaagctgatggggttgaa 25	EST Seq: 173 gaagatggaagctgatggggttgaa 197	1e-07	25/25 (100%)
200067_x_at	159	165	CB228979.1	Probe Seq: 1 tctttcccccttttaatttgtgatg 25	EST Seq: 140 tctttcccccttttaatgtgtgatg 164	3e-05	24/25 (96%)
200067_x_at	242	367	CB228979.1	Probe Seq: 1 tgaccccatttatgtgtaggagcac 25	EST Seq: 170 tgacccaatttatgtgtaggagcac 194	3e-05	24/25 (96%)
200067_x_at	164	279	CB228979.1	Probe Seq: 1 gtaggagcactacaccattggtttc 25	EST Seq: 185 gtaggagcactacaccattggtttc 209	1e-07	25/25 (100%)
200067_x_at	146	7	CB228979.1	Probe Seq: 1 attggtttccaatactgcacacat 24	EST Seq: 201 attggtttccagtactgcacacat 224	0.0001	23/24 (95%)
200067_x_at	327	297	CB228979.1	Probe Seq: 1 gtgcagaaagtatcttcctccaggc 25	EST Seq: 240 gtgcagaaagtatcttcctgcaggc 264	3e-05	24/25 (96%)
200073_s_at	321	337	CB555245.1	Probe Seq: 1 ggaagagctcgtggaagaggtggtg 25	EST Seq: 565 ggaagagctcgtggaagaggtggtg 589	1e-07	25/25 (100%)
200073_s_at	64	257	CB555245.1	Probe Seq: 1 gagtggttatgggaaggtatccagg 25	EST Seq: 598 gagtggttatgggaaggtatccagg 622	1e-07	25/25 (100%)
200073_s_at	317	317	CB551812.1	Probe Seq: 1 ggtggtcatcaaaatagctacaaac 25	EST Seq: 596 ggtggtcatcagaatagctacaaac 620	3e-05	24/25 (96%)
200073_s_at	263	101	CB230998.1	Probe Seq: 1 aattttttgtatcaagtccctgaat 25	EST Seq: 67 aattttttgtatcaagtccctgaat 91	1e-07	25/25 (100%)
200073_s_at	192	39	CB230998.1	Probe Seq: 1 agtccctgaatggaagtatgacgtt 25	EST Seq: 81 agtccctgaatggaagtatgacgtt 105	1e-07	25/25 (100%)
200073_s_at	278	283	CB230998.1	Probe Seq: 1 gtatgacgttgggtccctctgaagt 25	EST Seq: 96 gtatgacgttgggtccctctgaagt 120	1e-07	25/25 (100%)
200073_s_at	393	313	CB230998.1	Probe Seq: 1 gggtccctctgaagtttaattctga 25	EST Seq: 106 gggtccctctgaagtttaattctga 130	1e-07	25/25 (100%)
200073_s_at	47	221	CB230998.1	Probe Seq: 1 gaagtttaattctgagttctcatta 25	EST Seq: 116 gaagtttaattctgagttctcatta 140	1e-07	25/25 (100%)
200073_s_at	55	49	CB230998.1	Probe Seq: 1 agaaatttgctttcattgttttatt 25	EST Seq: 143 agaaatttgctttcattgttttatt 167	1e-07	25/25 (100%)
200074_s_at	354	399	CB230107.1	Probe Seq: 1 tcagaacagggctttggtcgatgga 25	EST Seq: 64 tcagaactgggctttggtcgatgga 88	3e-05	24/25 (96%)
200074_s_at	107	323	CB555095.1	Probe Seq: 1 ggctttggtcgatggaccttgcact 25	EST Seq: 123 ggctttggtcgatggaccttgcact 147	1e-07	25/25 (100%)
200074_s_at	221	25	CB230393.1	Probe Seq: 1 atgcagctcactgatttcatcctc 24	EST Seq: 188 atgcagctcactgatttcatcctc 211	5e-07	24/24 (100%)
200074_s_at	442	77	CB230393.1	Probe Seq: 3 atgggcagccacacgatgggcca 25	EST Seq: 280 atgggcagccacacgatgggcca 302	2e-06	23/23 (100%)
200074_s_at	253	337	CB228718.1	Probe Seq: 1 ggcagccacacgatgggccaagaa 24	EST Seq: 283 ggcagccacacgatgggccaagaa 306	5e-07	24/24 (100%)
200074_s_at	336	225	CB230393.1	Probe Seq: 1 gaagcttcaaaaggcagctctcc 23	EST Seq: 409 gaagcttcaaaaggcagctctcc 431	2e-06	23/23 (100%)
200074_s_at	130	213	CB310493.1	Probe Seq: 1 gcacctggtactaagggtactgctg 25	EST Seq: 456 gcacctggtactaagggtgctgctg 480	3e-05	24/25 (96%)
200074_s_at	180	373	CB555095.1	Probe Seq: 1 tgctgctgctaaagttccagcaaaa 25	EST Seq: 468 tgctgctgctaaagttccagcaaaa 492	1e-07	25/25 (100%)
200077_s_at	225	5	CB553320.1	Probe Seq: 1 attctactccgatgatcggctgaat 25	EST Seq: 288 attctactccgatgatcggctgaat 312	1e-07	25/25 (100%)
200077_s_at	18	3	CB553320.1	Probe Seq: 1 ctccgaaccttcagctttttgggct 25	EST Seq: 565 ctccgaaccttcagctttttgggct 589	1e-07	25/25 (100%)
200077_s_at	164	227	CB553320.1	Probe Seq: 1 gaaccttcagctttttgggctttga 25	EST Seq: 569 gaaccttcagctttttgggctttga 593	1e-07	25/25 (100%)
200077_s_at	345	433	BM423145.1	Probe Seq: 1 ttcatggcctacacgttcgagagag 25	EST Seq: 692 ttcatgggctacacgttcgagagag 716	3e-05	24/25 (96%)
200077_s_at	11	275	CB553280.1	Probe Seq: 1 gttcgagagagagtcttcgggagag 25	EST Seq: 416 gttcgagagagagtcttcgggagag 440	1e-07	25/25 (100%)
200077_s_at	325	439	CB553280.1	Probe Seq: 1 ttgtccgcatgttgtaatcgtgcaa 25	EST Seq: 543 ttgtccgcatgttgtaattgtgcaa 567	3e-05	24/25 (96%)
200078_s_at	288	181	CB552634.1	Probe Seq: 1 ccaaggccatcggccatcggaacta 25	EST Seq: 411 ccaaggccattggccatcggaacta 435	3e-05	24/25 (96%)
200078_s_at	406	19	CB552634.1	Probe Seq: 1 atcggaactaccatgcaggctactc 25	EST Seq: 426 atcggaactaccatgcaggctactc 450	1e-07	25/25 (100%)
200078_s_at	167	373	CB552634.1	Probe Seq: 1 tgcaggctactccatgtttggggct 25	EST Seq: 439 tgcaggctactccatgtttggggct 463	1e-07	25/25 (100%)
200078_s_at	30	295	CB552634.1	Probe Seq: 1 gtctaacctcttctgtggagtctgc 25	EST Seq: 481 gtctaacctcttctgtggagtctgc 505	1e-07	25/25 (100%)
200078_s_at	315	39	CB552634.1	Probe Seq: 1 agtctgcgtgggcatcgtgggcagt 25	EST Seq: 499 agtctgcgtgggcatcgtgggcagt 523	1e-07	25/25 (100%)
200078_s_at	310	291	CB552634.1	Probe Seq: 1 gtcatcgtcgcaattcttcagacct 25	EST Seq: 614 gtcatcgtcgcaattcttcagacct 638	1e-07	25/25 (100%)
200078_s_at	297	269	CB550069.1	Probe Seq: 1 gatttggaggcactgcagtccaggc 25	EST Seq: 12 gatttggaggcactgcagtccaggc 36	1e-07	25/25 (100%)
200078_s_at	12	403	CB550069.1	Probe Seq: 1 tcaacccatcttcctagtgtttgtg 25	EST Seq: 110 tcaacccatcttcctagtgtttgtg 134	1e-07	25/25 (100%)
200081_s_at	88	67	CD768040.1	Probe Seq: 1 acttcgtactttctatgagaagcgt 25	EST Seq: 115 acttcgtactttttatgagaagcgt 139	3e-05	24/25 (96%)
200081_s_at	54	251	CB309019.1	Probe Seq: 1 gagaagcgtatggccacagaagttg 25	EST Seq: 132 gagaagcgtatggccagagaagttg 156	3e-05	24/25 (96%)
200081_s_at	214	195	CB309019.1	Probe Seq: 1 gcgtatggccacagaagttgctgct 25	EST Seq: 137 gcgtatggccagagaagttgctgct 161	3e-05	24/25 (96%)
200081_s_at	241	375	CD768040.1	Probe Seq: 1 tgctgctgacgctctgggtgaagaa 25	EST Seq: 154 tgctgctgacgctctgggtgaagaa 178	1e-07	25/25 (100%)
200081_s_at	260	221	CB228593.1	Probe Seq: 1 gaagggttatgtggtccgaatca 23	EST Seq: 212 gaagggttatgtggtccgaatca 234	2e-06	23/23 (100%)
200081_s_at	50	321	CB228593.1	Probe Seq: 1 ggtccgaatcagtggtgggaacgac 25	EST Seq: 224 ggtccgaatcattggtgggaacgac 248	3e-05	24/25 (96%)
200081_s_at	40	81	CB228593.1	Probe Seq: 1 aaacaaggtttccccatgaagcagg 25	EST Seq: 249 aaacaatgtttccccatgaagcagg 273	3e-05	24/25 (96%)
200081_s_at	135	321	CB309281.1	Probe Seq: 2 gtttccccatgaagcagggtgtct 25	EST Seq: 223 gtttccccatgaagcacggtgtct 246	0.0001	23/24 (95%)
200081_s_at	53	93	CB309281.1	Probe Seq: 1 aagcagggtgtcttgacccatggcc 25	EST Seq: 234 aagcacggtgtcttgacccatggcc 258	3e-05	24/25 (96%)
200082_s_at	264	387	CD767335.1	Probe Seq: 1 tcgagcgccaagatcgtgaagccca 25	EST Seq: 58 tcgagcgccaagatcgtgaagccca 82	1e-07	25/25 (100%)
200082_s_at	84	225	CD767335.1	Probe Seq: 1 gaagcccaatggcgagaagccggac 25	EST Seq: 75 gaagcccaatggcgagaagccggac 99	1e-07	25/25 (100%)
200082_s_at	83	123	CD767335.1	Probe Seq: 1 cggacgagttcgagtccggcatctc 25	EST Seq: 95 cggacgagttcgagtccggcatctc 119	1e-07	25/25 (100%)
200082_s_at	288	331	CD767335.1	Probe Seq: 1 ggagctggagatgaactcggacctc 25	EST Seq: 132 ggagctggagatgaactcggacctc 156	1e-07	25/25 (100%)
200082_s_at	136	353	CD767335.1	Probe Seq: 1 tggagatgaactcggacctcaaggc 25	EST Seq: 137 tggagatgaactcggacctcaaggc 161	1e-07	25/25 (100%)
200082_s_at	180	221	CD767699.1	Probe Seq: 1 gaagttggtggtggtcggaaagcta 25	EST Seq: 22 gaagttggtggtggtcggaaagcta 46	1e-07	25/25 (100%)
200082_s_at	112	203	CD767699.1	Probe Seq: 1 gctatcataatctttgttcccgttc 25	EST Seq: 43 gctatcataatctttgttcctgttc 67	3e-05	24/25 (96%)
200082_s_at	13	437	CD767699.1	Probe Seq: 1 ttcccgttcctcaactgaaatcttt 25	EST Seq: 59 ttcctgttcctcaactgaaatcttt 83	3e-05	24/25 (96%)
200082_s_at	346	275	CD767699.1	Probe Seq: 1 gttcagtgggaagcatgtcgtcttt 25	EST Seq: 126 gttcagtgggaagcatgttgtcttt 150	3e-05	24/25 (96%)
200082_s_at	328	225	CD767699.1	Probe Seq: 1 gaagcatgtcgtctttatcgctcag 25	EST Seq: 135 gaagcatgttgtctttatcgctcag 159	3e-05	24/25 (96%)
200084_at	204	67	CB229162.1	Probe Seq: 1 acttcctttcatattagcatcatca 25	EST Seq: 343 acttactttcatattagcatcatca 367	3e-05	24/25 (96%)
200084_at	295	413	CB229162.1	Probe Seq: 1 tagcatcatcaaccctctaattcac 25	EST Seq: 357 tagcatcatcagccctctaattcac 381	3e-05	24/25 (96%)
200084_at	22	149	CB229162.1	Probe Seq: 1 ctgctgccagtcacaatctaaatta 25	EST Seq: 535 ctgctgccagtcacaatctaaatta 559	1e-07	25/25 (100%)
200084_at	35	171	CB229162.1	Probe Seq: 1 cctgttactgagttagctctactct 25	EST Seq: 589 cctgttactgagttagctctactct 613	1e-07	25/25 (100%)
200084_at	241	47	CB229162.1	Probe Seq: 1 agctctactcttttggaccaaagca 25	EST Seq: 603 agctctactcttttggaccaaagca 627	1e-07	25/25 (100%)
200084_at	378	417	CB229162.1	Probe Seq: 1 tatgatcccaagtagtctttttata 25	EST Seq: 694 tatgatcccaagtagtctttttata 718	1e-07	25/25 (100%)
200085_s_at	392	327	CD767152.1	Probe Seq: 1 ggatgatggcaagacactgggcgag 25	EST Seq: 182 ggatgatggcaagacacttggcgag 206	3e-05	24/25 (96%)
200085_s_at	105	47	CD767152.1	Probe Seq: 1 agacactgggcgagtgtggcttcac 25	EST Seq: 193 agacacttggcgagtgtggcttcac 217	3e-05	24/25 (96%)
200085_s_at	150	191	CD767152.1	Probe Seq: 1 gccccaggactcgggaagcagtgcc 25	EST Seq: 341 gccccaggactcgggaaacagtgcc 365	3e-05	24/25 (96%)
200086_s_at	277	197	CD767261.1	Probe Seq: 1 gctcccagcttatatggatcggcgt 25	EST Seq: 140 gctcccagcttatgtggatcggcgt 164	3e-05	24/25 (96%)
200086_s_at	440	351	CD767261.1	Probe Seq: 1 tggagcagcctctccatggatgaga 25	EST Seq: 246 tggagcagcctctccatggatgaga 270	1e-07	25/25 (100%)
200086_s_at	142	235	CD767261.1	Probe Seq: 1 gacaaagagtgggtggccaagcaga 25	EST Seq: 438 gacaaagagtgggtggccatgcaga 462	3e-05	24/25 (96%)
200086_s_at	364	129	CD767261.1	Probe Seq: 1 catccagggcttagcctccaagtgg 25	EST Seq: 494 catccagggcttagcctccaagtgg 518	1e-07	25/25 (100%)
200086_s_at	397	203	CD767261.1	Probe Seq: 1 gcttagcctccaagtgggactacga 25	EST Seq: 502 gcttagcctccaagtgggactacga 526	1e-07	25/25 (100%)
200087_s_at	372	303	CB549131.1	Probe Seq: 1 gtgtcagcattagggttttggtttt 25	EST Seq: 371 gtgtcagcattagggtttgggtttt 395	3e-05	24/25 (96%)
200087_s_at	372	443	CB549131.1	Probe Seq: 1 ttggcacatgtgaatcttgttttgt 25	EST Seq: 419 ttggcacatgtgaatcttgttttgt 443	1e-07	25/25 (100%)
200087_s_at	67	75	CB549131.1	Probe Seq: 1 aaattactttctcttgttctctgat 25	EST Seq: 452 aaatgactttctcttgttctctgat 476	3e-05	24/25 (96%)
200087_s_at	202	427	CB549131.1	Probe Seq: 1 tttctcttgttctctgatgatgggt 25	EST Seq: 459 tttctcttgttctctgatgatgggt 483	1e-07	25/25 (100%)
200087_s_at	63	263	CB549131.1	Probe Seq: 1 gatgatccaggattatgttgtgact 25	EST Seq: 518 gatgatccaggattatgttgtgact 542	1e-07	25/25 (100%)
200088_x_at	92	185	CB309546.1	Probe Seq: 1 gaagttcgaccccaacgagatcaaa 25	EST Seq: 100 gaagttcgaccccaacgagatcaaa 124	1e-07	25/25 (100%)
200088_x_at	240	37	CB309546.1	Probe Seq: 1 agtcgtatacctgaggtgcaccgga 25	EST Seq: 124 agtcgtatacctgaggtgcaccgga 148	1e-07	25/25 (100%)
200088_x_at	123	207	CB309546.1	Probe Seq: 1 gcaacgggtgactggaagggcctga 25	EST Seq: 236 gcaacgggtgactggaagggcctga 260	1e-07	25/25 (100%)
200088_x_at	71	245	CB309546.1	Probe Seq: 1 gaccattcagaacagacaggcccag 25	EST Seq: 277 gaccattcagaacagacaggcccag 301	1e-07	25/25 (100%)
200088_x_at	48	347	CB309546.1	Probe Seq: 1 ggcccagattgaggtggtgccttct 25	EST Seq: 295 ggcccagattgaggtggtgccttct 319	1e-07	25/25 (100%)
200089_s_at	323	215	CB230560.1	Probe Seq: 1 gaatcttgaaaagcccagagatcca 25	EST Seq: 247 gaatcttgnaaagcccagagatcca 271	8e-06	24/25 (96%)
200089_s_at	370	379	CB230934.1	Probe Seq: 1 tcgccaggccaggaatcacaagc 23	EST Seq: 655 tcgccaggccaggaatcacaagc 677	2e-06	23/23 (100%)
200089_s_at	328	259	CB550470.1	Probe Seq: 1 gatgagaaggcggcggttgcaggc 24	EST Seq: 394 gatgagaaggcggcggttgcaggc 417	5e-07	24/24 (100%)
200089_s_at	229	345	CB550470.1	Probe Seq: 1 ggcggcggttgcaggcaagaagcct 25	EST Seq: 402 ggcggcggttgcaggccagaagcct 426	3e-05	24/25 (96%)
200089_s_at	421	171	CB308954.1	Probe Seq: 1 cctgctgcataaactcttaaatttg 25	EST Seq: 357 cctgctgcatgaactcttaaatttg 381	3e-05	24/25 (96%)
200091_s_at	436	167	CB550898.1	Probe Seq: 1 gccgcctaaggacgacaagaagaag 25	EST Seq: 25 gccgcccaaggacgacaagaagaag 49	3e-05	24/25 (96%)
200091_s_at	33	239	CB550898.1	Probe Seq: 1 gacgctggaaagtcggccaagaaag 25	EST Seq: 53 gacgccggaaagtcggccaagaaag 77	3e-05	24/25 (96%)
200091_s_at	160	291	CB550898.1	Probe Seq: 1 gtgaacaaatccgggggcaaggcca 25	EST Seq: 89 gtgaacaaatctgggggcaaggcca 113	3e-05	24/25 (96%)
200091_s_at	310	311	CB550898.1	Probe Seq: 1 gggacaagctcaataacttagtctt 25	EST Seq: 144 gggacaagctcaataacttagtctt 168	1e-07	25/25 (100%)
200091_s_at	105	415	CB229083.1	Probe Seq: 1 tagtcttgtttgacaaagctaccta 25	EST Seq: 204 tagtctagtttgacaaagctaccta 228	3e-05	24/25 (96%)
200091_s_at	348	63	CB550898.1	Probe Seq: 1 actctgtaaggaagttcccaactat 25	EST Seq: 193 actctgtaaggaagttcccaactat 217	1e-07	25/25 (100%)
200091_s_at	283	135	CB550898.1	Probe Seq: 1 ctataaacttataaccccagctgt 24	EST Seq: 214 ctataaacttataaccccagctgt 237	5e-07	24/24 (100%)
200091_s_at	287	89	CB550898.1	Probe Seq: 1 aactggtttcaaagcacagagctca 25	EST Seq: 315 aactggtttcaaagcacagagctca 339	1e-07	25/25 (100%)
200092_s_at	177	389	CD767777.1	Probe Seq: 1 tctggtctcggccgcagaagcgaga 25	EST Seq: 10 tctggtctcggctgcagaagcgaga 34	3e-05	24/25 (96%)
200092_s_at	359	243	CB228758.1	Probe Seq: 1 gacgaagggaacgtcatcgtttgga 25	EST Seq: 33 gacgaagggaacgtcaccgtttgga 57	3e-05	24/25 (96%)
200092_s_at	196	15	CD767777.1	Probe Seq: 1 ataagacgcacacgttgtgccgccg 25	EST Seq: 71 ataagacgcacacattgtgccgccg 95	3e-05	24/25 (96%)
200092_s_at	287	281	CB312326.1	Probe Seq: 1 gtataactggagtgccaaggctaaa 25	EST Seq: 168 gtataactggagtgctaaggctaaa 192	3e-05	24/25 (96%)
200092_s_at	252	335	CB548624.1	Probe Seq: 1 ggaactggtcgaatgaggcacctaa 25	EST Seq: 163 ggaactggtcgaatgagacacctaa 187	3e-05	24/25 (96%)
200092_s_at	22	363	CB548624.1	Probe Seq: 1 tgtataccgcagattcaggcatgga 25	EST Seq: 192 tgtataccgtagattcaggcatgga 216	3e-05	24/25 (96%)
200092_s_at	112	269	CD767777.1	Probe Seq: 1 gattcaggcatggattccgtgaagg 25	EST Seq: 251 gattcaggcatggattccgtgaagg 275	1e-07	25/25 (100%)
200092_s_at	434	139	CD767777.1	Probe Seq: 1 ctaaacccaagagggcagctgttgc 25	EST Seq: 284 ctaaacccaagagggcagctgttgc 308	1e-07	25/25 (100%)
200092_s_at	179	53	CD767777.1	Probe Seq: 1 agctgttgcagcatccagttcatct 25	EST Seq: 300 agctgttgcagcatctagttcatct 324	3e-05	24/25 (96%)
200092_s_at	410	219	CD767777.1	Probe Seq: 1 gaatgtcaacgattagtcatgcaat 25	EST Seq: 328 gaatgtcaacgattagtcatgcaat 352	1e-07	25/25 (100%)
200093_s_at	14	153	CB312401.1	Probe Seq: 1 ctggtggcgacacgatctttgggaa 25	EST Seq: 136 ctggtggcgacacgatcttcgggaa 160	3e-05	24/25 (96%)
200093_s_at	368	425	CB312401.1	Probe Seq: 1 ttttgaggatgaccggtgccttgct 25	EST Seq: 194 ttttgaggatgaccagtgccttgct 218	3e-05	24/25 (96%)
200093_s_at	100	141	CB312401.1	Probe Seq: 1 ctcaagcaccaacacattttctggt 25	EST Seq: 235 ctcaagcaccaacacattttctggt 259	1e-07	25/25 (100%)
200093_s_at	404	71	CB312401.1	Probe Seq: 1 acacattttctggtgatacccaaga 25	EST Seq: 246 acacattttctggtgatacccaaga 270	1e-07	25/25 (100%)
200093_s_at	363	59	CB312401.1	Probe Seq: 1 acccaagaaacatatatcccagatt 25	EST Seq: 263 acccaagaaacatatatcccagatt 287	1e-07	25/25 (100%)
200093_s_at	267	47	CB312401.1	Probe Seq: 1 agaaatgtgctgctgatctgggcct 25	EST Seq: 343 agaaatgtgctgctgatctgggcct 367	1e-07	25/25 (100%)
200093_s_at	395	261	CB312401.1	Probe Seq: 1 gatctgggcctgaataagggtta 23	EST Seq: 357 gatctgggcctgaataagggtta 379	2e-06	23/23 (100%)
200093_s_at	123	25	CB312388.1	Probe Seq: 1 atgaaggttcagatggtggacagtc 25	EST Seq: 347 atgaaggttcagatggtggacagtc 371	1e-07	25/25 (100%)
200093_s_at	354	25	CB309990.1	Probe Seq: 1 atgttcttggaggtcggcaaatgc 24	EST Seq: 348 atgttcttggaggtcggcagatgc 371	0.0001	23/24 (95%)
200093_s_at	59	161	CB312401.1	Probe Seq: 1 tcctggttaagcacgttttggggat 25	EST Seq: 470 tcctggttaaacacgttttggggat 494	3e-05	24/25 (96%)
200095_x_at	339	281	CB554808.1	Probe Seq: 1 gtatccagtatctccgtgattacct 25	EST Seq: 194 gtatccagtatctccgtgattacct 218	1e-07	25/25 (100%)
200095_x_at	402	193	CB554808.1	Probe Seq: 1 gcgacctgcgagactcacaagaggg 25	EST Seq: 306 gcgacctgcgagactcacaagaggg 330	1e-07	25/25 (100%)
200095_x_at	129	141	CB554808.1	Probe Seq: 1 ctacagacggagtgctgtgccacct 25	EST Seq: 348 ctacagacggagtgctgtgccacct 372	1e-07	25/25 (100%)
200095_x_at	341	181	CB554808.1	Probe Seq: 1 gccacctggtgccgacaagaaagcc 25	EST Seq: 366 gccacctggtgctgacaagaaagcc 390	3e-05	24/25 (96%)
200095_x_at	141	231	CB554808.1	Probe Seq: 1 gaaagccgaggctggggctgggtca 25	EST Seq: 384 gaaagccgaggctggggctgggtca 408	1e-07	25/25 (100%)
200095_x_at	395	341	CB311485.1	Probe Seq: 1 ggctgggtcagcaaccgaattccag 25	EST Seq: 218 ggctgggtcagcaactgaattccag 242	3e-05	24/25 (96%)
200095_x_at	14	207	CB311485.1	Probe Seq: 1 gcaaccgaattccagtttagaggcg 25	EST Seq: 228 gcaactgaattccagtttagaggcg 252	3e-05	24/25 (96%)
200095_x_at	160	41	CB554808.1	Probe Seq: 1 agaggcggatttggtcgtggacgtg 25	EST Seq: 427 agaggcggatttggtcgtggacgtg 451	1e-07	25/25 (100%)
200095_x_at	137	157	CB311573.1	Probe Seq: 1 cgtggtcagccacctcagtaaaatt 25	EST Seq: 518 cgtggtcagccccctcagtaaaatt 542	3e-05	24/25 (96%)
200096_s_at	228	1	CB312121.1	Probe Seq: 1 aaccggggagttatcattaccatgt 25	EST Seq: 119 aaccggggagttatcattaccatgt 143	1e-07	25/25 (100%)
200096_s_at	196	273	CB312121.1	Probe Seq: 1 gttggtgacctgttcagtttgctgc 25	EST Seq: 142 gttggtgacctgttcggtttgctgc 166	3e-05	24/25 (96%)
200096_s_at	13	173	CB551584.1	Probe Seq: 1 ccattagctgccttaaacgttaaca 25	EST Seq: 215 ccatcagctgccttaaacgttaaca 239	3e-05	24/25 (96%)
200096_s_at	47	133	CB551584.1	Probe Seq: 1 ctgccttaaacgttaacagcacatt 25	EST Seq: 222 ctgccttaaacgttaacagcacatt 246	1e-07	25/25 (100%)
200096_s_at	205	85	CB551584.1	Probe Seq: 1 aacagcacatttgaatgccttattc 25	EST Seq: 236 aacagcacatttgaatgccttattc 260	1e-07	25/25 (100%)
200096_s_at	289	219	CB551584.1	Probe Seq: 1 gaatgccttattctacaatgcagc 24	EST Seq: 248 gaatgccttattctacaatgcagc 271	5e-07	24/24 (100%)
200096_s_at	103	433	CB551584.1	Probe Seq: 1 ttctcacgtgggaatcagtgaagtg 25	EST Seq: 441 ttctcacatgggaatcagtgaagtg 465	3e-05	24/25 (96%)
200097_s_at	69	95	CB309601.1	Probe Seq: 1 aagtttaattttcagctcctctgtt 25	EST Seq: 346 aagtttgattttcagctcctctgtt 370	3e-05	24/25 (96%)
200097_s_at	66	425	CB309601.1	Probe Seq: 1 tttcagctcctctgttggacatata 25	EST Seq: 355 tttcagctcctctgttggacatata 379	1e-07	25/25 (100%)
200097_s_at	35	351	CB309601.1	Probe Seq: 1 tggacatataagtgcatctcttgtt 25	EST Seq: 370 tggacatataagtgcatctcttgtt 394	1e-07	25/25 (100%)
200097_s_at	24	39	CB309601.1	Probe Seq: 1 agtgcatctcttgttggacataggc 25	EST Seq: 380 agtgcatctcttgttggacataggc 404	1e-07	25/25 (100%)
200097_s_at	269	389	CB309601.1	Probe Seq: 1 tctggtgatttcttgatggtttgga 25	EST Seq: 427 tctggtgatttcttgatggtttgga 451	1e-07	25/25 (100%)
200097_s_at	282	319	CB309601.1	Probe Seq: 1 ggtttggaagtctattgctgggaag 25	EST Seq: 444 ggtttggaagtctattgctgggaag 468	1e-07	25/25 (100%)
200097_s_at	220	235	CB309601.1	Probe Seq: 1 gaaattccatcatacatattcatgc 25	EST Seq: 468 gaaattccatcatacatattcatgc 492	1e-07	25/25 (100%)
200097_s_at	303	91	CB309601.1	Probe Seq: 1 aagaactaaggtggggagcagtact 25	EST Seq: 570 aagaactaaggtggggagcagtact 594	1e-07	25/25 (100%)
200099_s_at	405	431	CB554371.1	Probe Seq: 1 ttgaagtgagtcttgctgatttgca 25	EST Seq: 176 ttgaagtgagtcttgctgatttgca 200	1e-07	25/25 (100%)
200099_s_at	96	255	CB312706.1	Probe Seq: 1 gagtcttgctgatttgcagaatga 24	EST Seq: 235 gagtcttgctgatttgcagaatga 258	5e-07	24/24 (100%)
200099_s_at	12	81	CB553673.1	Probe Seq: 1 aaactgcctgactaacttccatggc 25	EST Seq: 266 aaactgcctgactaccttccatggc 290	3e-05	24/25 (96%)
200099_s_at	119	443	CB554371.1	Probe Seq: 1 ttgaagctcacgttgatgtcaagac 25	EST Seq: 338 ttgaagctcatgttgatgtcaagac 362	3e-05	24/25 (96%)
200099_s_at	101	253	CB310256.1	Probe Seq: 1 gagaggtgcagacaaatgacttgaa 25	EST Seq: 557 gagaggtgcaaacaaatgacttgaa 581	3e-05	24/25 (96%)
200593_s_at	265	223	CB312061.1	Probe Seq: 1 gaagcccaaaaactcttggagcaat 25	EST Seq: 507 gaagcccaaaaacttttggagcaat 531	3e-05	24/25 (96%)
200593_s_at	437	83	CB312061.1	Probe Seq: 1 aagcaaaaaggctcttccaccagaa 25	EST Seq: 542 aagcaaaaaggctcttccaccagaa 566	1e-07	25/25 (100%)
200593_s_at	401	257	CB312061.1	Probe Seq: 1 gaggtggtggccatagaggacgtgg 25	EST Seq: 631 gaggtggtggccatagaggacgtgg 655	1e-07	25/25 (100%)
200593_s_at	21	55	CB312061.1	Probe Seq: 1 agcccctgggaatcgtggcggatat 25	EST Seq: 692 agcccctgggaatcgtggcggatat 716	1e-07	25/25 (100%)
200595_s_at	356	221	CB311836.1	Probe Seq: 1 gaagaccctttaaagcagtgaatct 25	EST Seq: 429 gaagaccctttaaagcagtgaatct 453	1e-07	25/25 (100%)
200595_s_at	201	307	CB311836.1	Probe Seq: 1 gtggttgatacgtacctattttagg 25	EST Seq: 476 gtggttgatatgtacctattttagg 500	3e-05	24/25 (96%)
200595_s_at	180	3	CB310075.1	Probe Seq: 1 atagcaaactgcttttccattaatg 25	EST Seq: 472 atagtaaactgcttttccattaatg 496	3e-05	24/25 (96%)
200595_s_at	81	101	CB310075.1	Probe Seq: 1 aatggagaattcatgcctttcaagc 25	EST Seq: 493 aatggagaattcatgcctttcaagc 517	1e-07	25/25 (100%)
200599_s_at	94	261	CB310036.1	Probe Seq: 1 gatcagagacatgcttcgacgaatt 25	EST Seq: 182 gatcagagacatgcttcgacgaatt 206	1e-07	25/25 (100%)
200599_s_at	86	431	CB308103.1	Probe Seq: 1 ttttggatcttgctgtggttttgtt 25	EST Seq: 344 ttttggatcttgctgtagttttgtt 368	3e-05	24/25 (96%)
200599_s_at	254	289	CB310036.1	Probe Seq: 1 gtcagggtatcttttaccagacact 25	EST Seq: 275 gtcaggatatcttttaccagacact 299	3e-05	24/25 (96%)
200599_s_at	55	385	CB308103.1	Probe Seq: 1 tcgcctcagtttgaacattgaccct 25	EST Seq: 444 tcgcctcagtttgaacattgaccct 468	1e-07	25/25 (100%)
200602_at	202	273	CB308545.1	Probe Seq: 1 gattgtacagaatcattgcttatga 25	EST Seq: 556 gattgtacagaatcattgcttatga 580	1e-07	25/25 (100%)
200602_at	302	373	CB308545.1	Probe Seq: 1 tgcttatgacatgatcgctttctac 25	EST Seq: 572 tgcttatgacatgatcgctttctac 596	1e-07	25/25 (100%)
200602_at	288	127	CB308545.1	Probe Seq: 1 catgatcgctttctacactgtatta 25	EST Seq: 581 catgatcgctttctacactgtatta 605	1e-07	25/25 (100%)
200602_at	48	265	CB308545.1	Probe Seq: 1 gatcgctttctacactgtattacat 25	EST Seq: 584 gatcgctttctacactgtattacat 608	1e-07	25/25 (100%)
200603_at	235	99	CB308273.1	Probe Seq: 1 aatgagttacttagaatgccataaa 25	EST Seq: 169 aatgagttacttagaatgccataaa 193	1e-07	25/25 (100%)
200603_at	417	83	CB308273.1	Probe Seq: 1 aaaattgcagtttcatgtatgtata 25	EST Seq: 191 aaaattgcagtttcatgtatgtata 215	1e-07	25/25 (100%)
200603_at	176	283	CB308273.1	Probe Seq: 1 gtatgtatataatcatgctcatgta 25	EST Seq: 207 gtatgtatataatcatgctcatgta 231	1e-07	25/25 (100%)
200603_at	288	91	CB308273.1	Probe Seq: 1 aagctttatctttgtgtaatctaag 25	EST Seq: 362 aagctttatctttgtgtaatctaag 386	1e-07	25/25 (100%)
200603_at	296	403	CB308273.1	Probe Seq: 1 taaaagtcattattcctgggcttgg 25	EST Seq: 442 taaaagtcattattcctgggcttgg 466	1e-07	25/25 (100%)
200603_at	166	57	CB308273.1	Probe Seq: 2 ccagtctgattataccatgtgtgc 25	EST Seq: 543 ccagtctgattataccatgtgtgc 566	5e-07	24/24 (100%)
200603_at	296	59	CB308273.1	Probe Seq: 1 accatgtgtgctaatatactttttt 25	EST Seq: 556 accatgtgtgctaatatactttttt 580	1e-07	25/25 (100%)
200610_s_at	398	321	CB553066.1	Probe Seq: 1 ggtttggttttgtagacttcaacag 25	EST Seq: 411 ggtttggttttgtagacttcaacag 435	1e-07	25/25 (100%)
200610_s_at	19	329	CB553066.1	Probe Seq: 1 ggaggccatggaagacggtgaaatt 25	EST Seq: 460 ggaggccatggaagatggtgaaatt 484	3e-05	24/25 (96%)
200610_s_at	289	329	CB553066.1	Probe Seq: 1 tggactgggccaaacctaagggtga 25	EST Seq: 504 tggactgggccaaacctaagggtga 528	1e-07	25/25 (100%)
200610_s_at	80	91	CB309917.1	Probe Seq: 1 aagtttgaatagcttctgtccctc 24	EST Seq: 80 aagtttgaatagcttctgtccctc 103	5e-07	24/24 (100%)
200610_s_at	171	355	CB309917.1	Probe Seq: 1 tggggtttttactgttacctgatca 25	EST Seq: 137 tggggtttttactgttacctgatca 161	1e-07	25/25 (100%)
200610_s_at	41	61	CB309917.1	Probe Seq: 1 acctgatcaatgacagagccttctg 25	EST Seq: 153 acctgatcaatgacagagccttctg 177	1e-07	25/25 (100%)
200610_s_at	265	237	CB309917.1	Probe Seq: 1 gacagtatacagtcctgtggtctcc 25	EST Seq: 190 gacagtatacagtcctgtggtctcc 214	1e-07	25/25 (100%)
200610_s_at	395	355	CB309917.1	Probe Seq: 1 tgtggtctccttggaaatccgtcta 25	EST Seq: 205 tgtggtctccttggaaatccgtcta 229	1e-07	25/25 (100%)
200610_s_at	275	309	CB309917.1	Probe Seq: 1 gggcaataccgtgttggttttgact 25	EST Seq: 243 gggcaataccgtgttggttttgact 267	1e-07	25/25 (100%)
200610_s_at	348	15	CB309917.1	Probe Seq: 1 atagagctaacccttatctgtaagt 25	EST Seq: 302 atagagctaacccttatctgtaagt 326	1e-07	25/25 (100%)
200613_at	161	99	CB230648.1	Probe Seq: 1 aaggtgcgctacttgaaggtgtttg 25	EST Seq: 320 aaggtgcgctacttgaaggtatttg 344	3e-05	24/25 (96%)
200613_at	443	227	CB230648.1	Probe Seq: 1 gaactacagcgaccatgatgtcatc 25	EST Seq: 355 gaactacagcgaccatgatgtcatc 379	1e-07	25/25 (100%)
200613_at	161	263	CB230648.1	Probe Seq: 1 gatgtcatcaaatgggtgcgctaca 25	EST Seq: 371 gatgtcatcaaatgggtgcgctaca 395	1e-07	25/25 (100%)
200613_at	426	377	CB230648.1	Probe Seq: 1 tgcgctacattggccgcagtggcat 25	EST Seq: 387 tgcgctacattggccgcagcggcat 411	3e-05	24/25 (96%)
200613_at	273	431	CB230648.1	Probe Seq: 1 ttatgaaactcgctgctagctgcca 25	EST Seq: 412 ttatgaaactcgctgctagctgcca 436	1e-07	25/25 (100%)
200613_at	440	169	CB549728.1	Probe Seq: 1 cctgtctgtcctggcctaatgccag 25	EST Seq: 60 cctgtctgtcctggcctagtgccag 84	3e-05	24/25 (96%)
200613_at	160	293	CB549728.1	Probe Seq: 1 gtgaccaaagccaggtgggttccct 25	EST Seq: 97 gtgaccaaagccaggtgggttccct 121	1e-07	25/25 (100%)
200614_at	264	245	CB308145.1	Probe Seq: 1 gaccatgcaagactgtcagtgccaa 25	EST Seq: 379 gaccatgcaagactgtcaatgccaa 403	3e-05	24/25 (96%)
200614_at	138	51	CB308145.1	Probe Seq: 1 agcacatcgtacactggattgcagt 25	EST Seq: 421 agcacatcctacactggattgcagt 445	3e-05	24/25 (96%)
200614_at	22	83	CB308145.1	Probe Seq: 1 aaaaggccctctaacctatgcaggt 25	EST Seq: 504 aaaaggccctctaacctatgcaggt 528	1e-07	25/25 (100%)
200614_at	28	209	CB308145.1	Probe Seq: 1 gcaggtttccccattatgcatatag 25	EST Seq: 523 gcaggtttccccattatacatatag 547	3e-05	24/25 (96%)
200614_at	65	287	CB308145.1	Probe Seq: 1 gtaacaggtgcccttatgttgtgct 25	EST Seq: 579 gtaacaggtgcccttatgttgtgct 603	1e-07	25/25 (100%)
200614_at	151	419	CB308145.1	Probe Seq: 1 tatgttgtgctgtatcctgtgcttt 25	EST Seq: 593 tatgttgtgctgtatcctgtgcttt 617	1e-07	25/25 (100%)
200614_at	12	385	CB308145.1	Probe Seq: 1 tcctgtgctttttctgtgggaccat 25	EST Seq: 607 tcctgtgctttttctgtgggaccat 631	1e-07	25/25 (100%)
200614_at	231	153	CB308145.1	Probe Seq: 1 ctgtgggaccattccattcaggagc 25	EST Seq: 620 ctgtgggaccattccattcaggagc 644	1e-07	25/25 (100%)
200614_at	139	249	CB229721.1	Probe Seq: 1 gagcaccatgattccaatcttgtg 24	EST Seq: 548 gagcaccatgattccaatcttgtg 571	5e-07	24/24 (100%)
200620_at	243	299	CB228267.1	Probe Seq: 1 gtgcaactgttgctacagctgtgg 24	EST Seq: 524 gtgccactgttgctacagctgtgg 547	0.0001	23/24 (95%)
200620_at	18	359	CD767786.1	Probe Seq: 1 tgtggagcagtatgttccctctgag 25	EST Seq: 614 tgtggagcagtatgttccctctgag 638	1e-07	25/25 (100%)
200620_at	126	83	CD768106.1	Probe Seq: 2 aacagatatccagcttcttctctt 25	EST Seq: 30 aacaaatatccagcttcttctctt 53	0.0001	23/24 (95%)
200620_at	96	53	CD768106.1	Probe Seq: 1 agcttcttctcttgtggttgttaga 25	EST Seq: 41 agcttcttctcttgtggttgttaga 65	1e-07	25/25 (100%)
200620_at	354	191	CD768106.1	Probe Seq: 1 gcagggcctctacctacaaaagtga 25	EST Seq: 90 gcagggcctctacctacgaaagtga 114	3e-05	24/25 (96%)
200620_at	356	413	CD768106.1	Probe Seq: 1 tagacatctaaaattccactcctca 25	EST Seq: 166 tagacatctaaaattccactcctca 190	1e-07	25/25 (100%)
200626_s_at	272	225	CB309580.1	Probe Seq: 1 gaacccgttttggttgcatttcatt 25	EST Seq: 546 gaacctgttttggttgcatttcatt 570	3e-05	24/25 (96%)
200626_s_at	271	101	CB309580.1	Probe Seq: 1 aatgcaggtgcagttttctgttaat 25	EST Seq: 607 aatgcaggtgcagttttctgttaat 631	1e-07	25/25 (100%)
200626_s_at	373	277	CB230970.1	Probe Seq: 1 gttaatgtcatgctgttgtttaggt 25	EST Seq: 535 gttaatgtcatgctggtgtttaggt 559	3e-05	24/25 (96%)
200627_at	131	175	CB552352.1	Probe Seq: 1 cctaagtctccttttcttcataaca 25	EST Seq: 648 cctaagtctccttttcttcataaca 672	1e-07	25/25 (100%)
200627_at	92	331	CB231163.1	Probe Seq: 1 ggaacaaattggctgacaccttact 25	EST Seq: 562 ggaacaaattggctgacaccttact 586	1e-07	25/25 (100%)
200632_s_at	185	321	CB230318.1	Probe Seq: 2 gtcacgttcttggatcctcagaac 25	EST Seq: 204 gtcacgttctaggatcctcagaac 227	0.0001	23/24 (95%)
200632_s_at	356	355	CB309391.1	Probe Seq: 1 tgggaactcacgtggggagcggtgg 25	EST Seq: 252 tgggaactcatgtggggagcggtgg 276	3e-05	24/25 (96%)
200632_s_at	143	169	CB309391.1	Probe Seq: 1 cctaacctttcgccgaatggggcag 25	EST Seq: 354 cctaacctttcgccgaatggggcag 378	1e-07	25/25 (100%)
200632_s_at	10	201	CB309391.1	Probe Seq: 1 gctcaccgtggattttctcatagga 25	EST Seq: 451 gctcacagtggattttctcatagga 475	3e-05	24/25 (96%)
200632_s_at	202	251	CB549983.1	Probe Seq: 1 gagaggctgagtacggatgggaaac 25	EST Seq: 119 gagaggctgagtacagatgggaaac 143	3e-05	24/25 (96%)
200632_s_at	205	5	CB549983.1	Probe Seq: 1 attgtgcacaagtctttccagagga 25	EST Seq: 145 attgtgcacaagtctttccagagga 169	1e-07	25/25 (100%)
200633_at	104	301	CB549706.1	Probe Seq: 1 gtgatggcattactctgcactatag 25	EST Seq: 93 gtgatggcattactctgcactatag 117	1e-07	25/25 (100%)
200633_at	409	205	CB549706.1	Probe Seq: 1 gcattactctgcactatagccattt 25	EST Seq: 99 gcattactctgcactatagccattt 123	1e-07	25/25 (100%)
200633_at	32	413	CB549706.1	Probe Seq: 1 tactctgcactatagccatttgccc 25	EST Seq: 103 tactctgcactatagccatttgccc 127	1e-07	25/25 (100%)
200633_at	161	1	CB549706.1	Probe Seq: 1 gccatttgccccaacttaagtttag 25	EST Seq: 117 gccatttgccccaacttaagtttag 141	1e-07	25/25 (100%)
200640_at	224	289	CB311434.1	Probe Seq: 1 gtcaggtgcacaagattaccttcct 25	EST Seq: 281 gtcaggtgcacaagattaccttcct 305	1e-07	25/25 (100%)
200640_at	18	107	CB311434.1	Probe Seq: 1 caagattaccttcctgttttagcct 25	EST Seq: 291 caagattaccttccttttttagcct 315	3e-05	24/25 (96%)
200640_at	430	133	CB311434.1	Probe Seq: 1 cttgtcaccaaccattcttacttgg 25	EST Seq: 321 cttgtcaccaaccattcctacttgg 345	3e-05	24/25 (96%)
200640_at	145	91	CB311434.1	Probe Seq: 1 aaccattcttacttggtggccatgt 25	EST Seq: 330 aaccattcctacttggtggccatgt 354	3e-05	24/25 (96%)
200640_at	206	83	CB311434.1	Probe Seq: 2 aaaaggccgcatgatctttctggc 25	EST Seq: 362 aaaaggccgcatgatctttctggc 385	5e-07	24/24 (100%)
200640_at	18	155	CB311434.1	Probe Seq: 1 ctggctccactcagtgtctaaggca 25	EST Seq: 381 ctggctccactcagtgtctaaggca 405	1e-07	25/25 (100%)
200640_at	436	173	CB311434.1	Probe Seq: 1 cctcatcctatttactgcagcaaat 25	EST Seq: 442 cctcatcctatttactgcagcaaat 466	1e-07	25/25 (100%)
200640_at	168	215	CB311434.1	Probe Seq: 1 gcaaatctctccttagttgatgaga 25	EST Seq: 461 gcaaatctctccttagttgatgaga 485	1e-07	25/25 (100%)
200640_at	8	265	CB311434.1	Probe Seq: 1 gatgagactgtgtttatctcccttt 25	EST Seq: 479 gatgagattgtgtttatctcccttt 503	3e-05	24/25 (96%)
200642_at	62	149	CB308551.1	Probe Seq: 2 tgaagggcgacggcccagtgcagg 25	EST Seq: 106 tgaagggcgacagcccagtgcagg 129	0.0001	23/24 (95%)
200642_at	193	209	CB308551.1	Probe Seq: 1 gcagggcatcatcaatttcgagcag 25	EST Seq: 125 gcagggcaccatcaatttcgagcag 149	3e-05	24/25 (96%)
200642_at	392	239	CB308551.1	Probe Seq: 1 gactgaaggcctgcatggattccat 25	EST Seq: 197 gactgaaggcctgcatggattccat 221	1e-07	25/25 (100%)
200642_at	421	141	CB308551.1	Probe Seq: 1 ctcactttaatcctctatccaga 23	EST Seq: 268 ctcactttaatcctctatccaga 290	2e-06	23/23 (100%)
200642_at	121	253	CB308551.1	Probe Seq: 1 gagaggcatgttggagacttgggca 25	EST Seq: 316 gagaggcatgttggagacctgggca 340	3e-05	24/25 (96%)
200642_at	434	271	CB308551.1	Probe Seq: 1 gattctgtgatctcactctcaggag 25	EST Seq: 385 gattctgtgatctcgctctcaggag 409	3e-05	24/25 (96%)
200642_at	445	31	CB308551.1	Probe Seq: 1 aggagaccattgcatcattggccgc 25	EST Seq: 405 aggagaccattccatcattggccgc 429	3e-05	24/25 (96%)
200642_at	317	169	CB308551.1	Probe Seq: 1 ccgcacactggtggtccatgaaaaa 25	EST Seq: 426 ccgcacattggtggtccatgaaaaa 450	3e-05	24/25 (96%)
200642_at	415	325	CB230119.1	Probe Seq: 1 ggatcgcccaataaacattccctt 24	EST Seq: 533 ggatcgcccaataaacattccctt 556	5e-07	24/24 (100%)
200645_at	284	443	CB309438.1	Probe Seq: 3 gtcaacaatgtcattccacccac 25	EST Seq: 3 gtcaacaatgtcattccacccac 25	2e-06	23/23 (100%)
200645_at	100	297	CB312656.1	Probe Seq: 1 gtgccacaatgggtcagctgtacca 25	EST Seq: 314 gtgccacaatgggtcagctctacca 338	3e-05	24/25 (96%)
200645_at	282	425	CB312656.1	Probe Seq: 1 ttctttctctacattgcctacagtg 25	EST Seq: 358 ttctttctctacattgcctacagtg 382	1e-07	25/25 (100%)
200645_at	101	293	CD767614.1	Probe Seq: 1 gtctacggtctgtgaagctgctg 23	EST Seq: 18 gtctacggtctgtgaagctgctg 40	2e-06	23/23 (100%)
200645_at	383	325	CD767614.1	Probe Seq: 1 ggaggggggtctcattctacaaaga 25	EST Seq: 51 ggaggggggtctcattctacaaaga 75	1e-07	25/25 (100%)
200645_at	95	33	CD767614.1	Probe Seq: 1 aggaccggcacttcttaatgtttg 24	EST Seq: 139 aggacgggcacttcttaatgtttg 162	0.0001	23/24 (95%)
200645_at	20	145	CD767614.1	Probe Seq: 1 ctctccagcctctcttaggaggggt 25	EST Seq: 170 ctctccagcctctcttcggaggggt 194	3e-05	24/25 (96%)
200645_at	301	253	CD767614.1	Probe Seq: 1 gagttggcatcttgtaactctcctt 25	EST Seq: 202 gagttggcatcttgtacctctcctt 226	3e-05	24/25 (96%)
200650_s_at	114	77	CB308804.1	Probe Seq: 1 aaatccacagctatatcctgatgct 25	EST Seq: 15 aaatccacagctatatcctgatgct 39	1e-07	25/25 (100%)
200650_s_at	244	243	CB308804.1	Probe Seq: 2 agccaggtggatgtttaccgtgtg 25	EST Seq: 134 agccaggtggatgtttactgtgtg 157	0.0001	23/24 (95%)
200650_s_at	243	383	CB308804.1	Probe Seq: 1 tccttcactgaacatgcctagtcca 25	EST Seq: 175 tccttcactgaacatgcctagtcca 199	1e-07	25/25 (100%)
200650_s_at	87	27	CB308804.1	Probe Seq: 1 atgtcttgtgcataattcttccaaa 25	EST Seq: 255 atgtcttgtgcataattgttccaaa 279	3e-05	24/25 (96%)
200651_at	307	107	CB551695.1	Probe Seq: 1 caagctatggaataccctgggtgtg 25	EST Seq: 470 caagctatggaataacctgggtgtg 494	3e-05	24/25 (96%)
200651_at	277	117	CB551695.1	Probe Seq: 1 cactgtccaggatgagagccactca 25	EST Seq: 503 cactgtccacgatgagagccactca 527	3e-05	24/25 (96%)
200651_at	136	65	CB308919.1	Probe Seq: 2 ctgcaagctgaagaccaaccacat 25	EST Seq: 493 ctgcaagctgaagaccagccacat 516	0.0001	23/24 (95%)
200651_at	252	345	CB553058.1	Probe Seq: 1 ggccaggccatgttatgggatctca 25	EST Seq: 596 ggccaggccatgtcatgggatctca 620	3e-05	24/25 (96%)
200651_at	276	69	CB311251.1	Probe Seq: 1 acaggccccagcatcaagatctggg 25	EST Seq: 441 acaggtcccagcatcaagatctggg 465	3e-05	24/25 (96%)
200651_at	274	47	CB311251.1	Probe Seq: 1 agaagttatcagtaccagcagcaag 25	EST Seq: 503 agaagttatcagtaccagcagcaag 527	1e-07	25/25 (100%)
200652_at	268	165	CD767102.1	Probe Seq: 1 cccctgctattgtggtactccagca 25	EST Seq: 532 cccctgctattgtggtactccagca 556	1e-07	25/25 (100%)
200652_at	110	49	CB554194.1	Probe Seq: 1 agaactgattggggcttccacagcc 25	EST Seq: 577 agaactgagtggggcttccacagcc 601	3e-05	24/25 (96%)
200652_at	171	47	CB554194.1	Probe Seq: 1 agaaatccaggtgctttccagactc 25	EST Seq: 635 agaaatccaggtgctttccagactc 659	1e-07	25/25 (100%)
200652_at	262	369	CB554075.1	Probe Seq: 1 tgaaggaccagccctaggagtctg 24	EST Seq: 714 tgaaggaccaggcctaggagtctg 737	0.0001	23/24 (95%)
200652_at	124	333	CB548905.1	Probe Seq: 1 ggactcttggaggatacccagtgtc 25	EST Seq: 144 ggactcttggaggatacccagtgtc 168	1e-07	25/25 (100%)
200655_s_at	38	59	CD767642.1	Probe Seq: 1 acctattcaaatgggttctagttca 25	EST Seq: 158 acctattcaaatgggttctagttca 182	1e-07	25/25 (100%)
200655_s_at	91	15	CD767642.1	Probe Seq: 1 ataaattgtcatagctggtttact 24	EST Seq: 194 ataaattgtcatagctggtttact 217	5e-07	24/24 (100%)
200655_s_at	234	227	CD767454.1	Probe Seq: 1 gaaattacagtttacgtccattcca 25	EST Seq: 100 gaaattacaatttacgtccattcca 124	3e-05	24/25 (96%)
200656_s_at	440	311	CB554250.1	Probe Seq: 1 gggaacgcacgctggatggttttaa 25	EST Seq: 105 gggaacgcacactggatggttttaa 129	3e-05	24/25 (96%)
200656_s_at	200	225	CB554250.1	Probe Seq: 1 gaagcagaggagccagacatggagg 25	EST Seq: 194 gaagcagaggagccagacatggagg 218	1e-07	25/25 (100%)
200657_at	9	173	CB308207.1	Probe Seq: 1 cctacttcggtatctatgacactgc 25	EST Seq: 51 cctacttcggtatctatgacactgc 75	1e-07	25/25 (100%)
200657_at	264	25	CB308207.1	Probe Seq: 1 atgatcgcacagactgtcactgctg 25	EST Seq: 125 atgatcgcacagactgtcactgctg 149	1e-07	25/25 (100%)
200657_at	206	315	CB549973.1	Probe Seq: 1 gggtgcatggtccaatgttctcag 24	EST Seq: 70 gggtgcatggtccaatgttctcag 93	5e-07	24/24 (100%)
200657_at	330	259	CB549973.1	Probe Seq: 3 ggcatgggtggtgcttttgtgct 25	EST Seq: 95 ggcatgggtggtgcttttgtgct 117	2e-06	23/23 (100%)
200657_at	214	375	CB549973.1	Probe Seq: 1 tgcttttgtgcttgtcttgtatgat 25	EST Seq: 106 tgcttttgtgcttgtcttgtatgat 130	1e-07	25/25 (100%)
200657_at	175	133	CB549973.1	Probe Seq: 1 cattcttgacagactcctggctgtc 25	EST Seq: 214 cattcttgacagactcctggctgtc 238	1e-07	25/25 (100%)
200657_at	179	349	CB549973.1	Probe Seq: 1 tggctgtcagtttctcagtggcaac 25	EST Seq: 231 tggctgtcagtttctcagtggcaac 255	1e-07	25/25 (100%)
200660_at	128	379	CB552963.1	Probe Seq: 1 tcgctcagctccaacatggcaaaa 24	EST Seq: 76 tcgctcagctccaacatggcaaaa 99	5e-07	24/24 (100%)
200660_at	104	33	CB552963.1	Probe Seq: 1 aggatggttataactacactctctc 25	EST Seq: 170 aggatggttataactacactctctc 194	1e-07	25/25 (100%)
200660_at	21	407	CB552963.1	Probe Seq: 1 tacactctctccaagacagagttcc 25	EST Seq: 184 tacactctctccaagacggagttcc 208	3e-05	24/25 (96%)
200660_at	63	105	CB552963.1	Probe Seq: 1 aatacagaactagctgccttcacaa 25	EST Seq: 220 aatacagaactggctgccttcacaa 244	3e-05	24/25 (96%)
200660_at	107	303	CB552963.1	Probe Seq: 1 gtgatggtcagctagatttctcaga 25	EST Seq: 302 gtgatggacagctagatttctcaga 326	3e-05	24/25 (96%)
200660_at	166	437	CB552963.1	Probe Seq: 1 ttcccagaagcggacctgaggaccc 25	EST Seq: 390 ttcccagaagcggatctgaggaccc 414	3e-05	24/25 (96%)
200662_s_at	75	73	CB549733.1	Probe Seq: 1 acagcttgagcgtttccatgtgcta 25	EST Seq: 14 acagcttgagtgtttccatgtgcta 38	3e-05	24/25 (96%)
200662_s_at	92	217	CB549733.1	Probe Seq: 1 gcaatgctggcctgttaactgataa 25	EST Seq: 196 gcaatgctggcctgttaactgataa 220	1e-07	25/25 (100%)
200663_at	446	401	CB228663.1	Probe Seq: 1 taataacaacttccggcagcagatg 25	EST Seq: 67 taataacaacttccggcagcagatg 91	1e-07	25/25 (100%)
200663_at	84	229	CB228663.1	Probe Seq: 1 gaaaaacaaccacactgcttcgatc 25	EST Seq: 103 gaaaaacaaccacactgcttcgatc 127	1e-07	25/25 (100%)
200663_at	5	307	CB228663.1	Probe Seq: 1 gtggggctgctaactacacagattg 25	EST Seq: 159 gtggggctgctaactacacagattg 183	1e-07	25/25 (100%)
200663_at	254	377	CB228663.1	Probe Seq: 1 tccatgtcgaagaaccgagtccc 23	EST Seq: 197 tccatgtcgaagaaccgagtccc 219	2e-06	23/23 (100%)
200663_at	388	215	CB230154.1	Probe Seq: 1 gaattgcttttgtcgaggttttggg 25	EST Seq: 62 gaattgcttttgttgaggttttggg 86	3e-05	24/25 (96%)
200663_at	107	279	CB230154.1	Probe Seq: 1 gttttgggaattgtctttgcctgct 25	EST Seq: 79 gttttgggaattgtctttgcctgct 103	1e-07	25/25 (100%)
200663_at	73	439	CB230154.1	Probe Seq: 1 ttgcctgctgcctcgtgaagagtat 25	EST Seq: 95 ttgcctgctgcctcctgaagagtat 119	3e-05	24/25 (96%)
200665_s_at	212	273	CD768013.1	Probe Seq: 1 gttggttcaaacttttgggagca 23	EST Seq: 519 gttggttcaaacttttgggagca 541	2e-06	23/23 (100%)
200665_s_at	69	441	CD768013.1	Probe Seq: 1 ttgggagcacggactgtcagttctc 25	EST Seq: 533 ttgggagcatggactgtcagttctc 557	3e-05	24/25 (96%)
200665_s_at	36	157	CD768013.1	Probe Seq: 2 ggactgtcagttctctgggaagtg 25	EST Seq: 543 ggactgtcagttctctgggaagtg 566	5e-07	24/24 (100%)
200665_s_at	107	361	CD767668.1	Probe Seq: 1 tgtcttttggagaaccagggctctt 25	EST Seq: 498 tgtcttttggagaatcagggctctt 522	3e-05	24/25 (96%)
200665_s_at	5	55	CD767668.1	Probe Seq: 1 agccaggaaggccaaaatcaagagt 25	EST Seq: 555 agccaggaaagccaaaatcaagagt 579	3e-05	24/25 (96%)
200665_s_at	445	99	CD767436.1	Probe Seq: 1 aatgggatggtcggatctcacaggc 25	EST Seq: 408 aatgggatggtcggatctcacaggc 432	1e-07	25/25 (100%)
200665_s_at	199	321	CD767436.1	Probe Seq: 1 ggtcggatctcacaggctgagaact 25	EST Seq: 416 ggtcggatctcacaggctgagaact 440	1e-07	25/25 (100%)
200668_s_at	229	227	CB550447.1	Probe Seq: 1 gagactaaaaccattcctcactgct 25	EST Seq: 419 gagacttaaaccattcctcactgct 443	3e-05	24/25 (96%)
200668_s_at	16	383	CB550447.1	Probe Seq: 1 tcctcactgctctaacatgctgaag 25	EST Seq: 433 tcctcactgctctaacatgctgaag 457	1e-07	25/25 (100%)
200668_s_at	349	27	CB550447.1	Probe Seq: 1 atggatgctcagttgtcacatcaaa 25	EST Seq: 480 atggatgctcagttgtcacatcaaa 504	1e-07	25/25 (100%)
200668_s_at	379	205	CB550447.1	Probe Seq: 1 gcattattctagcagcatccattct 25	EST Seq: 512 gcattattctagcagcatccattct 536	1e-07	25/25 (100%)
200668_s_at	70	205	CB550447.1	Probe Seq: 1 gcatccattcttgtttaagccttcc 25	EST Seq: 526 gcatccattcttgtttaagccttcc 550	1e-07	25/25 (100%)
200668_s_at	435	403	CB550447.1	Probe Seq: 1 taagccttccactgttagagatttg 25	EST Seq: 541 taagccttccactgttagagatttg 565	1e-07	25/25 (100%)
200668_s_at	26	325	CB550177.1	Probe Seq: 1 ggttacatgatatgctttatgctca 25	EST Seq: 150 ggttacatgatatactttatgctca 174	3e-05	24/25 (96%)
200668_s_at	429	29	CB550177.1	Probe Seq: 1 aggaatgacctgttcttgttctaca 25	EST Seq: 258 aggaatgacctgttcttgttctaca 282	1e-07	25/25 (100%)
200668_s_at	271	221	CB550177.1	Probe Seq: 1 gaagtcaaacaccctttgtattcca 25	EST Seq: 297 gaagtcaaacaccctttgtattcca 321	1e-07	25/25 (100%)
200668_s_at	61	261	CB550177.1	Probe Seq: 1 gaggcttggagctattagttaatct 25	EST Seq: 366 gaggcttggagctattagttaatct 390	1e-07	25/25 (100%)
200668_s_at	340	277	CB550177.1	Probe Seq: 1 gttaatctatcttccaatacactgt 25	EST Seq: 383 gttaatctatcttccaatacactgt 407	1e-07	25/25 (100%)
200673_at	87	3	CB549646.1	Probe Seq: 1 atgcctgaaaaagaaccaccacctc 25	EST Seq: 147 atgcctgaaaaagagccaccacctc 171	3e-05	24/25 (96%)
200673_at	334	7	CB549646.1	Probe Seq: 1 attcagggctcttcaaacttgtttg 25	EST Seq: 257 attcagggctcttcaaacttgtttg 281	1e-07	25/25 (100%)
200673_at	1	35	CB549646.1	Probe Seq: 1 agtgccattgtttgcctttaattgg 25	EST Seq: 428 agtgccattgtttgcctttaattgg 452	1e-07	25/25 (100%)
200673_at	440	223	CB550321.1	Probe Seq: 1 gaagatgatggttgcatgtttcta 24	EST Seq: 106 gaagatgatggttgcatgtttcta 129	5e-07	24/24 (100%)
200674_s_at	260	61	CD767703.1	Probe Seq: 1 accccttgtgaagcccaagatcgtc 25	EST Seq: 73 accccttgtgaagcccaagatcgtc 97	1e-07	25/25 (100%)
200674_s_at	125	389	CB308947.1	Probe Seq: 1 tcatccggcaccagtcagaccgata 25	EST Seq: 124 tcatccggcaccaggcagaccgata 148	3e-05	24/25 (96%)
200674_s_at	186	187	CD767703.1	Probe Seq: 1 gccagatcttgatgcccaacattgg 25	EST Seq: 210 gccagatcttgatgcccaacattgg 234	1e-07	25/25 (100%)
200674_s_at	120	83	CD767703.1	Probe Seq: 1 aacaaagcacatgctgcccagtggc 25	EST Seq: 253 aacaaagcacatgctgcccagtggc 277	1e-07	25/25 (100%)
200674_s_at	80	161	CD767703.1	Probe Seq: 1 cccagtggcttccggaagttcctgg 25	EST Seq: 269 cccagtggcttccggaagttcctgg 293	1e-07	25/25 (100%)
200674_s_at	214	137	CD767703.1	Probe Seq: 1 cttactgtgccgagatcgctcacaa 25	EST Seq: 339 cttactgtgccgagattgctcacaa 363	3e-05	24/25 (96%)
200674_s_at	405	141	CD767703.1	Probe Seq: 1 ctcacaatgtttcctccaagaaccg 25	EST Seq: 357 ctcacaatgtttcttccaagaaccg 381	3e-05	24/25 (96%)
200679_x_at	101	91	CD767313.1	Probe Seq: 1 aagccgagaggcaaaatgtcatcat 25	EST Seq: 177 aagccgagaggcanaatgtcatcat 201	8e-06	24/25 (96%)
200679_x_at	446	403	CD767313.1	Probe Seq: 1 tttgtgcaaacttgtcgggaggagc 25	EST Seq: 210 tttgtgcaaacttgtcgggaggagc 234	1e-07	25/25 (100%)
200679_x_at	14	333	CD767313.1	Probe Seq: 1 ggagcataagaagaagcacccagat 25	EST Seq: 230 ggagcataagaagaagcacccagat 254	1e-07	25/25 (100%)
200679_x_at	91	115	CB231037.1	Probe Seq: 2 acccagatgcttcagtcaacttct 25	EST Seq: 137 acccagatgcttcagtcaacttct 160	5e-07	24/24 (100%)
200679_x_at	56	291	CB312272.1	Probe Seq: 1 gtcaacttctcagagttttctaaga 25	EST Seq: 300 gtcaacttctcagagttttctaaga 324	1e-07	25/25 (100%)
200679_x_at	29	231	CB228832.1	Probe Seq: 1 gaaatgaaaacctatatccctcc 23	EST Seq: 11 gaaatgaaaacctatatccctcc 33	2e-06	23/23 (100%)
200679_x_at	255	223	CB312272.1	Probe Seq: 1 gaagttcaaggatcccaatgcaccc 25	EST Seq: 455 gaagttcaaggatcccaatgcaccc 479	1e-07	25/25 (100%)
200679_x_at	343	133	CB312272.1	Probe Seq: 2 ttctgctctgagtatcgcccaaaa 25	EST Seq: 507 ttctgctctgagtatcgcccaaaa 530	5e-07	24/24 (100%)
200679_x_at	80	113	CB231037.1	Probe Seq: 1 caaaggagaacatcctggcctgtcc 25	EST Seq: 384 caaaggagaacatcctggcctgtcc 408	1e-07	25/25 (100%)
200682_s_at	184	339	CD767376.1	Probe Seq: 1 ggcaagggcttattgttcctgacaa 25	EST Seq: 126 ggcaagggcttattgttcctgacaa 150	1e-07	25/25 (100%)
200682_s_at	445	439	CB312625.1	Probe Seq: 1 ttcctgacaaccctccatatgataa 25	EST Seq: 147 ttcctgacaaccctccatatgataa 171	1e-07	25/25 (100%)
200682_s_at	333	73	CD767376.1	Probe Seq: 1 aaatcaactttccagcagagtaccc 25	EST Seq: 183 aaatcaactttccagcagagtaccc 207	1e-07	25/25 (100%)
200682_s_at	445	435	CD767376.1	Probe Seq: 1 ttccagcagagtacccattcaaacc 25	EST Seq: 192 ttccagcagagtacccattcaaacc 216	1e-07	25/25 (100%)
200682_s_at	418	9	CB312625.1	Probe Seq: 1 attcaaaccaccgaagatcacattt 25	EST Seq: 214 attcaaaccaccgaagatcacattt 238	1e-07	25/25 (100%)
200682_s_at	415	77	CD767376.1	Probe Seq: 3 aggggcaggtctgtctgccagta 25	EST Seq: 267 aggggcaggtctgtctgccagta 289	2e-06	23/23 (100%)
200682_s_at	435	291	CD767359.1	Probe Seq: 1 gtctgccagtaattagtgccgaaaa 25	EST Seq: 279 gtctgccagtaattagtgctgaaaa 303	3e-05	24/25 (96%)
200682_s_at	206	101	CD767376.1	Probe Seq: 1 aatccagtccctcatagcactggtg 25	EST Seq: 334 aatccagtccctcataacactggtg 358	3e-05	24/25 (96%)
200682_s_at	240	337	BQ807680.1	Probe Seq: 1 ggcagttactaactttctacagttt 25	EST Seq: 582 ggcagttactaactttctacagttt 606	1e-07	25/25 (100%)
200696_s_at	197	371	CB550443.1	Probe Seq: 1 tgcttctggacacctgggaccaggt 25	EST Seq: 198 tgcttctggacacctgggaccaggt 222	1e-07	25/25 (100%)
200696_s_at	298	311	CB550443.1	Probe Seq: 1 gggaccaggtctttgtctgggttgg 25	EST Seq: 213 gggaccaggtctttgtctgggttgg 237	1e-07	25/25 (100%)
200696_s_at	119	225	CB550443.1	Probe Seq: 1 gaagccttgacttctgctaagcggt 25	EST Seq: 266 gaagccttgacttctgctaagcggt 290	1e-07	25/25 (100%)
200696_s_at	255	401	CB550443.1	Probe Seq: 1 taagcggtacatcgagacggaccca 25	EST Seq: 283 taagcggtacatcgagacggaccca 307	1e-07	25/25 (100%)
200696_s_at	377	371	CB550443.1	Probe Seq: 1 tgaagcaaggctttgagcctccctc 25	EST Seq: 342 tgaagcaaggctttgagcctccctc 366	1e-07	25/25 (100%)
200696_s_at	369	195	CB550443.1	Probe Seq: 1 gctggttccttggctgggatgatga 25	EST Seq: 375 gctggttccttggctgggatgatga 399	1e-07	25/25 (100%)
200696_s_at	253	319	CB550443.1	Probe Seq: 1 tgattactggtctgtggaccccttg 25	EST Seq: 397 tgattactggtctgtggatcccttg 421	3e-05	24/25 (96%)
200696_s_at	280	113	CB550443.1	Probe Seq: 1 tcaccggtcagtgccttttggaact 25	EST Seq: 474 tcaccggtcagtgccttttggaact 498	1e-07	25/25 (100%)
200696_s_at	299	131	CB550443.1	Probe Seq: 1 ctgtccttccctcaaagaggcctta 25	EST Seq: 497 ctgtccttccctcaaagaggcctta 521	1e-07	25/25 (100%)
200696_s_at	108	43	CB550443.1	Probe Seq: 1 agaggccttagagcgagcagagca 24	EST Seq: 512 agaggccttacagcgagcagagca 535	0.0001	23/24 (95%)
200696_s_at	216	249	CB550443.1	Probe Seq: 1 gagcagctctgctatgagtgtgtgt 25	EST Seq: 531 gagcaactctgctatgagtgtgtgt 555	3e-05	24/25 (96%)
200701_at	269	49	CB308926.1	Probe Seq: 1 agcaaggccgtggtgcatggcatcc 25	EST Seq: 236 agcaaggccatggtgcatggcatcc 260	3e-05	24/25 (96%)
200701_at	133	163	CB231231.1	Probe Seq: 1 cccattcctgagcctgatggttg 23	EST Seq: 284 cccattcctgagcctgatggttg 306	2e-06	23/23 (100%)
200701_at	61	49	CB312050.1	Probe Seq: 1 agacaagacctatagctacctgaat 25	EST Seq: 370 agacaagacctatagctacctgaat 394	1e-07	25/25 (100%)
200701_at	376	21	CB312050.1	Probe Seq: 1 atcccagtacagatcgtttctcatc 25	EST Seq: 488 atcccagtacagatcgtttctcatc 512	1e-07	25/25 (100%)
200701_at	206	437	CB312050.1	Probe Seq: 1 ttctcatctctaagtgcctcattga 25	EST Seq: 505 ttctcatctctaagtgcctcattga 529	1e-07	25/25 (100%)
200701_at	62	173	CB311684.1	Probe Seq: 1 cctcattgagttcggtgcatctggc 25	EST Seq: 528 cctcattgagttcagtgcatctggc 552	3e-05	24/25 (96%)
200701_at	287	205	CB312050.1	Probe Seq: 1 gcatctggccaatgagtctgctga 24	EST Seq: 537 gcatctggccaacgagtctgctga 560	0.0001	23/24 (95%)
200703_at	446	283	CB229149.1	Probe Seq: 1 gtaaccatgtgcgaccgaaaggccg 25	EST Seq: 109 gtaaccatgtgcgaccgaaaggccg 133	1e-07	25/25 (100%)
200703_at	99	289	CB229149.1	Probe Seq: 1 gtgcgaccgaaaggccgtgatcaaa 25	EST Seq: 117 gtgcgaccgaaaggccgtgatcaaa 141	1e-07	25/25 (100%)
200703_at	425	37	CB229149.1	Probe Seq: 1 agtgcgctactcaggcgctggagaa 25	EST Seq: 182 agtgcgctactcaggcgctggagaa 206	1e-07	25/25 (100%)
200703_at	90	43	CB229149.1	Probe Seq: 1 agaaggacattgcggctcatatcaa 25	EST Seq: 218 agaaggacattgcggctcatatcaa 242	1e-07	25/25 (100%)
200703_at	420	355	CB229149.1	Probe Seq: 1 tgggccaagtggccattcttctgtt 25	EST Seq: 347 tgggccaagtggccattcttctgtt 371	1e-07	25/25 (100%)
200703_at	294	117	CB229149.1	Probe Seq: 1 cacccagtgatccatccagaaacaa 25	EST Seq: 404 cacccagtgatccatccaaaaacaa 428	3e-05	24/25 (96%)
200703_at	421	13	CB229149.1	Probe Seq: 1 acaaggactgcagcctaaattccaa 25	EST Seq: 425 acaaggactgcagcctaaattccaa 449	1e-07	25/25 (100%)
200703_at	16	189	CB229149.1	Probe Seq: 1 gccttgctaagggaacatctcgatg 25	EST Seq: 472 gccttgctaagggaacacctcgatg 496	3e-05	24/25 (96%)
200703_at	2	437	CB229149.1	Probe Seq: 1 ttctctgtactagtttgtcgtggtt 25	EST Seq: 528 ttctctgtactagtttgttgtggtt 552	3e-05	24/25 (96%)
200704_at	398	269	CB549836.1	Probe Seq: 1 gatttctaggactcaagcagcaagc 25	EST Seq: 441 gatttccaggactcaagcagcaagc 465	3e-05	24/25 (96%)
200704_at	408	325	CB549836.1	Probe Seq: 1 ggattctaggttggctgctgtgtca 25	EST Seq: 468 ggattctaggttggctgctgtgtca 492	1e-07	25/25 (100%)
200704_at	211	343	CB549836.1	Probe Seq: 1 ggctgctgtgtcatctttgaagtca 25	EST Seq: 480 ggctgctgtgtcatctttgaagtca 504	1e-07	25/25 (100%)
200704_at	338	93	CB549836.1	Probe Seq: 1 caagacaaagctgggctcgaccttc 25	EST Seq: 503 caagacaaagctgggctcgaccttc 527	1e-07	25/25 (100%)
200704_at	421	79	CB549836.1	Probe Seq: 1 aaaacctagaccttgagcgaacatc 25	EST Seq: 592 aaaacctagaccttgagcgaacatc 616	1e-07	25/25 (100%)
200704_at	11	15	CB549836.1	Probe Seq: 1 atagtggtaaccattgatccccctt 25	EST Seq: 636 atagtggtaaccatggatccccctt 660	3e-05	24/25 (96%)
200705_s_at	13	441	CD767767.1	Probe Seq: 1 ttgtgtcatgccctacgttggtata 25	EST Seq: 235 ttgtgtcatgccctacgttggtata 259	1e-07	25/25 (100%)
200705_s_at	376	335	CD767767.1	Probe Seq: 2 gaagaacgtcttgcacaatatgaa 25	EST Seq: 448 gaagaacgtcttgcacaatatgaa 471	5e-07	24/24 (100%)
200705_s_at	70	213	CB309963.1	Probe Seq: 1 gcacttgttgccaagtcttccatct 25	EST Seq: 492 gcacttgttgccaagtctttcatct 516	3e-05	24/25 (96%)
200705_s_at	430	49	CB228538.1	Probe Seq: 1 agcagacggcttagtctggggctca 25	EST Seq: 587 agcagacggcttagtcgggggctca 611	3e-05	24/25 (96%)
200705_s_at	197	291	CB311644.1	Probe Seq: 1 gtctggggctcatctaaactagttc 25	EST Seq: 600 gtctggggctcatctaaactagttc 624	1e-07	25/25 (100%)
200708_at	73	85	CB311634.1	Probe Seq: 3 caaccttatcaacaggccgcact 25	EST Seq: 511 caaccttatcaacaggccgcact 533	2e-06	23/23 (100%)
200708_at	352	55	CB311634.1	Probe Seq: 3 catcaactccatcctatcgagat 25	EST Seq: 723 catcaactccatcctatcgagat 745	2e-06	23/23 (100%)
200713_s_at	296	41	CB550656.1	Probe Seq: 1 agctctccactgtaatccgaatact 25	EST Seq: 240 agctctccactgtaatccgaatact 264	1e-07	25/25 (100%)
200713_s_at	212	439	CB550656.1	Probe Seq: 1 ttgccagtgcactaatctctttgga 25	EST Seq: 265 ttgccagtgcactaatctctttgga 289	1e-07	25/25 (100%)
200713_s_at	150	115	CB550656.1	Probe Seq: 1 cacagcctattcagttcctttgttt 25	EST Seq: 409 cacagcctactcagttcctttgttt 433	3e-05	24/25 (96%)
200713_s_at	208	27	CB550656.1	Probe Seq: 1 atgtgtctcacccactactgagatt 25	EST Seq: 450 atgtgtctcacccactactgagatt 474	1e-07	25/25 (100%)
200713_s_at	360	253	CB550656.1	Probe Seq: 1 gagattgttcagcccctgatgtatt 25	EST Seq: 469 gagattgttcagcccctgatgtatt 493	1e-07	25/25 (100%)
200713_s_at	405	279	CB550656.1	Probe Seq: 1 gtttctggtggtagcttgtcctgaa 25	EST Seq: 505 gtttctggtggtagcttgtcctgaa 529	1e-07	25/25 (100%)
200716_x_at	9	319	CB555563.1	Probe Seq: 1 ggtggtcgtacgctgtgaaggcatc 25	EST Seq: 37 ggtggtcgtacgctgcgaaggcatc 61	3e-05	24/25 (96%)
200716_x_at	46	101	CB555563.1	Probe Seq: 1 caagttgaagtacctggctttcctc 25	EST Seq: 88 caagttgaagtacctggctttcctc 112	1e-07	25/25 (100%)
200716_x_at	194	385	CB555563.1	Probe Seq: 1 tccgcaagcggatgaacaccaaccc 25	EST Seq: 111 tccgcaagcggatgaacaccaaccc 135	1e-07	25/25 (100%)
200716_x_at	116	387	CB555563.1	Probe Seq: 1 tcccaccgccctatgacaagaaaaa 25	EST Seq: 261 tcccaccgccctacgacaagaaaaa 285	3e-05	24/25 (96%)
200716_x_at	263	401	CB555563.1	Probe Seq: 1 tcaaggtcgtgcgtctgaagcctac 25	EST Seq: 309 tcaaggtcgtgcgtctgaagcctac 333	1e-07	25/25 (100%)
200716_x_at	59	191	CB555563.1	Probe Seq: 1 gcctggctcacgaggttggctggaa 25	EST Seq: 357 gcctggctcacgaggttggctggaa 381	1e-07	25/25 (100%)
200716_x_at	437	93	CB555563.1	Probe Seq: 1 aagtaccaggcagtgacagccacc 24	EST Seq: 380 aagtaccaggcagtgacagccacc 403	5e-07	24/24 (100%)
200716_x_at	247	113	CB555263.1	Probe Seq: 1 cacagaggtcctcaagacccacgga 25	EST Seq: 569 cacacaggtcctcaagacccacgga 593	3e-05	24/25 (96%)
200717_x_at	142	285	CD768115.1	Probe Seq: 1 gtacctgcagaacccaaattggcgt 25	EST Seq: 268 gtacctgctgaacccaaattggcgt 292	3e-05	24/25 (96%)
200717_x_at	390	309	CB311897.1	Probe Seq: 1 gggtaccccaatctgaagtcagtaa 25	EST Seq: 448 gggtaccccaatctgaaggcagtaa 472	3e-05	24/25 (96%)
200718_s_at	137	325	CB230322.1	Probe Seq: 2 gattgttccaaatactagttgcac 25	EST Seq: 622 gattgttccaaaaactagttgcac 645	0.0001	23/24 (95%)
200718_s_at	269	275	CB230322.1	Probe Seq: 1 gttccaaatactagttgcactgctc 25	EST Seq: 626 gttccaaaaactagttgcactgctc 650	3e-05	24/25 (96%)
200718_s_at	235	15	CB309863.1	Probe Seq: 1 atactagttgcactgctctgtttat 25	EST Seq: 635 atactagttgcactgctccgtttat 659	3e-05	24/25 (96%)
200718_s_at	286	275	CB309116.1	Probe Seq: 1 gttgcactgctctgtttataattgt 25	EST Seq: 640 gttgcactgctctgtttaaaattgt 664	3e-05	24/25 (96%)
200718_s_at	336	83	CB310031.1	Probe Seq: 1 aacagtagacaaatgcagcagcaag 25	EST Seq: 678 aacagtagacaaatgcagcaccaag 702	3e-05	24/25 (96%)
200718_s_at	408	413	CB312536.1	Probe Seq: 1 tagcagaatattgtcctcattgcat 25	EST Seq: 708 tagcagaatattgtcctcattgcat 732	1e-07	25/25 (100%)
200718_s_at	344	49	CB312536.1	Probe Seq: 1 agaatattgtcctcattgcatgtgt 25	EST Seq: 712 agaatattgtcctcattgcatgtgt 736	1e-07	25/25 (100%)
200722_s_at	209	363	CB551588.1	Probe Seq: 1 tgatgaatggataccggggccctgc 25	EST Seq: 43 tgatgaatggataccggggccctgc 67	1e-07	25/25 (100%)
200722_s_at	136	137	CD767867.1	Probe Seq: 1 cttcattctctaacactccaaacag 25	EST Seq: 20 cttcattctctaacactccaaacag 44	1e-07	25/25 (100%)
200722_s_at	43	291	CD767867.1	Probe Seq: 1 gtggttatacacagtctcagttcag 25	EST Seq: 44 gtggttatacacagtctcagttcag 68	1e-07	25/25 (100%)
200722_s_at	386	167	CD767867.1	Probe Seq: 1 ccgggattactctggctatcaacgg 25	EST Seq: 75 ccgggattactctggctatcaacgg 99	1e-07	25/25 (100%)
200722_s_at	175	245	CD767867.1	Probe Seq: 1 gagccccacgaggtcgtggagggcc 25	EST Seq: 152 gagccccacgaggtcgtggagggcc 176	1e-07	25/25 (100%)
200722_s_at	309	189	CD767867.1	Probe Seq: 1 gcccccaagacccaacagagggatg 25	EST Seq: 174 gcccccaagacccaacagagggatg 198	1e-07	25/25 (100%)
200722_s_at	351	313	CD767867.1	Probe Seq: 1 gggatgccgcaaatgaacactcagc 25	EST Seq: 193 gggatgccgcaaatgaacactcagc 217	1e-07	25/25 (100%)
200722_s_at	157	419	CD767867.1	Probe Seq: 1 tatttgttctccctttcaggaaact 25	EST Seq: 309 tatttgttctccctttcaggaaact 333	1e-07	25/25 (100%)
200726_at	382	9	CB551492.1	Probe Seq: 1 atttgtgactctttcctaaagccaa 25	EST Seq: 415 atttgtgactctttcctaaagccaa 439	1e-07	25/25 (100%)
200726_at	35	25	CB551492.1	Probe Seq: 1 atgctgccttcttggggattcaaaa 25	EST Seq: 501 atgctgccttctcggggattcaaaa 525	3e-05	24/25 (96%)
200726_at	411	407	CB309829.1	Probe Seq: 1 tacagttgcatcaggcctgaacccg 25	EST Seq: 48 tacagttgcatcaggcctgaacccg 72	1e-07	25/25 (100%)
200726_at	398	227	CB309829.1	Probe Seq: 1 gaacccgtccattcagaaagcttca 25	EST Seq: 66 gaacccgtccattcagaaagcttca 90	1e-07	25/25 (100%)
200726_at	322	71	CB309829.1	Probe Seq: 1 aatactgttctatacgagtgaccga 25	EST Seq: 103 aatactgttctatacgagtgaccga 127	1e-07	25/25 (100%)
200726_at	255	63	CB309829.1	Probe Seq: 1 acgagtgaccgattatgctttcttt 25	EST Seq: 116 acgagtgaccgattatgctttcttt 140	1e-07	25/25 (100%)
200726_at	361	9	CB309829.1	Probe Seq: 1 attatgctttctttggcctacattc 25	EST Seq: 127 attatgctttctttggcctacattc 151	1e-07	25/25 (100%)
200726_at	285	173	CB309829.1	Probe Seq: 1 cctacattctttattctgcggtgaa 25	EST Seq: 143 cctacattctttattctgcggtgaa 167	1e-07	25/25 (100%)
200726_at	158	33	CB309829.1	Probe Seq: 1 aggaactaacttactgtccaccagt 25	EST Seq: 192 aggaactaacttactgtccaccagt 216	1e-07	25/25 (100%)
200726_at	2	17	CB309829.1	Probe Seq: 1 atacagaactcacagtacctatgac 25	EST Seq: 219 atacagaactcacagtatctatgac 243	3e-05	24/25 (96%)
200733_s_at	214	323	CB555670.1	Probe Seq: 1 ggtagagatgctttgttattgtaat 25	EST Seq: 34 ggtagagatgctttgttattgtaat 58	1e-07	25/25 (100%)
200733_s_at	263	395	CB555670.1	Probe Seq: 1 tcataaacttcctgaaattcttgta 25	EST Seq: 58 tcataaacttcctgaaattcttgta 82	1e-07	25/25 (100%)
200733_s_at	393	17	CB555670.1	Probe Seq: 1 atcagaagtgtgtttaccaacttat 25	EST Seq: 100 atcagaagcgtgtttaccaacttat 124	3e-05	24/25 (96%)
200733_s_at	46	233	CB555670.1	Probe Seq: 1 gaaatgggtttctgctaatgaattg 25	EST Seq: 180 gaaatgggtttctgctaatgaattg 204	1e-07	25/25 (100%)
200733_s_at	358	261	CB555670.1	Probe Seq: 1 gatgtgtattaatgttagttcaacc 25	EST Seq: 299 gatgtgtattaatgttagttcaacc 323	1e-07	25/25 (100%)
200733_s_at	332	13	CB555670.1	Probe Seq: 1 atatatttatactgtctggggatgt 25	EST Seq: 324 atatatttatactgtctggggatgt 348	1e-07	25/25 (100%)
200733_s_at	270	327	CB555670.1	Probe Seq: 1 ggatgtgtggttatagttctgtggg 25	EST Seq: 343 ggatgtgtggttatagttctgtggg 367	1e-07	25/25 (100%)
200735_x_at	351	99	CB230223.1	Probe Seq: 1 aaggcacggaaggctatgtccaa 23	EST Seq: 304 aaggcacggaaggctatgtccaa 326	2e-06	23/23 (100%)
200735_x_at	332	3	CB555247.1	Probe Seq: 1 atgtccaaactgggtcttcggcagg 25	EST Seq: 247 atgtccaaactgggtcttcgacagg 271	3e-05	24/25 (96%)
200735_x_at	404	291	CB555247.1	Probe Seq: 1 gtcttcggcaggttacaggagttac 25	EST Seq: 260 gtcttcgacaggttacaggagttac 284	3e-05	24/25 (96%)
200735_x_at	423	329	CB555247.1	Probe Seq: 1 ggagttactagagtcactatccgga 25	EST Seq: 277 ggagttactagagtcactatccgga 301	1e-07	25/25 (100%)
200735_x_at	108	59	CB555247.1	Probe Seq: 1 accagatgtctacaagagccctgct 25	EST Seq: 333 accagatgtctacaagagccctgct 357	1e-07	25/25 (100%)
200735_x_at	197	155	CB555247.1	Probe Seq: 1 cgaagatttatcccagcaagcacaa 25	EST Seq: 393 cgaagatttatcccagcaagcacaa 417	1e-07	25/25 (100%)
200735_x_at	45	215	CB555247.1	Probe Seq: 1 gcaagcacaactagcagctgctgag 25	EST Seq: 408 gcaagcacaactagcagctgctgag 432	1e-07	25/25 (100%)
200735_x_at	117	195	CB555247.1	Probe Seq: 1 gcagtccgagccctgaagaacaaca 25	EST Seq: 592 gcagtccgagccctgaagaacaaca 616	1e-07	25/25 (100%)
200735_x_at	300	91	CB553414.1	Probe Seq: 1 aaggagtaactgcagcttggtttga 25	EST Seq: 682 aaggagtaactacagcttggtttga 706	3e-05	24/25 (96%)
200738_s_at	248	69	CB548546.1	Probe Seq: 1 acagcccctaagtcaacttagcatt 25	EST Seq: 1 acagcccctaagtcaacttagcatt 25	1e-07	25/25 (100%)
200738_s_at	2	343	CB548546.1	Probe Seq: 1 ggcattagctaaaaccttccatgtc 25	EST Seq: 42 ggcattagctaaaaccttccatgtc 66	1e-07	25/25 (100%)
200738_s_at	368	79	CB548546.1	Probe Seq: 1 aaaccttccatgtcaagattcagct 25	EST Seq: 53 aaaccttccatgtcaaggttcagct 77	3e-05	24/25 (96%)
200738_s_at	314	177	CB548546.1	Probe Seq: 1 ccatgtcaagattcagctagtggcc 25	EST Seq: 60 ccatgtcaaggttcagctagtggcc 84	3e-05	24/25 (96%)
200738_s_at	172	263	CB548546.1	Probe Seq: 1 gatgcagtgccaggaacccttaaac 25	EST Seq: 89 gatgcagtgccaggaacccttaaac 113	1e-07	25/25 (100%)
200738_s_at	82	119	CB548546.1	Probe Seq: 1 caccctggatttgcatacattcttc 25	EST Seq: 145 caccctggatttgcctacattcttc 169	3e-05	24/25 (96%)
200738_s_at	103	13	CB548546.1	Probe Seq: 1 atttgcatacattcttcaagatccc 25	EST Seq: 153 atttgcctacattcttcaagatccc 177	3e-05	24/25 (96%)
200738_s_at	386	441	CB548546.1	Probe Seq: 1 ttgtgcattctagagtgcatatatt 25	EST Seq: 203 ttgtgcattctagagtgcatatatt 227	1e-07	25/25 (100%)
200738_s_at	21	53	CB548546.1	Probe Seq: 1 agcttagttctcttttgatgtagg 24	EST Seq: 263 agcttagttctcttttgatgtagg 286	5e-07	24/24 (100%)
200741_s_at	261	175	CD768067.1	Probe Seq: 1 cctacgcacacgagaacatgcctct 25	EST Seq: 23 cctacccacacgagaacatgcctct 47	3e-05	24/25 (96%)
200741_s_at	50	215	CD768067.1	Probe Seq: 2 cacacgagaacatgcctctcgcaa 25	EST Seq: 29 cacacgagaacatgcctctcgcaa 52	5e-07	24/24 (100%)
200741_s_at	116	391	CD768067.1	Probe Seq: 1 tctcgcaaaggatctccttcatccc 25	EST Seq: 45 tctcgcaaaggatctccttcatccc 69	1e-07	25/25 (100%)
200741_s_at	298	381	CD768067.1	Probe Seq: 1 tccttcatccctctccagaagagga 25	EST Seq: 59 tccttcatccctccccagaagagga 83	3e-05	24/25 (96%)
200741_s_at	9	107	CD768067.1	Probe Seq: 1 aattcctacttcatggatgtgaaat 25	EST Seq: 124 aattcctacttcatggatgtgaaat 148	1e-07	25/25 (100%)
200741_s_at	114	231	CD768067.1	Probe Seq: 1 gaaatgcccaggatgctataaaatc 25	EST Seq: 144 gaaatgcccaggatgctataaaatc 168	1e-07	25/25 (100%)
200741_s_at	164	19	CD768067.1	Probe Seq: 1 atgctataaaatcaccacggtcttt 25	EST Seq: 156 atgctataaaatcaccacggtcttt 180	1e-07	25/25 (100%)
200741_s_at	17	129	CB549148.1	Probe Seq: 1 ctataaaatcaccacggtcttta 23	EST Seq: 107 ctataaaatcaccacggtcttta 129	2e-06	23/23 (100%)
200741_s_at	215	303	CB549148.1	Probe Seq: 1 ggtctttagccatgcacaaacggta 25	EST Seq: 122 ggtctttatccatgcacaaacggta 146	3e-05	24/25 (96%)
200743_s_at	280	99	CB311068.1	Probe Seq: 1 aatgttttgattccctgaggctact 25	EST Seq: 528 aatgttttgattccctgaagctact 552	3e-05	24/25 (96%)
200743_s_at	220	35	CB550250.1	Probe Seq: 1 aggtggcagatgttaacgcccttcc 25	EST Seq: 156 aggtggcagatgttaatgcccttcc 180	3e-05	24/25 (96%)
200743_s_at	386	91	CB550250.1	Probe Seq: 1 aagaccgttggtgcctagaggacta 25	EST Seq: 272 aagaccgttggtgcctaaaggacta 296	3e-05	24/25 (96%)
200743_s_at	41	125	CB550250.1	Probe Seq: 1 caggtcctagctcaggagttggcaa 25	EST Seq: 326 caggtcctagctcaggagttggcaa 350	1e-07	25/25 (100%)
200748_s_at	342	263	CB555873.1	Probe Seq: 1 gatgaagctgcagaaccaacgaggt 25	EST Seq: 131 gatgaagctgcagaaccaacgaggt 155	1e-07	25/25 (100%)
200748_s_at	329	197	CB555873.1	Probe Seq: 1 gctgcagaaccaacgaggtggccga 25	EST Seq: 137 gctgcagaaccaacgaggtggccga 161	1e-07	25/25 (100%)
200748_s_at	94	347	CB555873.1	Probe Seq: 1 tggccgaatcttccttcaggatat 24	EST Seq: 155 tggccgaatcttccttcaggatat 178	5e-07	24/24 (100%)
200748_s_at	290	363	CB555873.1	Probe Seq: 2 gactgggagagcgggctgaatgca 25	EST Seq: 198 gactgggagagcgggctgaatgca 221	5e-07	24/24 (100%)
200748_s_at	120	177	CB553746.1	Probe Seq: 1 ccacgtgaccaacttgcgcaagatg 25	EST Seq: 615 ccacgtgaacaacttgcgcaagatg 639	3e-05	24/25 (96%)
200748_s_at	244	433	CD767495.1	Probe Seq: 1 ttgcgcaagatgggagcgcccgaat 25	EST Seq: 133 ttgcgcaagatgggagcacccgaat 157	3e-05	24/25 (96%)
200750_s_at	233	343	CB554650.1	Probe Seq: 1 ggcttgctaggaagctcattggaga 25	EST Seq: 524 ggctcgctaggaagctcattggaga 548	3e-05	24/25 (96%)
200750_s_at	21	337	CB554650.1	Probe Seq: 1 ggaagctcattggagaccctaactt 25	EST Seq: 533 ggaagctcattggagaccctaactt 557	1e-07	25/25 (100%)
200750_s_at	304	53	CB554650.1	Probe Seq: 1 agctcattggagaccctaacttgga 25	EST Seq: 536 agctcattggagaccctaacttgga 560	1e-07	25/25 (100%)
200750_s_at	138	105	CB551761.1	Probe Seq: 1 cattggagaccctaacttggaat 23	EST Seq: 325 cattggagaccctaacttggaat 347	2e-06	23/23 (100%)
200750_s_at	356	181	CB554650.1	Probe Seq: 1 ccaccagaagttgtcatggacccag 25	EST Seq: 587 ccaccggaagttgtcatggacccag 611	3e-05	24/25 (96%)
200750_s_at	152	61	CB309182.1	Probe Seq: 1 acccagctttggcagcacagtatga 25	EST Seq: 184 acccagctttggcagcgcagtatga 208	3e-05	24/25 (96%)
200750_s_at	230	443	CB554650.1	Probe Seq: 1 ttggcagcacagtatgagcacgact 25	EST Seq: 615 ttggcagcgcagtatgagcacgact 639	3e-05	24/25 (96%)
200750_s_at	167	211	CB554650.1	Probe Seq: 1 gcagcacagtatgagcacgacttag 25	EST Seq: 618 gcagcgcagtatgagcacgacttag 642	3e-05	24/25 (96%)
200750_s_at	18	363	CB551761.1	Probe Seq: 1 tgatgacctgtgagaatgaagctgg 25	EST Seq: 460 tgatgacctgtgagaatggagctgg 484	3e-05	24/25 (96%)
200762_at	179	231	CB308054.1	Probe Seq: 1 gaaacacttgcagctctagtattca 25	EST Seq: 454 gaaacacttgcagctctagtattca 478	1e-07	25/25 (100%)
200762_at	170	201	CB308054.1	Probe Seq: 1 gctctagtattcacttgagtcttcc 25	EST Seq: 466 gctctagtattcacttgggtcttcc 490	3e-05	24/25 (96%)
200762_at	36	349	CB308054.1	Probe Seq: 1 tgtttttcctgtaccgggtcatggt 25	EST Seq: 491 tgtttttcctgtaccaggtcatggt 515	3e-05	24/25 (96%)
200763_s_at	211	297	CB310192.1	Probe Seq: 1 gtgctcggtccttccgaggaagcta 25	EST Seq: 25 gtgctcggtccttccgagaaagcta 49	3e-05	24/25 (96%)
200763_s_at	335	319	CB549362.1	Probe Seq: 1 ggtgacagtcacggaggataagatc 25	EST Seq: 128 ggtgaccgtcacggaggataagatc 152	3e-05	24/25 (96%)
200763_s_at	266	325	CB549362.1	Probe Seq: 1 ggataagatcaatgccctcattaaa 25	EST Seq: 143 ggataagatcaatgccctcattaaa 167	1e-07	25/25 (100%)
200763_s_at	138	23	CB549362.1	Probe Seq: 1 atgccctcattaaagcagccggtgt 25	EST Seq: 154 atgccctcattaaagcagccggtgt 178	1e-07	25/25 (100%)
200763_s_at	369	99	CB549362.1	Probe Seq: 1 aatgttgagcctttttggcctggct 25	EST Seq: 180 aatgttgaacctttttggcctggct 204	3e-05	24/25 (96%)
200763_s_at	382	343	CB549362.1	Probe Seq: 1 ggccaacgtcaacattgggagcctc 25	EST Seq: 221 ggccaatgtcaacattgggagcctc 245	3e-05	24/25 (96%)
200764_s_at	391	221	CB312204.1	Probe Seq: 1 gaaccagtccaggtggtgaattttc 25	EST Seq: 22 gaaccagtccaggtggtgaattttc 46	1e-07	25/25 (100%)
200764_s_at	331	101	CB312204.1	Probe Seq: 1 aatgcaggagcctacttctagctgt 25	EST Seq: 84 aatgcaggagcctacttctagctgt 108	1e-07	25/25 (100%)
200773_x_at	376	115	CB553418.1	Probe Seq: 1 cacttcccgtctcagaatctaaacg 25	EST Seq: 268 cacttcccgtctcagaatctaaacg 292	1e-07	25/25 (100%)
200773_x_at	22	397	BM423287.1	Probe Seq: 1 tcaccttcgagtagagaggcccgcc 25	EST Seq: 314 tcaccttcgagtagagaggcccgcc 338	1e-07	25/25 (100%)
200773_x_at	102	313	CB229362.1	Probe Seq: 1 gggtcagccatttttaatgatctcg 25	EST Seq: 24 gggtcagccatttttaatgatctcg 48	1e-07	25/25 (100%)
200773_x_at	369	363	CB229362.1	Probe Seq: 1 tgatctcggatgaccaaaccagcct 25	EST Seq: 41 tgatctcggatgaccaaaccagcct 65	1e-07	25/25 (100%)
200773_x_at	121	381	CB229362.1	Probe Seq: 1 tcctacttctgactttacttgtggt 25	EST Seq: 81 tcctacttctgactttacttgtggt 105	1e-07	25/25 (100%)
200779_at	386	259	CB553497.1	Probe Seq: 1 gaggaagacaccccttcagataatg 25	EST Seq: 472 gaggaagacaccccctcagataatg 496	3e-05	24/25 (96%)
200779_at	3	333	CB553497.1	Probe Seq: 1 ggcatctgtatgagcccagagtcct 25	EST Seq: 502 ggcatctgtatgagcccggagtcct 526	3e-05	24/25 (96%)
200779_at	188	201	CB553497.1	Probe Seq: 1 gctctccaaataggagcctcccatc 25	EST Seq: 563 gctctccaaataggagcctcccatc 587	1e-07	25/25 (100%)
200781_s_at	227	27	CB311965.1	Probe Seq: 1 atggtgcgcatgaatgtcctggc 23	EST Seq: 34 atggtgcgcatgaatgtcctggc 56	2e-06	23/23 (100%)
200781_s_at	14	219	CD767782.1	Probe Seq: 1 gaatgtcctggcagatgctctcaag 25	EST Seq: 5 gaatgtcctggctgatgctctcaag 29	3e-05	24/25 (96%)
200781_s_at	7	59	CD767782.1	Probe Seq: 1 acgccaggtgcttattaggccgtgc 25	EST Seq: 59 acgccaggtgcttattaggccgtgc 83	1e-07	25/25 (100%)
200781_s_at	62	411	CD767782.1	Probe Seq: 1 tattaggccgtgctccaaagtcatc 25	EST Seq: 71 tattaggccgtgctccaaagtcatc 95	1e-07	25/25 (100%)
200781_s_at	379	207	CD767782.1	Probe Seq: 1 gcatggttacattggcgaatttgaa 25	EST Seq: 122 gcatggttacattggcgaatttgaa 146	1e-07	25/25 (100%)
200781_s_at	172	77	CD767782.1	Probe Seq: 1 aaatcattgatgaccacagagctgg 25	EST Seq: 145 aaatcattgatgatcacagagctgg 169	3e-05	24/25 (96%)
200781_s_at	432	299	CD767782.1	Probe Seq: 1 gtgaacctcacaggcaggctaaaca 25	EST Seq: 180 gtgaaccttacaggcaggctaaaca 204	3e-05	24/25 (96%)
200781_s_at	4	39	CD767782.1	Probe Seq: 1 agtgtggggtgatcagccccagatt 25	EST Seq: 205 agtgtggagtgatcagccccagatt 229	3e-05	24/25 (96%)
200781_s_at	358	397	CD767782.1	Probe Seq: 1 tcagccccagatttgacgtgcaact 25	EST Seq: 217 tcagccccagatttgatgtgcaact 241	3e-05	24/25 (96%)
200786_at	6	277	CB553387.1	Probe Seq: 1 gttacattggtgcagccctagtttt 25	EST Seq: 390 gttacattggtgcagccctagtttt 414	1e-07	25/25 (100%)
200786_at	330	429	CB553387.1	Probe Seq: 1 ttatgtcaccatgggttctggctcc 25	EST Seq: 484 ttatgtcaccatgggttctggctcc 508	1e-07	25/25 (100%)
200786_at	404	341	CB553387.1	Probe Seq: 1 ggctccttggcagcaatggctgtat 25	EST Seq: 503 ggctccttggcagcaatggctgtat 527	1e-07	25/25 (100%)
200786_at	416	367	CB553387.1	Probe Seq: 1 tgagcgaagccatcgcagctggcat 25	EST Seq: 579 tgagcgaagccatcgcagccggcat 603	3e-05	24/25 (96%)
200786_at	16	343	CB230132.1	Probe Seq: 1 ggcttggccggtacaggtgtgagaa 25	EST Seq: 48 ggcttggccggtacaggtgtgagaa 72	1e-07	25/25 (100%)
200786_at	435	331	CB230132.1	Probe Seq: 1 ggactactgcagtcctcactgagaa 25	EST Seq: 75 ggaccactgcagtcctcactgagaa 99	3e-05	24/25 (96%)
200786_at	32	259	CB230132.1	Probe Seq: 1 gaggcccagtaagacactcatgtgg 25	EST Seq: 210 gaggcccagtaagacattcatgtgg 234	3e-05	24/25 (96%)
200788_s_at	410	405	CB554712.1	Probe Seq: 3 aattcacatgcagtctcagagac 25	EST Seq: 528 aattcacatgcagtctcagagac 550	2e-06	23/23 (100%)
200788_s_at	399	413	CB554712.1	Probe Seq: 1 tagacagtactcttaactcctagcc 25	EST Seq: 652 tagacagtattcttaactcctagcc 676	3e-05	24/25 (96%)
200788_s_at	58	229	CB549797.1	Probe Seq: 2 aactgtccttccatttgggatatg 25	EST Seq: 98 aactgtccttccatttgggatatg 121	5e-07	24/24 (100%)
200788_s_at	88	37	CB549797.1	Probe Seq: 1 agtctagtagtttctctgtaaggca 25	EST Seq: 200 agtctagtagtttctctgtaaggca 224	1e-07	25/25 (100%)
200788_s_at	87	393	CB549797.1	Probe Seq: 1 taatctaaaaagactaacctgccca 25	EST Seq: 228 taatctaaaaagactaacctgccca 252	1e-07	25/25 (100%)
200788_s_at	172	183	CB549797.1	Probe Seq: 1 ccacccactccttatattgctgtga 25	EST Seq: 250 ccacccactccttatattgctgtga 274	1e-07	25/25 (100%)
200788_s_at	86	173	CB549797.1	Probe Seq: 1 ccttatattgctgtgagattgcccc 25	EST Seq: 259 ccttatattgctgtgagattgcccc 283	1e-07	25/25 (100%)
200789_at	132	23	CB229851.1	Probe Seq: 1 atgtaggaacactggagcgcctgcc 25	EST Seq: 385 atgtaggaacactgcagcgcctgcc 409	3e-05	24/25 (96%)
200789_at	33	35	CB229851.1	Probe Seq: 1 aggtcatcgggaaccagagcctggt 25	EST Seq: 412 aggtcatcgggaaccagagcctggt 436	1e-07	25/25 (100%)
200789_at	266	179	CB229851.1	Probe Seq: 1 ccagagcctggtcaacgagctggcc 25	EST Seq: 425 ccagagcctggtcaacgagctggcc 449	1e-07	25/25 (100%)
200789_at	419	175	CB229851.1	Probe Seq: 1 ccttcaccgcccacaagatgatggc 25	EST Seq: 448 ccttcaccgcccgcaagatgatggc 472	3e-05	24/25 (96%)
200789_at	358	207	CB229851.1	Probe Seq: 1 gcagagcaccaaggtcaacctgct 24	EST Seq: 587 gcagagcaccaaggtcaacctgct 610	5e-07	24/24 (100%)
200792_at	428	347	CB555055.1	Probe Seq: 1 ggccttggccttggatttgatggag 25	EST Seq: 535 ggccttggctttggatttgatggag 559	3e-05	24/25 (96%)
200792_at	240	107	CB555055.1	Probe Seq: 1 caagcagtggacctgacattgccca 25	EST Seq: 566 caagcagtggacctgacattgccca 590	1e-07	25/25 (100%)
200792_at	17	241	CB555055.1	Probe Seq: 1 gactgggctccttggtggatgagtt 25	EST Seq: 612 gactgggctccttggtggatgagtt 636	1e-07	25/25 (100%)
200792_at	275	425	CB555055.1	Probe Seq: 1 tttaaggagcttgtttacccaccag 25	EST Seq: 635 tttaaggagcttgtttacccaccag 659	1e-07	25/25 (100%)
200793_s_at	43	91	CB552578.1	Probe Seq: 1 aatgccgtcactcaggagtttggcc 25	EST Seq: 148 aatgccgtcactcaggagtttggcc 172	1e-07	25/25 (100%)
200793_s_at	129	311	CB552578.1	Probe Seq: 1 ggtgatcggagacgagaactacggc 25	EST Seq: 223 ggtgatcggagacgagaactacggc 247	1e-07	25/25 (100%)
200793_s_at	199	227	CB552578.1	Probe Seq: 1 gaactacggcgagggctcgagccgg 25	EST Seq: 238 gaactacggcgagggctcgagccgg 262	1e-07	25/25 (100%)
200793_s_at	60	55	CB552578.1	Probe Seq: 1 agcccctgaagtgcatcatcaagca 25	EST Seq: 456 agcccctgaagtgcatcatcaagca 480	1e-07	25/25 (100%)
200793_s_at	412	59	CB552578.1	Probe Seq: 1 accttcaacgagacgcagattgagt 25	EST Seq: 518 accttcaacgagacgcagatcgagt 542	3e-05	24/25 (96%)
200793_s_at	6	243	CB552578.1	Probe Seq: 1 gacgcagattgagtggttccgcgc 24	EST Seq: 529 gacgcagatcgagtggttccgcgc 552	0.0001	23/24 (95%)
200795_at	272	85	CB308033.1	Probe Seq: 1 aacactgcataacccgtttctttga 25	EST Seq: 451 aacactgcataacccgtttctttga 475	1e-07	25/25 (100%)
200795_at	135	27	CB228728.1	Probe Seq: 1 agtggggccactgctttggaattaa 25	EST Seq: 71 agtgaggccactgctttggaattaa 95	3e-05	24/25 (96%)
200795_at	87	81	CB308033.1	Probe Seq: 1 aaagaactcaactttccagcatcct 25	EST Seq: 587 aaagaactcaactttccagcatcct 611	1e-07	25/25 (100%)
200795_at	39	147	CB308033.1	Probe Seq: 1 ctcctctgttctaaccacttcagaa 25	EST Seq: 610 ctcctctgttctaaccacttcagaa 634	1e-07	25/25 (100%)
200795_at	324	13	CB308033.1	Probe Seq: 1 atatgcagctgtgatacttgtagat 25	EST Seq: 637 atatgcagctgtaatacttgtagat 661	3e-05	24/25 (96%)
200795_at	202	289	CD768043.1	Probe Seq: 1 gtaatttcactctctgcattgactt 25	EST Seq: 127 gtaatttcactctctgcatcgactt 151	3e-05	24/25 (96%)
200795_at	292	277	CD768043.1	Probe Seq: 1 gttcataatatcatgtgcacttcaa 25	EST Seq: 204 gttcataatatcatatgcacttcaa 228	3e-05	24/25 (96%)
200795_at	196	339	CD768043.1	Probe Seq: 1 ggaatgctactcttttgtggtttac 25	EST Seq: 235 ggaatgctactcttttgtggtttac 259	1e-07	25/25 (100%)
200802_at	322	13	CB311335.1	Probe Seq: 1 atatgctcaatgctaccatgtgcgc 25	EST Seq: 479 atatgctcaatgctaccatgtgcgc 503	1e-07	25/25 (100%)
200802_at	220	431	CB311335.1	Probe Seq: 1 ttcatgccgccaggactgcaagaac 25	EST Seq: 583 ttcatgccgccaggactgcaagaac 607	1e-07	25/25 (100%)
200802_at	418	369	CB311335.1	Probe Seq: 1 tgcaagaactgatcccctttgtgaa 25	EST Seq: 599 tgcaagaactgatcccctttgtgaa 623	1e-07	25/25 (100%)
200802_at	44	57	CB311335.1	Probe Seq: 1 agcctgcgcccattgagcaggagcc 25	EST Seq: 623 agcctgcgcccattgaccaggagcc 647	3e-05	24/25 (96%)
200804_at	37	435	CB308677.1	Probe Seq: 1 ttcacaaccagtgcacagtttgaca 25	EST Seq: 55 ttcacaaccagtgcacagattgaca 79	3e-05	24/25 (96%)
200804_at	109	375	CB308677.1	Probe Seq: 1 tgctgtcctctgatttagctgctgc 25	EST Seq: 200 tgctgtcctctgatgtagctgctgc 224	3e-05	24/25 (96%)
200804_at	147	119	CB308677.1	Probe Seq: 1 cagcctctggcttgagaacttacta 25	EST Seq: 228 cagcctctggctagagaacttacta 252	3e-05	24/25 (96%)
200804_at	341	85	CB308677.1	Probe Seq: 2 acatctcttgaagccaaactccac 25	EST Seq: 335 acatctcctgaagccaaactccac 358	0.0001	23/24 (95%)
200807_s_at	174	89	CB311441.1	Probe Seq: 1 aactgctttattggatgctgctggt 25	EST Seq: 518 aactgctttattggatgctgctggt 542	1e-07	25/25 (100%)
200807_s_at	6	259	CB309252.1	Probe Seq: 1 gaggtggcatgttctaactcctaga 25	EST Seq: 497 gaggtggcatgttctaactcctaga 521	1e-07	25/25 (100%)
200807_s_at	193	227	CB309252.1	Probe Seq: 1 gaactgtgacaggaagcccaaggca 25	EST Seq: 547 gaactgtgacaggaagcccaaggca 571	1e-07	25/25 (100%)
200807_s_at	170	99	CB309252.1	Probe Seq: 1 aaggcagtgttcctcaccaataact 25	EST Seq: 566 aaggcagtgttcctcaccaataact 590	1e-07	25/25 (100%)
200807_s_at	112	325	CB309252.1	Probe Seq: 1 ggtttactgctgtcattgtccatgc 25	EST Seq: 683 ggtttactgctgttattgtccatgc 707	3e-05	24/25 (96%)
200807_s_at	84	187	CB549694.1	Probe Seq: 1 gccatgtaccagtgtactgctttca 25	EST Seq: 57 gccatgtaccaatgtactgctttca 81	3e-05	24/25 (96%)
200807_s_at	146	261	CB549694.1	Probe Seq: 1 gaggcatttttactactattctgtt 25	EST Seq: 94 gaggcatttttactactattctgtt 118	1e-07	25/25 (100%)
200807_s_at	192	223	CB549694.1	Probe Seq: 1 gaagttaagcagcctttctgtggag 25	EST Seq: 155 gaagttaagcagcctttctgtggag 179	1e-07	25/25 (100%)
200809_x_at	148	365	CB309546.1	Probe Seq: 1 tcgtcccgaatccgggttcatccga 25	EST Seq: 50 tcgtcccgaatccgggttcatccga 74	1e-07	25/25 (100%)
200809_x_at	93	185	CB309546.1	Probe Seq: 1 gaagttcgaccccaacgagatcaaa 25	EST Seq: 100 gaagttcgaccccaacgagatcaaa 124	1e-07	25/25 (100%)
200809_x_at	362	257	CB309546.1	Probe Seq: 1 gaggtgaagtcggtgccacttctgc 25	EST Seq: 147 gaggtgaagtcggtgccacttctgc 171	1e-07	25/25 (100%)
200809_x_at	122	207	CB309546.1	Probe Seq: 1 gcaacgggtgactggaagggcctga 25	EST Seq: 236 gcaacgggtgactggaagggcctga 260	1e-07	25/25 (100%)
200809_x_at	49	347	CB309546.1	Probe Seq: 1 ggcccagattgaggtggtgccttct 25	EST Seq: 295 ggcccagattgaggtggtgccttct 319	1e-07	25/25 (100%)
200809_x_at	271	161	CB309546.1	Probe Seq: 1 ccctgatcatcaaagccctcaagga 25	EST Seq: 327 ccctgatcatcaaagccctcaagga 351	1e-07	25/25 (100%)
200814_at	31	165	CB554910.1	Probe Seq: 1 ccctgtggcccagtgaactgcaatg 25	EST Seq: 299 ccctgtggtccagtgaactgcaatg 323	3e-05	24/25 (96%)
200814_at	74	371	CB554910.1	Probe Seq: 1 tgaaaagatcgtggtccttctgcag 25	EST Seq: 322 tgaaaagatcttggtccttctgcag 346	3e-05	24/25 (96%)
200814_at	267	391	CB554910.1	Probe Seq: 1 tctgcagcgcttgaagcctgagatc 25	EST Seq: 340 tctgcagcgcttgaagcctgagatc 364	1e-07	25/25 (100%)
200814_at	123	59	CB554910.1	Probe Seq: 1 accacctggttgcagctgcagatac 25	EST Seq: 395 accacctggttgcagctgcagatac 419	1e-07	25/25 (100%)
200814_at	442	279	CB554910.1	Probe Seq: 1 gtttgagctgatgaccagcctccac 25	EST Seq: 469 gtttgagctgatgaccagtctccac 493	3e-05	24/25 (96%)
200814_at	307	203	CB554910.1	Probe Seq: 1 gcttccacactcaaatctctaagta 25	EST Seq: 507 gcttccacacccaaatctctaagta 531	3e-05	24/25 (96%)
200814_at	418	329	CB554910.1	Probe Seq: 1 ggagatccgcaatgcttatgctgtg 25	EST Seq: 652 ggagatccgcaatgcttatgctgtg 676	1e-07	25/25 (100%)
200814_at	412	361	CB554888.1	Probe Seq: 1 tgatctattgagagccctctctccc 25	EST Seq: 608 tgatctattgagagacctctctccc 632	3e-05	24/25 (96%)
200814_at	328	71	CB554888.1	Probe Seq: 1 acagcagagaccttcctgcttttta 25	EST Seq: 647 acagcagagaccttcctacttttta 671	3e-05	24/25 (96%)
200817_x_at	239	377	CB554808.1	Probe Seq: 1 tgcctaagcacccggagctggcaga 25	EST Seq: 56 tgcctaagcacccggagctggcaga 80	1e-07	25/25 (100%)
200817_x_at	305	233	CB554808.1	Probe Seq: 1 gacaagaatgtgcccaaccttcatg 25	EST Seq: 79 gacaagaatgtacccaaccttcatg 103	3e-05	24/25 (96%)
200817_x_at	18	251	CB554808.1	Probe Seq: 1 gagacatttctactggtaccttacc 25	EST Seq: 162 gagacatttctactggtaccttacc 186	1e-07	25/25 (100%)
200817_x_at	340	281	CB554808.1	Probe Seq: 1 gtatccagtatctccgtgattacct 25	EST Seq: 194 gtatccagtatctccgtgattacct 218	1e-07	25/25 (100%)
200817_x_at	252	285	CB554808.1	Probe Seq: 1 gtagccgtccagagactggcaggcc 25	EST Seq: 257 gtagccgtccagagactggcaggcc 281	1e-07	25/25 (100%)
200817_x_at	403	193	CB554808.1	Probe Seq: 1 gcgacctgcgagactcacaagaggg 25	EST Seq: 306 gcgacctgcgagactcacaagaggg 330	1e-07	25/25 (100%)
200817_x_at	342	181	CB554808.1	Probe Seq: 1 gccacctggtgccgacaagaaagcc 25	EST Seq: 366 gccacctggtgctgacaagaaagcc 390	3e-05	24/25 (96%)
200817_x_at	142	231	CB554808.1	Probe Seq: 1 gaaagccgaggctggggctgggtca 25	EST Seq: 384 gaaagccgaggctggggctgggtca 408	1e-07	25/25 (100%)
200817_x_at	224	261	CB311485.1	Probe Seq: 1 gggtcagcaaccgaattccagttta 25	EST Seq: 222 gggtcagcaactgaattccagttta 246	3e-05	24/25 (96%)
200818_at	162	221	CD767228.1	Probe Seq: 1 gaaggaacccaaagtggctgcttct 25	EST Seq: 223 gaaggaacccaaagtggctgcttct 247	1e-07	25/25 (100%)
200818_at	97	173	CD767228.1	Probe Seq: 1 cctcactaccaacctgatcaatttg 25	EST Seq: 325 cctcaccaccaacctgatcaatttg 349	3e-05	24/25 (96%)
200818_at	327	139	CD767228.1	Probe Seq: 1 ctaccatgatgagtgtccatcgcgg 25	EST Seq: 402 ctaccatgatgagtgtccatcgcgg 426	1e-07	25/25 (100%)
200818_at	220	303	CD767228.1	Probe Seq: 1 gtgtccatcgcggagaggtaccttg 25	EST Seq: 414 gtgtccatcgcggagaggtgccttg 438	3e-05	24/25 (96%)
200818_at	211	21	CD767228.1	Probe Seq: 1 atctcctttagaagaagccacactc 25	EST Seq: 454 atctcctttagaagaagccacactc 478	1e-07	25/25 (100%)
200818_at	30	55	CD767228.1	Probe Seq: 1 agccacactctctgaattaaaaact 25	EST Seq: 469 agccacactctctgaattaaaaact 493	1e-07	25/25 (100%)
200818_at	127	327	CD767228.1	Probe Seq: 1 ggaggctaagactgatccgtcaatc 25	EST Seq: 535 ggaggctaagactgatccgtcaatc 559	1e-07	25/25 (100%)
200818_at	382	241	CD767226.1	Probe Seq: 1 gactgatccgtcaatcttgggtgg 24	EST Seq: 571 gactgatccgtcaatcatgggtgg 594	0.0001	23/24 (95%)
200819_s_at	411	45	CB549590.1	Probe Seq: 1 agacgcacctgcgggacatgatcat 25	EST Seq: 205 agacgcacttgcgggacatgatcat 229	3e-05	24/25 (96%)
200819_s_at	166	357	CB549590.1	Probe Seq: 1 tgggcgtctacaacggcaagacctt 25	EST Seq: 256 tgggcgtctacaacggcaagacctt 280	1e-07	25/25 (100%)
200819_s_at	349	345	CB549590.1	Probe Seq: 1 ggcgtctacaacggcaagaccttca 25	EST Seq: 258 ggcgtctacaacggcaagaccttca 282	1e-07	25/25 (100%)
200819_s_at	109	137	CB549590.1	Probe Seq: 1 ctacaacggcaagaccttcaaccag 25	EST Seq: 263 ctacaacggcaagaccttcaaccag 287	1e-07	25/25 (100%)
200820_at	324	379	CB309158.1	Probe Seq: 1 tccacacggagttggagcggctgcc 25	EST Seq: 122 tccacacggagttggagcggctgcc 146	1e-07	25/25 (100%)
200820_at	420	147	CB309158.1	Probe Seq: 1 ctgcctgccaaggacatacagacca 25	EST Seq: 142 ctgcctgccaaggacatccagacca 166	3e-05	24/25 (96%)
200820_at	405	255	CB550896.1	Probe Seq: 1 gagggcagctacaacaaagtgttcc 25	EST Seq: 612 gagggcagctacaacaaagtgttcc 636	1e-07	25/25 (100%)
200820_at	128	421	CB550896.1	Probe Seq: 1 ttcctggccaagggtaacatccccg 25	EST Seq: 633 ttcctggccaagggtaacatccccg 657	1e-07	25/25 (100%)
200820_at	399	395	CB550896.1	Probe Seq: 1 tcagggatgagatcgctgggtgcat 25	EST Seq: 700 tcagggatgagatcgctgggtgcat 724	1e-07	25/25 (100%)
200820_at	153	157	CB550896.1	Probe Seq: 1 cgctgggtgcatcgagaaggcctac 25	EST Seq: 713 cgctgggtgcatcgagaaggcctac 737	1e-07	25/25 (100%)
200820_at	357	105	CB309158.1	Probe Seq: 1 caagaagcgagggtgggtcctgggc 25	EST Seq: 408 caagaagcgagggtgggtcctgggc 432	1e-07	25/25 (100%)
200820_at	230	165	CB309158.1	Probe Seq: 1 ccctccacagaactggccaaacagg 25	EST Seq: 490 ccctccacagaactggccaaacagg 514	1e-07	25/25 (100%)
200820_at	57	121	CB309158.1	Probe Seq: 1 cagctggagatgatcgtctgagccc 25	EST Seq: 532 cagctggagatgatcgtctgagccc 556	1e-07	25/25 (100%)
200823_x_at	240	385	CB555650.1	Probe Seq: 1 tcctgaggaacatgcgctttgccaa 25	EST Seq: 121 tcctgaggaacatgcgctttgccaa 145	1e-07	25/25 (100%)
200823_x_at	289	183	CB555650.1	Probe Seq: 1 gccaaggccatgagtgcacgtgccg 25	EST Seq: 189 gccaaggccatgagtgcacgtgccg 213	1e-07	25/25 (100%)
200823_x_at	26	375	CB555650.1	Probe Seq: 1 tgcacgtgccgaggctatcaaggcc 25	EST Seq: 203 tgcacgtgccgaggctgtcaaggcc 227	3e-05	24/25 (96%)
200823_x_at	142	399	CB555650.1	Probe Seq: 1 tcaaggccctcgtaaagcccaagga 25	EST Seq: 220 tcaaggccctcgtaaagcccaagga 244	1e-07	25/25 (100%)
200823_x_at	436	53	CB309586.1	Probe Seq: 1 agccgcaagctcgatcgacttgcct 25	EST Seq: 317 agccgcaagcttgatcgacttgcct 341	3e-05	24/25 (96%)
200823_x_at	228	109	CB555650.1	Probe Seq: 1 caagcttgggaagcgtgctcgtgc 24	EST Seq: 311 caagcttgggaagcgtgctcgtgc 334	5e-07	24/24 (100%)
200823_x_at	232	153	CB555650.1	Probe Seq: 1 ctgtgccggccaaaggccaaggcca 25	EST Seq: 357 ctgtgccggccaaaggccaaggcca 381	1e-07	25/25 (100%)
200823_x_at	35	17	CB309586.1	Probe Seq: 1 atcaaaccaaggcccaggctgcagc 25	EST Seq: 435 atcaaaccaaggcccangctgcagc 459	8e-06	24/25 (96%)
200823_x_at	317	411	CB309270.1	Probe Seq: 3 ccatctgcatggggctggggtcc 25	EST Seq: 590 ccatctgcatggggctggggtcc 612	2e-06	23/23 (100%)
200824_at	423	41	CB553984.1	Probe Seq: 1 agctccccaagttccaggacggaga 25	EST Seq: 167 agctccccaagttccaggacggaga 191	1e-07	25/25 (100%)
200824_at	422	159	CB553984.1	Probe Seq: 1 cgcacccttgggctctatgggaagg 25	EST Seq: 235 cgcactcttgggctctatgggaagg 259	3e-05	24/25 (96%)
200824_at	121	259	CB553984.1	Probe Seq: 1 gaggcgggcaaggatgactatgtga 25	EST Seq: 349 gaggcaggcaaggatgactatgtga 373	3e-05	24/25 (96%)
200824_at	186	417	CB553984.1	Probe Seq: 1 tatgtgaaggcactgcccgggcaac 25	EST Seq: 367 tatgtgaaggcactgcccgggcaac 391	1e-07	25/25 (100%)
200824_at	18	339	CB553984.1	Probe Seq: 1 ggcaactgaagccttttgagaccct 25	EST Seq: 386 ggcaactgaagccttttgagaccct 410	1e-07	25/25 (100%)
200824_at	395	375	CB553984.1	Probe Seq: 1 tgctgtcccagaaccagggaggcaa 25	EST Seq: 410 tgctgtcccagaaccagggaggcaa 434	1e-07	25/25 (100%)
200828_s_at	430	401	CB555745.1	Probe Seq: 1 taatcttcctcggccaggacaggcc 25	EST Seq: 101 taatcttcctcggccaggacaggcc 125	1e-07	25/25 (100%)
200828_s_at	340	165	CB555745.1	Probe Seq: 1 ccccatcggtaatccaccagttgga 25	EST Seq: 125 ccccatcggtaatccaccagttgga 149	1e-07	25/25 (100%)
200828_s_at	6	183	CB555745.1	Probe Seq: 1 ccaatgccacctcatggtcagtatg 25	EST Seq: 210 ccaatgccacctcatggtcagtatg 234	1e-07	25/25 (100%)
200828_s_at	12	319	CB555745.1	Probe Seq: 1 ggtggtcatcatcaaggcatgccag 25	EST Seq: 234 ggtggtcatcatcaaggcatgccag 258	1e-07	25/25 (100%)
200828_s_at	188	127	CB555745.1	Probe Seq: 1 caggataccttcctggtgctatgcc 25	EST Seq: 256 caggataccttcctggtgctatgcc 280	1e-07	25/25 (100%)
200828_s_at	121	203	CB555745.1	Probe Seq: 1 gctatgcccccgtatgggcagggac 25	EST Seq: 273 gctatgcccccgtatgggcagggac 297	1e-07	25/25 (100%)
200828_s_at	373	367	CB555745.1	Probe Seq: 1 tgagacctcctgtaatgtcgcaagg 25	EST Seq: 349 tgagacctcctgtaatgtcgcaagg 373	1e-07	25/25 (100%)
200828_s_at	119	295	CB555745.1	Probe Seq: 1 gtcgcaaggtggccgttactgatct 25	EST Seq: 365 gtcgcaaggtggccgttactgatct 389	1e-07	25/25 (100%)
200828_s_at	339	149	CB555745.1	Probe Seq: 1 ctgatcttacttcatccagtctaat 25	EST Seq: 383 ctgatcttacttcatccagtctaat 407	1e-07	25/25 (100%)
200828_s_at	159	81	CB555745.1	Probe Seq: 1 aaaccttttctcaacttgtgctgtt 25	EST Seq: 421 aaaccttttctcaacttgtgctgtt 445	1e-07	25/25 (100%)
200834_s_at	275	99	CB549543.1	Probe Seq: 2 atgcagaacgacgccggcgagttc 25	EST Seq: 22 atgcagaacgacgccggcgagttc 45	5e-07	24/24 (100%)
200834_s_at	109	287	CB309591.1	Probe Seq: 1 gtacgtgccgcggaaatgctccgct 25	EST Seq: 78 gtacgtgccgcggaaatgctccgct 102	1e-07	25/25 (100%)
200834_s_at	106	59	CB549543.1	Probe Seq: 1 accacgcatccatccagatgaacgt 25	EST Seq: 105 accacgcatccatccagatgaacgt 129	1e-07	25/25 (100%)
200834_s_at	392	221	CB549543.1	Probe Seq: 1 gaacgtggccgaggttgacaaggtc 25	EST Seq: 124 gaacgtggccgaggttgacaaggtc 148	1e-07	25/25 (100%)
200834_s_at	11	259	CB309591.1	Probe Seq: 1 gaggttgacaaggtcacaggcaggt 25	EST Seq: 157 gaggttgacaaggtcgcaggcaggt 181	3e-05	24/25 (96%)
200834_s_at	62	403	CB549543.1	Probe Seq: 1 taaaacttatgctatctgcggggcc 25	EST Seq: 172 taaaacttatgctatctgcggggcc 196	1e-07	25/25 (100%)
200834_s_at	267	145	CB549543.1	Probe Seq: 1 ctgcggggccattcgtaggatgggt 25	EST Seq: 187 ctgcggggccattcgtaggatgggt 211	1e-07	25/25 (100%)
200834_s_at	140	249	CB549543.1	Probe Seq: 1 gagtcagatgattccattctccgat 25	EST Seq: 212 gagtcagatgattccattcttcgat 236	3e-05	24/25 (96%)
200839_s_at	38	165	CB551472.1	Probe Seq: 1 ccccctgcatctatcgagtttgca 24	EST Seq: 87 ccccctgcgtctatcgagtttgca 110	0.0001	23/24 (95%)
200839_s_at	276	113	CB551821.1	Probe Seq: 1 cacaacctctctgatcttgtgctca 25	EST Seq: 477 cacaacttctctgatcttgtgctca 501	3e-05	24/25 (96%)
200839_s_at	202	123	CB551821.1	Probe Seq: 1 cagattgcctcctaatgacgcggct 25	EST Seq: 599 cagattgcctcctaatggcgcggct 623	3e-05	24/25 (96%)
200839_s_at	436	413	CB551472.1	Probe Seq: 1 taggagaaaccagcttttactgttt 25	EST Seq: 331 taggagaaaccagcttttactgttt 355	1e-07	25/25 (100%)
200847_s_at	425	9	CB311483.1	Probe Seq: 1 atttctaaaacctgtgatgcccta 24	EST Seq: 408 atttctaaaacctgtgatgcccta 431	5e-07	24/24 (100%)
200847_s_at	141	425	CB311483.1	Probe Seq: 1 ttatgctaatttgtgagttctgatc 25	EST Seq: 605 ttatgctaatttgtgagttctgatc 629	1e-07	25/25 (100%)
200847_s_at	266	391	CB311483.1	Probe Seq: 1 tctgatcacttttgagctctgaa 23	EST Seq: 623 tctgatcacttttgagctctgaa 645	2e-06	23/23 (100%)
200847_s_at	129	249	CB311483.1	Probe Seq: 1 gagctctgaagctttgaatcattca 25	EST Seq: 636 gagctctgaaactttgaatcattca 660	3e-05	24/25 (96%)
200847_s_at	239	395	CB310672.1	Probe Seq: 1 tcagtggtggagatggccttctggt 25	EST Seq: 595 tcagtggtggtgatggccttctggt 619	3e-05	24/25 (96%)
200852_x_at	323	111	CB553896.1	Probe Seq: 1 caacatcatctgtggcatcacctct 25	EST Seq: 230 caacatcatctgtggcatcacctct 254	1e-07	25/25 (100%)
200852_x_at	373	341	CB553896.1	Probe Seq: 1 tggctacgacgacttcaactgcaac 25	EST Seq: 290 tggctacgacgacttcaactgcaac 314	1e-07	25/25 (100%)
200852_x_at	265	403	CB553896.1	Probe Seq: 1 tcaactgcaacatctgggatgccat 25	EST Seq: 304 tcaactgcaacatctgggatgccat 328	1e-07	25/25 (100%)
200852_x_at	126	313	CB553896.1	Probe Seq: 1 gggatgccatgaagggcgaccgtgc 25	EST Seq: 319 gggatgccatgaagggcgaccgtgc 343	1e-07	25/25 (100%)
200852_x_at	289	291	CB553896.1	Probe Seq: 1 gtcaccgacgatggcatggctgtgg 25	EST Seq: 387 gtcaccgacgatggcatggctgtgg 411	1e-07	25/25 (100%)
200852_x_at	135	333	CB553896.1	Probe Seq: 1 ggactccttcctcaagatctggaac 25	EST Seq: 425 ggactccttcctcaagatctggaac 449	1e-07	25/25 (100%)
200852_x_at	137	95	CB553896.1	Probe Seq: 1 aagatctggaactaatggccccacc 25	EST Seq: 438 aagatctggaactaacggccccacc 462	3e-05	24/25 (96%)
200853_at	442	21	CD767277.1	Probe Seq: 1 acctcaccgcagaggtacttgaact 25	EST Seq: 325 acctcaccgcagaggtacttgaact 349	1e-07	25/25 (100%)
200853_at	28	255	CB228930.1	Probe Seq: 2 aggtacttgaactggcaggaaatg 25	EST Seq: 143 aggtacttgaactggcaggaaatg 166	5e-07	24/24 (100%)
200853_at	243	225	CD767277.1	Probe Seq: 1 gaactggcaggaaatgcatcaaaag 25	EST Seq: 345 gaactggcaggaaatgcatcaaaag 369	1e-07	25/25 (100%)
200853_at	31	51	CD767069.1	Probe Seq: 1 agaattggattctctcatcaaggct 25	EST Seq: 164 agaattggattcgctcatcaaggct 188	3e-05	24/25 (96%)
200853_at	290	325	CD767069.1	Probe Seq: 1 ggattctctcatcaaggctacaatt 25	EST Seq: 170 ggattcgctcatcaaggctacaatt 194	3e-05	24/25 (96%)
200853_at	207	141	CD767069.1	Probe Seq: 3 ctcatcaaggctacaattgctgg 25	EST Seq: 177 ctcatcaaggctacaattgctgg 199	2e-06	23/23 (100%)
200853_at	286	399	CD767069.1	Probe Seq: 1 tcaaggctacaattgctggtggtgg 25	EST Seq: 181 tcaaggctacaattgctggtggtgg 205	1e-07	25/25 (100%)
200858_s_at	298	67	CB553357.1	Probe Seq: 1 acacagtccgtgtgcggggaggtaa 25	EST Seq: 112 acacagtccgtgtgcggggaggtaa 136	1e-07	25/25 (100%)
200858_s_at	362	293	CB553357.1	Probe Seq: 1 gtccgtgtgcggggaggtaacaaga 25	EST Seq: 117 gtccgtgtgcggggaggtaacaaga 141	1e-07	25/25 (100%)
200858_s_at	387	347	CB553357.1	Probe Seq: 1 tggggctcagagtgttgtactcgta 25	EST Seq: 180 tggggctcagagtgttgtactcgta 204	1e-07	25/25 (100%)
200858_s_at	409	307	CB553357.1	Probe Seq: 1 gggctcagagtgttgtactcgtaaa 25	EST Seq: 182 gggctcagagtgttgtactcgtaaa 206	1e-07	25/25 (100%)
200858_s_at	431	349	CB553357.1	Probe Seq: 1 tgtactcgtaaaacaaggatcat 23	EST Seq: 195 tgtactcgtaaaacaaggatcat 217	2e-06	23/23 (100%)
200858_s_at	412	321	CB553357.1	Probe Seq: 1 ggatcatcgatgttgtctacaatgc 25	EST Seq: 211 ggatcattgatgttgtctacaatgc 235	3e-05	24/25 (96%)
200858_s_at	419	73	CB553815.1	Probe Seq: 1 acaatgcatctaataacgagctggt 25	EST Seq: 14 acaatgcatctaataatgagctggt 38	3e-05	24/25 (96%)
200858_s_at	136	153	CB553815.1	Probe Seq: 1 ctgggccgcaagaagggagccaagc 25	EST Seq: 127 ctgggccgcaagaagggagccaagc 151	1e-07	25/25 (100%)
200858_s_at	35	191	CB553815.1	Probe Seq: 1 gccgcaagaagggagccaagctgac 25	EST Seq: 131 gccgcaagaagggagccaagctgac 155	1e-07	25/25 (100%)
200863_s_at	370	91	CD766989.1	Probe Seq: 1 aagagtgatctacgtcatctcaggg 25	EST Seq: 508 aagagtgatctgcgtcatctcaggg 532	3e-05	24/25 (96%)
200863_s_at	188	271	CB555676.1	Probe Seq: 1 gatttaccgcattgtttctcagaag 25	EST Seq: 614 gatttaccgcattgtttctcagaag 638	1e-07	25/25 (100%)
200863_s_at	318	317	CB554107.1	Probe Seq: 1 ggtgcagtgctgtcagaacatct 23	EST Seq: 628 ggtgcagtgctgtcagaacatct 650	2e-06	23/23 (100%)
200863_s_at	289	143	CB554107.1	Probe Seq: 1 ctcttctcccctagaaggctgtgta 25	EST Seq: 659 ctcttttcccctagaaggctgtgta 683	3e-05	24/25 (96%)
200863_s_at	208	99	CB554107.1	Probe Seq: 1 aaggctgtgtatagtccatttccca 25	EST Seq: 673 aaggctgtgtatagtccatttccca 697	1e-07	25/25 (100%)
200872_at	356	201	CB231234.1	Probe Seq: 1 gcttcaacggaccacaccaaaatgc 25	EST Seq: 83 gcttcaacagaccacaccaaaatgc 107	3e-05	24/25 (96%)
200872_at	123	69	CB231234.1	Probe Seq: 1 acatttcacaaattcgctggggata 25	EST Seq: 146 acatttcacaaattcgcgggggata 170	3e-05	24/25 (96%)
200872_at	84	403	CB231234.1	Probe Seq: 1 tcaaaaagaccctctggctgtggac 25	EST Seq: 238 tcaaaaagaccctctggccgtggac 262	3e-05	24/25 (96%)
200872_at	249	333	CB231234.1	Probe Seq: 1 ggacctggaccagtgtagagatggc 25	EST Seq: 274 ggacctggaccagtgcagagatggc 298	3e-05	24/25 (96%)
200872_at	13	183	CB550478.1	Probe Seq: 1 ccacagcttcccccatagaaggatt 25	EST Seq: 134 ccacagcttcccccatagaaggatt 158	1e-07	25/25 (100%)
200872_at	226	249	CB550478.1	Probe Seq: 1 gagcagatcaggacacttagcaaat 25	EST Seq: 163 gagcagatcaggacccttagcaaat 187	3e-05	24/25 (96%)
200876_s_at	147	69	CB553971.1	Probe Seq: 1 acagtcattggatgcagcggttttc 25	EST Seq: 247 acagtcattggatgcagtggttttc 271	3e-05	24/25 (96%)
200876_s_at	131	171	CB553971.1	Probe Seq: 1 ccatgactacgggggcaattgctgc 25	EST Seq: 344 ccatgactacgggggcaattgctgc 368	1e-07	25/25 (100%)
200876_s_at	230	103	CB553971.1	Probe Seq: 2 atcctgtattcaaggcgcttcttt 25	EST Seq: 382 atcctgtattcaaggcgcttcttt 405	5e-07	24/24 (100%)
200876_s_at	248	191	CB553971.1	Probe Seq: 1 gcgcttctttccatactatgtttac 25	EST Seq: 396 gcgcttctttccatactatgtttac 420	1e-07	25/25 (100%)
200876_s_at	88	253	CB553971.1	Probe Seq: 1 tgtttacaacatcatcggtggactt 25	EST Seq: 414 tgtttacaacatcatcggtggactt 438	1e-07	25/25 (100%)
200876_s_at	112	71	CB553971.1	Probe Seq: 1 acagctttgatccagtagggtctta 25	EST Seq: 464 acagctttgacccagtagggtctta 488	3e-05	24/25 (96%)
200876_s_at	102	415	CB553971.1	Probe Seq: 1 tagggtcttaccagagagactcctt 25	EST Seq: 479 tagggtcttaccagagagactcctt 503	1e-07	25/25 (100%)
200876_s_at	244	257	CB228801.1	Probe Seq: 1 gaggctcagcaagtgccatgctaca 25	EST Seq: 588 gaggctcaacaagtgccatgctaca 612	3e-05	24/25 (96%)
200876_s_at	71	57	CB553971.1	Probe Seq: 1 agcccctgcttgacaaccaggttgg 25	EST Seq: 536 agcccctgcttgacaaccaggttgg 560	1e-07	25/25 (100%)
200877_at	333	303	CB310984.1	Probe Seq: 1 gtggtatggaatcctactgcgttcg 25	EST Seq: 67 gtggtatggaatcctactgcgttcg 91	1e-07	25/25 (100%)
200877_at	428	193	CB310984.1	Probe Seq: 1 gcgttcgtgcttttgcagatgctat 25	EST Seq: 85 gcgttcgtgcttttgcagatgctat 109	1e-07	25/25 (100%)
200877_at	205	293	CB310984.1	Probe Seq: 1 gtcattccatctacactagctgaaa 25	EST Seq: 114 gtcattccatctacactagctgaaa 138	1e-07	25/25 (100%)
200877_at	11	139	CB310984.1	Probe Seq: 1 ctagctgaaaatgccggcctgaatc 25	EST Seq: 129 ctagctgaaaatgccggcctgaatc 153	1e-07	25/25 (100%)
200877_at	301	341	CB310984.1	Probe Seq: 1 ggcctgaatcccatttctacagtaa 25	EST Seq: 144 ggcctgaatcccatttctacagtaa 168	1e-07	25/25 (100%)
200877_at	31	229	CB310984.1	Probe Seq: 1 gaactaagaaaccggcatgcccagg 25	EST Seq: 171 gaactaagaaaccggcatgcccagg 195	1e-07	25/25 (100%)
200877_at	262	353	CB310984.1	Probe Seq: 1 tggaggaactggttgtccagcctct 25	EST Seq: 247 tggaggaactggttgtccagcctct 271	1e-07	25/25 (100%)
200877_at	421	125	CB310984.1	Probe Seq: 1 cagtgctctgactcttgcaactgaa 25	EST Seq: 284 cagtgctctgactcttgcaactgaa 308	1e-07	25/25 (100%)
200877_at	159	239	CB310984.1	Probe Seq: 1 gactagcaccattatgatcaccagt 25	EST Seq: 368 gactagcaccattatggtcaccagt 392	3e-05	24/25 (96%)
200877_at	348	371	CB310984.1	Probe Seq: 3 tgggcttggtcttccagttggca 25	EST Seq: 461 tgggcttggtcttccagttggca 483	2e-06	23/23 (100%)
200878_at	41	313	CB550106.1	Probe Seq: 1 ggacgacacctctggtttttcaata 25	EST Seq: 157 ggacgacacctctggtttttcaata 181	1e-07	25/25 (100%)
200878_at	342	67	CB550106.1	Probe Seq: 1 acacacaaagcacattgggccaact 25	EST Seq: 235 acacacaaagcacattaggccaact 259	3e-05	24/25 (96%)
200878_at	413	345	CB550106.1	Probe Seq: 1 ggccaactatttagtaagcccggat 25	EST Seq: 252 ggccaactatttagtaagcccggat 276	1e-07	25/25 (100%)
200878_at	59	401	CB550106.1	Probe Seq: 1 taagggcattttacccttgcagttt 25	EST Seq: 477 taagggcattttacccttgcagttt 501	1e-07	25/25 (100%)
200878_at	411	159	CB549907.1	Probe Seq: 1 ccaagcttcatattaaccctacctg 25	EST Seq: 8 ccaagcttcatattaaccctacctg 32	1e-07	25/25 (100%)
200878_at	437	399	CB549907.1	Probe Seq: 1 taaccctacctgtcaacgtaacgat 25	EST Seq: 21 taaccctacctgtcaacgtaacgat 45	1e-07	25/25 (100%)
200880_at	271	97	CB309685.1	Probe Seq: 1 aaggcttgcacttccagaattgtgt 25	EST Seq: 486 aaggcttgcacttccagaattgtgt 510	1e-07	25/25 (100%)
200880_at	2	135	CB231161.1	Probe Seq: 1 cttctgctgtgccattcatatatat 25	EST Seq: 416 cttctgctgtggcattcatatatat 440	3e-05	24/25 (96%)
200886_s_at	215	169	CB550698.1	Probe Seq: 1 cctgggggctctagtcattccagtg 25	EST Seq: 602 cctgggggctctagtcattccagtg 626	1e-07	25/25 (100%)
200886_s_at	195	353	CB550698.1	Probe Seq: 1 tggtgatgtgacaactgtttcctcc 25	EST Seq: 646 tggtgatgggacaactgtttcctcc 670	3e-05	24/25 (96%)
200888_s_at	411	293	BM423015.1	Probe Seq: 1 gtcctctggtgcgaaattccggatt 25	EST Seq: 45 gtcctctggtgcgatattccggatt 69	3e-05	24/25 (96%)
200888_s_at	48	285	CD767606.1	Probe Seq: 1 gtaggagctgtaatcaattgtgctg 25	EST Seq: 46 gtaggagctgtgatcaattgtgctg 70	3e-05	24/25 (96%)
200888_s_at	202	185	CB309037.1	Probe Seq: 1 gccaaaaacctgtatatcatctc 23	EST Seq: 373 gccaaaaacctgtatatcatctc 395	2e-06	23/23 (100%)
200888_s_at	438	13	CB228551.1	Probe Seq: 1 atatcatctccgtgaaggggatcaa 25	EST Seq: 142 atatcatctccgtgaaagggatcaa 166	3e-05	24/25 (96%)
200888_s_at	346	31	CB228551.1	Probe Seq: 3 gggatcaagggacggctgaacag 25	EST Seq: 159 gggatcaagggacggctgaacag 181	2e-06	23/23 (100%)
200888_s_at	124	355	CB309037.1	Probe Seq: 1 tggtgtgggtgacatggtgatggcc 25	EST Seq: 438 tggtgtcggtgacatggtgatggcc 462	3e-05	24/25 (96%)
200888_s_at	33	233	CB231063.1	Probe Seq: 1 gaaaggcaaaccagagctcagaaaa 25	EST Seq: 170 gaaaggcaaaccggagctcagaaaa 194	3e-05	24/25 (96%)
200896_x_at	197	375	CB229125.1	Probe Seq: 1 tgcttgggaagactcctagctgtcc 25	EST Seq: 344 tgcttgggaagacccctagctgtcc 368	3e-05	24/25 (96%)
200896_x_at	336	113	CB229125.1	Probe Seq: 3 cacagtgctcaaggccagcttat 25	EST Seq: 382 cacagtgctcaaggccagcttat 404	2e-06	23/23 (100%)
200902_at	112	25	CB311086.1	Probe Seq: 1 atgatatctaaggagttggcaagct 25	EST Seq: 666 atgatatctaangagttggcaagct 690	8e-06	24/25 (96%)
200902_at	189	429	CB553553.1	Probe Seq: 1 tttataaatgtccatcctcctgca 24	EST Seq: 664 tttataaatttccatcctcctgca 687	0.0001	23/24 (95%)
200902_at	79	91	CD767982.1	Probe Seq: 1 aatgctttgtaacagacttgcggtt 25	EST Seq: 499 aatgctttgtaacagacttgtggtt 523	3e-05	24/25 (96%)
200902_at	279	269	CD767982.1	Probe Seq: 1 gatagtttgtgataattggtccagt 25	EST Seq: 536 gatagtttgtgataattggtccagt 560	1e-07	25/25 (100%)
200902_at	204	3	CD767982.1	Probe Seq: 1 attggtccagttttacgaacaacag 25	EST Seq: 550 attggtccagttttacgaacaacag 574	1e-07	25/25 (100%)
200904_at	333	45	CB555474.1	Probe Seq: 1 agagaactgagctagcatgcccagc 25	EST Seq: 442 agagaactgagctagcatgcccagc 466	1e-07	25/25 (100%)
200904_at	22	89	CB555474.1	Probe Seq: 1 aactgtggagtcagtggcagcatgc 25	EST Seq: 629 aactgtggagtcagtggcagcatgc 653	1e-07	25/25 (100%)
200909_s_at	321	167	CD767545.1	Probe Seq: 1 ccccagcgccaaggacatcaagaag 25	EST Seq: 125 ccccagcgccaaggacatcaagaag 149	1e-07	25/25 (100%)
200909_s_at	141	121	CD767545.1	Probe Seq: 1 cagcgccaaggacatcaagaagatc 25	EST Seq: 128 cagcgccaaggacatcaagaagatc 152	1e-07	25/25 (100%)
200909_s_at	238	81	CD767545.1	Probe Seq: 1 aagaagatcttggacagcgtggg 23	EST Seq: 144 aagaagatcttggacagcgtggg 166	2e-06	23/23 (100%)
200909_s_at	184	43	CD767545.1	Probe Seq: 1 agatcttggacagcgtgggtatcga 25	EST Seq: 148 agatcttggacagcgtgggcatcga 172	3e-05	24/25 (96%)
200909_s_at	360	351	CD767545.1	Probe Seq: 1 tggacagcgtgggtatcgaggcgga 25	EST Seq: 154 tggacagcgtgggcatcgaggcgga 178	3e-05	24/25 (96%)
200909_s_at	425	119	CD767545.1	Probe Seq: 1 cagcgtgggtatcgaggcggacgac 25	EST Seq: 158 cagcgtgggcatcgaggcggacgac 182	3e-05	24/25 (96%)
200909_s_at	223	353	CD767545.1	Probe Seq: 1 tgggtatcgaggcggacgacgaccg 25	EST Seq: 163 tgggcatcgaggcggacgacgaccg 187	3e-05	24/25 (96%)
200909_s_at	28	3	CD767545.1	Probe Seq: 1 acgacgaccggctcaacaaggttat 25	EST Seq: 178 acgacgaccgactcaacaaggttat 202	3e-05	24/25 (96%)
200909_s_at	416	79	CD767545.1	Probe Seq: 1 aaacattgaagacgtcattgcccag 25	EST Seq: 221 aaacattgaagacgtcattgcccag 245	1e-07	25/25 (100%)
200912_s_at	253	199	CB311627.1	Probe Seq: 1 gctgaataggcgatcacaacgtgca 25	EST Seq: 285 gctgaatacgcgatcacaacgtgca 309	3e-05	24/25 (96%)
200912_s_at	106	111	CB553358.1	Probe Seq: 1 caacgtgcattgtgcttctttcttt 25	EST Seq: 670 caacgtgcattgtgcttctttcttt 694	1e-07	25/25 (100%)
200912_s_at	118	219	CB553358.1	Probe Seq: 1 gaatcttgtctcaatgctcataa 23	EST Seq: 705 gaatcttgtctcaatgctcataa 727	2e-06	23/23 (100%)
200912_s_at	83	21	CB550025.1	Probe Seq: 1 atctgcctttattgtgtttgtcatt 25	EST Seq: 594 atctgcctttattgtgtttgtcatt 618	1e-07	25/25 (100%)
200912_s_at	363	303	CB550025.1	Probe Seq: 1 gtgtttgtcattagcctgagtagaa 25	EST Seq: 607 gtgtttgtcattagcctgagtagaa 631	1e-07	25/25 (100%)
200921_s_at	78	305	CB230993.1	Probe Seq: 2 ggaatttgcactattacacttgaa 25	EST Seq: 332 ggaatttgcactattacacttgaa 355	5e-07	24/24 (100%)
200921_s_at	59	407	CB230993.1	Probe Seq: 1 tacaagacttttacctagcactta 24	EST Seq: 430 tacaagacttttacctaccactta 453	0.0001	23/24 (95%)
200921_s_at	320	231	CB230993.1	Probe Seq: 1 gacaaactagtaagcatgacctggg 25	EST Seq: 472 gacaaactagtaagcttgacctggg 496	3e-05	24/25 (96%)
200922_at	346	17	BQ807979.1	Probe Seq: 1 atctacctggagtcagtggccatct 25	EST Seq: 549 atctacctggagtcggtggccatct 573	3e-05	24/25 (96%)
200922_at	357	395	BQ807979.1	Probe Seq: 1 tcttgccgcagctgttcatggtgag 25	EST Seq: 571 tcttgccgcagctgttcatggtgag 595	1e-07	25/25 (100%)
200922_at	429	249	BQ807979.1	Probe Seq: 1 gagcaagaccggcgaggcggagacc 25	EST Seq: 593 gagcaagactggcgaggcggagacc 617	3e-05	24/25 (96%)
200923_at	178	399	CB555319.1	Probe Seq: 1 tcaccaagtctggcggctcagatcg 25	EST Seq: 284 tcaccaagtctggtggctcagatcg 308	3e-05	24/25 (96%)
200923_at	43	267	CB555319.1	Probe Seq: 1 gatcgcaccattgcctacgaaaaca 25	EST Seq: 304 gatcgcagcattgcctacgaaaaca 328	3e-05	24/25 (96%)
200923_at	66	201	CB555319.1	Probe Seq: 1 gctctgcgaagggctcttcgtggca 25	EST Seq: 339 gctctgcgaagggctctttgtggca 363	3e-05	24/25 (96%)
200923_at	307	181	CB555319.1	Probe Seq: 1 ccaacagctcgaagagcacctcct 24	EST Seq: 416 ccaacagctccaagagcacctcct 439	0.0001	23/24 (95%)
200925_at	160	289	CB308830.1	Probe Seq: 1 gtaaccatactctattccataaccc 25	EST Seq: 24 gtaaccatactctattccataaccc 48	1e-07	25/25 (100%)
200925_at	62	141	CB308830.1	Probe Seq: 1 ctctattccataaccctcatgtgaa 25	EST Seq: 33 ctctattccataaccctcatgtgaa 57	1e-07	25/25 (100%)
200925_at	193	143	CB308830.1	Probe Seq: 1 ctcatgtgaatccacttccaactgg 25	EST Seq: 48 ctcatgtgaatccacttccaactgg 72	1e-07	25/25 (100%)
200925_at	215	23	CB308830.1	Probe Seq: 1 atgactggtatactggtctcccatc 25	EST Seq: 206 atgactggtatactggtcttccatc 230	3e-05	24/25 (96%)
200926_at	15	217	CB312424.1	Probe Seq: 1 gcaagtgtcgtggacttcgtactgc 25	EST Seq: 39 gcaagtgtcgtggacttcgtactgc 63	1e-07	25/25 (100%)
200926_at	365	155	CB551754.1	Probe Seq: 1 cgtactgctaggaagctccgtagtc 25	EST Seq: 19 cgtactgctaggaagctccgcagtc 43	3e-05	24/25 (96%)
200926_at	146	385	CB551754.1	Probe Seq: 1 tccgtagtcaccgacgagaccagaa 25	EST Seq: 35 tccgcagtcaccgacgagaccagaa 59	3e-05	24/25 (96%)
200926_at	441	105	CB551754.1	Probe Seq: 1 caacccttttggaggtgcttctcat 25	EST Seq: 111 caacccttttggaggtgcttctcat 135	1e-07	25/25 (100%)
200926_at	340	225	CB551754.1	Probe Seq: 1 gaagccaaacagccaaattctgcca 25	EST Seq: 169 gaagccaaacagccaaattctgcca 193	1e-07	25/25 (100%)
200926_at	259	221	CB551754.1	Probe Seq: 1 gaagtgtgtaagggtccagctgatc 25	EST Seq: 198 gaagtgtgtcagggtccagctgatc 222	3e-05	24/25 (96%)
200926_at	407	227	CB551754.1	Probe Seq: 1 gaaaatcacagcctttgtacccaa 24	EST Seq: 234 gaaaatcacagcctttgtacccaa 257	5e-07	24/24 (100%)
200926_at	248	287	CB551754.1	Probe Seq: 1 gtacccaatgacggttgcttgaact 25	EST Seq: 250 gtacccaacgacggttgcttgaact 274	3e-05	24/25 (96%)
200926_at	14	355	CB551754.1	Probe Seq: 1 tggtcgcaaaggtcatgctgttggt 25	EST Seq: 312 tggtcgcaaaggtcatgctgttggt 336	1e-07	25/25 (100%)
200926_at	87	301	CB551754.1	Probe Seq: 1 gtgatattcctggagtccgctttaa 25	EST Seq: 335 gtgatattcctggagtccgctttaa 359	1e-07	25/25 (100%)
200931_s_at	115	373	CB231274.1	Probe Seq: 1 tgcaaccaactacaaccaagctctc 25	EST Seq: 203 tgcaaccaactacaaccaagctctc 227	1e-07	25/25 (100%)
200931_s_at	293	279	CB231274.1	Probe Seq: 1 gtttcatatttcttatcaccacagt 25	EST Seq: 267 gtttcatatttcttatcaccacagt 291	1e-07	25/25 (100%)
200931_s_at	294	93	CB231274.1	Probe Seq: 1 aagttggtcctttacactcaggctt 25	EST Seq: 490 aagttggtcctgtacactcaggctt 514	3e-05	24/25 (96%)
200931_s_at	118	261	CB231274.1	Probe Seq: 1 gatgattattttcaaggccctcagc 25	EST Seq: 538 gatgtttattttcaaggccctcagc 562	3e-05	24/25 (96%)
200931_s_at	363	13	CB231274.1	Probe Seq: 1 atatttgtatagttgcttgcctgat 25	EST Seq: 563 atatttgtatagttgcttgcctgat 587	1e-07	25/25 (100%)
200933_x_at	251	103	CB555149.1	Probe Seq: 1 aatccctcatctggtgactcatgat 25	EST Seq: 393 aatccctcacctggtgactcatgat 417	3e-05	24/25 (96%)
200933_x_at	157	45	CD767647.1	Probe Seq: 1 agagaggcaccctggatcttttgac 25	EST Seq: 381 agagaggcatcctggatcttttgac 405	3e-05	24/25 (96%)
200933_x_at	200	339	CB555225.1	Probe Seq: 1 ggcaacaaaccatggatttctcttc 25	EST Seq: 697 ggcaacaaaacatggatttctcttc 721	3e-05	24/25 (96%)
200933_x_at	392	355	CB309536.1	Probe Seq: 1 tgggtccctgggtgacatgtcaga 24	EST Seq: 649 tgggtccctgggtgccatgtcaga 672	0.0001	23/24 (95%)
200936_at	24	377	CB311363.1	Probe Seq: 1 tgcggcaagaaggcccagctcaaca 25	EST Seq: 5 tgcggcaagaaggcccagctcaaca 29	1e-07	25/25 (100%)
200936_at	71	367	CB551922.1	Probe Seq: 1 tgagggtacaatcgtgtgctgcctg 25	EST Seq: 21 tgagggtacgatcgtgtgctgcctg 45	3e-05	24/25 (96%)
200936_at	289	225	CB551922.1	Probe Seq: 1 gaagcctggagaccgtggcaagctg 25	EST Seq: 51 gaagcccggagaccgtggcaagctg 75	3e-05	24/25 (96%)
200936_at	283	87	CB555369.1	Probe Seq: 1 aaccctgagaccaagaagacccgtg 25	EST Seq: 70 aaccctgagaccaagaagacccgtg 94	1e-07	25/25 (100%)
200936_at	141	317	CB555369.1	Probe Seq: 1 ggtggccgaattgacaaacccatct 25	EST Seq: 166 ggtggccgaattgacaaacccatct 190	1e-07	25/25 (100%)
200936_at	355	331	CB555369.1	Probe Seq: 1 ggagcatccttttggaggtggcaac 25	EST Seq: 273 ggagcatcctttcggaggtggcaac 297	3e-05	24/25 (96%)
200936_at	252	155	CB555369.1	Probe Seq: 1 cgcaaagtgggtctcattgctgccc 25	EST Seq: 349 cgcaaagtgggtctcattgctgccc 373	1e-07	25/25 (100%)
200937_s_at	210	305	CB312366.1	Probe Seq: 1 gtggaggtgactggtgatgaataca 25	EST Seq: 445 gtggaggtaactggtgatgaataca 469	3e-05	24/25 (96%)
200937_s_at	263	203	CD767523.1	Probe Seq: 1 gctatttggatgcaggccttgccag 25	EST Seq: 510 gctatttggatgcaagccttgccag 534	3e-05	24/25 (96%)
200937_s_at	8	211	CB555799.1	Probe Seq: 1 gcagaagtacatcggaagcacatca 25	EST Seq: 609 gcagaagtacaccggaagcacatca 633	3e-05	24/25 (96%)
200942_s_at	394	245	CB553932.1	Probe Seq: 1 gaccatgtctgaccagatcattggg 25	EST Seq: 99 gaccatgtctgaccagatcattggg 123	1e-07	25/25 (100%)
200942_s_at	443	253	CB553932.1	Probe Seq: 1 gagtagtcgcattgatgatctgga 24	EST Seq: 138 gagtagtcgcattgatgatctgga 161	5e-07	24/24 (100%)
200942_s_at	335	231	CB553932.1	Probe Seq: 1 gaaaacaagatacctgccacgcaaa 25	EST Seq: 214 gaaaacaagatacctgccacacaaa 238	3e-05	24/25 (96%)
200942_s_at	237	321	CB553932.1	Probe Seq: 1 ggtcagttgtgctattcattattaa 25	EST Seq: 450 ggtcagttgtgctattcatcattaa 474	3e-05	24/25 (96%)
200953_s_at	348	187	CB309626.1	Probe Seq: 1 gccattacagtatccaatgtctttt 25	EST Seq: 305 gccattacagtatccaatgtctttt 329	1e-07	25/25 (100%)
200953_s_at	211	417	CB309626.1	Probe Seq: 1 tatgttcatcacccttatatcatgt 25	EST Seq: 448 tatgttcattacccttatatcatgt 472	3e-05	24/25 (96%)
200958_s_at	264	407	CB309001.1	Probe Seq: 1 taactaccttcacttaatatgctt 24	EST Seq: 395 taactaccttcatttaatatgctt 418	0.0001	23/24 (95%)
200958_s_at	51	25	CB309001.1	Probe Seq: 1 atgcttgaactgtcgccttaactat 25	EST Seq: 413 atgcttaaactgtcgccttaactat 437	3e-05	24/25 (96%)
200958_s_at	386	75	CB228615.1	Probe Seq: 1 aaatgtacactagcccagaacagtt 25	EST Seq: 516 aaatgtacactagccccgaacagtt 540	3e-05	24/25 (96%)
200958_s_at	340	99	CB309001.1	Probe Seq: 1 aatggtacttactgagctatagc 23	EST Seq: 543 aatggtacttactgagctatagc 565	2e-06	23/23 (100%)
200964_at	208	333	CD767840.1	Probe Seq: 1 ggacattgtgggatcgctttgaggt 25	EST Seq: 356 ggacattgtgggatcgctttgaggt 380	1e-07	25/25 (100%)
200964_at	87	331	CD767840.1	Probe Seq: 2 gagatgaccctcaaacagttcctc 25	EST Seq: 406 gagatgaccctcaaacagttcctc 429	5e-07	24/24 (100%)
200964_at	84	37	CD767840.1	Probe Seq: 1 agttcctcgactattttaagacaga 25	EST Seq: 422 agttcctcgactactttaagacaga 446	3e-05	24/25 (96%)
200964_at	82	107	CD767840.1	Probe Seq: 1 aattagagatcaccatgctgtccca 25	EST Seq: 452 aattagagatcaccatgctgtccca 476	1e-07	25/25 (100%)
200964_at	377	397	CD767840.1	Probe Seq: 1 tcatgccagctgccaagctcaagga 25	EST Seq: 503 tcatgccagctgccaagctcaagga 527	1e-07	25/25 (100%)
200964_at	441	333	CD767840.1	Probe Seq: 1 ggaacggttggatcagccgatgaca 25	EST Seq: 525 ggaacggttggatcagccgatgaca 549	1e-07	25/25 (100%)
200964_at	287	253	CD767840.1	Probe Seq: 1 gagattgtgagccgtgtgtcgaagc 25	EST Seq: 550 gagattgtgagccgtgtgtcgaagc 574	1e-07	25/25 (100%)
200964_at	421	303	CB309850.1	Probe Seq: 1 gtgtcgaagcgaaagctgggccgcc 25	EST Seq: 593 gtgtcgaagcgaaaactgggccgcc 617	3e-05	24/25 (96%)
200964_at	2	197	CD767840.1	Probe Seq: 1 gctggtgcttgagctgtgctgtaac 25	EST Seq: 600 gctggtgcttgagctgtgctgtaac 624	1e-07	25/25 (100%)
200966_x_at	440	365	CB229556.1	Probe Seq: 1 tgaggagattgccatggcgaccgtc 25	EST Seq: 69 tgaggagattgccatggcgaccgtc 93	1e-07	25/25 (100%)
200966_x_at	186	297	CB229556.1	Probe Seq: 1 gtgaggaggaggcgtccatcaacct 25	EST Seq: 158 gtgaggaggaggcatccatcaacct 182	3e-05	24/25 (96%)
200966_x_at	255	403	CB229556.1	Probe Seq: 1 tcaatgccattaacaagtgccccct 25	EST Seq: 182 tcaatgccattaacaagtgccccct 206	1e-07	25/25 (100%)
200966_x_at	425	31	CB229556.1	Probe Seq: 1 aggagtatgtcaagcgagccctggc 25	EST Seq: 308 aggagtacgtcaagcgagccctggc 332	3e-05	24/25 (96%)
200966_x_at	271	157	CB229556.1	Probe Seq: 1 tcgtctctaaccacgcctattaagc 25	EST Seq: 404 tcgtctctaaccacgcctattaagc 428	1e-07	25/25 (100%)
200966_x_at	166	5	CB229556.1	Probe Seq: 1 attaagcggaggtgttcccaggctg 25	EST Seq: 422 attaagcggaggtgttcccaggctg 446	1e-07	25/25 (100%)
200966_x_at	160	437	CB229556.1	Probe Seq: 2 tccctcgtgacagtggtgtgtggt 25	EST Seq: 536 tccctcgtgacagtggtgtatggt 559	0.0001	23/24 (95%)
200966_x_at	289	299	CB229556.1	Probe Seq: 1 gtgaatgctaagtccatcacccttt 25	EST Seq: 567 gtgaatgctaagtccatcacccttt 591	1e-07	25/25 (100%)
200968_s_at	104	237	CB312085.1	Probe Seq: 1 gacttcatgatccagggcggagact 25	EST Seq: 305 gacttcatgatccggggcggagact 329	3e-05	24/25 (96%)
200968_s_at	217	23	CB312085.1	Probe Seq: 1 atgatccagggcggagacttcacca 25	EST Seq: 311 atgatccggggcggagacttcacca 335	3e-05	24/25 (96%)
200968_s_at	414	355	CB553419.1	Probe Seq: 1 tgggtgagcatggccaacgcaggca 25	EST Seq: 160 tgggtgagcatggccaacgcaggca 184	1e-07	25/25 (100%)
200968_s_at	14	249	CB553419.1	Probe Seq: 1 gagcatggccaacgcaggcaaagac 25	EST Seq: 165 gagcatggccaacgcaggcaaagac 189	1e-07	25/25 (100%)
200968_s_at	314	345	CB553419.1	Probe Seq: 1 ggccaacgcaggcaaagacaccaac 25	EST Seq: 171 ggccaacgcaggcaaagacaccaac 195	1e-07	25/25 (100%)
200968_s_at	374	179	CB553419.1	Probe Seq: 1 ccagttcttcatcacgacagtcaag 25	EST Seq: 201 ccagttcttcatcacaacagtcaag 225	3e-05	24/25 (96%)
200968_s_at	253	277	CB553419.1	Probe Seq: 1 gttcttcatcacgacagtcaagac 24	EST Seq: 204 gttcttcatcacaacagtcaagac 227	0.0001	23/24 (95%)
200968_s_at	432	237	CB553419.1	Probe Seq: 2 acagtcaagacagcctggctagat 25	EST Seq: 217 acagtcaagacggcctggctagat 240	0.0001	23/24 (95%)
200968_s_at	215	39	CB553419.1	Probe Seq: 1 agtcaagacagcctggctagatggc 25	EST Seq: 219 agtcaagacggcctggctagatggc 243	3e-05	24/25 (96%)
200971_s_at	156	259	CB555296.1	Probe Seq: 1 gaggaggcaggcgagtgagcgagtc 25	EST Seq: 107 gaggaggcaggcgagcgagcgagtc 131	3e-05	24/25 (96%)
200971_s_at	130	345	CB555296.1	Probe Seq: 1 ggcgccgcgaagatggtcgccaagc 25	EST Seq: 156 ggcgccgcgaagatggtcgccaagc 180	1e-07	25/25 (100%)
200971_s_at	60	107	CB555296.1	Probe Seq: 1 caacgtcgccaagacctcgagaaat 25	EST Seq: 233 caacgtcgccaagacctcgagaaat 257	1e-07	25/25 (100%)
200971_s_at	84	43	CB555296.1	Probe Seq: 1 agaaggcgtctgtaggaccctggtt 25	EST Seq: 268 agaaggcgtctgtaggaccctggtt 292	1e-07	25/25 (100%)
200971_s_at	3	365	CB555296.1	Probe Seq: 1 tgttgtctgtggttctgcaattttc 25	EST Seq: 311 tgttgtctgtggctctgcaattttc 335	3e-05	24/25 (96%)
200971_s_at	88	221	CB555296.1	Probe Seq: 1 gactgaccttaagatgtttccattc 25	EST Seq: 372 gactgaccttaagatgtttccattc 396	1e-07	25/25 (100%)
200971_s_at	94	381	CB555296.1	Probe Seq: 1 tcctgatgtttgataccctggttga 25	EST Seq: 423 tcctgatgtttgataccctggttga 447	1e-07	25/25 (100%)
200971_s_at	413	383	CB555296.1	Probe Seq: 1 tcctgcctcagaatgactttcctat 25	EST Seq: 466 tcctgcctcagaatgactttcctat 490	1e-07	25/25 (100%)
200971_s_at	314	367	CB555296.1	Probe Seq: 1 tgactttcctatcatgcttcatgt 24	EST Seq: 479 tgactttcctatcatgcttcatgt 502	5e-07	24/24 (100%)
200971_s_at	199	205	CB555296.1	Probe Seq: 1 gcttcatgtgtcattccaaggtttc 25	EST Seq: 494 gcttcatgtatcattccaaggtttc 518	3e-05	24/25 (96%)
200971_s_at	342	253	CB555296.1	Probe Seq: 1 gagtcattccaagttttctagtcca 25	EST Seq: 524 gagtcattccaagttttctagtcca 548	1e-07	25/25 (100%)
200972_at	162	373	CB310916.1	Probe Seq: 1 tgcttctgttacctccaagtggtaa 25	EST Seq: 358 tgcttctgttacctccaagtggtaa 382	1e-07	25/25 (100%)
200972_at	329	97	CB310916.1	Probe Seq: 1 aagtggtaacaggactgatgccgaa 25	EST Seq: 374 aagtggtaacaggactgatgccgaa 398	1e-07	25/25 (100%)
200972_at	237	365	CB310916.1	Probe Seq: 1 tgatgccgaaatgtcaccaggtcct 25	EST Seq: 389 tgatgccgaaatgtcaccaggtcct 413	1e-07	25/25 (100%)
200972_at	221	297	CB308712.1	Probe Seq: 1 gtcctttcagtcttcacagtgga 23	EST Seq: 695 gtcctttcagtcttcacagtgga 717	2e-06	23/23 (100%)
200972_at	316	249	CB310916.1	Probe Seq: 1 gagaactcttggccaaaggttttt 24	EST Seq: 430 gagaactcttggccaaaggttttt 453	5e-07	24/24 (100%)
200972_at	383	277	CB310916.1	Probe Seq: 1 gttaacaccagatggtgcccctcat 25	EST Seq: 489 gttaacaccagatggtgcccctcat 513	1e-07	25/25 (100%)
200974_at	305	91	CB311826.1	Probe Seq: 1 aagagttacgagttgcctgatgggc 25	EST Seq: 255 aagagttacgagctgcctgatgggc 279	3e-05	24/25 (96%)
200974_at	366	335	CB311826.1	Probe Seq: 1 ggaaggacctctatgctaacaatgt 25	EST Seq: 412 ggaaggacctctacgctaacaatgt 436	3e-05	24/25 (96%)
200974_at	367	379	CB311826.1	Probe Seq: 1 tcctatcagggggcaccactatgta 25	EST Seq: 436 tcctatcaggaggcaccactatgta 460	3e-05	24/25 (96%)
200975_at	433	107	CB309770.1	Probe Seq: 1 caacctgccctttcttaatatgact 25	EST Seq: 205 caacctgccctttcttaatatgact 229	1e-07	25/25 (100%)
200975_at	165	255	CB309770.1	Probe Seq: 1 gagtcaacttactctgttgctggct 25	EST Seq: 246 gagtcaacttactctgttgctggct 270	1e-07	25/25 (100%)
200975_at	367	57	CB309770.1	Probe Seq: 2 ccatttcctacactatttgagcat 25	EST Seq: 506 ccatttcctacactacttgagcat 529	0.0001	23/24 (95%)
200975_at	386	207	CB309770.1	Probe Seq: 1 gcatggaaatcatagtccccactct 25	EST Seq: 526 gcatggaaatcatagtccccactct 550	1e-07	25/25 (100%)
200975_at	48	235	CB309770.1	Probe Seq: 1 gaaatgatgagctacgccttgatga 25	EST Seq: 602 gaaatgatgagctacgccttgatga 626	1e-07	25/25 (100%)
200975_at	89	227	CB309770.1	Probe Seq: 1 gaaccgtgttggtgctgctaagttt 25	EST Seq: 629 gaaccgtgttggtgctgctaagttt 653	1e-07	25/25 (100%)
200975_at	255	187	CB309770.1	Probe Seq: 2 ccattatggtttttcctttctctc 25	EST Seq: 656 ccattatggtttttcctttctctc 679	5e-07	24/24 (100%)
200975_at	260	393	CB309770.1	Probe Seq: 1 tctctctcttaagccttattcttc 24	EST Seq: 674 tctctctctcaagccttattcttc 697	0.0001	23/24 (95%)
200976_s_at	305	409	CB311963.1	Probe Seq: 1 tacaaaggccacctgtcagagtccc 25	EST Seq: 249 tacaaaggccacctgtgagagtccc 273	3e-05	24/25 (96%)
200976_s_at	63	49	CB311963.1	Probe Seq: 1 agacaatgttgtctgcagccagcct 25	EST Seq: 289 agacaatgttgtctgcagccagcct 313	1e-07	25/25 (100%)
200976_s_at	336	243	CB311963.1	Probe Seq: 1 gatcctccaagtcaacatttacgtg 25	EST Seq: 392 gatcctccaagtcaacacttacgtg 416	3e-05	24/25 (96%)
200976_s_at	235	273	CB311963.1	Probe Seq: 1 gattccagctttgatgttcacaaga 25	EST Seq: 441 gattccagctttgatgttcacaaga 465	1e-07	25/25 (100%)
200976_s_at	444	93	CB311963.1	Probe Seq: 1 aagtgtcccctctgtgagttaatgt 25	EST Seq: 465 aagtgtcccctctgtgagttaatgt 489	1e-07	25/25 (100%)
200997_at	77	319	CB309871.1	Probe Seq: 1 ggtgggatgtgtgtgggctgaaatt 25	EST Seq: 474 ggtgggatgtgtgtgggctgaaatt 498	1e-07	25/25 (100%)
200997_at	272	233	CB309871.1	Probe Seq: 1 gaaattccgagctgcggttgtgcat 25	EST Seq: 493 gaaattccgagctgcggttgtgcat 517	1e-07	25/25 (100%)
200997_at	125	365	CB309871.1	Probe Seq: 1 tgagaatacacccttcgtggtaccc 25	EST Seq: 517 tgagaatacacccttcgtggtaccc 541	1e-07	25/25 (100%)
200998_s_at	370	421	CB228998.1	Probe Seq: 1 tttcttgtcccctcttaaagagcag 25	EST Seq: 38 tttcttgtcccctcttgaagagcag 62	3e-05	24/25 (96%)
200998_s_at	38	81	CB228998.1	Probe Seq: 2 aagagcagttgtcaccacctgaac 25	EST Seq: 55 aagagcagttgtcaccacctgaac 78	5e-07	24/24 (100%)
200998_s_at	330	117	CB228998.1	Probe Seq: 1 caccacctgaacaccaaggcattgt 25	EST Seq: 67 caccacctgaacaccaaggcattgt 91	1e-07	25/25 (100%)
200998_s_at	373	371	CB310061.1	Probe Seq: 1 tgaagcgcagcccctgtgaataaca 25	EST Seq: 60 tgaagcgcagcccctgtgaataaca 84	1e-07	25/25 (100%)
200998_s_at	111	309	CB310061.1	Probe Seq: 1 gtggcttttcatggatgtctctagt 25	EST Seq: 86 gtggcttttcatggatgtctctagt 110	1e-07	25/25 (100%)
201005_at	273	151	CB550744.1	Probe Seq: 1 ctgatgccatcaaagaggtcttcga 25	EST Seq: 565 ctgatgccatcaaagaggtcttcga 589	1e-07	25/25 (100%)
201005_at	250	321	CB550744.1	Probe Seq: 1 ggtcttcgacaataaattccacatc 25	EST Seq: 581 ggtcttcgacaataaattccacatc 605	1e-07	25/25 (100%)
201005_at	245	7	CB550744.1	Probe Seq: 1 attccacatcatcggcgcagtgggc 25	EST Seq: 596 attccacatcatcggcgccgtgggc 620	3e-05	24/25 (96%)
201010_s_at	67	299	CB554009.1	Probe Seq: 1 gtgttctcctactgcaaatattttc 25	EST Seq: 129 gtgttctcctattgcaaatattttc 153	3e-05	24/25 (96%)
201010_s_at	244	361	CB554009.1	Probe Seq: 1 tgttcttagcactttaattcctgtc 25	EST Seq: 209 tgttcttagcactttagttcctgtc 233	3e-05	24/25 (96%)
201010_s_at	154	229	CB308032.1	Probe Seq: 1 gaaagggttgctgctgtcagcctt 24	EST Seq: 741 gaaaaggttgctgctgtcagcctt 764	0.0001	23/24 (95%)
201010_s_at	122	117	CB554009.1	Probe Seq: 1 cactctcagccatagcactttgttc 25	EST Seq: 615 cactctcagccatagcactttgttc 639	1e-07	25/25 (100%)
201010_s_at	384	65	CB554009.1	Probe Seq: 1 actttgttcactgtcctgtgtcaga 25	EST Seq: 631 actttgttcactatcctgtgtcaga 655	3e-05	24/25 (96%)
201011_at	240	353	CB551426.1	Probe Seq: 1 tggtgctgaagtcggcggtggaggc 25	EST Seq: 326 tggtgctgaagtcggcggtggaggc 350	1e-07	25/25 (100%)
201011_at	438	153	CB551426.1	Probe Seq: 1 ctggtggctggcaagctcaagaaag 25	EST Seq: 358 ctggtggctggcaagctcaagaaag 382	1e-07	25/25 (100%)
201011_at	144	225	CB551426.1	Probe Seq: 1 gaagctcatctcaggaaagcgccag 25	EST Seq: 402 gaagctcatctcaggaaagcgccag 426	1e-07	25/25 (100%)
201011_at	36	333	CB551426.1	Probe Seq: 1 ggagctggtcaccaagatcgaccac 25	EST Seq: 426 ggagctggtcaccaagatcgaccac 450	1e-07	25/25 (100%)
201011_at	99	191	CB551426.1	Probe Seq: 1 gcctgcactttgctgtggcaggcag 25	EST Seq: 501 gcctgcactttgcagtggcaggcag 525	3e-05	24/25 (96%)
201011_at	160	283	CB551426.1	Probe Seq: 1 gtagtgggaggttgtgcatggaggc 25	EST Seq: 534 gtagtgggaggttgtgcatggaggc 558	1e-07	25/25 (100%)
201011_at	164	55	CB551426.1	Probe Seq: 2 gctgacatctgtaaaaggccttca 25	EST Seq: 567 gctgacatctgtcaaaggccttca 590	0.0001	23/24 (95%)
201012_at	200	201	CB555527.1	Probe Seq: 1 gctatcgtgaagtgcgccacaagca 25	EST Seq: 557 gctatcgtgaagtgtgccacaagca 581	3e-05	24/25 (96%)
201012_at	300	189	CB555527.1	Probe Seq: 3 gccacaagcaaaccagctttctt 25	EST Seq: 572 gccacaagcaaaccagctttctt 594	2e-06	23/23 (100%)
201012_at	147	81	CB555527.1	Probe Seq: 1 aaaccagctttctttgcagagaa 23	EST Seq: 581 aaaccagctttctttgcagagaa 603	2e-06	23/23 (100%)
201012_at	410	319	CB555527.1	Probe Seq: 1 ggtgttggaactcgccataaggcat 25	EST Seq: 623 ggtgctggaactcgccataaggcat 647	3e-05	24/25 (96%)
201012_at	384	259	CB555527.1	Probe Seq: 1 tatggtttcccgttctgaaattgac 25	EST Seq: 658 tatggtttcacgttctgaaattgac 682	3e-05	24/25 (96%)
201012_at	234	49	CB555527.1	Probe Seq: 1 agaagatgtatggtatctcccttt 24	EST Seq: 708 agaagatgtatggtatctcncttt 731	3e-05	23/24 (95%)
201012_at	30	177	CB549825.1	Probe Seq: 1 cctttgccaagccatcctggatgaa 25	EST Seq: 145 cctttgccaagccatcctggatgaa 169	1e-07	25/25 (100%)
201012_at	431	229	CB549825.1	Probe Seq: 1 gaaactaaacattcccttgatggtc 25	EST Seq: 213 gaaactaaacattcccttgatggtc 237	1e-07	25/25 (100%)
201012_at	50	261	CB549825.1	Probe Seq: 1 gatggtctcaagctatgatcagaag 25	EST Seq: 231 gatggtctcaagctatgatcagaag 255	1e-07	25/25 (100%)
201015_s_at	60	163	CB549467.1	Probe Seq: 1 cccatttcccgcacatggtgtgggg 25	EST Seq: 71 cccatctcccgcacatggtgtgggg 95	3e-05	24/25 (96%)
201015_s_at	66	317	CB549467.1	Probe Seq: 1 ggggaggtccaagcagagtgtttta 25	EST Seq: 101 ggggaggtcccagcagagtgtttta 125	3e-05	24/25 (96%)
201015_s_at	179	9	CB549467.1	Probe Seq: 1 attatcgctttatgtttttggttat 25	EST Seq: 128 attatcgctttatgtttttggttat 152	1e-07	25/25 (100%)
201020_at	389	51	CB311714.1	Probe Seq: 1 agctgagctggacacactaaacgag 25	EST Seq: 99 agctgagctggacacactaaacgag 123	1e-07	25/25 (100%)
201020_at	106	137	CB311714.1	Probe Seq: 1 ctataaggactccacgctgatcatg 25	EST Seq: 129 ctataaggactccacgctcatcatg 153	3e-05	24/25 (96%)
201020_at	174	201	CB548826.1	Probe Seq: 1 gctaaacctatctgtattggcagca 25	EST Seq: 16 gctaaacctatcagtattggcagca 40	3e-05	24/25 (96%)
201020_at	91	51	CB548826.1	Probe Seq: 1 agcacagctactcagatctgcactc 25	EST Seq: 37 agcacagctactcagatctgcactc 61	1e-07	25/25 (100%)
201020_at	417	115	CB548826.1	Probe Seq: 1 cactcctgtctcttgggaagcagtt 25	EST Seq: 57 cactcctgtctcttgggaagcagtt 81	1e-07	25/25 (100%)
201020_at	66	51	CB548826.1	Probe Seq: 1 aaatcatgggcattgctggactga 24	EST Seq: 88 aaatcatgggcatagctggactga 111	0.0001	23/24 (95%)
201020_at	90	155	CB548826.1	Probe Seq: 1 ctggactgatggttgctttgagccc 25	EST Seq: 103 ctggactgacggttgctttgagccc 127	3e-05	24/25 (96%)
201020_at	99	127	CB548826.1	Probe Seq: 1 caggagctccctttttgaattgtgt 25	EST Seq: 129 caggagctccctttttgaattgtgt 153	1e-07	25/25 (100%)
201020_at	142	11	CB548826.1	Probe Seq: 1 attttactatgcctgttgatctatg 25	EST Seq: 177 attttactatgcctgttgatgtatg 201	3e-05	24/25 (96%)
201020_at	257	405	CB548826.1	Probe Seq: 1 taagcagtacatcttgtgcatgcaa 25	EST Seq: 306 taagcagtacatcttgtgcatgcaa 330	1e-07	25/25 (100%)
201020_at	98	371	CB548826.1	Probe Seq: 1 tgcaaaaatgaattcacccctccca 25	EST Seq: 326 tgcaaaaatgaattcacccctccca 350	1e-07	25/25 (100%)
201023_at	108	31	CB554792.1	Probe Seq: 1 aggctgtactggatgagctcaaaca 25	EST Seq: 477 aggctgtactggatgagctcaaaca 501	1e-07	25/25 (100%)
201023_at	247	99	CB554792.1	Probe Seq: 1 aaggagcaactcagctctttgcaag 25	EST Seq: 518 aaggagcaactcagctctttgcaag 542	1e-07	25/25 (100%)
201023_at	87	197	CB228388.1	Probe Seq: 1 gctgtgtgttctgttaagttctttc 25	EST Seq: 436 gctgtgtgttctgttaagttctttc 460	1e-07	25/25 (100%)
201023_at	35	13	CB228388.1	Probe Seq: 3 attgttttgctaggtgttcatcc 25	EST Seq: 495 attgttttgctaggtgttcatcc 517	2e-06	23/23 (100%)
201023_at	270	281	CB228388.1	Probe Seq: 1 gtttctccattttctagaagctgct 25	EST Seq: 624 gtttctccattttctagaagctgct 648	1e-07	25/25 (100%)
201031_s_at	32	429	CB312519.1	Probe Seq: 1 ttaacagtttctgcaatacaagctt 25	EST Seq: 48 ttaacagtttctgcaatacaagctt 72	1e-07	25/25 (100%)
201031_s_at	375	203	CB312519.1	Probe Seq: 1 gcttgtgatttatgcttactctaag 25	EST Seq: 69 gcttgtgatttatgcttactctaag 93	1e-07	25/25 (100%)
201031_s_at	164	17	CB312519.1	Probe Seq: 1 gacttaaggcccagtatttttgaat 25	EST Seq: 116 gacttaaggcccagtatttttgaat 140	1e-07	25/25 (100%)
201031_s_at	123	95	CB312519.1	Probe Seq: 1 aagttccagcttttctcaagttagt 25	EST Seq: 198 aagttccagcttttctcaagttagt 222	1e-07	25/25 (100%)
201031_s_at	21	191	CB312519.1	Probe Seq: 1 gccctttgccacgttaaattgaaca 25	EST Seq: 285 gccctttgccacgttacattgaaca 309	3e-05	24/25 (96%)
201031_s_at	206	325	CB312519.1	Probe Seq: 1 ggattttggtcttggtgtttgtatg 25	EST Seq: 515 ggattttggtcttggtgtttgtatg 539	1e-07	25/25 (100%)
201031_s_at	195	361	CB312519.1	Probe Seq: 1 tgtatgaaattctgaggccttgatt 25	EST Seq: 534 tgtatgaaattctgaggccttgatt 558	1e-07	25/25 (100%)
201031_s_at	150	271	CB312519.1	Probe Seq: 1 gatttccttttaggtatattgcgct 25	EST Seq: 579 gatttccttttaggtatattgcgct 603	1e-07	25/25 (100%)
201032_at	392	403	CB312752.1	Probe Seq: 1 taggtgccgctacagtttttattta 25	EST Seq: 485 taggtgccgctacagtttttattta 509	1e-07	25/25 (100%)
201032_at	23	315	CB312752.1	Probe Seq: 1 ggggattgcagagtgaccagcacac 25	EST Seq: 514 ggggattgcagagtgaccagcacac 538	1e-07	25/25 (100%)
201040_at	441	181	CB552370.1	Probe Seq: 1 gccaccgacaccaagaacgtgcagt 25	EST Seq: 120 gccaccgacaccaagaacgtgcagt 144	1e-07	25/25 (100%)
201040_at	181	227	CB552370.1	Probe Seq: 1 gaacgtgcagttcgtgtttgacgcc 25	EST Seq: 134 gaacgtgcagttcgtgtttgacgcc 158	1e-07	25/25 (100%)
201040_at	233	361	CB552370.1	Probe Seq: 1 tgtttgacgccgtcaccgatgtcat 25	EST Seq: 148 tgtttgacgccgtcaccgatgtcat 172	1e-07	25/25 (100%)
201040_at	108	227	CB552370.1	Probe Seq: 1 gaacaacctgaaggactgcggcctc 25	EST Seq: 179 gaacaacctgaaggactgcggcctc 203	1e-07	25/25 (100%)
201040_at	176	315	CB552370.1	Probe Seq: 1 gggggcaagaagatcacgctccccg 25	EST Seq: 275 gggggcaagaagaccacgctccccg 299	3e-05	24/25 (96%)
201040_at	226	373	CB552370.1	Probe Seq: 1 tgctggtaatggccatggtaccccc 25	EST Seq: 425 tgctggtaatggccatggtaccccc 449	1e-07	25/25 (100%)
201041_s_at	37	53	CB551631.1	Probe Seq: 1 agcgtcaagacatttgctgaactca 25	EST Seq: 277 agcgtcaagacatctgctgaactca 301	3e-05	24/25 (96%)
201041_s_at	149	369	CB551631.1	Probe Seq: 1 tgaactcagcacattcgggaccaat 25	EST Seq: 294 tgaactcagcacattcgggaccaat 318	1e-07	25/25 (100%)
201041_s_at	162	305	CB551631.1	Probe Seq: 1 gtgggtacatcaagtccatctgaca 25	EST Seq: 324 gtgggtacatcaagtccctctgaca 348	3e-05	24/25 (96%)
201041_s_at	323	357	CB551631.1	Probe Seq: 1 tgtagaatctcttcatgcttgacat 25	EST Seq: 413 tgtagaatctcttcatgcttgacat 437	1e-07	25/25 (100%)
201041_s_at	206	417	CB551631.1	Probe Seq: 2 aggtgtctgccttcacaaatgtca 25	EST Seq: 505 aggtgtctgcctccacaaatgtca 528	0.0001	23/24 (95%)
201041_s_at	203	113	CB551631.1	Probe Seq: 1 caaatgtcattgtctactcctagaa 25	EST Seq: 520 caaatgtcattgtctactcctagaa 544	1e-07	25/25 (100%)
201049_s_at	290	307	CB552974.1	Probe Seq: 1 gggcggcggaaaatagcctttgcca 25	EST Seq: 37 gggcggcggaaaatagcctttgcca 61	1e-07	25/25 (100%)
201049_s_at	93	189	CB552974.1	Probe Seq: 1 gcctttgccatcactgccattaagg 25	EST Seq: 52 gcctttgccatcactgccattaagg 76	1e-07	25/25 (100%)
201049_s_at	313	305	CB552974.1	Probe Seq: 1 gtgggccgaagatatgctcatgtgg 25	EST Seq: 79 gtgggccgaagatatgctcatgtgg 103	1e-07	25/25 (100%)
201049_s_at	415	265	CB552974.1	Probe Seq: 1 gatcccagactggttcttgaacaga 25	EST Seq: 207 gatcccagactggttcttgaacaga 231	1e-07	25/25 (100%)
201049_s_at	367	55	CB552974.1	Probe Seq: 1 agccaggtcctagccaatggtctgg 25	EST Seq: 259 agccaggtcctagccaatggtctgg 283	1e-07	25/25 (100%)
201049_s_at	320	29	CB552974.1	Probe Seq: 1 atggtctggacaacaagctccgtga 25	EST Seq: 275 atggtctggacaacaagctccgtga 299	1e-07	25/25 (100%)
201052_s_at	307	387	CD766735.1	Probe Seq: 1 tctggcttcccaagagcacttattg 25	EST Seq: 570 tctggcttcccaagagcacttattg 594	1e-07	25/25 (100%)
201052_s_at	55	159	CD766735.1	Probe Seq: 1 cccaagagcacttattgacccttcc 25	EST Seq: 578 cccaagagcacttattgacccttcc 602	1e-07	25/25 (100%)
201058_s_at	342	205	CB311368.1	Probe Seq: 1 gcatcctcaaacatggcgccaagga 25	EST Seq: 109 gcatcctcaaacatggcgccaagga 133	1e-07	25/25 (100%)
201058_s_at	212	173	CB311368.1	Probe Seq: 1 cctcaaacatggcgccaaggataaa 25	EST Seq: 113 cctcaaacatggcgccaaggataaa 137	1e-07	25/25 (100%)
201058_s_at	106	385	CB311368.1	Probe Seq: 1 tcccagttcccagtggaagaaacag 25	EST Seq: 266 tcccagctcccagtggaagaaacag 290	3e-05	24/25 (96%)
201058_s_at	6	161	CB311368.1	Probe Seq: 1 cccacacaaatgcaagctcaccaag 25	EST Seq: 535 cccacacaaatgcaagctcaccaag 559	1e-07	25/25 (100%)
201058_s_at	137	75	CB311368.1	Probe Seq: 1 acacaaatgcaagctcaccaaggtc 25	EST Seq: 538 acacaaatgcaagctcaccaaggtc 562	1e-07	25/25 (100%)
201058_s_at	148	73	CB311368.1	Probe Seq: 1 acaaatgcaagctcaccaaggtc 23	EST Seq: 540 acaaatgcaagctcaccaaggtc 562	2e-06	23/23 (100%)
201068_s_at	301	327	CB309086.1	Probe Seq: 1 ggaggggctcgttttgatgatggtg 25	EST Seq: 457 ggaggggctcggtttgatgatggtg 481	3e-05	24/25 (96%)
201068_s_at	276	203	CB309086.1	Probe Seq: 1 gcttgatggttttgatcctcgaggc 25	EST Seq: 531 gcttgatggttttgatcctcgaggc 555	1e-07	25/25 (100%)
201068_s_at	384	419	CB549664.1	Probe Seq: 1 tatgccaaattcagtgctactcctc 25	EST Seq: 147 tatgccaaattcagtgctactcctc 171	1e-07	25/25 (100%)
201068_s_at	411	201	CB549664.1	Probe Seq: 1 gctactcctcgttacatgacataca 25	EST Seq: 162 gctactcctcgttacatgacataca 186	1e-07	25/25 (100%)
201068_s_at	446	237	CB549664.1	Probe Seq: 1 gacatacaactgaaccctgaaggct 25	EST Seq: 179 gacatacaactgaaccctgaaggct 203	1e-07	25/25 (100%)
201077_s_at	24	263	CB554980.1	Probe Seq: 1 gatgtgaatccaaaggcctatcccc 25	EST Seq: 71 gatgtgaatccaaaggcctatcccc 95	1e-07	25/25 (100%)
201077_s_at	20	127	CB552979.1	Probe Seq: 1 caggggcatctctgagttcatcgtg 25	EST Seq: 187 caggggcatctctgatttcatcgtg 211	3e-05	24/25 (96%)
201077_s_at	319	91	CB554980.1	Probe Seq: 1 aagaatgtgccctacgtgtttgtgc 25	EST Seq: 284 aagaacgtgccctacgtgtttgtgc 308	3e-05	24/25 (96%)
201077_s_at	105	291	CB554980.1	Probe Seq: 1 gtcaccatcaaagaaggctcgcagc 25	EST Seq: 368 gtcaccatcaaagagggctcgcagc 392	3e-05	24/25 (96%)
201077_s_at	404	49	CB554980.1	Probe Seq: 1 agcagatccaatccattcagcagtc 25	EST Seq: 399 agcagatccaatccattcagcagtc 423	1e-07	25/25 (100%)
201077_s_at	141	207	CB554980.1	Probe Seq: 1 gcagtccattgaaaggctcttagtc 25	EST Seq: 418 gcagtccattgaaaggctcttagtc 442	1e-07	25/25 (100%)
201079_at	241	171	CB549233.1	Probe Seq: 1 cctgacaacacccagctttatgtaa 25	EST Seq: 81 cctgacaacacccagctttatgtaa 105	1e-07	25/25 (100%)
201079_at	430	375	CB549233.1	Probe Seq: 1 tctgcagttgttacttaggaagc 23	EST Seq: 110 tctgcagttgttacttaggaagc 132	2e-06	23/23 (100%)
201087_at	308	99	CB549920.1	Probe Seq: 1 aatggtgacagtccaaaccactcca 25	EST Seq: 16 aatggtgagagtccaaaccactcca 40	3e-05	24/25 (96%)
201087_at	441	187	CB549920.1	Probe Seq: 1 gcctcctggcagaagccgagtgtgc 25	EST Seq: 44 gcctcctggcagaagccgagtgtgc 68	1e-07	25/25 (100%)
201087_at	111	373	CB549920.1	Probe Seq: 1 tgctggggtctccgaagagggtccc 25	EST Seq: 66 tgctggggtctccgaagagggtccc 90	1e-07	25/25 (100%)
201087_at	382	171	CB549920.1	Probe Seq: 1 cctccaaaggtctgatgtctccact 25	EST Seq: 123 cctccaaaggtctgatgtctccact 147	1e-07	25/25 (100%)
201087_at	242	187	CB549920.1	Probe Seq: 1 gccttaccgctctgtttatagtgac 25	EST Seq: 159 gccttaccgctctgtttacagtgac 183	3e-05	24/25 (96%)
201089_at	231	137	CB555420.1	Probe Seq: 1 ctttcctgagtgtttgctttcggtt 25	EST Seq: 472 ctttcctgagtgtgtgctttcggtt 496	3e-05	24/25 (96%)
201089_at	102	203	CB555420.1	Probe Seq: 1 gctttcggtttgttggtatgcctgt 25	EST Seq: 487 gctttcggtttgttggtgtgcctgt 511	3e-05	24/25 (96%)
201089_at	269	355	CB555420.1	Probe Seq: 1 tgggattcctgtgtcttacagctct 25	EST Seq: 628 tgggattcctgtgtcttacagctct 652	1e-07	25/25 (100%)
201094_at	441	367	CB310210.1	Probe Seq: 2 gagagcaagatgggtcaccagcag 25	EST Seq: 26 gagagcaacatgggtcaccagcag 49	0.0001	23/24 (95%)
201094_at	179	153	CB550211.1	Probe Seq: 1 cgcgaaaattcggccagggttctcg 25	EST Seq: 439 cgcgaaaattcggacagggttctcg 463	3e-05	24/25 (96%)
201094_at	2	403	CD767488.1	Probe Seq: 1 tcaaaccggcacggtctgatccgga 25	EST Seq: 107 tcaaaccggcacggtctgatccgga 131	1e-07	25/25 (100%)
201094_at	170	77	CD767488.1	Probe Seq: 1 aaatatggcctcaatatgtgccgcc 25	EST Seq: 131 aaatatggcctcaatatgtgccgcc 155	1e-07	25/25 (100%)
201094_at	280	179	CB229799.1	Probe Seq: 1 ccagtgtttccgtcagtacgcgaag 25	EST Seq: 154 ccagtgtttccgtcagtacacgaag 178	3e-05	24/25 (96%)
201094_at	224	285	CB229799.1	Probe Seq: 1 gtacgcgaaggatatcggtttcatt 25	EST Seq: 169 gtacacgaaggatatcggtttcatt 193	3e-05	24/25 (96%)
201105_at	147	147	CB311402.1	Probe Seq: 1 ctcctggactcaatcatggcttgtg 25	EST Seq: 55 ctcctggcctcaatcatggcttgtg 79	3e-05	24/25 (96%)
201105_at	54	19	CB311402.1	Probe Seq: 1 atcatggcttgtggtctggtcgcca 25	EST Seq: 67 atcatggcttgtggtctggtcgcca 91	1e-07	25/25 (100%)
201105_at	333	293	CB311402.1	Probe Seq: 1 gtcgccagcaacctgaatctcaaac 25	EST Seq: 85 gtcgccagcaacctgaatctcaaac 109	1e-07	25/25 (100%)
201105_at	19	81	CB311402.1	Probe Seq: 1 aaacctggagagtgccttcgagtgc 25	EST Seq: 106 aaacctggagagtgcctccgagtgc 130	3e-05	24/25 (96%)
201105_at	320	205	CB311402.1	Probe Seq: 1 gcttcgtgctgaacctgggcaaaga 25	EST Seq: 158 gcttcgtgctgaacctgggcaaaga 182	1e-07	25/25 (100%)
201105_at	228	357	CB311402.1	Probe Seq: 1 tgtgcaacagcaaggacggcggggc 25	EST Seq: 248 tgtgcaacagcaaggacggtggggc 272	3e-05	24/25 (96%)
201105_at	237	61	CB311402.1	Probe Seq: 1 accgagcagcgggaggctgtctttc 25	EST Seq: 280 accgagcagcgggaggctgcctttc 304	3e-05	24/25 (96%)
201105_at	108	245	CB311402.1	Probe Seq: 1 gaccgtcaagctgccagatggatac 25	EST Seq: 360 gaccatcaagctgccagatggatac 384	3e-05	24/25 (96%)
201105_at	66	67	CB311402.1	Probe Seq: 1 acatggcagctgacggtgacttcaa 25	EST Seq: 428 acatggcagctgacggtgacttcaa 452	1e-07	25/25 (100%)
201106_at	445	283	CB552751.1	Probe Seq: 1 gtaaccagttcgggaagcaggagcc 25	EST Seq: 82 gtaaccagttcgggaagcaggagcc 106	1e-07	25/25 (100%)
201106_at	188	267	CB552751.1	Probe Seq: 1 gatcaaagagttcgccgcgggctac 25	EST Seq: 122 gatcaaagagttcgccgcaggctac 146	3e-05	24/25 (96%)
201106_at	371	167	CB552751.1	Probe Seq: 1 ccgcgggctacaacgtcaaattcga 25	EST Seq: 136 ccgcaggctacaacgtcaaattcga 160	3e-05	24/25 (96%)
201106_at	309	99	CB552751.1	Probe Seq: 1 aatgccatcaagtggaacttcacca 25	EST Seq: 252 aatgccatcaagtggaacttcacca 276	1e-07	25/25 (100%)
201106_at	55	65	CB552751.1	Probe Seq: 1 acggctgcgtggtgaagcgctacgg 25	EST Seq: 295 acggctgcgtggtgaagcggtacgg 319	3e-05	24/25 (96%)
201106_at	84	329	CB552751.1	Probe Seq: 1 ggaggagcccctggtgatagagaag 25	EST Seq: 326 ggaggaacccctggtgatagagaag 350	3e-05	24/25 (96%)
201106_at	322	363	CB552751.1	Probe Seq: 1 tgatagagaaggacctgccccacta 25	EST Seq: 340 tgatagagaaggacctgccccacta 364	1e-07	25/25 (100%)
201106_at	318	415	CB552751.1	Probe Seq: 1 tagctccacaagtgtgtggccccgc 25	EST Seq: 369 tagctccacaagtgtgtggccccgc 393	1e-07	25/25 (100%)
201106_at	307	197	CB552751.1	Probe Seq: 2 ctggtggggcagacccgaaaatcc 25	EST Seq: 463 ctggtgaggcagacccgaaaatcc 486	0.0001	23/24 (95%)
201110_s_at	63	85	CB307959.1	Probe Seq: 1 aacttacatacaaatattacctcat 25	EST Seq: 348 aacttacatacaaatattacctcat 372	1e-07	25/25 (100%)
201110_s_at	126	11	CB307959.1	Probe Seq: 1 attacctcatttgttgtgtgactga 25	EST Seq: 363 attacctcatttgttgtgtgactga 387	1e-07	25/25 (100%)
201110_s_at	421	37	CB307959.1	Probe Seq: 1 agtgtctaacaaacttaaagctact 25	EST Seq: 420 agtgtctaacaaacttaaagctact 444	1e-07	25/25 (100%)
201110_s_at	197	421	CB307959.1	Probe Seq: 1 tatcatctggtataccattgcttta 25	EST Seq: 565 tatcatcttgtataccattgcttta 589	3e-05	24/25 (96%)
201117_s_at	189	407	CB307955.1	Probe Seq: 1 taagaacttgatatatttcattctc 25	EST Seq: 48 taagaacttgatatatttcattctc 72	1e-07	25/25 (100%)
201117_s_at	133	133	CB307955.1	Probe Seq: 3 ttttcctacctatattacacaaa 25	EST Seq: 88 ttttcctacctatattacacaaa 110	2e-06	23/23 (100%)
201117_s_at	24	339	CB311240.1	Probe Seq: 1 ggcttaaatgcaatattcctggtat 25	EST Seq: 35 ggcttcaatgcaatattcctggtat 59	3e-05	24/25 (96%)
201117_s_at	169	423	CB311240.1	Probe Seq: 1 tattcctggtattatttacaatgca 25	EST Seq: 48 tattcctggtattatttacaatgca 72	1e-07	25/25 (100%)
201117_s_at	299	239	CB311240.1	Probe Seq: 1 gacttcttgcttgtacatataggag 25	EST Seq: 339 gacttcttgcttgtacatataggag 363	1e-07	25/25 (100%)
201117_s_at	328	435	CB311240.1	Probe Seq: 1 ttctcttggttgtagagtggcccag 25	EST Seq: 415 ttctcttggttgtggagtggcccag 439	3e-05	24/25 (96%)
201119_s_at	125	145	CB550305.1	Probe Seq: 1 ctcccctggatcatgtcattcaatt 25	EST Seq: 52 ctcccctggatcatgtcgttcaatt 76	3e-05	24/25 (96%)
201119_s_at	103	397	CB550305.1	Probe Seq: 1 tcatgtcattcaattccagtcacct 25	EST Seq: 62 tcatgtcgttcaattccagtcacct 86	3e-05	24/25 (96%)
201119_s_at	311	291	CB550305.1	Probe Seq: 1 gtcacctcttctgcaatcatgacct 25	EST Seq: 80 gtcacctcttctgcaatcatgacct 104	1e-07	25/25 (100%)
201124_at	428	7	CB308922.1	Probe Seq: 1 attcctgcttgctcttagaaaatct 25	EST Seq: 209 attcctgcttgttcttagaaaatct 233	3e-05	24/25 (96%)
201124_at	347	369	CB308922.1	Probe Seq: 1 tccccttacttcattttggcaaaca 25	EST Seq: 322 tccccttacttcattttggcaaaca 346	1e-07	25/25 (100%)
201124_at	161	103	CB308922.1	Probe Seq: 1 aatgcctgtcactacatagaaccta 25	EST Seq: 370 aatgcctgtcactacatagagccta 394	3e-05	24/25 (96%)
201132_at	293	409	CB549635.1	Probe Seq: 1 tacaggcttgtgattcatgcttact 25	EST Seq: 252 tacaggctagtgattcatgcttact 276	3e-05	24/25 (96%)
201132_at	290	229	CD767983.1	Probe Seq: 1 gaacactgaaacattcatctaggac 25	EST Seq: 345 gaacactgaaacattcatctaggac 369	1e-07	25/25 (100%)
201132_at	249	85	CD767983.1	Probe Seq: 1 aacaaagttcagtattgaccataac 25	EST Seq: 375 aacaaagttcagtattgaccataac 399	1e-07	25/25 (100%)
201132_at	413	319	CD767983.1	Probe Seq: 1 ggagtgtacctaagcagtaagcgta 25	EST Seq: 443 ggagtgtacctaagcagtaagcgta 467	1e-07	25/25 (100%)
201132_at	292	323	CD767983.1	Probe Seq: 1 ggttaatgcagtttcacttatgtta 25	EST Seq: 472 ggttaatgcagtttcacttatgtta 496	1e-07	25/25 (100%)
201132_at	176	231	CD767983.1	Probe Seq: 1 gaaaacttcggatgcatgttgagaa 25	EST Seq: 525 gaaaacttcggatgcatgttgagaa 549	1e-07	25/25 (100%)
201132_at	434	327	CD767983.1	Probe Seq: 1 ggagctgtgtctacgattcaaagtg 25	EST Seq: 577 ggagctgtgtctacgattccaagtg 601	3e-05	24/25 (96%)
201132_at	61	395	CB549635.1	Probe Seq: 1 tttggtttaatatcctgtaaggcac 25	EST Seq: 615 tttggtttaatatcctgtaaggcac 639	1e-07	25/25 (100%)
201137_s_at	201	341	CB555712.1	Probe Seq: 1 ggcagcattcaagtccgatggttcc 25	EST Seq: 162 ggcagcgttcaagtccgatggttcc 186	3e-05	24/25 (96%)
201137_s_at	216	255	CB555712.1	Probe Seq: 1 gaggaaacagctggggtcgtgtcca 25	EST Seq: 198 gaggaaacagctggggtcgtgtcca 222	1e-07	25/25 (100%)
201137_s_at	445	289	CB555712.1	Probe Seq: 1 gtccaccaacctgatccgtaatgga 25	EST Seq: 218 gtccaccaacctgatccgtaatgga 242	1e-07	25/25 (100%)
201137_s_at	141	221	CB555712.1	Probe Seq: 1 gaaggcacagtctgattctgccc 23	EST Seq: 353 gaaggcacagtctgattctgccc 375	2e-06	23/23 (100%)
201137_s_at	185	275	CB555712.1	Probe Seq: 3 tcctgacctcaccgaaaagacta 25	EST Seq: 493 tcctgacctcaccgaaaagacta 515	2e-06	23/23 (100%)
201137_s_at	416	203	CB551404.1	Probe Seq: 1 gcttcccaagaggatactgctgc 23	EST Seq: 150 gcttcccaagaggatactgctgc 172	2e-06	23/23 (100%)
201138_s_at	91	163	CB555773.1	Probe Seq: 1 ccctggaggccaaaatctgtcatca 25	EST Seq: 129 ccctggaggccaaaatctgtcatca 153	1e-07	25/25 (100%)
201138_s_at	284	7	CB555773.1	Probe Seq: 1 attgagtattattttggcgacttca 25	EST Seq: 155 attgagtattattttggcgacttca 179	1e-07	25/25 (100%)
201138_s_at	47	341	CB555773.1	Probe Seq: 1 ggcgacttcaatttgccacgggaca 25	EST Seq: 170 ggcgacttcaatttgccacgggaca 194	1e-07	25/25 (100%)
201138_s_at	203	375	CB555773.1	Probe Seq: 1 tgccacgggacaagtttctaaagga 25	EST Seq: 183 tgccacgggacaagtttctaaagga 207	1e-07	25/25 (100%)
201138_s_at	320	321	CB555773.1	Probe Seq: 1 ggttgaaccgtctaacaacagactt 25	EST Seq: 264 ggttgaaccgtctaacaacagactt 288	1e-07	25/25 (100%)
201138_s_at	31	225	CB553473.1	Probe Seq: 1 gaagcattgagcaaatccaaggc 23	EST Seq: 279 gaagcattgagcaaatccaaggc 301	2e-06	23/23 (100%)
201138_s_at	118	403	CB555773.1	Probe Seq: 1 taaaggcttcccaactgatgcaact 25	EST Seq: 439 taaaggcttcccaactgatgcaact 463	1e-07	25/25 (100%)
201138_s_at	349	89	CB555773.1	Probe Seq: 1 aactgatgcaactcttgatgacata 25	EST Seq: 451 aactgatgcaactcttgatgacata 475	1e-07	25/25 (100%)
201138_s_at	408	247	CB555773.1	Probe Seq: 1 gagacccctggccagaagtacaaag 25	EST Seq: 599 gagacccctgaccagaagtacaaag 623	3e-05	24/25 (96%)
201138_s_at	35	87	CB555773.1	Probe Seq: 1 aacagacctgctaatacttttcaag 25	EST Seq: 625 aacagacctgctaatacttttcaag 649	1e-07	25/25 (100%)
201163_s_at	434	31	BQ280430.1	Probe Seq: 1 aggtgaaggtgccgagctataaacc 25	EST Seq: 402 aggtgaaggtgctgagctataaacc 426	3e-05	24/25 (96%)
201163_s_at	336	315	BQ280430.1	Probe Seq: 1 ggtgccgagctataaacctccagaa 25	EST Seq: 409 ggtgctgagctataaacctccagaa 433	3e-05	24/25 (96%)
201163_s_at	335	289	BQ280430.1	Probe Seq: 1 gtcatggataactacattacctgtt 25	EST Seq: 460 gtcatggataactacattacctgtt 484	1e-07	25/25 (100%)
201163_s_at	316	375	BQ280430.1	Probe Seq: 1 tgcctaataagtttcttttaatcca 25	EST Seq: 487 tgcctaataagtttcttttaatcca 511	1e-07	25/25 (100%)
201163_s_at	335	403	BQ280430.1	Probe Seq: 1 taagtttcttttaatccaatccact 25	EST Seq: 494 taagtttcttttaatccaatccact 518	1e-07	25/25 (100%)
201163_s_at	402	353	BQ280430.1	Probe Seq: 1 ttaatccaatccactaacactttag 25	EST Seq: 504 ttaatccaatccactaacactttag 528	1e-07	25/25 (100%)
201163_s_at	427	67	BQ280430.1	Probe Seq: 1 aacactttagttatattcactggtt 25	EST Seq: 519 aacactttagttatattcactggtt 543	1e-07	25/25 (100%)
201174_s_at	433	333	CB229473.1	Probe Seq: 1 ggaatggaacccttgctatagtagt 25	EST Seq: 582 ggaatggaacccttgctatattagt 606	3e-05	24/25 (96%)
201174_s_at	243	327	CB229473.1	Probe Seq: 2 gaggcataggccatttcaggcagc 25	EST Seq: 629 gaggcataagccatttcaggcagc 652	0.0001	23/24 (95%)
201174_s_at	231	205	CB229473.1	Probe Seq: 1 gcataagtaatctcctgtcctttgg 25	EST Seq: 651 gcataagtaatctcctgtcctttgg 675	1e-07	25/25 (100%)
201174_s_at	122	297	CB229068.1	Probe Seq: 1 gtcctttggcagaagctcctttaga 25	EST Seq: 515 gtcctttggcagaagctcctttaga 539	1e-07	25/25 (100%)
201174_s_at	189	167	CB229068.1	Probe Seq: 1 cccccagtgagctctgatttctaga 25	EST Seq: 630 cccccagtgagctctgatttctaga 654	1e-07	25/25 (100%)
201176_s_at	331	99	CB308332.1	Probe Seq: 1 aatggagactacagcgtcagccagc 25	EST Seq: 258 aatggagactacagtgtcagccagc 282	3e-05	24/25 (96%)
201176_s_at	134	95	CB308332.1	Probe Seq: 1 aagttgctgcaaggctgcaggcact 25	EST Seq: 329 aagttgctacaaggctgcaggcact 353	3e-05	24/25 (96%)
201176_s_at	3	355	CB308332.1	Probe Seq: 1 tggttgaaaagtaccactcccactc 25	EST Seq: 401 tggttgacaagtaccactcccactc 425	3e-05	24/25 (96%)
201176_s_at	371	51	CB308332.1	Probe Seq: 1 agcagagcactcacacataaatggc 25	EST Seq: 470 agcagagcactcacacataaatggc 494	1e-07	25/25 (100%)
201176_s_at	202	217	CB308332.1	Probe Seq: 1 gaattcttatctctagcttggtttc 25	EST Seq: 560 gaattcttatctctagcttagtttc 584	3e-05	24/25 (96%)
201176_s_at	80	353	CB308332.1	Probe Seq: 3 gtttccacatgaggtttttctga 25	EST Seq: 580 gtttccacatgaggtttttctga 602	2e-06	23/23 (100%)
201177_s_at	134	133	CB550178.1	Probe Seq: 3 ttttgctagaactgttagacaca 25	EST Seq: 528 ttttgctagaactgttagacaca 550	2e-06	23/23 (100%)
201177_s_at	235	279	CB550178.1	Probe Seq: 1 gttagacacattgcagtatgctgta 25	EST Seq: 541 gttagacacattgcagtatgctgta 565	1e-07	25/25 (100%)
201178_at	236	85	CB312613.1	Probe Seq: 1 aacacttccctatgttggagaccca 25	EST Seq: 197 aacacttccctatgttggagaccca 221	1e-07	25/25 (100%)
201178_at	438	251	CB312613.1	Probe Seq: 1 gagacccaatcagttcactcattcc 25	EST Seq: 214 gagacccaatcaattcactcattcc 238	3e-05	24/25 (96%)
201178_at	13	191	CB312613.1	Probe Seq: 1 gccggctgtcattcatgtgattgat 25	EST Seq: 391 gccgcctgtcattcatgtgattgat 415	3e-05	24/25 (96%)
201183_s_at	357	273	CD766743.1	Probe Seq: 1 gttaatgggcgctggagcatgcctg 25	EST Seq: 28 gttaatgggcgctggagcatgcctg 52	1e-07	25/25 (100%)
201183_s_at	144	331	CD766743.1	Probe Seq: 1 ggagcatgcctgaactggctgaggt 25	EST Seq: 41 ggagcatgcctgaactggctgaggt 65	1e-07	25/25 (100%)
201183_s_at	141	77	CD766743.1	Probe Seq: 1 aacaagaagatgtcccagccagggt 25	EST Seq: 73 aacaagaaaatgtcccagccagggt 97	3e-05	24/25 (96%)
201183_s_at	164	167	CD766743.1	Probe Seq: 1 cccctgagactgccattgagtgtac 25	EST Seq: 254 cccctgagactgccattgagtgtac 278	1e-07	25/25 (100%)
201183_s_at	318	187	CD766743.1	Probe Seq: 1 gccattgagtgtacacaggcccctg 25	EST Seq: 265 gccattgagtgtacacagccccctg 289	3e-05	24/25 (96%)
201183_s_at	289	187	CD766743.1	Probe Seq: 1 gttgttgaaccccctgagggagagg 25	EST Seq: 316 gttgctgaaccccctgagggagagg 340	3e-05	24/25 (96%)
201183_s_at	378	413	CD766743.1	Probe Seq: 1 tagatctgacccctattgtggtaga 25	EST Seq: 443 tagatctgacccctattgtggtaga 467	1e-07	25/25 (100%)
201200_at	114	129	CB311544.1	Probe Seq: 1 catgtgcacacagattattttttgg 25	EST Seq: 404 catgtgcacacagattactttttgg 428	3e-05	24/25 (96%)
201200_at	201	305	CB311544.1	Probe Seq: 1 gtgtgttcctggtattcttttataa 25	EST Seq: 471 gtgtgttactggtattcttttataa 495	3e-05	24/25 (96%)
201200_at	319	119	CB311544.1	Probe Seq: 1 cagcttcagccagggacaaaatccc 25	EST Seq: 518 cagcttcaaccagggacaaaatccc 542	3e-05	24/25 (96%)
201200_at	232	9	CB311544.1	Probe Seq: 1 atacttctactcttaacaattacct 25	EST Seq: 574 atactgctactcttaacaattacct 598	3e-05	24/25 (96%)
201210_at	410	221	CB308749.1	Probe Seq: 1 gaagtgtccagattctcagatgttt 25	EST Seq: 127 gaagtgtccagaatctcagatgttt 151	3e-05	24/25 (96%)
201210_at	42	275	CB308749.1	Probe Seq: 1 gttgtgtggattttgtttagttgtg 25	EST Seq: 152 gttgtgtgaattttgtttagttgtg 176	3e-05	24/25 (96%)
201210_at	32	425	CB308749.1	Probe Seq: 1 ttttttcagtgaatgtctggcacat 25	EST Seq: 197 ttttttcagtgaatgtctggcacat 221	1e-07	25/25 (100%)
201210_at	332	293	CB308749.1	Probe Seq: 1 gtctggcacattgcaatcctcaaac 25	EST Seq: 211 gtctggcacattgcaatcctcaaac 235	1e-07	25/25 (100%)
201210_at	225	7	CB308749.1	Probe Seq: 1 attgcaatcctcaaacatgtggtta 25	EST Seq: 220 attgcaatcctcaaacatgtggtta 244	1e-07	25/25 (100%)
201210_at	245	273	CB308749.1	Probe Seq: 1 gttgtattggcataatcagtgactt 25	EST Seq: 250 gttgtattggcataatcagtgactt 274	1e-07	25/25 (100%)
201210_at	214	301	CB308749.1	Probe Seq: 1 gtgacttgtacattcagcaatagca 25	EST Seq: 268 gtgacttgtacattcagcaatagca 292	1e-07	25/25 (100%)
201210_at	440	247	CB308749.1	Probe Seq: 1 gagcaagttttatcagcaagcaata 25	EST Seq: 296 gagcaagttttatcagcaagcaata 320	1e-07	25/25 (100%)
201210_at	72	141	CB308749.1	Probe Seq: 1 ctcaagtcactgtagctttagtaat 25	EST Seq: 386 ctcaagtcactgtagctttagtaat 410	1e-07	25/25 (100%)
201210_at	332	263	CB308749.1	Probe Seq: 1 gatgctagcactgcatgtgctgtgc 25	EST Seq: 430 gatgctagcactgcatgtgctgtgc 454	1e-07	25/25 (100%)
201215_at	274	281	CB309064.1	Probe Seq: 1 gtatctttttacagtattctttcta 25	EST Seq: 294 gtatctttttacagtattctttcta 318	1e-07	25/25 (100%)
201215_at	161	9	CB309064.1	Probe Seq: 1 attctttctacatgatccttttttg 25	EST Seq: 309 attctttctacaggatccttttttg 333	3e-05	24/25 (96%)
201215_at	429	349	CB309064.1	Probe Seq: 1 tgtaccttaaatttgcatcttccct 25	EST Seq: 439 tgtaccttaaatttgcatcttccct 463	1e-07	25/25 (100%)
201215_at	84	165	CB309064.1	Probe Seq: 1 ccctctcatacccaagctgtaaaca 25	EST Seq: 460 ccctctcatacccaagctgtaaaca 484	1e-07	25/25 (100%)
201215_at	195	77	CB309064.1	Probe Seq: 1 aaatcacttggttcaatacatgctt 25	EST Seq: 503 aaatcacttggttcaatacatgctt 527	1e-07	25/25 (100%)
201215_at	305	305	CB309064.1	Probe Seq: 2 tgtgctcagaacttagacgggatt 25	EST Seq: 609 tgtgctcaaaacttagacgggatt 632	0.0001	23/24 (95%)
201215_at	312	319	CB309064.1	Probe Seq: 2 gtaggccaagtatgctaagtgtac 25	EST Seq: 635 gtaggccgagtatgctaagtgtac 658	0.0001	23/24 (95%)
201215_at	285	361	CB228600.1	Probe Seq: 1 tgtactcttgctttgtcaagctgtt 25	EST Seq: 668 tgtactcctgctttgtcaagctgtt 692	3e-05	24/25 (96%)
201221_s_at	211	111	CB312186.1	Probe Seq: 1 caaccttggccacttgagtttgtcc 25	EST Seq: 93 caaccttggccacctgagtttgtcc 117	3e-05	24/25 (96%)
201221_s_at	36	253	CB312186.1	Probe Seq: 1 gagtttgtcctccaagggtaggtgt 25	EST Seq: 108 gagtttgtcctccaagggtaggtgt 132	1e-07	25/25 (100%)
201221_s_at	223	323	CB312186.1	Probe Seq: 1 ggtaggtgtctcatttgttctggcc 25	EST Seq: 124 ggtaggtgtctgatttgttctggcc 148	3e-05	24/25 (96%)
201222_s_at	261	397	CB548691.1	Probe Seq: 1 tagtgtactagatccagaaacttag 25	EST Seq: 627 tagtgtactagatccagaaacttag 651	1e-07	25/25 (100%)
201222_s_at	125	221	CB552692.1	Probe Seq: 1 gaatgtgagacccttctaacatgat 25	EST Seq: 27 gaatgtgagacccttctaacatgat 51	1e-07	25/25 (100%)
201222_s_at	130	3	CB552692.1	Probe Seq: 1 attggtaggtgtctaattactgttt 25	EST Seq: 123 attggtaggtgtctaattactgttt 147	1e-07	25/25 (100%)
201222_s_at	179	11	CB552692.1	Probe Seq: 1 attactgtttacttcattgttatat 25	EST Seq: 138 attactgtttacttcattgttatat 162	1e-07	25/25 (100%)
201227_s_at	209	279	CB231145.1	Probe Seq: 1 gtatccttacaataatctgtacctg 25	EST Seq: 460 gtatccgtacaataatctgtacctg 484	3e-05	24/25 (96%)
201227_s_at	241	285	CB228305.1	Probe Seq: 1 gtacctggaacgaggcggtgatccc 25	EST Seq: 226 gtacctggaacgaggcggcgatccc 250	3e-05	24/25 (96%)
201227_s_at	321	253	CB228305.1	Probe Seq: 1 gagatctgaggaggcttcgtgggct 25	EST Seq: 281 gagatctgaggaggcttcgtgggct 305	1e-07	25/25 (100%)
201227_s_at	374	331	CB228305.1	Probe Seq: 1 tctgaggaggcttcgtgggcttttg 25	EST Seq: 285 tctgaggaggcttcgtgggcttttg 309	1e-07	25/25 (100%)
201227_s_at	326	333	CB228305.1	Probe Seq: 1 ggactccctcattcctagaaattta 25	EST Seq: 324 ggactcccttattcctagaaattta 348	3e-05	24/25 (96%)
201229_s_at	233	139	CB549582.1	Probe Seq: 1 ctcttggccaagtgtcgatacaccc 25	EST Seq: 35 ctcttggccaagtgtcgatacaccc 59	1e-07	25/25 (100%)
201229_s_at	237	427	CB549582.1	Probe Seq: 1 ttggccaagtgtcgatacaccctgc 25	EST Seq: 38 ttggccaagtgtcgatacaccctgc 62	1e-07	25/25 (100%)
201229_s_at	319	301	CB549582.1	Probe Seq: 1 gtgtcgatacaccctgcaatacacc 25	EST Seq: 46 gtgtcgatacaccctgcagtacacc 70	3e-05	24/25 (96%)
201229_s_at	228	73	CB549582.1	Probe Seq: 1 acacctacccatatgcatattacat 25	EST Seq: 66 acacctacccatatgcatattacat 90	1e-07	25/25 (100%)
201229_s_at	50	205	CB549582.1	Probe Seq: 1 gcatattacatggagtccggaccca 25	EST Seq: 80 gcatattacatggagtccggaccca 104	1e-07	25/25 (100%)
201229_s_at	70	253	CB549582.1	Probe Seq: 1 gagtccggacccaggaagaagctgt 25	EST Seq: 92 gagtccggacccaggaagaagctgt 116	1e-07	25/25 (100%)
201229_s_at	126	1	CB549582.1	Probe Seq: 1 ccggacccaggaagaagctgtttga 25	EST Seq: 96 ccggacccaggaagaagctgtttga 120	1e-07	25/25 (100%)
201229_s_at	388	53	CB549582.1	Probe Seq: 1 agctgtttgaataccagcaggctca 25	EST Seq: 111 agctgtttgaataccagcaggctca 135	1e-07	25/25 (100%)
201229_s_at	115	353	CB549582.1	Probe Seq: 1 tggaggctgagatcgaaaacctctc 25	EST Seq: 138 tggaggctgagatcgaaaacctctc 162	1e-07	25/25 (100%)
201229_s_at	100	345	CB549582.1	Probe Seq: 1 ggctgagatcgaaaacctctcatgg 25	EST Seq: 142 ggctgagatcgaaaacctctcatgg 166	1e-07	25/25 (100%)
201231_s_at	50	323	CB554400.1	Probe Seq: 1 ggcccaggccaatggttggggcgt 24	EST Seq: 23 ggcccaggccantggttggggcgt 46	3e-05	23/24 (95%)
201231_s_at	116	109	CB555087.1	Probe Seq: 1 caatggttggggcgtcatggtgtct 25	EST Seq: 289 caatggttggggcgtcatggtgtct 313	1e-07	25/25 (100%)
201231_s_at	203	241	CB555087.1	Probe Seq: 1 gactgaagataccttcatcgctgac 25	EST Seq: 328 gactgaagataccttcattgctgac 352	3e-05	24/25 (96%)
201231_s_at	142	137	CB555087.1	Probe Seq: 1 cttcatcgctgacctggttgtgggg 25	EST Seq: 340 cttcattgctgacctggttgtgggg 364	3e-05	24/25 (96%)
201231_s_at	263	73	CB555087.1	Probe Seq: 1 acaaccagctcctcagaattgaaga 25	EST Seq: 423 acaaccagctcctcagaattgaaga 447	1e-07	25/25 (100%)
201231_s_at	303	193	CB555087.1	Probe Seq: 1 gctaagtttgccggcaggaacttca 25	EST Seq: 464 gctaagtttgccggcaggaacttca 488	1e-07	25/25 (100%)
201231_s_at	362	187	CB555087.1	Probe Seq: 1 gccggcaggaacttcagaaacccc 24	EST Seq: 473 gccggcaggaacttcagaaacccc 496	5e-07	24/24 (100%)
201231_s_at	410	439	CB555087.1	Probe Seq: 1 ttgcaggggtccctgctagttagcg 25	EST Seq: 600 ttgcaggggtccctgctagttagcg 624	1e-07	25/25 (100%)
201231_s_at	95	67	CB554400.1	Probe Seq: 1 actttccaccaagtgtctagagtca 25	EST Seq: 499 actttccaccaagtgtctggagtca 523	3e-05	24/25 (96%)
201231_s_at	242	107	CB554400.1	Probe Seq: 1 caagtgtctagagtcatgtgagcct 25	EST Seq: 508 caagtgtctggagtcatgtgagcct 532	3e-05	24/25 (96%)
201236_s_at	409	161	CB550707.1	Probe Seq: 1 ccctttcctggatttctaaactgct 25	EST Seq: 449 ccctttcctggatttcttaactgct 473	3e-05	24/25 (96%)
201236_s_at	228	425	CB550707.1	Probe Seq: 1 ttttcaactctccacattttgtatt 25	EST Seq: 540 ttttcaactctccacattttgtatt 564	1e-07	25/25 (100%)
201236_s_at	25	47	CB550707.1	Probe Seq: 3 acctgcttccagtctttattgct 25	EST Seq: 576 acctgcttccagtctttattgct 598	2e-06	23/23 (100%)
201241_at	353	283	CB552923.1	Probe Seq: 1 gtaccatgtatgtagcagccgtgga 25	EST Seq: 315 gtaccacgtatgtagcagccgtgga 339	3e-05	24/25 (96%)
201241_at	42	215	CB552923.1	Probe Seq: 1 gaacacctgaactgtaccatttctc 25	EST Seq: 526 gaacacctgaactgtaccatttctc 550	1e-07	25/25 (100%)
201242_s_at	366	83	CD767722.1	Probe Seq: 1 aactgtcatacgtatgggacctaca 25	EST Seq: 9 aactgtcatacgtatgggacctaca 33	1e-07	25/25 (100%)
201242_s_at	105	269	CD767722.1	Probe Seq: 1 gtatgggacctacacttaatctata 25	EST Seq: 20 gtatgggacctacacttaatctata 44	1e-07	25/25 (100%)
201242_s_at	17	333	CD767722.1	Probe Seq: 1 ggacctacacttaatctatatgctt 25	EST Seq: 25 ggacctacacttaatctatatgctt 49	1e-07	25/25 (100%)
201242_s_at	229	73	CD767722.1	Probe Seq: 1 acacttaatctatatgctttacact 25	EST Seq: 31 acacttaatctatatgctttacact 55	1e-07	25/25 (100%)
201242_s_at	134	15	CD767722.1	Probe Seq: 1 atatgctttacactagctttctgca 25	EST Seq: 42 atatgctttacactagctttctgca 66	1e-07	25/25 (100%)
201242_s_at	384	201	CD767722.1	Probe Seq: 1 gctttacactagctttctgcattta 25	EST Seq: 46 gctttacactagctttctgcattta 70	1e-07	25/25 (100%)
201242_s_at	300	201	CD767722.1	Probe Seq: 1 gctttctgcatttaataggttagaa 25	EST Seq: 57 gctttctgcatttaataggttagaa 81	1e-07	25/25 (100%)
201250_s_at	388	87	CB549868.1	Probe Seq: 1 aacttgtaaatacaccacctcactc 25	EST Seq: 421 aacttgtaaatacaccacctcactc 445	1e-07	25/25 (100%)
201250_s_at	181	141	CB549868.1	Probe Seq: 1 ctcactcctgttacttacctaaaca 25	EST Seq: 439 ctcactcctgttacttacctaaaca 463	1e-07	25/25 (100%)
201251_at	163	127	BQ807548.1	Probe Seq: 1 catccattaggccagcaacgcttgt 25	EST Seq: 537 catccattaggccagcaacgcttgt 561	1e-07	25/25 (100%)
201251_at	87	89	BQ807548.1	Probe Seq: 1 aacgcttgtagaactcactctgggc 25	EST Seq: 553 aacgcttgtagaactcactctgggc 577	1e-07	25/25 (100%)
201251_at	93	117	BQ807548.1	Probe Seq: 1 cactctgggctgtaacgtggcactg 25	EST Seq: 568 cactctgggctgtaatgtggcactg 592	3e-05	24/25 (96%)
201252_at	411	257	CB551932.1	Probe Seq: 1 gaggttcagaggatcctgctggagc 25	EST Seq: 189 gaggttcagaggatcctgctggagc 213	1e-07	25/25 (100%)
201252_at	18	113	CB551932.1	Probe Seq: 1 caaacagagcagacaccctggatcc 25	EST Seq: 271 caaacagagcagacaccctggatcc 295	1e-07	25/25 (100%)
201252_at	297	67	CB551932.1	Probe Seq: 1 ctacggccaggacggctggaccgta 25	EST Seq: 303 ctacggccaggacggctggaccgta 327	1e-07	25/25 (100%)
201252_at	133	171	CB551932.1	Probe Seq: 1 cctgaccgccgccagaagagattga 25	EST Seq: 345 cctgaccgccgccagaagagattga 369	1e-07	25/25 (100%)
201252_at	379	443	CB551932.1	Probe Seq: 1 ttgattttctccactatcactagca 25	EST Seq: 366 ttgattttctccactatcaccagca 390	3e-05	24/25 (96%)
201252_at	291	61	CB551932.1	Probe Seq: 1 acttggaagactatgtggcccggcc 25	EST Seq: 415 acttggaagattatgtggcccggcc 439	3e-05	24/25 (96%)
201252_at	85	325	CB551932.1	Probe Seq: 1 tggcccggccagataagatttcagg 25	EST Seq: 430 tggcccggccagataagatttcagg 454	1e-07	25/25 (100%)
201252_at	175	251	CB551932.1	Probe Seq: 1 gagagtggaatgttggctgtccgtg 25	EST Seq: 481 gagagtggaatgttggctgtccgtg 505	1e-07	25/25 (100%)
201252_at	134	149	CB551932.1	Probe Seq: 1 ctgtccgtgaaaaccgctacattgt 25	EST Seq: 497 ctgtccgtgaaaaccgctacattgt 521	1e-07	25/25 (100%)
201256_at	134	419	CB311841.1	Probe Seq: 1 tatggcttgtcagagctcattcgac 25	EST Seq: 567 tatgacttgtcagagctcattcgac 591	3e-05	24/25 (96%)
201256_at	65	95	CB311444.1	Probe Seq: 1 aagaaacggtgctttgctctgtgt 24	EST Seq: 603 aagaaatggtgctttgctctgtgt 626	0.0001	23/24 (95%)
201256_at	96	377	CB311841.1	Probe Seq: 1 tgctcctgatttccctggaggttct 25	EST Seq: 635 tgctcctgatttccctggaagttct 659	3e-05	24/25 (96%)
201257_x_at	274	83	CB553673.1	Probe Seq: 1 aaaactgcctgactaacttccatgg 25	EST Seq: 265 aaaactgcctgactaccttccatgg 289	3e-05	24/25 (96%)
201257_x_at	103	351	CB312183.1	Probe Seq: 1 tggcatggatcttacccgtgacaaa 25	EST Seq: 312 tggcatggatcctacccgtgacaaa 336	3e-05	24/25 (96%)
201257_x_at	164	61	CB230067.1	Probe Seq: 1 accgatggttacttgcttcgtctgt 25	EST Seq: 401 accgatggttacttgcttcatctgt 425	3e-05	24/25 (96%)
201257_x_at	34	387	CB551659.1	Probe Seq: 1 tcgtctgttctgtgttggttttact 25	EST Seq: 405 tcgtctgtactgtgttggttttact 429	3e-05	24/25 (96%)
201257_x_at	155	31	CB309932.1	Probe Seq: 1 aggcttgccaatctatttatcctct 25	EST Seq: 623 aggcctgccaatctatttatcctct 647	3e-05	24/25 (96%)
201257_x_at	11	227	CB308152.1	Probe Seq: 1 gaaccaccagtccaagaatctgtt 24	EST Seq: 383 gaaccaccagtccaagaatctgtt 406	5e-07	24/24 (100%)
201260_s_at	120	297	CB229872.1	Probe Seq: 1 gtcctttgttgctcatgctgtttaa 25	EST Seq: 450 gtcctttgttgctcatgctatttaa 474	3e-05	24/25 (96%)
201260_s_at	341	279	CB229872.1	Probe Seq: 2 tttaagtgcaggctgagacccagc 25	EST Seq: 470 tttaagtgcaggctgagacccagc 493	5e-07	24/24 (100%)
201260_s_at	215	123	CB229872.1	Probe Seq: 1 caggctgagacccagcctctttgta 25	EST Seq: 478 caggctgagacccagcctctttgta 502	1e-07	25/25 (100%)
201260_s_at	319	39	CB229872.1	Probe Seq: 1 agattgctttccatgtttgaaattt 25	EST Seq: 557 agattgctttccatgtttgaaattt 581	1e-07	25/25 (100%)
201267_s_at	273	281	CB554269.1	Probe Seq: 1 gtacttccttcctgtgattgggttg 25	EST Seq: 99 gtacttccttcctgtgattgggttg 123	1e-07	25/25 (100%)
201267_s_at	248	85	CB554269.1	Probe Seq: 1 aacaaagactcctatctgatcctgg 25	EST Seq: 166 aacaaagactcctatctgatcctgg 190	1e-07	25/25 (100%)
201267_s_at	428	251	CB554269.1	Probe Seq: 1 gagtatgactcgcgggtgaaggcca 25	EST Seq: 205 gagtacgactcgcgggtgaaggcca 229	3e-05	24/25 (96%)
201267_s_at	389	153	CB554269.1	Probe Seq: 1 ctggtggaggccattgtcttgccaa 25	EST Seq: 299 ctggtggaggccattgtcttgccaa 323	1e-07	25/25 (100%)
201273_s_at	361	299	CB228575.1	Probe Seq: 1 gtgactaacaagtatgctttgcctt 25	EST Seq: 125 gtgactaacaagtatgctttgcctt 149	1e-07	25/25 (100%)
201273_s_at	287	203	CB228575.1	Probe Seq: 1 gctttgccttatttccacatttaaa 25	EST Seq: 140 gctttgccttatttccacatttaaa 164	1e-07	25/25 (100%)
201274_at	436	27	CB229862.1	Probe Seq: 1 atgtctcgtccctttggagtagcat 25	EST Seq: 505 atgtctcgtccctttggagtagcat 529	1e-07	25/25 (100%)
201274_at	273	351	CB549232.1	Probe Seq: 1 tggacccatctgggacctttgtaca 25	EST Seq: 73 tggatccatctgggacctttgtaca 97	3e-05	24/25 (96%)
201274_at	437	197	CB549232.1	Probe Seq: 1 gctcgagcaattggctctgcttcag 25	EST Seq: 105 gctcgtgcaattggctctgcttcag 129	3e-05	24/25 (96%)
201274_at	408	145	CB549232.1	Probe Seq: 1 ctgcttcagagggtgcccagagctc 25	EST Seq: 121 ctgcttcagagggtgcccaaagctc 145	3e-05	24/25 (96%)
201274_at	191	245	CB549232.1	Probe Seq: 2 agctccttgcaagaactttaccac 25	EST Seq: 141 agctccttgcaagaagtttaccac 164	0.0001	23/24 (95%)
201274_at	171	227	CB549232.1	Probe Seq: 1 gaagccatcaagtcttcactcatca 25	EST Seq: 183 gaagccatcaagtcttcactcatca 207	1e-07	25/25 (100%)
201274_at	259	5	CB549232.1	Probe Seq: 1 attgagctagccacagtgcagcctg 25	EST Seq: 249 attgagctagccacagtgcagcctg 273	1e-07	25/25 (100%)
201277_s_at	143	215	CB554605.1	Probe Seq: 1 gcaagagccagcgacgtggtggcca 25	EST Seq: 449 gcaagagccagcgacgtggtggcca 473	1e-07	25/25 (100%)
201277_s_at	277	245	CB554605.1	Probe Seq: 1 gaccaactgatcgcacacatgcttt 25	EST Seq: 514 gaccaactgaccgcacacatgcttt 538	3e-05	24/25 (96%)
201277_s_at	213	349	CB554605.1	Probe Seq: 1 tggcaaactttctattgcctgtccc 25	EST Seq: 581 tggcaaactttctatggcctgtccc 605	3e-05	24/25 (96%)
201277_s_at	432	169	CB554605.1	Probe Seq: 1 cctgtcccatgtgcatcttatttaa 25	EST Seq: 598 cctgtcccatgtgcatcttatttaa 622	1e-07	25/25 (100%)
201285_at	64	209	CD766971.1	Probe Seq: 1 gcagtgctagctctgtctatataaa 25	EST Seq: 240 gcagtgctagctctgtctatataaa 264	1e-07	25/25 (100%)
201285_at	372	177	CD766971.1	Probe Seq: 1 ccacccctgagctttcaggtagaca 25	EST Seq: 470 ccacccctgagctttcaggtagaca 494	1e-07	25/25 (100%)
201288_at	180	107	CB554294.1	Probe Seq: 1 cgaggcacgtaccacaacaagtcct 25	EST Seq: 541 cgaggcacgtaccacaaaaagtcct 565	3e-05	24/25 (96%)
201288_at	69	263	CB554606.1	Probe Seq: 1 gatgacaagcaagaccacctcagct 25	EST Seq: 550 gatgacaagcacgaccacctcagct 574	3e-05	24/25 (96%)
201293_x_at	19	399	CD767504.1	Probe Seq: 1 tcagggtggtgacttcacacgccat 25	EST Seq: 234 tcagggtggtgacttcacacgccat 258	1e-07	25/25 (100%)
201293_x_at	400	339	CD767504.1	Probe Seq: 1 ggcactggtggcaagtccatctatg 25	EST Seq: 262 ggcactggtggcaagtccatctatg 286	1e-07	25/25 (100%)
201293_x_at	241	405	CD767504.1	Probe Seq: 1 taaagcatacgggtcctggcatctt 25	EST Seq: 317 taaagcatacaggtcctggcatctt 341	3e-05	24/25 (96%)
201293_x_at	421	169	CD767504.1	Probe Seq: 1 cctggcatcttgtccatggcaaatg 25	EST Seq: 331 cctggcatcttgtccatggcaaatg 355	1e-07	25/25 (100%)
201293_x_at	282	333	CD767504.1	Probe Seq: 1 ggacccaacacaaatggttcccagt 25	EST Seq: 358 ggacccaacacaaatggttcccagt 382	1e-07	25/25 (100%)
201293_x_at	206	279	CB230577.1	Probe Seq: 1 gtttttcatctgcactgccaagact 25	EST Seq: 380 gtttttcatctgccctgccaagact 404	3e-05	24/25 (96%)
201293_x_at	39	331	CD767504.1	Probe Seq: 1 ggagcgctttgggtccaggaatggc 25	EST Seq: 474 ggagcgctttgggtccaggaatggc 498	1e-07	25/25 (100%)
201293_x_at	135	393	CD767474.1	Probe Seq: 1 tcttaaccaccagatcattccttct 25	EST Seq: 151 tcttaaccaccagaccattccttct 175	3e-05	24/25 (96%)
201293_x_at	33	147	CB554772.1	Probe Seq: 1 ctcccatgcctagctggattgcaga 25	EST Seq: 647 ctcccatgcctagctggattgcaga 671	1e-07	25/25 (100%)
201312_s_at	158	345	CB230903.1	Probe Seq: 1 tggcgatcatttcccaagattggtt 25	EST Seq: 531 tggcgatcattttccaagattggtt 555	3e-05	24/25 (96%)
201312_s_at	89	437	CB230903.1	Probe Seq: 2 tgcccgtttaaaacaactcacaat 25	EST Seq: 593 tgcccgtttaaaacaactcacaat 616	5e-07	24/24 (100%)
201312_s_at	39	75	CB230903.1	Probe Seq: 1 acaactcacaatcgtaaatgctact 25	EST Seq: 605 acaactcacaatcgtaaatgctact 629	1e-07	25/25 (100%)
201312_s_at	402	99	CB230903.1	Probe Seq: 1 aatgctactattcctaagatatc 23	EST Seq: 621 aatgctactattcctaagatatc 643	2e-06	23/23 (100%)
201315_x_at	182	5	CB310812.1	Probe Seq: 1 attcgcctactccgtgaagtctagg 25	EST Seq: 312 attcgcctactccgtgaagtctagg 336	1e-07	25/25 (100%)
201315_x_at	104	223	CB310812.1	Probe Seq: 1 gaagatggttggcgacgtgaccggg 25	EST Seq: 342 gaagatggttggcgacgtgaccggg 366	1e-07	25/25 (100%)
201315_x_at	290	183	CB310812.1	Probe Seq: 1 gccaagtgcctgaacatctgggccc 25	EST Seq: 388 gccaagtgcctgaacatctcggccc 412	3e-05	24/25 (96%)
201317_s_at	228	443	CB228463.1	Probe Seq: 1 ttgtgtaccaagaacccattccta 24	EST Seq: 354 ttgtgtaccaagaacccattccta 377	5e-07	24/24 (100%)
201317_s_at	255	43	CB555844.1	Probe Seq: 1 agagagtagcttctgtgatgcaaga 25	EST Seq: 316 agagagtagcttctgtgatgcaaga 340	1e-07	25/25 (100%)
201317_s_at	265	289	CB555844.1	Probe Seq: 1 gtcaggtggtgttcgtccatttgga 25	EST Seq: 350 gtcaggtggtgttcgtccatttgga 374	1e-07	25/25 (100%)
201317_s_at	210	133	CB229704.1	Probe Seq: 1 cattcatacagccatcttaaccct 24	EST Seq: 577 cattcatacagccatcctaaccct 600	0.0001	23/24 (95%)
201317_s_at	24	275	CB548565.1	Probe Seq: 1 gttaaggattacttggctgccatag 25	EST Seq: 525 gttaaggattacttggctgccatag 549	1e-07	25/25 (100%)
201317_s_at	386	239	CB548565.1	Probe Seq: 1 gactttttgcatacttatttctaca 25	EST Seq: 632 gactttttgcatacttatttctaca 656	1e-07	25/25 (100%)
201318_s_at	446	259	CD767775.1	Probe Seq: 1 gaggaagtggatgagctgtacagag 25	EST Seq: 496 gaggaagtggatgaactgtacagag 520	3e-05	24/25 (96%)
201318_s_at	151	317	CB312145.1	Probe Seq: 1 ggggaatttcaattacatcgagttc 25	EST Seq: 572 ggggaaattcaattacatcgagttc 596	3e-05	24/25 (96%)
201318_s_at	416	157	CB310099.1	Probe Seq: 1 cgagttcacacgcatcctgaaaca 24	EST Seq: 560 cgagttcacgcgcatcctgaaaca 583	0.0001	23/24 (95%)
201322_at	388	441	CD768007.1	Probe Seq: 1 ttggatgctaccactgtactgtc 23	EST Seq: 405 ttggatgctaccactgtactgtc 427	2e-06	23/23 (100%)
201322_at	23	53	CD768007.1	Probe Seq: 1 agctgtggatcctctagactccacc 25	EST Seq: 458 agctgtggatcctctagactccacc 482	1e-07	25/25 (100%)
201322_at	39	379	CB311548.1	Probe Seq: 1 tcctgcaggactacaaatccctcca 25	EST Seq: 491 tcctgcaggactacaaatccctcca 515	1e-07	25/25 (100%)
201322_at	89	223	CD768031.1	Probe Seq: 1 gaagacaagttgaccgtgtcccgtg 25	EST Seq: 37 gaagacaagttgactgtgtcccgtg 61	3e-05	24/25 (96%)
201322_at	303	429	CD768031.1	Probe Seq: 1 ttgtctcagccattccaggttgctg 25	EST Seq: 82 ttgtctcagccattccaggttgctg 106	1e-07	25/25 (100%)
201322_at	401	223	CD768031.1	Probe Seq: 1 gaagctggtacccctgaaggagacc 25	EST Seq: 129 gaagctggtacccctgaaggagacc 153	1e-07	25/25 (100%)
201322_at	74	385	CD768031.1	Probe Seq: 1 tcgtgaggggtctttgtcctctgta 25	EST Seq: 277 tcgtgaggggtccttgtcctctgta 301	3e-05	24/25 (96%)
201330_at	236	275	CB229448.1	Probe Seq: 1 gttgaatgactacatcttctccttt 25	EST Seq: 328 gttgaatgactacatcttctccttt 352	1e-07	25/25 (100%)
201330_at	53	283	CB229448.1	Probe Seq: 1 gtatgccttcactagaatcaggtct 25	EST Seq: 397 gtatgccttcactagaatcaggtct 421	1e-07	25/25 (100%)
201330_at	375	101	CB229448.1	Probe Seq: 1 aatcaggtctattgcacgtctggcc 25	EST Seq: 412 aatcaggtctattgcacgtctggcc 436	1e-07	25/25 (100%)
201330_at	369	333	CB229448.1	Probe Seq: 1 ggaaactaggccggtgcattttacg 25	EST Seq: 507 ggaaactaggccggtgcattttacg 531	1e-07	25/25 (100%)
201330_at	158	247	CB229448.1	Probe Seq: 1 gagctggcaactgctttcacagagt 25	EST Seq: 599 gagctggcaactactttcacagagt 623	3e-05	24/25 (96%)
201339_s_at	139	277	CB312750.1	Probe Seq: 1 gttacaaaatcttcagcttcagcca 25	EST Seq: 378 gttacagaatcttcagcttcagcca 402	3e-05	24/25 (96%)
201339_s_at	259	431	CB309141.1	Probe Seq: 1 ttcagccaggcaacgctaagctct 24	EST Seq: 494 ttcaaccaggcaacgctaagctct 517	0.0001	23/24 (95%)
201339_s_at	129	29	CB228220.1	Probe Seq: 1 atgggtgtgaccaatcctgttttt 24	EST Seq: 631 atgggtgtgaccaatcctgttttt 654	5e-07	24/24 (100%)
201339_s_at	39	149	CB312750.1	Probe Seq: 1 ctgtttttcctatgctctgggtgaa 25	EST Seq: 562 ctgtttttcctgtgctctgggtgaa 586	3e-05	24/25 (96%)
201339_s_at	209	45	CB311850.1	Probe Seq: 1 agagcctgatggtatactactgctt 25	EST Seq: 64 agagcctgatggtagactactgctt 88	3e-05	24/25 (96%)
201339_s_at	229	231	CB311850.1	Probe Seq: 1 gaaacacaatgccaacagctggcca 25	EST Seq: 293 gaaacacaatgccaacagctggcca 317	1e-07	25/25 (100%)
201339_s_at	74	197	CB311850.1	Probe Seq: 1 gctggccagtaattagtgttgtgca 25	EST Seq: 310 gctggccagtaattagtgttgtgca 334	1e-07	25/25 (100%)
201351_s_at	37	259	CB229391.1	Probe Seq: 1 gaggagcttatatttggaaccgacc 25	EST Seq: 179 gaggagcttatatttggaactgacc 203	3e-05	24/25 (96%)
201351_s_at	377	415	CB229391.1	Probe Seq: 1 tattacaacaggtgcttccagtgat 25	EST Seq: 205 tattacaacaggtgcttccagtgat 229	1e-07	25/25 (100%)
201351_s_at	231	51	CB231242.1	Probe Seq: 1 agcttggagttatgacctacagtga 25	EST Seq: 30 agcttggagttatgacctacagtga 54	1e-07	25/25 (100%)
201351_s_at	423	87	CB231242.1	Probe Seq: 1 aagtccagaaacccaatctgccat 24	EST Seq: 67 aagtccagaaacccaatctgccat 90	5e-07	24/24 (100%)
201351_s_at	35	21	CB231242.1	Probe Seq: 1 atctcgcagaagctttattgaccta 25	EST Seq: 174 atcttgcagaagctttattgaccta 198	3e-05	24/25 (96%)
201351_s_at	175	89	CB231242.1	Probe Seq: 1 aactctcttgatatggatgcttgct 25	EST Seq: 264 aactctcttgatatggatgcttgct 288	1e-07	25/25 (100%)
201351_s_at	442	425	CB231242.1	Probe Seq: 1 tttcccctcattcttgatgtggtgt 25	EST Seq: 341 tttcccctcattcttgacgtggtgt 365	3e-05	24/25 (96%)
201351_s_at	365	397	CB231242.1	Probe Seq: 1 tcatttgtcacatttatccagttt 24	EST Seq: 394 tcatttgtcacatttatccagttt 417	5e-07	24/24 (100%)
201351_s_at	60	23	CB231242.1	Probe Seq: 1 atccagtttgggttattctcattat 25	EST Seq: 409 atccagttttggttattctcattat 433	3e-05	24/25 (96%)
201351_s_at	431	437	CB231242.1	Probe Seq: 1 ttctcattatgacacctattgcaaa 25	EST Seq: 424 ttctcattatgacacctaatgcaaa 448	3e-05	24/25 (96%)
201364_s_at	151	311	CB548862.1	Probe Seq: 1 gggctttgagattgtacgtccaggc 25	EST Seq: 35 gggctttgagattgtacgtccaggc 59	1e-07	25/25 (100%)
201364_s_at	89	165	CB548862.1	Probe Seq: 1 ccctctcggccagatgtgatgttca 25	EST Seq: 72 ccctctcggccagatgtgatgttca 96	1e-07	25/25 (100%)
201364_s_at	337	361	CB548862.1	Probe Seq: 1 tgttcatggtttatcccctggacca 25	EST Seq: 91 tgttcatggtttatcccctggacca 115	1e-07	25/25 (100%)
201364_s_at	104	3	CB548862.1	Probe Seq: 1 atcccctggaccagaacttgtccga 25	EST Seq: 103 atcccctggaccagaacttgtccga 127	1e-07	25/25 (100%)
201364_s_at	324	265	CB548862.1	Probe Seq: 1 gatgctttacccaagagccacagtg 25	EST Seq: 149 gatgctttgcccaagagccacagtg 173	3e-05	24/25 (96%)
201364_s_at	19	345	CB548862.1	Probe Seq: 1 ggctcctcgctgtctagggaaggac 25	EST Seq: 215 ggctcctcgctgtctagggaaggac 239	1e-07	25/25 (100%)
201364_s_at	213	365	CB548862.1	Probe Seq: 1 tgagggttgcctattgtgttctcgg 25	EST Seq: 256 tgagggttgcctattgtgttctcgg 280	1e-07	25/25 (100%)
201368_at	299	37	CB312687.1	Probe Seq: 1 agtgtttgcttattccaccagttct 25	EST Seq: 374 agtgtttgcttattccaccagttct 398	1e-07	25/25 (100%)
201368_at	38	295	CB312687.1	Probe Seq: 1 gtctcacagtgcctttggaagggcc 25	EST Seq: 455 gtctcacagtgcctttggaaaggcc 479	3e-05	24/25 (96%)
201368_at	421	371	CB312687.1	Probe Seq: 1 tgcctttggaagggcccgaacttgc 25	EST Seq: 464 tgcctttggaaaggcccgaacttgc 488	3e-05	24/25 (96%)
201368_at	262	281	CB230838.1	Probe Seq: 1 gtaggatgggttcaactgcacaaaa 25	EST Seq: 38 gtaggatgggttcaactgcacaaaa 62	1e-07	25/25 (100%)
201368_at	400	245	CB230838.1	Probe Seq: 1 gagcggtagctttagtttgtacgta 25	EST Seq: 249 gagcggtagctttagtttgtacgta 273	1e-07	25/25 (100%)
201368_at	134	51	CB230838.1	Probe Seq: 1 agcactatatgtactctctggacta 25	EST Seq: 285 agcactatatgtactctctggacta 309	1e-07	25/25 (100%)
201368_at	405	315	CB230838.1	Probe Seq: 1 ggggaatcagctcactacaaattgt 25	EST Seq: 372 ggggaatcagttcactacaaattgt 396	3e-05	24/25 (96%)
201387_s_at	285	55	CD767050.1	Probe Seq: 1 agcccatgatgccgtggcacaggaa 25	EST Seq: 93 agcccatgatgccgtggcacaggaa 117	1e-07	25/25 (100%)
201387_s_at	271	73	CD767050.1	Probe Seq: 1 acaacgtggatggccacctctatga 25	EST Seq: 167 acaacgtggatgaccacctctatga 191	3e-05	24/25 (96%)
201387_s_at	101	361	CD767050.1	Probe Seq: 2 gatggacgaatgccttttccggtg 25	EST Seq: 196 gatggacgaatgccttttccggtg 219	5e-07	24/24 (100%)
201387_s_at	189	373	CD767050.1	Probe Seq: 1 tgccttttccggtgaaccatggcgc 25	EST Seq: 206 tgccttttccggtgaaccatggcgc 230	1e-07	25/25 (100%)
201387_s_at	109	217	CD767050.1	Probe Seq: 1 gcaaggcagcctaatgctctgtggg 25	EST Seq: 329 gcaaggcagcctaattctctgtggg 353	3e-05	24/25 (96%)
201390_s_at	194	189	CB548860.1	Probe Seq: 1 gcctttcagacatcccaggtgaagc 25	EST Seq: 54 gcctttcagacatcccaggtgaagc 78	1e-07	25/25 (100%)
201390_s_at	231	143	CB548860.1	Probe Seq: 1 ctctactgccccaagtgcatggatg 25	EST Seq: 89 ctctactgccccaagtgcatggatg 113	1e-07	25/25 (100%)
201390_s_at	28	301	CB548860.1	Probe Seq: 1 gtgtacacacccaagtcatcaagac 25	EST Seq: 113 gtgtacacacccaagtcatcgagac 137	3e-05	24/25 (96%)
201390_s_at	164	237	CB548860.1	Probe Seq: 1 gacaccatcacacggatggcgccta 25	EST Seq: 135 gacaccatcacacggatggcgccta 159	1e-07	25/25 (100%)
201390_s_at	147	403	CB548860.1	Probe Seq: 1 tcacatgctcttcatggtgcatccc 25	EST Seq: 178 tcacatgctcttcatggtgcatccc 202	1e-07	25/25 (100%)
201390_s_at	33	289	CB548860.1	Probe Seq: 1 gtcaagacgattcgctgattccct 24	EST Seq: 317 gtcaagacgattcgctgattccct 340	5e-07	24/24 (100%)
201390_s_at	277	181	CB548860.1	Probe Seq: 1 ccaccctttcaggaaccctgtatgg 25	EST Seq: 374 ccaccctttcaggaaccctgtatgg 398	1e-07	25/25 (100%)
201403_s_at	210	423	CD766742.1	Probe Seq: 1 tttgtgcttctaactggtgctgcca 25	EST Seq: 76 tttgtgcttctaactggtgctgcca 100	1e-07	25/25 (100%)
201403_s_at	68	403	CD766742.1	Probe Seq: 1 taatggtggcccacctagccatcaa 25	EST Seq: 107 taatggtggcccacctagccatcaa 131	1e-07	25/25 (100%)
201403_s_at	402	55	CD766742.1	Probe Seq: 1 agccatcaatgtttccaaggcccgc 25	EST Seq: 123 agccatcaatgtttccaaggcccgc 147	1e-07	25/25 (100%)
201403_s_at	417	309	CD766742.1	Probe Seq: 1 gggcacatcttcaactgcattcagc 25	EST Seq: 199 gggcacctcttcaactgcattcagc 223	3e-05	24/25 (96%)
201403_s_at	77	111	CD766742.1	Probe Seq: 1 cacgttggaagtgtatcctcccttc 25	EST Seq: 237 cacgttggaagtgtatcctcccttc 261	1e-07	25/25 (100%)
201403_s_at	412	333	CD766742.1	Probe Seq: 1 tgttggaggtgtttaccacccgcgt 25	EST Seq: 276 tgttggaggtgtttaccacccgcgt 300	1e-07	25/25 (100%)
201403_s_at	15	343	CD766742.1	Probe Seq: 1 ggcttggcctggattgttggacgag 25	EST Seq: 316 ggcttgggctggattgttggacgag 340	3e-05	24/25 (96%)
201403_s_at	73	251	CB550126.1	Probe Seq: 1 gagaacccagcaagcgtagtcgagg 25	EST Seq: 350 gagaacccagcaaacgtagtcgagg 374	3e-05	24/25 (96%)
201403_s_at	12	341	CB550126.1	Probe Seq: 1 ggcacaactgtgtgctctgctttcc 25	EST Seq: 409 ggcacaaccgtgtgctctgctttcc 433	3e-05	24/25 (96%)
201403_s_at	289	145	CB550126.1	Probe Seq: 1 ctgctttccagcatcttggttgggt 25	EST Seq: 425 ctgctttccagcatcttggttgggt 449	1e-07	25/25 (100%)
201403_s_at	340	81	CB550126.1	Probe Seq: 1 aaacttacctggcatcagcctcata 25	EST Seq: 576 aaacttacctggcgtcagcctcata 600	3e-05	24/25 (96%)
201406_at	398	193	CB312629.1	Probe Seq: 2 cgctcacgcaagcatggttaacgt 25	EST Seq: 25 cgctctcgcaagcatggttaacgt 48	0.0001	23/24 (95%)
201406_at	419	47	CB312629.1	Probe Seq: 2 cgcaagcatggttaacgtccctaa 25	EST Seq: 31 cgcaagcatggttaacgtccctaa 54	5e-07	24/24 (100%)
201406_at	265	215	CB311279.1	Probe Seq: 1 gcaagcaccaaccccataaagtgac 25	EST Seq: 83 gcaagcaccaaccccacaaagtgac 107	3e-05	24/25 (96%)
201406_at	320	79	CB311279.1	Probe Seq: 1 aagcaccaaccccataaagtgacac 25	EST Seq: 85 aagcaccaaccccacaaagtgacac 109	3e-05	24/25 (96%)
201406_at	221	301	CB312629.1	Probe Seq: 1 gggcaaggattctctgtacgcccag 25	EST Seq: 121 gggcaaggattctctgtaggcccag 145	3e-05	24/25 (96%)
201406_at	394	269	CB312629.1	Probe Seq: 1 gattctctgtacgcccagggaaagc 25	EST Seq: 128 gattctctgtaggcccagggaaagc 152	3e-05	24/25 (96%)
201406_at	139	391	CB312629.1	Probe Seq: 1 tctctgtacgcccagggaaagcggc 25	EST Seq: 131 tctctgtaggcccagggaaagcggc 155	3e-05	24/25 (96%)
201406_at	342	291	CB312629.1	Probe Seq: 1 gtgggcaaactaagccgattttccg 25	EST Seq: 183 gtgggcaaactaagccgattttccg 207	1e-07	25/25 (100%)
201407_s_at	110	329	CB309145.1	Probe Seq: 1 ggatgtgattctaaaagcttttatt 25	EST Seq: 204 ggatgtgattctaaaagcttttatt 228	1e-07	25/25 (100%)
201407_s_at	28	79	CB309145.1	Probe Seq: 1 aaagcttttattgagcattgtcaaa 25	EST Seq: 217 aaagcttttattgagcattgtcaaa 241	1e-07	25/25 (100%)
201407_s_at	25	205	CB309145.1	Probe Seq: 1 gcattgtcaaatttgtaagcttcat 25	EST Seq: 231 gcattgtcaaatttgtaagcttcat 255	1e-07	25/25 (100%)
201407_s_at	121	289	CB309145.1	Probe Seq: 1 gtaagcttcatagggatggacatca 25	EST Seq: 245 gtaagcttcatagggatggacatca 269	1e-07	25/25 (100%)
201407_s_at	153	237	CB309145.1	Probe Seq: 1 gacatcatatctataatgcccttct 25	EST Seq: 263 gacatcatatctataatgcccttct 287	1e-07	25/25 (100%)
201407_s_at	172	103	CB309145.1	Probe Seq: 1 aatgcccttctatatgtgctaccat 25	EST Seq: 277 aatgcccttctatatgtgctaccat 301	1e-07	25/25 (100%)
201407_s_at	290	293	CB309145.1	Probe Seq: 1 gtgctaccatagatgtgacattttt 25	EST Seq: 292 gtgctaccatagatgtgacattttt 316	1e-07	25/25 (100%)
201407_s_at	164	231	CB309145.1	Probe Seq: 1 gaaacctgttaacttacattttatg 25	EST Seq: 351 gaaacctgttaacttatattttatg 375	3e-05	24/25 (96%)
201407_s_at	337	387	CB550979.1	Probe Seq: 1 tcagcacagtgcaaaagttctttaa 25	EST Seq: 103 tcagcacagtgcaaaagttctttaa 127	1e-07	25/25 (100%)
201407_s_at	106	351	CB550979.1	Probe Seq: 1 tgtagttttctcatttagtaaaagt 25	EST Seq: 180 tgtagttttctcatttagtaaaagt 204	1e-07	25/25 (100%)
201426_s_at	237	357	CB555298.1	Probe Seq: 1 tgtggatgtttccaagcctgacctc 25	EST Seq: 102 tgtggatgtttccaagcctgacctc 126	1e-07	25/25 (100%)
201426_s_at	409	377	CB550956.1	Probe Seq: 1 tgccctgcgtgacgtacgtcagc 23	EST Seq: 41 tgccctgcgtgacgtacgtcagc 63	2e-06	23/23 (100%)
201426_s_at	445	303	CB555298.1	Probe Seq: 1 gtgtggctgccaagaacctgcagga 25	EST Seq: 164 gtgtggctgccaagaacctgcagga 188	1e-07	25/25 (100%)
201426_s_at	169	367	CB552868.1	Probe Seq: 1 tgagtccctggaacgccagatgcgt 25	EST Seq: 576 tgagtccctggaacgcctgatgcgt 600	3e-05	24/25 (96%)
201426_s_at	53	251	CB554711.1	Probe Seq: 1 gagaactttgccgttgaagctgcta 25	EST Seq: 682 gagaactttgccggtgaagctgcta 706	3e-05	24/25 (96%)
201426_s_at	158	225	CB554711.1	Probe Seq: 1 gaagctgctaactaccaagacact 24	EST Seq: 697 gaagctgctaactaccaagacact 720	5e-07	24/24 (100%)
201426_s_at	85	289	CB555298.1	Probe Seq: 1 gtcaccttcgtgaataccaagacct 25	EST Seq: 464 gtcaccttcgtgaataccaagacct 488	1e-07	25/25 (100%)
201426_s_at	226	193	CB553518.1	Probe Seq: 1 gcccttgacattgagattgccacct 25	EST Seq: 546 gcccttgacattgagattgacacct 570	3e-05	24/25 (96%)
201427_s_at	124	23	CB312289.1	Probe Seq: 1 atcctgatttttactatcacacatg 25	EST Seq: 401 atccttatttttactatcacacatg 425	3e-05	24/25 (96%)
201427_s_at	334	443	CB312289.1	Probe Seq: 1 ttgtctgtctctatattgcttagta 25	EST Seq: 524 ttgtctgtctctatattgcttagta 548	1e-07	25/25 (100%)
201427_s_at	249	169	CB312289.1	Probe Seq: 1 cctgacctcctttatggttaatact 25	EST Seq: 599 cctgacctcctttacggttaatact 623	3e-05	24/25 (96%)
201427_s_at	402	305	CB312289.1	Probe Seq: 1 ggatacagtacggatttgtccaaat 25	EST Seq: 650 ggatacagtatggatttgtccaaat 674	3e-05	24/25 (96%)
201428_at	284	55	CB550191.1	Probe Seq: 1 agctggcttctgctggccaggat 23	EST Seq: 412 agctggcttctgctggccaggat 434	2e-06	23/23 (100%)
201428_at	315	303	CB550191.1	Probe Seq: 1 gtggatggacgggtttagaggggag 25	EST Seq: 635 gtggatggacgggtttggaggggag 659	3e-05	24/25 (96%)
201429_s_at	260	343	CB312727.1	Probe Seq: 3 cgacatggccaaacgtaccaaga 25	EST Seq: 23 cgacatggccaaacgtaccaaga 45	2e-06	23/23 (100%)
201429_s_at	366	349	CB312727.1	Probe Seq: 1 tggcactgtggttcctgcatgaaga 25	EST Seq: 189 tggcactgtggttgctgcatgaaga 213	3e-05	24/25 (96%)
201429_s_at	437	211	CB312727.1	Probe Seq: 1 gcactgtggttcctgcatgaagaca 25	EST Seq: 191 gcactgtggttgctgcatgaagaca 215	3e-05	24/25 (96%)
201429_s_at	377	373	CB549565.1	Probe Seq: 1 tgcatgaagacagtggctggcggtg 25	EST Seq: 139 tgcatgaagacagtggccggcggtg 163	3e-05	24/25 (96%)
201429_s_at	169	169	CB312727.1	Probe Seq: 1 ccacttccgctgtcacggtaaagtc 25	EST Seq: 244 ccacttccgctgtcacggtagagtc 268	3e-05	24/25 (96%)
201429_s_at	385	197	CB549565.1	Probe Seq: 1 gctgtcacggtaaagtccgccatca 25	EST Seq: 187 gctgtcacggtaaagtgcgccatca 211	3e-05	24/25 (96%)
201429_s_at	236	285	CB549565.1	Probe Seq: 1 gtcacggtaaagtccgccatcagaa 25	EST Seq: 190 gtcacggtaaagtgcgccatcagaa 214	3e-05	24/25 (96%)
201429_s_at	384	257	CB549565.1	Probe Seq: 1 ggtaaagtccgccatcagaagactg 25	EST Seq: 195 ggtaaagtgcgccatcagaagactg 219	3e-05	24/25 (96%)
201432_at	173	287	CB230887.1	Probe Seq: 1 gtaacccgctcatcactggatgaag 25	EST Seq: 273 gtaacccgctcgtcactggatgaag 297	3e-05	24/25 (96%)
201432_at	143	265	CB553944.1	Probe Seq: 1 gatgaagattctcctgtgctagatg 25	EST Seq: 635 gatgaagattctccggtgctagatg 659	3e-05	24/25 (96%)
201432_at	170	295	CB553944.1	Probe Seq: 3 gcaaatgcaagctagtggcttca 25	EST Seq: 661 gcaaatgcaagctagtggcttca 683	2e-06	23/23 (100%)
201432_at	96	103	CB230887.1	Probe Seq: 1 caattttaatgctatttccccaggg 25	EST Seq: 377 caattttaatgctctttccccaggg 401	3e-05	24/25 (96%)
201441_at	329	323	CB228901.1	Probe Seq: 1 ggattcagcaccatggcggaaga 23	EST Seq: 83 ggattcagcaccatggcggaaga 105	2e-06	23/23 (100%)
201441_at	373	377	CB228901.1	Probe Seq: 1 tgctggcagaactacctggacttcc 25	EST Seq: 185 tgctggcagaactacctggacttcc 209	1e-07	25/25 (100%)
201441_at	122	67	CB228901.1	Probe Seq: 1 acttccaccgctgtcagaaggcaat 25	EST Seq: 204 acttccaccgctgccagaaggcaat 228	3e-05	24/25 (96%)
201441_at	110	305	CB228901.1	Probe Seq: 1 gtgtgcgaatggtaccagcgtgtgt 25	EST Seq: 254 gtgtgcgaatggtaccagcgtgtgt 278	1e-07	25/25 (100%)
201441_at	82	213	CB228901.1	Probe Seq: 1 gcaacgggctgaaggcacgtttccc 25	EST Seq: 322 gcaacgggctgaaggcacgtttccc 346	1e-07	25/25 (100%)
201441_at	274	383	CB228901.1	Probe Seq: 1 tcccgggaagatctgaactggctg 24	EST Seq: 343 tcccgggaagatctgaactggctg 366	5e-07	24/24 (100%)
201445_at	398	393	CB312334.1	Probe Seq: 1 tcatggcgagtaccaggatgactac 25	EST Seq: 212 tcatggcgagtaccaggatgactac 236	1e-07	25/25 (100%)
201445_at	20	23	CB312334.1	Probe Seq: 1 atgactaccccagagattaccaata 25	EST Seq: 229 atgactaccccagagattaccaata 253	1e-07	25/25 (100%)
201445_at	200	7	CB312334.1	Probe Seq: 1 attcagtgagaaccaagctagcc 23	EST Seq: 319 attcagtgagaaccaagctagcc 341	2e-06	23/23 (100%)
201445_at	416	419	CB312334.1	Probe Seq: 1 tatcttgtcttcctaaaacactatt 25	EST Seq: 354 tatcttgtcttccaaaaacactatt 378	3e-05	24/25 (96%)
201445_at	235	227	CB312217.1	Probe Seq: 1 gaaaaattgccttacgtacattcct 25	EST Seq: 22 gaaaaattgccttacatacattcct 46	3e-05	24/25 (96%)
201445_at	426	393	CB312217.1	Probe Seq: 1 tcttccctcaatagttgccttttag 25	EST Seq: 63 tcttccctcagtagttgccttttag 87	3e-05	24/25 (96%)
201445_at	231	15	CB312217.1	Probe Seq: 2 tagttgccttttagtgctgtaata 25	EST Seq: 74 tagttgccttttagtgctgtaata 97	5e-07	24/24 (100%)
201445_at	165	305	CB312217.1	Probe Seq: 1 gggagtactcttgtacagccagttc 25	EST Seq: 158 gggagtactcttgtacagccagttc 182	1e-07	25/25 (100%)
201445_at	312	287	CB312217.1	Probe Seq: 1 gtacagccagttcttttatgcaaa 24	EST Seq: 170 gtacagccagttcttgtatgcaaa 193	0.0001	23/24 (95%)
201445_at	278	77	CB312217.1	Probe Seq: 3 atctatgcatttttacaatctta 25	EST Seq: 195 atctatgcatttttacaatctta 217	2e-06	23/23 (100%)
201448_at	125	415	CB554655.1	Probe Seq: 1 tagatttcttctggcttatgtttct 25	EST Seq: 372 tagatttcttctggcttatgtttct 396	1e-07	25/25 (100%)
201448_at	207	11	CB554655.1	Probe Seq: 1 attatttcctgtgcatctcatggac 25	EST Seq: 432 attatttcctgtacatctcatggac 456	3e-05	24/25 (96%)
201448_at	110	331	CB554655.1	Probe Seq: 1 ggactgcagggtaaattatttgggc 25	EST Seq: 453 ggactgcagggtaaattatttgggc 477	1e-07	25/25 (100%)
201448_at	194	381	CB554655.1	Probe Seq: 2 ccagcatattggcttattgcacaa 25	EST Seq: 540 ccagcatattggcttattgcacaa 563	5e-07	24/24 (100%)
201448_at	224	101	CB554655.1	Probe Seq: 1 aatgtacattgactactttctgaga 25	EST Seq: 571 aatgtacattgactactttttgaga 595	3e-05	24/25 (96%)
201458_s_at	345	343	CD768100.1	Probe Seq: 1 ggcctattctaggtagttccaaat 24	EST Seq: 325 ggcctattctaggtagttccaaat 348	5e-07	24/24 (100%)
201458_s_at	217	169	CD768100.1	Probe Seq: 2 ctgagatttattttatccgtgatg 25	EST Seq: 423 ctgacatttattttatccgtgatg 446	0.0001	23/24 (95%)
201458_s_at	206	271	CD767823.1	Probe Seq: 2 atttattttatccgtgatgtattt 25	EST Seq: 193 atttattttatccatgatgtattt 216	0.0001	23/24 (95%)
201458_s_at	389	101	CD767823.1	Probe Seq: 1 aattcttttgatacagagaagggtc 25	EST Seq: 223 aattcttctgatacagagaagggtc 247	3e-05	24/25 (96%)
201458_s_at	24	87	CD767823.1	Probe Seq: 1 aacttggtgtaagtctgaacccatc 25	EST Seq: 271 aacttggtgtaagtctgaacccatc 295	1e-07	25/25 (100%)
201458_s_at	112	305	CD767823.1	Probe Seq: 1 gtgtaagtctgaacccatcttttga 25	EST Seq: 277 gtgtaagtctgaacccatctgttga 301	3e-05	24/25 (96%)
201458_s_at	137	293	CD767823.1	Probe Seq: 1 gtctgaacccatcttttgaaatgta 25	EST Seq: 283 gtctgaacccatctgttgaaatgta 307	3e-05	24/25 (96%)
201458_s_at	258	283	CD767823.1	Probe Seq: 1 gtattttcttcattgcaggtccacc 25	EST Seq: 305 gtattttcttcattgcaggtccacc 329	1e-07	25/25 (100%)
201458_s_at	402	425	CD767823.1	Probe Seq: 1 tttcttcattgcaggtccacctaat 25	EST Seq: 309 tttcttcattgcaggtccacctaat 333	1e-07	25/25 (100%)
201458_s_at	310	435	CD767823.1	Probe Seq: 1 ttcattgcaggtccacctaatcatc 25	EST Seq: 313 ttcattgcaggtccacctaatcatc 337	1e-07	25/25 (100%)
201459_at	134	25	CB548897.1	Probe Seq: 1 atgagtgaggacgcctacacggtgc 25	EST Seq: 112 atgagtgaggacgcctacacggtgc 136	1e-07	25/25 (100%)
201459_at	209	367	CB548897.1	Probe Seq: 1 tgacccgcatcgggctggagacgtc 25	EST Seq: 137 tgacccgcatcgggctggagacgtc 161	1e-07	25/25 (100%)
201459_at	412	263	CB548897.1	Probe Seq: 1 gatgacatcaagcgggtctactcac 25	EST Seq: 238 gatgacatcaagcgggtctactcac 262	1e-07	25/25 (100%)
201459_at	415	165	CB548897.1	Probe Seq: 1 cccgctccacgcagtacatgaagga 25	EST Seq: 278 cccgctccacgcagtacatgaagga 302	1e-07	25/25 (100%)
201459_at	62	219	CB548897.1	Probe Seq: 1 gaaggagtaccaggacgccttcctc 25	EST Seq: 297 gaaggagtaccaggacgccttcctc 321	1e-07	25/25 (100%)
201459_at	115	113	CB548897.1	Probe Seq: 1 caaaggcgagaccatggacacctcc 25	EST Seq: 333 caaaggtgagaccatggacacctcc 357	3e-05	24/25 (96%)
201459_at	123	61	CB548897.1	Probe Seq: 1 acctcctgagttggatgtcatcccc 25	EST Seq: 352 acctcctgagctggatgtcatcccc 376	3e-05	24/25 (96%)
201460_at	201	317	CB228764.1	Probe Seq: 1 ggtcagggggagtctttgcaccaaa 25	EST Seq: 16 ggtcagggggagtctttgcaccaaa 40	1e-07	25/25 (100%)
201460_at	251	155	CB228764.1	Probe Seq: 1 ccaaagatgtcctgactttgccccc 25	EST Seq: 36 ccaaagatgtcccgactttgccccc 60	3e-05	24/25 (96%)
201460_at	172	387	CB228764.1	Probe Seq: 1 tcccccagcacagatgaggagcagc 25	EST Seq: 126 tcccccagcacagttgaggagcagc 150	3e-05	24/25 (96%)
201460_at	17	319	CB228764.1	Probe Seq: 1 ggtggcaggaatacttcacctttcc 25	EST Seq: 205 ggtggcaggaatacttcacctttcc 229	1e-07	25/25 (100%)
201460_at	110	145	CB228764.1	Probe Seq: 1 ctcccttgtctcagatggtgtgtcc 25	EST Seq: 309 ctcccttgtctcagacggtgtgtcc 333	3e-05	24/25 (96%)
201460_at	275	351	CB228764.1	Probe Seq: 1 tgtgtccagcactcgattgttgtaa 25	EST Seq: 327 tgtgtccagcactcgattgttgtaa 351	1e-07	25/25 (100%)
201463_s_at	136	111	CB554722.1	Probe Seq: 1 caaaaccattgtcatgggcgcctcc 25	EST Seq: 216 caaaaccattgtcatgggcgcctcc 240	1e-07	25/25 (100%)
201463_s_at	150	379	CB554722.1	Probe Seq: 1 tccttccgcaacacgggcgagatca 25	EST Seq: 238 tccttccgcaacacgggcgagatca 262	1e-07	25/25 (100%)
201463_s_at	114	17	CB554722.1	Probe Seq: 1 atcaaagcactggccggctgtgact 25	EST Seq: 259 atcaaagcactggccggctgtgact 283	1e-07	25/25 (100%)
201463_s_at	347	117	CB554722.1	Probe Seq: 1 cacccaagctcctgggagagctgct 25	EST Seq: 296 cacccaagctcctgggagagctgct 320	1e-07	25/25 (100%)
201463_s_at	156	101	CB554722.1	Probe Seq: 1 aatccacctggatgagaagtctttc 25	EST Seq: 387 aatccacctggatgagaagtctttc 411	1e-07	25/25 (100%)
201463_s_at	349	217	CB554722.1	Probe Seq: 1 gaagtctttccgttggttgcacaac 25	EST Seq: 402 gaagtctttccgctggttgcacaac 426	3e-05	24/25 (96%)
201463_s_at	158	291	CB554722.1	Probe Seq: 1 ggttgcacaacgaggaccagatggc 25	EST Seq: 416 ggttgcacaacgaggaccagatggc 440	1e-07	25/25 (100%)
201463_s_at	349	199	CB554722.1	Probe Seq: 1 gctctctgacgggatccgcaagttt 25	EST Seq: 450 gctctctgacgggatccgcaagttt 474	1e-07	25/25 (100%)
201463_s_at	346	167	CB554722.1	Probe Seq: 1 ccgcaagtttgccgctgatgcagtg 25	EST Seq: 465 ccgcaagtttgccgctgacgcagtg 489	3e-05	24/25 (96%)
201486_at	153	187	CB311676.1	Probe Seq: 1 gccatatgacaacaaagtctttcct 25	EST Seq: 609 gccatatgacaacgaagtctttcct 633	3e-05	24/25 (96%)
201486_at	271	381	CB311676.1	Probe Seq: 1 tccatctgtttagtactgtattgtg 25	EST Seq: 640 tccatccgtttagtactgtattgtg 664	3e-05	24/25 (96%)
201486_at	346	9	CB311676.1	Probe Seq: 1 atttgagttctatttccagacttga 25	EST Seq: 669 atttgagttctatttccatacttga 693	3e-05	24/25 (96%)
201486_at	104	351	CB311676.1	Probe Seq: 1 tggaggattttagagatgcctgaac 25	EST Seq: 699 tggaggattttagagttgcctgaac 723	3e-05	24/25 (96%)
201486_at	160	23	CB311273.1	Probe Seq: 1 atgtgaccgagctataaattttttg 25	EST Seq: 560 atgtgactgagctataaattttttg 584	3e-05	24/25 (96%)
201492_s_at	151	97	CD768056.1	Probe Seq: 1 aagtaaaccgctagcttgttgca 23	EST Seq: 117 aagtaaaccgctagcttgttgca 139	2e-06	23/23 (100%)
201492_s_at	127	131	CD768056.1	Probe Seq: 1 cttgttgcaccgtggaggccacagg 25	EST Seq: 131 cttgttgcatcgtggaggccacagg 155	3e-05	24/25 (96%)
201492_s_at	292	231	CD768056.1	Probe Seq: 1 gaaacatggaatgccagacgctggg 25	EST Seq: 160 gaaacatggaatgccaggcgctggg 184	3e-05	24/25 (96%)
201492_s_at	210	243	CD768056.1	Probe Seq: 3 cgctggggatgctggtacaagtt 25	EST Seq: 178 cgctggggatgctggtacaagtt 200	2e-06	23/23 (100%)
201492_s_at	352	73	CB230216.1	Probe Seq: 1 acaagttgtgggactgcatgctact 25	EST Seq: 195 acaagttgtgggacttcatgctact 219	3e-05	24/25 (96%)
201492_s_at	437	99	CB230216.1	Probe Seq: 2 atggatctagaacttcatcgccct 25	EST Seq: 237 atggatctagaacttcatcgccct 260	5e-07	24/24 (100%)
201492_s_at	231	145	CD768056.1	Probe Seq: 1 ctctgatcgccgatcacctctgaga 25	EST Seq: 258 ctctgatcgccgatcacttctgaga 282	3e-05	24/25 (96%)
201500_s_at	41	411	CB308955.1	Probe Seq: 1 tacaggagacctcagagctcccagc 25	EST Seq: 416 tacaggagacctcagggctcccagc 440	3e-05	24/25 (96%)
201500_s_at	247	83	CB308955.1	Probe Seq: 1 aaaagaggtccttgtcattctcacc 25	EST Seq: 486 aaaagaggtccttgtcattctcacc 510	1e-07	25/25 (100%)
201500_s_at	278	181	CB308955.1	Probe Seq: 1 ccacccttctcctgttatttaggat 25	EST Seq: 553 ccacccttctcctgtgatttaggat 577	3e-05	24/25 (96%)
201502_s_at	291	253	CB551900.1	Probe Seq: 1 gagtcagagttcacggagttcac 23	EST Seq: 46 gagtcagagttcacggagttcac 68	2e-06	23/23 (100%)
201502_s_at	442	53	CB551900.1	Probe Seq: 1 agctgccctatgatgactgtgtgtt 25	EST Seq: 447 agctgccctatgacgactgtgtgtt 471	3e-05	24/25 (96%)
201502_s_at	174	329	CB551900.1	Probe Seq: 1 ggaggccagcgtctgacgttatgag 25	EST Seq: 473 ggaggccagcgtctgacattatgag 497	3e-05	24/25 (96%)
201505_at	327	95	CB549194.1	Probe Seq: 3 gagtcagctgatgccagaaggaa 25	EST Seq: 56 gagtcagctgatgccagaaggaa 78	2e-06	23/23 (100%)
201505_at	428	259	CB549194.1	Probe Seq: 1 gatgccagaaggaaagccgaaatgc 25	EST Seq: 65 gatgccagaaggaaagctgaaatgc 89	3e-05	24/25 (96%)
201505_at	296	221	CB549194.1	Probe Seq: 1 gaagcaaaaactcttttagctcaag 25	EST Seq: 98 gaagcaaaaactcttttagctcaag 122	1e-07	25/25 (100%)
201505_at	297	213	CB549194.1	Probe Seq: 1 gcaaatagcaagctgcaactgctca 25	EST Seq: 122 gcaaacagcaagctgcaactgctca 146	3e-05	24/25 (96%)
201505_at	27	199	CB549194.1	Probe Seq: 1 gctgcaactgctcaaagatttagaa 25	EST Seq: 133 gctgcaactgctcaaagatttagaa 157	1e-07	25/25 (100%)
201505_at	315	77	CB549194.1	Probe Seq: 1 aaagctcaagaattagcaagactgg 25	EST Seq: 194 aaagctcaagaattagcaagactgg 218	1e-07	25/25 (100%)
201505_at	180	63	CB549194.1	Probe Seq: 1 actggaaggagaagtccgttcactc 25	EST Seq: 214 actggaaggagaagtccgttcactc 238	1e-07	25/25 (100%)
201505_at	26	213	CB549194.1	Probe Seq: 1 gaagtccgttcactcctaaaggata 25	EST Seq: 224 gaagtccgttcactccttaaggata 248	3e-05	24/25 (96%)
201520_s_at	373	395	CD767684.1	Probe Seq: 1 tcttctctgcattttgtccacatga 25	EST Seq: 121 tcttctctgcattttgtccacatga 145	1e-07	25/25 (100%)
201520_s_at	369	365	CD767684.1	Probe Seq: 1 tgagaggattacctttccaagccaa 25	EST Seq: 143 tgagaggattacctttccaagccaa 167	1e-07	25/25 (100%)
201520_s_at	282	403	CD767684.1	Probe Seq: 1 taaacttttttgctccactcaagcc 25	EST Seq: 182 taaactttttcgctccactcaagcc 206	3e-05	24/25 (96%)
201520_s_at	209	403	CD767684.1	Probe Seq: 1 tcaagcctgttagaatcaccatgga 25	EST Seq: 200 tcaagcctgttagaatcaccatgga 224	1e-07	25/25 (100%)
201520_s_at	86	339	CD767684.1	Probe Seq: 1 ggaatacagctccagtgggaaggcc 25	EST Seq: 222 ggaatacagctccagcgggaaggcc 246	3e-05	24/25 (96%)
201520_s_at	178	53	CD767684.1	Probe Seq: 1 agctgatgtgcactttgagacccat 25	EST Seq: 255 agctgatgtgcactttgagacccat 279	1e-07	25/25 (100%)
201520_s_at	20	259	CD767684.1	Probe Seq: 1 gaggatgctgttgcagcgatgctca 25	EST Seq: 280 gaggatgctgttgcagcaatgctca 304	3e-05	24/25 (96%)
201520_s_at	299	211	CD767684.1	Probe Seq: 1 gcagcgatgctcaaggatcggtccc 25	EST Seq: 292 gcagcaatgctcaaggatcggtccc 316	3e-05	24/25 (96%)
201520_s_at	55	321	CD767684.1	Probe Seq: 1 ggtcccacgttcatcataggtatat 25	EST Seq: 311 ggtcccacgttcatcataggtatat 335	1e-07	25/25 (100%)
201520_s_at	46	425	CD767684.1	Probe Seq: 1 tttgcacatctttcttggacttggg 25	EST Seq: 419 tttgcacatctttcttggacgtggg 443	3e-05	24/25 (96%)
201522_x_at	91	43	CB230690.1	Probe Seq: 1 agatactggcattgctcgggtacca 25	EST Seq: 196 agatactggcattgctcgggtacca 220	1e-07	25/25 (100%)
201522_x_at	131	411	CB230690.1	Probe Seq: 1 taccacttgctggagctgctggagg 25	EST Seq: 216 taccacttgctggagctgctggagg 240	1e-07	25/25 (100%)
201525_at	442	367	CB312689.1	Probe Seq: 1 tgagaatggacgctgcatccaggcc 25	EST Seq: 262 tgagaagggacgctgcatccaggcc 286	3e-05	24/25 (96%)
201525_at	43	171	CB312689.1	Probe Seq: 1 cctggccaccgactatgagaactat 25	EST Seq: 454 cctggccaccgactatgagaactat 478	1e-07	25/25 (100%)
201525_at	185	25	CB312689.1	Probe Seq: 1 atgagaactatgccctcgtgtattc 25	EST Seq: 468 atgagaactatgccctcgtgtattc 492	1e-07	25/25 (100%)
201527_at	262	259	CB231017.1	Probe Seq: 1 gaggacacggtgactggtttcctgc 25	EST Seq: 74 gaggacacggtgactggtttcctgc 98	1e-07	25/25 (100%)
201527_at	160	385	CB231017.1	Probe Seq: 1 tcctgctgggcggcataggggagct 25	EST Seq: 93 tcctgctgggcggcataggggagct 117	1e-07	25/25 (100%)
201527_at	432	223	CB231017.1	Probe Seq: 1 gaagacactttccggcaatttctaa 25	EST Seq: 179 gaagacactttccggcagtttctaa 203	3e-05	24/25 (96%)
201527_at	113	383	CB231017.1	Probe Seq: 1 tcctcatcaaccagtacatcgcaga 25	EST Seq: 225 tcctcatcaaccagtacatcgcaga 249	1e-07	25/25 (100%)
201527_at	280	145	CB231017.1	Probe Seq: 1 ctccaaggagcacccatatgacgcc 25	EST Seq: 310 ctccaaggagcacccatatgacgcc 334	1e-07	25/25 (100%)
201527_at	101	209	CB231017.1	Probe Seq: 1 gcagggccaggggcatgttcactgc 25	EST Seq: 354 gcagggccaggggcatgttcactgc 378	1e-07	25/25 (100%)
201527_at	88	343	CB231017.1	Probe Seq: 1 ggcatgttcactgccgaagacctgc 25	EST Seq: 365 ggcatgttcactgctgaagacctgc 389	3e-05	24/25 (96%)
201532_at	188	209	CB312586.1	Probe Seq: 1 gcaggtttgttggcagatgctcgtt 25	EST Seq: 282 gcaggtttgttggcagatgctcgtt 306	1e-07	25/25 (100%)
201532_at	51	265	CB552507.1	Probe Seq: 1 gatgctcgttctttagcagacatag 25	EST Seq: 283 gatgctcgttcttaagcagacatag 307	3e-05	24/25 (96%)
201532_at	243	47	CB552507.1	Probe Seq: 1 agcttccaacttcagatctaactt 24	EST Seq: 318 agcttccaactttagatctaactt 341	0.0001	23/24 (95%)
201532_at	309	267	CB552507.1	Probe Seq: 1 gatctaactttggctacaacattcc 25	EST Seq: 332 gatctaacttaggctacaacattcc 356	3e-05	24/25 (96%)
201532_at	82	211	CB552507.1	Probe Seq: 1 gcagacagagtggccatgtatgtgc 25	EST Seq: 370 gcagaccgagtggccatgtatgtgc 394	3e-05	24/25 (96%)
201532_at	359	407	CB312586.1	Probe Seq: 1 tacagtgctgttagaccttttggct 25	EST Seq: 423 tacagtgctgttagaccttttggct 447	1e-07	25/25 (100%)
201532_at	320	235	CB552507.1	Probe Seq: 1 gaccttttggctgcagtttcatgtt 25	EST Seq: 422 gacctttgggctgcagtttcatgtt 446	3e-05	24/25 (96%)
201532_at	9	427	CB552507.1	Probe Seq: 3 catacggttattggggctgtgcc 25	EST Seq: 506 catacggttattggggctgtgcc 528	2e-06	23/23 (100%)
201532_at	383	197	CB552507.1	Probe Seq: 1 gctgtgccatcggcaaagccaggca 25	EST Seq: 521 gctgtgccattggcaaagccaggca 545	3e-05	24/25 (96%)
201532_at	401	233	CB312586.1	Probe Seq: 1 gaaatgacctgccgtgatatcgtta 25	EST Seq: 597 gaaatgacctgccgtgatattgtta 621	3e-05	24/25 (96%)
201533_at	99	261	CB230481.1	Probe Seq: 1 gatggaatttagcaaaccctagcct 25	EST Seq: 407 gatggaatttatcaaaccctagcct 431	3e-05	24/25 (96%)
201533_at	218	49	CB230481.1	Probe Seq: 3 caaaccctagccttgcttgttaa 25	EST Seq: 419 caaaccctagccttgcttgttaa 441	2e-06	23/23 (100%)
201533_at	274	289	CB230481.1	Probe Seq: 1 gtaatggtactgactttgcttgctt 25	EST Seq: 465 gtaatggtactgagtttgcttgctt 489	3e-05	24/25 (96%)
201533_at	118	95	CB229299.1	Probe Seq: 1 aagtctctcgtagtgttaagttata 25	EST Seq: 542 aagtctctcgtagtgttaagttata 566	1e-07	25/25 (100%)
201533_at	192	219	CB229299.1	Probe Seq: 1 gaatactgctacagcaatttctaat 25	EST Seq: 569 gaatactgctacagcaatttctaat 593	1e-07	25/25 (100%)
201534_s_at	379	199	CB549122.1	Probe Seq: 1 gctaaaaacaatttgcacagcacta 25	EST Seq: 420 gctaaaaacaatttgcacagcacta 444	1e-07	25/25 (100%)
201534_s_at	297	373	CB549122.1	Probe Seq: 1 tgcacagcactaaagcatgagcta 24	EST Seq: 433 tgcacagcactaaagcatgagcta 456	5e-07	24/24 (100%)
201534_s_at	302	207	CB549122.1	Probe Seq: 1 gcatgagctactttcatctaaacct 25	EST Seq: 447 gcatgagctagtttcatctaaacct 471	3e-05	24/25 (96%)
201534_s_at	4	203	CB549122.1	Probe Seq: 1 gctactttcatctaaacctgtaaaa 25	EST Seq: 453 gctagtttcatctaaacctgtaaaa 477	3e-05	24/25 (96%)
201534_s_at	105	221	CB549122.1	Probe Seq: 1 gaagaaattcttcctggatgaaatt 25	EST Seq: 507 gaagaaattcttcctgggtgaaatt 531	3e-05	24/25 (96%)
201534_s_at	45	65	CB549122.1	Probe Seq: 1 acttactaagtgtcaacagccctta 25	EST Seq: 687 acttactaagtgtcaacagccctta 711	1e-07	25/25 (100%)
201534_s_at	337	37	CB549122.1	Probe Seq: 1 agtgtcaacagcccttacaaacatt 25	EST Seq: 695 agtgtcaacagcccttaaaaacatt 719	3e-05	24/25 (96%)
201546_at	357	191	CB312022.1	Probe Seq: 1 gcagcagaggttatttctccagttt 25	EST Seq: 391 gcagcagaggttatttctccagttt 415	1e-07	25/25 (100%)
201546_at	165	241	CB312022.1	Probe Seq: 1 gactggtagcccaagattgcctgtt 25	EST Seq: 418 gactggtagcccaagattgcctgtt 442	1e-07	25/25 (100%)
201546_at	373	269	CB312022.1	Probe Seq: 1 gattgcctgttggaggattccggag 25	EST Seq: 432 gattgcctgttggaggattccggag 456	1e-07	25/25 (100%)
201546_at	337	217	CB312022.1	Probe Seq: 1 gaatccacctttgacaattgtccga 25	EST Seq: 460 gaatccacctttgacaattgtccga 484	1e-07	25/25 (100%)
201546_at	166	47	CB312022.1	Probe Seq: 1 agaaaacccagatgacttcttgccc 25	EST Seq: 502 agaaaacccagatgacttcttgccc 526	1e-07	25/25 (100%)
201546_at	193	191	CB312022.1	Probe Seq: 1 gccctctgtaatgacttgtgtgaac 25	EST Seq: 523 gccctctgtaatgacttgtgtgaac 547	1e-07	25/25 (100%)
201546_at	27	47	CB312022.1	Probe Seq: 1 agagaagggcagcagtcgttccatc 25	EST Seq: 611 agagaagggcagcagtcgttccatc 635	1e-07	25/25 (100%)
201546_at	90	25	CB312022.1	Probe Seq: 1 atgcagtgtctgcctgttacagcaa 25	EST Seq: 656 atgcagtgtctgcctgttacagcaa 680	1e-07	25/25 (100%)
201553_s_at	328	275	CB311467.1	Probe Seq: 1 gttctgcgctgtgtacaatgtgaga 25	EST Seq: 13 gttctgcgctgtgtacaatgtgaga 37	1e-07	25/25 (100%)
201553_s_at	270	333	CB549492.1	Probe Seq: 1 ggaccagctcacgtaatgcattgcc 25	EST Seq: 101 ggaccggctcacgtaatgcattgcc 125	3e-05	24/25 (96%)
201553_s_at	273	201	CB549492.1	Probe Seq: 1 gctcacgtaatgcattgcctgtaac 25	EST Seq: 107 gctcacgtaatgcattgcctgtaac 131	1e-07	25/25 (100%)
201553_s_at	263	117	CB549492.1	Probe Seq: 1 cacgtaatgcattgcctgtaacaat 25	EST Seq: 110 cacgtaatgcattgcctgtaacaat 134	1e-07	25/25 (100%)
201556_s_at	186	13	BQ807643.1	Probe Seq: 1 atactggtggaaaaacctcaagatg 25	EST Seq: 316 atactggtggaaaaacctcaagatg 340	1e-07	25/25 (100%)
201556_s_at	419	263	BQ807643.1	Probe Seq: 1 gatgatgatcatcttgggagtgatt 25	EST Seq: 337 gatgatgatcatcttgggagtgatt 361	1e-07	25/25 (100%)
201556_s_at	418	129	BQ807643.1	Probe Seq: 1 catcttgggagtgatttgcgccatc 25	EST Seq: 346 catcttgggagtgatttgcgccatc 370	1e-07	25/25 (100%)
201556_s_at	398	441	BQ807643.1	Probe Seq: 1 ttgggagtgatttgcgccatcatcc 25	EST Seq: 350 ttgggagtgatttgcgccatcatcc 374	1e-07	25/25 (100%)
201556_s_at	65	253	BQ807643.1	Probe Seq: 1 gagtctgccctgcctagagaagggc 25	EST Seq: 416 gagtctgccctgcctaaagaagggc 440	3e-05	24/25 (96%)
201556_s_at	33	295	BQ807643.1	Probe Seq: 1 gtctgccctgcctagagaagggcct 25	EST Seq: 418 gtctgccctgcctaaagaagggcct 442	3e-05	24/25 (96%)
201556_s_at	111	191	BQ807643.1	Probe Seq: 1 gccctgcctagagaagggcctctcc 25	EST Seq: 422 gccctgcctaaagaagggcctctcc 446	3e-05	24/25 (96%)
201556_s_at	355	421	BQ807643.1	Probe Seq: 1 tatatatatttggtctgtttgtagt 25	EST Seq: 577 tatatatatttggtctgtttgtagt 601	1e-07	25/25 (100%)
201556_s_at	145	443	BQ807643.1	Probe Seq: 1 ttggtctgtttgtagttttattact 25	EST Seq: 586 ttggtctgtttgtagttttattact 610	1e-07	25/25 (100%)
201558_at	200	383	CB230527.1	Probe Seq: 1 tccattccactgcctgttgcagagt 25	EST Seq: 333 tccattccactgcctgttgcagagt 357	1e-07	25/25 (100%)
201558_at	176	415	CB230527.1	Probe Seq: 1 tagacgttagattgcgggcaccgcc 25	EST Seq: 391 tagacgttagattgcgggcaccgcc 415	1e-07	25/25 (100%)
201558_at	357	39	CB230527.1	Probe Seq: 1 agattgcgggcaccgccagggattt 25	EST Seq: 399 agattgcgggcaccgccagggattt 423	1e-07	25/25 (100%)
201558_at	436	61	CB230527.1	Probe Seq: 1 accgccagggattttgcagcgcttc 25	EST Seq: 410 accgccagggattttgcagtgcttc 434	3e-05	24/25 (96%)
201558_at	208	271	CB230527.1	Probe Seq: 1 gattttgcagcgcttcagtgtacgt 25	EST Seq: 419 gattttgcagtgcttcagtgtacgt 443	3e-05	24/25 (96%)
201558_at	135	209	CB230527.1	Probe Seq: 1 gcagcgcttcagtgtacgtgttaga 25	EST Seq: 425 gcagtgcttcagtgtacgtgttaga 449	3e-05	24/25 (96%)
201558_at	24	363	CB230527.1	Probe Seq: 1 tgagccccgtgctgtattttgtaa 24	EST Seq: 470 tgagccccgtgctgtattttgtaa 493	5e-07	24/24 (100%)
201560_at	104	99	CB548562.1	Probe Seq: 3 tggatcaactctaggatttaggc 25	EST Seq: 172 tggatcaactctaggatttaggc 194	2e-06	23/23 (100%)
201560_at	308	217	CB548562.1	Probe Seq: 1 gaatctctccagagttgcatgtaga 25	EST Seq: 222 gaatctctccggagttgcatgtaga 246	3e-05	24/25 (96%)
201560_at	330	101	CB548562.1	Probe Seq: 1 aatgattcaccaatttcttgcatta 25	EST Seq: 360 aatgattcatcaatttcttgcatta 384	3e-05	24/25 (96%)
201560_at	54	81	CB548562.1	Probe Seq: 1 aaactccatcctttataaatagtca 25	EST Seq: 450 aaactccatcctttataaatagtca 474	1e-07	25/25 (100%)
201560_at	117	99	CB548562.1	Probe Seq: 1 aatagtcaaggtttgggccacacaa 25	EST Seq: 467 aatagtcaaggtttgggccacacaa 491	1e-07	25/25 (100%)
201565_s_at	422	225	BM423017.1	Probe Seq: 1 gaaaaacagcctgtcggaccacagc 25	EST Seq: 48 gaaaaacagtctgtcggaccacagc 72	3e-05	24/25 (96%)
201565_s_at	262	243	CB554313.1	Probe Seq: 1 gacccgatgagcctgctatacaaca 25	EST Seq: 166 gacccgatgagcctgctgtacaaca 190	3e-05	24/25 (96%)
201565_s_at	7	167	CB554313.1	Probe Seq: 1 cccgatgagcctgctatacaacatg 25	EST Seq: 168 cccgatgagcctgctgtacaacatg 192	3e-05	24/25 (96%)
201565_s_at	170	247	CB554313.1	Probe Seq: 1 gagcctgctatacaacatgaacgac 25	EST Seq: 174 gagcctgctgtacaacatgaacgac 198	3e-05	24/25 (96%)
201565_s_at	4	419	CB554313.1	Probe Seq: 3 tacaacatgaacgactgctactc 25	EST Seq: 184 tacaacatgaacgactgctactc 206	2e-06	23/23 (100%)
201565_s_at	376	305	CB552064.1	Probe Seq: 1 gtgtggctgaataagcggtgttcat 25	EST Seq: 375 gtgtggctgagtaagcggtgttcat 399	3e-05	24/25 (96%)
201565_s_at	78	219	CB554313.1	Probe Seq: 1 gaataagcggtgttcatgatttctt 25	EST Seq: 479 gaataagcggtgttcatgacttctt 503	3e-05	24/25 (96%)
201576_s_at	311	261	CD767962.1	Probe Seq: 1 gatgaaagcctgtgtctttgaggga 25	EST Seq: 185 gatgaaagcctgtgactttgaggga 209	3e-05	24/25 (96%)
201576_s_at	348	151	CD767962.1	Probe Seq: 1 ctgtcatgccacatttcactgattg 25	EST Seq: 241 ctgtcatgccacattgcactgattg 265	3e-05	24/25 (96%)
201584_s_at	345	17	CB551377.1	Probe Seq: 1 atcttcgtcaagtcagtgcagcgct 25	EST Seq: 519 atcttcgtcaagtcagtgcagcgct 543	1e-07	25/25 (100%)
201584_s_at	284	171	CB551377.1	Probe Seq: 1 cctgtcacgctatcagcagttcaa 24	EST Seq: 623 cctgtcacgctatcagcagttcaa 646	5e-07	24/24 (100%)
201588_at	333	121	CB231081.1	Probe Seq: 1 cagctgcttattactgtggcattca 25	EST Seq: 343 cagctacttattactgtggcattca 367	3e-05	24/25 (96%)
201588_at	434	401	CB231081.1	Probe Seq: 1 tcaacctaccccgatctatggattt 25	EST Seq: 446 tcaacctaccccgatctatggattt 470	1e-07	25/25 (100%)
201588_at	359	297	CB231081.1	Probe Seq: 1 gtgaaccaactcaagctctggaact 25	EST Seq: 488 gtgaaccaactcaagctctggaact 512	1e-07	25/25 (100%)
201588_at	173	95	CB231081.1	Probe Seq: 1 aagatggcattgttccacttcgtta 25	EST Seq: 533 aagatggcattgttccacttcgtta 557	1e-07	25/25 (100%)
201590_x_at	119	123	CB230095.1	Probe Seq: 1 cagaaagcgctgctgtacctgtgtg 25	EST Seq: 109 cagaaagcgctgctgtacctgtgtg 133	1e-07	25/25 (100%)
201590_x_at	165	41	CB230095.1	Probe Seq: 1 agttgcctaagcattgcctggcctt 25	EST Seq: 274 agttgcctaagcattgcctggcctt 298	1e-07	25/25 (100%)
201590_x_at	196	359	CB230095.1	Probe Seq: 1 tgtgaaacactttgcctcctgtgta 25	EST Seq: 365 tgtgaaacactttgcctcctgtgta 389	1e-07	25/25 (100%)
201597_at	195	119	CB310836.1	Probe Seq: 1 cagccaagatgctgcggaatctgct 25	EST Seq: 9 cagccaagatgctgcggaatctgct 33	1e-07	25/25 (100%)
201597_at	258	395	CB310836.1	Probe Seq: 2 catttcccaagaagcaggagtgac 25	EST Seq: 246 catttcccaagaagcaggagtgac 269	5e-07	24/24 (100%)
201597_at	133	387	CB310836.1	Probe Seq: 1 tcccagcaatcgcttggttcagttt 25	EST Seq: 278 tcccagcaatcacttggttcagttt 302	3e-05	24/25 (96%)
201597_at	285	217	CB310836.1	Probe Seq: 1 gcaatcgcttggttcagtttcattc 25	EST Seq: 283 gcaatcacttggttcagtttcattc 307	3e-05	24/25 (96%)
201597_at	423	101	CB310836.1	Probe Seq: 2 ataaccgagctcttctttggggat 25	EST Seq: 332 ataaccgagctcttctctggggat 355	0.0001	23/24 (95%)
201597_at	250	169	CB310836.1	Probe Seq: 1 ccgagctcttctttggggatcaata 25	EST Seq: 336 ccgagctcttctctggggatcaata 360	3e-05	24/25 (96%)
201597_at	336	201	CB310836.1	Probe Seq: 1 gctcttctttggggatcaatattta 25	EST Seq: 340 gctcttctctggggatcaatattta 364	3e-05	24/25 (96%)
201606_s_at	415	41	CB551299.1	Probe Seq: 1 agatggcatgcagagtgcacgcacc 25	EST Seq: 273 agatggcatgcagagtgcacgcacc 297	1e-07	25/25 (100%)
201606_s_at	16	245	CB551299.1	Probe Seq: 1 gacccagaggatgacaggacgct 23	EST Seq: 331 gacccagaggatgacaggacgct 353	2e-06	23/23 (100%)
201606_s_at	24	265	CB551299.1	Probe Seq: 1 gatgagctggctgagtacgacttag 25	EST Seq: 361 gatgagctggctgagtacgacttag 385	1e-07	25/25 (100%)
201606_s_at	245	267	CB551299.1	Probe Seq: 1 gatcaagatccttacgttactctga 25	EST Seq: 466 gatcaagatccttacgttactctga 490	1e-07	25/25 (100%)
201606_s_at	431	275	CB551299.1	Probe Seq: 1 gtttgtggccgagctgaacaggacc 25	EST Seq: 550 gtttgtggccgagctgaacaggacc 574	1e-07	25/25 (100%)
201606_s_at	10	225	CB551299.1	Probe Seq: 1 gaagactctttttatgtacaccatg 25	EST Seq: 610 gaagactctttttatgttcaccatg 634	3e-05	24/25 (96%)
201606_s_at	334	409	CB229752.1	Probe Seq: 1 tactcttgtctgcatatcctctgag 25	EST Seq: 54 tactcttgtctgcatatcctctgag 78	1e-07	25/25 (100%)
201606_s_at	306	363	CB229752.1	Probe Seq: 1 tgatcctagcccagatgattctac 24	EST Seq: 97 tgatcctagcccagatgattctac 120	5e-07	24/24 (100%)
201606_s_at	229	67	CB229752.1	Probe Seq: 1 acatgacccctgttattgaagtgtg 25	EST Seq: 144 acatgacccctgttattgaagtgtg 168	1e-07	25/25 (100%)
201606_s_at	32	311	CB229752.1	Probe Seq: 1 gggaccttgatatagtggactcttt 25	EST Seq: 168 gggaccttgatatagtggactcttt 192	1e-07	25/25 (100%)
201606_s_at	70	431	CB229752.1	Probe Seq: 1 ttagagccagtcttcacactcggaa 25	EST Seq: 191 ttagagccagtcttcacactcggaa 215	1e-07	25/25 (100%)
201616_s_at	90	133	CB229386.1	Probe Seq: 1 cttgagaccaggagacgtatccagc 25	EST Seq: 537 cttgagaccaggagatgtatccagc 561	3e-05	24/25 (96%)
201616_s_at	209	205	CB229386.1	Probe Seq: 1 gcaagcggaacctctgggaaaagca 25	EST Seq: 560 gcaagcggaacctctgggaaaagca 584	1e-07	25/25 (100%)
201616_s_at	238	385	CB229386.1	Probe Seq: 1 tctgtggataaggtcacttccccca 25	EST Seq: 586 tctgtggataaggtcacttccccca 610	1e-07	25/25 (100%)
201616_s_at	350	133	CB229386.1	Probe Seq: 1 cttcccccactaaggtttgagacag 25	EST Seq: 602 cttcccccactaaggtttgagacag 626	1e-07	25/25 (100%)
201616_s_at	81	227	CB229386.1	Probe Seq: 1 gaacccaagctcaagacgcaggacg 25	EST Seq: 636 gaacccaagctcaagacgcgggacg 660	3e-05	24/25 (96%)
201616_s_at	108	243	CB229386.1	Probe Seq: 1 gacgcaggacgagctcagttgtaga 25	EST Seq: 650 gacgcgggacgagctcagttgtaga 674	3e-05	24/25 (96%)
201619_at	233	307	CB309258.1	Probe Seq: 2 tggctggctagctagtttctacag 25	EST Seq: 701 tggctagctagctagtttctacag 724	0.0001	23/24 (95%)
201619_at	265	395	CB310169.1	Probe Seq: 1 tcttctttcttagccttacttgaat 25	EST Seq: 342 tcttctgtcttagccttacttgaat 366	3e-05	24/25 (96%)
201619_at	280	57	CB310169.1	Probe Seq: 1 agccttacttgaatcttgcctataa 25	EST Seq: 353 agccttacttgaatcttgcctataa 377	1e-07	25/25 (100%)
201619_at	133	65	CB310169.1	Probe Seq: 1 actgatcatgcatgatccctcatcc 25	EST Seq: 579 actgatcatgcatgatccctcatcc 603	1e-07	25/25 (100%)
201622_at	393	197	CB551890.1	Probe Seq: 1 gctacagccgctaaggaggggatcg 25	EST Seq: 225 gctacagccgctaaggaggggatcg 249	1e-07	25/25 (100%)
201622_at	283	263	CB551890.1	Probe Seq: 1 gatgatgggcactgctatccaca 23	EST Seq: 445 gatgatgggcactgctatccaca 467	2e-06	23/23 (100%)
201624_at	136	289	CB309947.1	Probe Seq: 1 gtaacctgctagtgcacaggctgta 25	EST Seq: 218 gtaacctgctagtgcacaggctgta 242	1e-07	25/25 (100%)
201624_at	402	299	CB309947.1	Probe Seq: 1 gtgcacaggctgtactttaggtact 25	EST Seq: 229 gtgcacaggctgtactttaggtact 253	1e-07	25/25 (100%)
201624_at	35	97	CB309947.1	Probe Seq: 1 aaggccctaaaatatcactgttatt 25	EST Seq: 280 aaggccctaaagtatcactgttatt 304	3e-05	24/25 (96%)
201624_at	336	425	CB309947.1	Probe Seq: 1 ttttctatattacaagggccccagt 25	EST Seq: 472 ttttctatattacaagggccccagt 496	1e-07	25/25 (100%)
201624_at	345	95	CB309947.1	Probe Seq: 1 aagggccccagtgttaatgtctta 24	EST Seq: 485 aagggccccagtgttaatgtctta 508	5e-07	24/24 (100%)
201634_s_at	216	313	CD767756.1	Probe Seq: 1 gggagggatgaattggggtgataga 25	EST Seq: 456 gggagggatgaattggggtgataga 480	1e-07	25/25 (100%)
201634_s_at	411	317	CD767756.1	Probe Seq: 1 ggtgatagaaccctggtgaattcag 25	EST Seq: 472 ggtgatagaaccctggtgaattcag 496	1e-07	25/25 (100%)
201634_s_at	331	299	CD767756.1	Probe Seq: 1 gtgaattcagagtaatctttcttta 25	EST Seq: 487 gtgaattcagagttatctttcttta 511	3e-05	24/25 (96%)
201634_s_at	133	113	CD767756.1	Probe Seq: 1 caaagctttcactttggtttggcac 25	EST Seq: 560 caaagctttcactttggtttggcac 584	1e-07	25/25 (100%)
201636_at	5	109	CB310600.1	Probe Seq: 1 caaccacttcttcacctgaggaaaa 25	EST Seq: 48 caaccacttcttcacctgaggaaaa 72	1e-07	25/25 (100%)
201636_at	227	261	CB310600.1	Probe Seq: 1 tagtctggaaactggtctgttttaa 25	EST Seq: 130 tagtctggaaactggtctgttttaa 154	1e-07	25/25 (100%)
201636_at	261	207	CB310600.1	Probe Seq: 1 gcagaccactggaatacatttgtta 25	EST Seq: 190 gcagaccactggaatacatttgtta 214	1e-07	25/25 (100%)
201636_at	223	209	CB310600.1	Probe Seq: 1 gcagggacactgggcgatacttggc 25	EST Seq: 224 gcagggacactgggcgatacttggc 248	1e-07	25/25 (100%)
201636_at	413	309	CB310600.1	Probe Seq: 1 gggcgatacttggcagtgactgttc 25	EST Seq: 235 gggcgatacttggcagtgactgttc 259	1e-07	25/25 (100%)
201636_at	43	241	CB310600.1	Probe Seq: 1 gactgttctaccttgaggctttgtt 25	EST Seq: 252 gactgttctaccttgaggctttgtt 276	1e-07	25/25 (100%)
201636_at	13	293	CB310600.1	Probe Seq: 1 gtcatgtccattcagacataacctg 25	EST Seq: 348 gtcatgtccattcagacataacctg 372	1e-07	25/25 (100%)
201636_at	263	277	CB310600.1	Probe Seq: 1 gttagtcttcagtagagtatctttt 25	EST Seq: 423 gttagtcttcagtagagtatctttt 447	1e-07	25/25 (100%)
201636_at	404	427	CB310600.1	Probe Seq: 1 ttttatttcggttgtttgatgtgca 25	EST Seq: 465 ttttatttcggttgtttgatgtgca 489	1e-07	25/25 (100%)
201641_at	34	53	CB554098.1	Probe Seq: 1 agcttcaggacgcgtctgcagaggt 25	EST Seq: 431 agcttcaggacgcgtctgcggaggt 455	3e-05	24/25 (96%)
201641_at	408	143	CB554098.1	Probe Seq: 1 ctctgctgcagtgagatcccaggaa 25	EST Seq: 581 ctctgctgctgtgagatcccaggaa 605	3e-05	24/25 (96%)
201647_s_at	364	301	CB311440.1	Probe Seq: 1 gtgataggaacattctggccagagg 25	EST Seq: 199 gtgataggaacattctggccagagg 223	1e-07	25/25 (100%)
201647_s_at	347	273	CB311440.1	Probe Seq: 1 gttgttgggtgctggtagctccaga 25	EST Seq: 340 gttgttgggtgctggtagctccaga 364	1e-07	25/25 (100%)
201647_s_at	254	283	CB311440.1	Probe Seq: 1 gtagctccagaattttgtgaccact 25	EST Seq: 354 gtagctccagaattttgtgaccact 378	1e-07	25/25 (100%)
201647_s_at	181	101	CB311440.1	Probe Seq: 1 aatgtctctgcatcacttgttaatg 25	EST Seq: 390 aatgtctctgcatcacttgttaatg 414	1e-07	25/25 (100%)
201647_s_at	29	323	CB311440.1	Probe Seq: 1 ggtctaacttcattcagtatgcttc 25	EST Seq: 421 ggtctaactttattcagtatgcttc 445	3e-05	24/25 (96%)
201647_s_at	23	435	CB311440.1	Probe Seq: 1 ttcattcaccgaactttgtgctcaa 25	EST Seq: 443 ttcattcaccgaactttgtgctcaa 467	1e-07	25/25 (100%)
201647_s_at	309	321	CB311440.1	Probe Seq: 1 ggtagcttcatccaatatatcattc 25	EST Seq: 553 ggtagcttcatccagtatatcattc 577	3e-05	24/25 (96%)
201652_at	434	405	CB229087.1	Probe Seq: 1 tacccaaagggctacaaacctcctg 25	EST Seq: 451 tacccaaagggctacaaacctcctg 475	1e-07	25/25 (100%)
201652_at	268	357	CB229087.1	Probe Seq: 1 tctgagtaccagactattccactta 25	EST Seq: 487 tctgagtaccagactatcccactta 511	3e-05	24/25 (96%)
201653_at	218	105	CD767809.1	Probe Seq: 1 aattactgactgtcctagtacattg 25	EST Seq: 313 aattactgactgtcctagtacattg 337	1e-07	25/25 (100%)
201653_at	139	33	CD767809.1	Probe Seq: 1 aggaacttgtagggctcattttggt 25	EST Seq: 353 aggaacttgtagggctcattttggt 377	1e-07	25/25 (100%)
201653_at	145	415	CD767809.1	Probe Seq: 1 tagctgtagatatcaggtgcttctg 25	EST Seq: 405 tagctgtagatatcaggtgcttctg 429	1e-07	25/25 (100%)
201659_s_at	367	213	CB552906.1	Probe Seq: 1 gcaaattcacttgggttacctgcct 25	EST Seq: 168 gcaaattcacttgggttacctgcct 192	1e-07	25/25 (100%)
201659_s_at	33	417	CB308251.1	Probe Seq: 1 ttgggttacctgccttgaaggaccg 25	EST Seq: 516 ttgggttacctgccttgaaagaccg 540	3e-05	24/25 (96%)
201659_s_at	14	97	CB552906.1	Probe Seq: 1 aaggcaccggccttgatgaggcaat 25	EST Seq: 235 aaggcactggccttgatgaggcaat 259	3e-05	24/25 (96%)
201659_s_at	437	237	CB552906.1	Probe Seq: 1 gacagtaattcagtccattcttctc 25	EST Seq: 289 gacagtaattcagtccattcttctc 313	1e-07	25/25 (100%)
201659_s_at	329	437	CB552906.1	Probe Seq: 1 ttctcccctgaaatgaagactacat 25	EST Seq: 309 ttctcccctgaaacgaagactacat 333	3e-05	24/25 (96%)
201659_s_at	358	303	CB552906.1	Probe Seq: 1 gtgtacttcacactactagatgtta 25	EST Seq: 354 gtgtacttcacactactagatgtta 378	1e-07	25/25 (100%)
201659_s_at	446	347	CB552906.1	Probe Seq: 1 tggcatatactgactgactgcaat 24	EST Seq: 395 tggcatatactgactgactgcaat 418	5e-07	24/24 (100%)
201659_s_at	284	425	CB552906.1	Probe Seq: 1 tttcttgctttcttgtgttaaggta 25	EST Seq: 507 tttcttgctttcttgtgttaaggta 531	1e-07	25/25 (100%)
201665_x_at	410	157	CD767904.1	Probe Seq: 1 cgcgttcgcaccaaaaccgtgaaga 25	EST Seq: 34 cgcgttcgcaccaaaaccgtgaaga 58	1e-07	25/25 (100%)
201665_x_at	381	377	CD767904.1	Probe Seq: 1 tgcgaggagatcgccattatcccca 25	EST Seq: 130 tgcgaggagatcgccattatcccca 154	1e-07	25/25 (100%)
201665_x_at	30	419	CD767904.1	Probe Seq: 1 tatccccagcaaaaagctccgcaac 25	EST Seq: 147 tatccccagcaagaagctccgcaac 171	3e-05	24/25 (96%)
201665_x_at	21	289	CD767904.1	Probe Seq: 1 gtaagaggtatctccatcaagctgc 25	EST Seq: 223 gtaagaggtatctccatcaagctgc 247	1e-07	25/25 (100%)
201665_x_at	170	203	CD767904.1	Probe Seq: 1 gcttttggacttcggcagtctgtcc 25	EST Seq: 348 gcttttggacttcggcagtctgtcc 372	1e-07	25/25 (100%)
201665_x_at	69	291	CD767904.1	Probe Seq: 1 gtcactcagcctacagttgggatga 25	EST Seq: 382 gtcactcagcctacagttgggatga 406	1e-07	25/25 (100%)
201665_x_at	425	259	CD767904.1	Probe Seq: 1 gatgaatttcaaaacgcctcgggga 25	EST Seq: 402 gatgaatttcaaaacgcctcgggga 426	1e-07	25/25 (100%)
201666_at	440	243	CB228187.1	Probe Seq: 1 gaccaccttataccagcgttatgag 25	EST Seq: 201 gaccaccttataccagcgttatgag 225	1e-07	25/25 (100%)
201666_at	75	323	CB228187.1	Probe Seq: 1 ggttccaagccttaggggatgccgc 25	EST Seq: 251 ggttccaggccttaggggatgccgc 275	3e-05	24/25 (96%)
201666_at	384	329	CB228187.1	Probe Seq: 1 ggagagtgtctgcggatacttccac 25	EST Seq: 306 ggagagtgtctgcggatacttccac 330	1e-07	25/25 (100%)
201666_at	255	295	CB228187.1	Probe Seq: 1 gtcccacaaccgcagcgaggagttt 25	EST Seq: 333 gtcccacaaccgcagcgaggagttt 357	1e-07	25/25 (100%)
201666_at	437	69	CB228187.1	Probe Seq: 1 acatcactacctgcagtttcgtggc 25	EST Seq: 392 acatcaccacctgcagtttcgtggc 416	3e-05	24/25 (96%)
201666_at	276	163	CB228187.1	Probe Seq: 1 ccctggaacagcctgagcttagctc 25	EST Seq: 418 ccctggaacagtctgagcttagctc 442	3e-05	24/25 (96%)
201666_at	435	371	CB228187.1	Probe Seq: 1 tgcacagtgtttccctgtttatcca 25	EST Seq: 487 tgcacagtgtttccctgtttatcca 511	1e-07	25/25 (100%)
201666_at	13	419	CB228187.1	Probe Seq: 1 tatccatcccctgcaaactgcagag 25	EST Seq: 506 tatccatcccctgcaaactgcagag 530	1e-07	25/25 (100%)
201666_at	223	337	CB228187.1	Probe Seq: 1 ggcactcattgcttgtggacggacc 25	EST Seq: 532 ggcactcattgcttgtggacggacc 556	1e-07	25/25 (100%)
201667_at	308	255	CB548665.1	Probe Seq: 1 gagtggactattaaatgtgcctaaa 25	EST Seq: 545 gagtggactattaaatgtgcctaaa 569	1e-07	25/25 (100%)
201667_at	70	133	CB311393.1	Probe Seq: 1 ctacggtcatgttcagcttcattgc 25	EST Seq: 12 ctacagtcatgttcagcttcattgc 36	3e-05	24/25 (96%)
201669_s_at	332	155	CB548929.1	Probe Seq: 1 cgatcatagtcttaggagttcattt 25	EST Seq: 346 cgatcatagtcttaggagttcattt 370	1e-07	25/25 (100%)
201669_s_at	309	67	CB230427.1	Probe Seq: 1 acttttcacttatctcatgttagct 25	EST Seq: 193 acttttcacttatctcgtgttagct 217	3e-05	24/25 (96%)
201669_s_at	156	419	CB230427.1	Probe Seq: 1 tatctcatgttagctgtaccagtca 25	EST Seq: 203 tatctcgtgttagctgtaccagtca 227	3e-05	24/25 (96%)
201669_s_at	1	51	CB548929.1	Probe Seq: 1 agctgtaccagtcagtgattaagta 25	EST Seq: 403 agctgtaccagtcagtgattaagta 427	1e-07	25/25 (100%)
201669_s_at	96	65	CB548929.1	Probe Seq: 1 actacaagttgtataggctttattg 25	EST Seq: 430 actacaagttgtataggctttattg 454	1e-07	25/25 (100%)
201669_s_at	56	205	CB548929.1	Probe Seq: 1 gctttattgtttattgctggtttat 25	EST Seq: 446 gctttattgtttattgctggtttat 470	1e-07	25/25 (100%)
201669_s_at	389	19	CB548929.1	Probe Seq: 1 atgtattaccagcagggtgttttta 25	EST Seq: 491 atgtattaccagcagggtgttttta 515	1e-07	25/25 (100%)
201669_s_at	394	319	CB230427.1	Probe Seq: 1 ggtgtttttaactgtgactattgt 24	EST Seq: 318 ggtgtttttaactgtgactattgt 341	5e-07	24/24 (100%)
201669_s_at	211	75	CB548929.1	Probe Seq: 1 aaatcttgatatccagaagcacatg 25	EST Seq: 538 aaatcttgatatccagaagcacatg 562	1e-07	25/25 (100%)
201669_s_at	187	23	CB548929.1	Probe Seq: 1 atgaagtttgcaactttccaccctg 25	EST Seq: 560 atgaagtttgcaactttccaccctg 584	1e-07	25/25 (100%)
201672_s_at	149	291	CB308471.1	Probe Seq: 2 tcagatgtttactgcacacctatt 25	EST Seq: 587 tcagatgtttattgcacacctatt 610	0.0001	23/24 (95%)
201672_s_at	316	65	CB308471.1	Probe Seq: 3 tgcacacctattacctattattt 25	EST Seq: 599 tgcacacctattacctattattt 621	2e-06	23/23 (100%)
201672_s_at	217	323	CB308471.1	Probe Seq: 1 ggttcaaaccaccattctgtagcca 25	EST Seq: 635 ggttcaaaccaccattctatagcca 659	3e-05	24/25 (96%)
201672_s_at	88	163	CB308471.1	Probe Seq: 1 cccatcctttgccttatctaacaaa 25	EST Seq: 660 cccatcctttgccttatctaacaaa 684	1e-07	25/25 (100%)
201696_at	390	161	CB308409.1	Probe Seq: 1 ccctcccgatctagatctaggtccc 25	EST Seq: 258 ccctcccgatctagatctaggtccc 282	1e-07	25/25 (100%)
201696_at	325	385	CB308409.1	Probe Seq: 1 tcccactcaaggtcctaactggcta 25	EST Seq: 279 tcccactcaaggtcctaactggcta 303	1e-07	25/25 (100%)
201696_at	18	115	CB308409.1	Probe Seq: 1 cacagctggaactacccgagaagtc 25	EST Seq: 308 cacagctggaactacccgagaagtc 332	1e-07	25/25 (100%)
201696_at	423	431	CB308409.1	Probe Seq: 1 ttaactcccctaatggtgtgtctat 25	EST Seq: 398 ttaactcccctaatggtgtgtctat 422	1e-07	25/25 (100%)
201696_at	330	37	CB308409.1	Probe Seq: 1 agtgcttcctctcagtaaagcctcc 25	EST Seq: 437 agtgcttcctctcagtaaagcctcc 461	1e-07	25/25 (100%)
201696_at	165	429	CB308409.1	Probe Seq: 1 ttgaaaatccccttttactcatggc 25	EST Seq: 503 ttgaaaatccccttttactcatggc 527	1e-07	25/25 (100%)
201696_at	433	109	CB308409.1	Probe Seq: 1 caaaacgccttggctttcaggcctg 25	EST Seq: 543 caaaacgccttggctttcaggcctg 567	1e-07	25/25 (100%)
201696_at	54	311	CB308409.1	Probe Seq: 1 gggagctcagtaacctggacggctc 25	EST Seq: 580 gggagctcagtaacctggacggctc 604	1e-07	25/25 (100%)
201696_at	292	333	CB308409.1	Probe Seq: 1 ggacggctctaaggctggaatgacc 25	EST Seq: 596 ggacggctctaaggctggaatgacc 620	1e-07	25/25 (100%)
201698_s_at	159	35	CB550716.1	Probe Seq: 1 agggtgaaacttcctacatccgagt 25	EST Seq: 519 agggtgaaacttcctacatccgagt 543	1e-07	25/25 (100%)
201698_s_at	181	133	CB550716.1	Probe Seq: 1 cttcctacatccgagtttatcctga 25	EST Seq: 528 cttcctacatccgagtttatcctga 552	1e-07	25/25 (100%)
201698_s_at	291	175	CB550716.1	Probe Seq: 1 cctacatccgagtttatcctgagag 25	EST Seq: 531 cctacatccgagtttatcctgagag 555	1e-07	25/25 (100%)
201698_s_at	219	69	CB550716.1	Probe Seq: 1 acatccgagtttatcctgagagaag 25	EST Seq: 534 acatccgagtttatcctgagagaag 558	1e-07	25/25 (100%)
201698_s_at	227	157	CB550716.1	Probe Seq: 1 cgagtttatcctgagagaagcacca 25	EST Seq: 539 cgagtttatcctgagagaagcacca 563	1e-07	25/25 (100%)
201698_s_at	336	49	CB550716.1	Probe Seq: 1 agaagcaccagctatggctactcac 25	EST Seq: 554 agaagcaccagctatggctactcac 578	1e-07	25/25 (100%)
201698_s_at	288	141	CB550716.1	Probe Seq: 1 cgtgactctccataccaaagcaggg 25	EST Seq: 602 cgtgactctccataccaaagcaggg 626	1e-07	25/25 (100%)
201698_s_at	105	241	CB550716.1	Probe Seq: 1 gactctccataccaaagcaggggtt 25	EST Seq: 605 gactctccataccaaagcaggggtt 629	1e-07	25/25 (100%)
201698_s_at	129	31	CB550716.1	Probe Seq: 1 aggccctactgagacaggtgatggg 25	EST Seq: 651 aggccctactgagacacgtgatggg 675	3e-05	24/25 (96%)
201701_s_at	130	15	CD767094.1	Probe Seq: 1 atcaatattaattgtgccttatttc 25	EST Seq: 32 atcaatattaattgtgccttatttc 56	1e-07	25/25 (100%)
201701_s_at	23	111	CD767094.1	Probe Seq: 1 caagcagcattaagactgaagttgg 25	EST Seq: 118 caagcagcattaagactgaagttgg 142	1e-07	25/25 (100%)
201701_s_at	61	15	CD767094.1	Probe Seq: 1 atatacacaaactcaattagcattg 25	EST Seq: 229 atatacacaaactcaattagcattg 253	1e-07	25/25 (100%)
201701_s_at	6	53	CD767094.1	Probe Seq: 1 agcattgtaatggccaaatgcattc 25	EST Seq: 247 agcattgtgatggccaaatgcattc 271	3e-05	24/25 (96%)
201701_s_at	302	239	CB549085.1	Probe Seq: 1 gactctttctgcagatactgtaaat 25	EST Seq: 575 gactctttctgcagatactgtaaat 599	1e-07	25/25 (100%)
201713_s_at	193	251	CB311661.1	Probe Seq: 1 gagaacttcagagcactatgcactg 25	EST Seq: 633 gagaacttcagagcactatgcactg 657	1e-07	25/25 (100%)
201713_s_at	242	205	CB311937.1	Probe Seq: 1 gcagcttatagctgttgtcactttt 25	EST Seq: 112 gcagcttatagctgttgtcactttt 136	1e-07	25/25 (100%)
201738_at	111	71	CB310880.1	Probe Seq: 1 acagcttaaggttcatggattctaa 25	EST Seq: 472 acagcttaaggttcatggattctaa 496	1e-07	25/25 (100%)
201738_at	261	423	CB310880.1	Probe Seq: 1 ttgttctctaaacccggtttggctg 25	EST Seq: 535 ttgttctctaaaccgggtttggctg 559	3e-05	24/25 (96%)
201738_at	86	201	CD768051.1	Probe Seq: 1 gctgccttgtgaaatgattccctgc 25	EST Seq: 5 gctgccttgtgaaatgattgcctgc 29	3e-05	24/25 (96%)
201738_at	145	273	CD768051.1	Probe Seq: 1 gattccctgcagtaaacggactttt 25	EST Seq: 20 gattgcctgcagtaaacggactttt 44	3e-05	24/25 (96%)
201738_at	93	19	CD768051.1	Probe Seq: 1 atcattcaaacttccattcacatct 25	EST Seq: 55 atcattcaaacttgcattcacatct 79	3e-05	24/25 (96%)
201738_at	402	87	CD768051.1	Probe Seq: 1 aacttccattcacatctgcatgatt 25	EST Seq: 63 aacttgcattcacatctgcatgatt 87	3e-05	24/25 (96%)
201738_at	364	439	CD768051.1	Probe Seq: 3 gtctttacatgtttccaatggaa 25	EST Seq: 162 gtctttacatgtttccaatggaa 184	2e-06	23/23 (100%)
201738_at	215	397	CD768051.1	Probe Seq: 1 tcagtttattacgtttcacttgatt 25	EST Seq: 206 tcagtttattacgtttcacttgatt 230	1e-07	25/25 (100%)
201738_at	359	81	CD768051.1	Probe Seq: 1 aaaccatgtacgttgcagcttaaca 25	EST Seq: 250 aaaccatgtacgttgcagcttaaca 274	1e-07	25/25 (100%)
201739_at	70	235	CB229798.1	Probe Seq: 1 gacacttgcaggacactacaacgtg 25	EST Seq: 482 gacacttgcaggacactacaacgtg 506	1e-07	25/25 (100%)
201739_at	346	111	CB229798.1	Probe Seq: 1 caacgtgggacattgtttgtttctt 25	EST Seq: 500 caacgtgggacattgtttgtttctt 524	1e-07	25/25 (100%)
201739_at	190	399	CB229798.1	Probe Seq: 1 ttatggaccaatgccccagttgtca 25	EST Seq: 672 ttatggaccaatgccccagttgtca 696	1e-07	25/25 (100%)
201739_at	396	41	CB229798.1	Probe Seq: 1 agttgtcagtcagagccgttggtgt 25	EST Seq: 689 agttgtcagtcagagccgttggtgt 713	1e-07	25/25 (100%)
201746_at	120	263	CB554266.1	Probe Seq: 1 gatgatctggatccaccaagacttg 25	EST Seq: 484 gatgatctggatccaccaagacttg 508	1e-07	25/25 (100%)
201746_at	206	381	CB554266.1	Probe Seq: 1 tccaccaagacttgttttatgctca 25	EST Seq: 495 tccaccaagacttgttttatgctca 519	1e-07	25/25 (100%)
201746_at	2	431	CB554266.1	Probe Seq: 1 ttatgctcagggtcaatttctttt 24	EST Seq: 511 ttatgctcagggtcaatttctttt 534	5e-07	24/24 (100%)
201754_at	11	257	CD767168.1	Probe Seq: 1 gaggttagcatacgtatcaaggaca 25	EST Seq: 45 gaggttggcatacgtatcaaggaca 69	3e-05	24/25 (96%)
201754_at	227	185	CD767168.1	Probe Seq: 1 gccaaaacctcggatgcgtggcctt 25	EST Seq: 96 gccaaaacctcagatgcgtggcctt 120	3e-05	24/25 (96%)
201758_at	11	265	CB555569.1	Probe Seq: 1 gatgaagttatcattcccacagctc 25	EST Seq: 467 gatgaagttatcattcccacagctc 491	1e-07	25/25 (100%)
201758_at	43	71	CB555569.1	Probe Seq: 1 acagctcccttatacaaacagatcc 25	EST Seq: 485 acagctcccttatacaaacagatcc 509	1e-07	25/25 (100%)
201758_at	415	243	CB555569.1	Probe Seq: 1 gacctggatgtcttcctgaagcatg 25	EST Seq: 587 gacctggatgtcttcctgaagcatg 611	1e-07	25/25 (100%)
201758_at	11	151	CB555569.1	Probe Seq: 1 ctgaagcatgtacgtcttctgtccc 25	EST Seq: 602 ctgaagcatgtacgtcttctgtccc 626	1e-07	25/25 (100%)
201758_at	198	289	CB555569.1	Probe Seq: 1 gtcttctgtcccgtaaacagttcca 25	EST Seq: 615 gtcttctgtcccgtaaacagttcca 639	1e-07	25/25 (100%)
201758_at	313	81	CB555569.1	Probe Seq: 1 aacagttccagctgagggcactaat 25	EST Seq: 630 aacagttccagctgagggcactaat 654	1e-07	25/25 (100%)
201758_at	277	233	CB555569.1	Probe Seq: 1 gaaagactgccggtctcagtgacct 25	EST Seq: 666 gaaagactgccggtctcagtgacct 690	1e-07	25/25 (100%)
201758_at	376	293	CB555569.1	Probe Seq: 1 gtctcagtgacctctactgacttct 25	EST Seq: 678 gtctcagtgacctctactgacttct 702	1e-07	25/25 (100%)
201758_at	169	65	CB555569.1	Probe Seq: 1 actgacttctctgataccagctgga 25	EST Seq: 693 actgacttctctgataccagctgga 717	1e-07	25/25 (100%)
201760_s_at	315	327	CB310044.1	Probe Seq: 1 ggatgtattcttaaaccgcatgact 25	EST Seq: 342 ggatgtattcttaaactgcatgact 366	3e-05	24/25 (96%)
201760_s_at	269	261	CB308810.1	Probe Seq: 2 atggctactgagttatcagtggcc 25	EST Seq: 306 atggctactgagttatcagtggcc 329	5e-07	24/24 (100%)
201760_s_at	339	87	CB310044.1	Probe Seq: 1 aactgtgtttttctcgattatctaa 25	EST Seq: 467 aactatgtttttctcgattatctaa 491	3e-05	24/25 (96%)
201760_s_at	374	25	CB310044.1	Probe Seq: 1 atgactttagctgatactcttatgt 25	EST Seq: 557 atgactttagctgatacttttatgt 581	3e-05	24/25 (96%)
201760_s_at	189	27	CB310044.1	Probe Seq: 1 atgtacgagatctgtctctgctgtt 25	EST Seq: 578 atgtacaagatctgtctctgctgtt 602	3e-05	24/25 (96%)
201760_s_at	273	399	CB310044.1	Probe Seq: 1 tcagctggtttcaactctactgcg 24	EST Seq: 620 tcagctggtttcaactctactgcg 643	5e-07	24/24 (100%)
201760_s_at	109	191	CB310044.1	Probe Seq: 1 gctccttaaaagtactgttctcctt 25	EST Seq: 655 gctccttaaaagtactgttctcctt 679	1e-07	25/25 (100%)
201760_s_at	74	363	CB310044.1	Probe Seq: 1 tgttctccttcagtggcatgtagtt 25	EST Seq: 670 tgttctccttcagtggcatgtagtt 694	1e-07	25/25 (100%)
201762_s_at	192	315	CB554410.1	Probe Seq: 1 ggggtagcaatccaggagaaggtgc 25	EST Seq: 443 ggggtagcaatccaggagaaggtgc 467	1e-07	25/25 (100%)
201762_s_at	148	251	CB554410.1	Probe Seq: 1 gagagggtgaatgccgtcaagacca 25	EST Seq: 470 gagagggtgaatgccgtcaagacca 494	1e-07	25/25 (100%)
201762_s_at	252	223	CB554410.1	Probe Seq: 1 gaagctttccagacaaccatttcca 25	EST Seq: 500 gaagctttccagacaaccatttcca 524	1e-07	25/25 (100%)
201762_s_at	410	231	CB554410.1	Probe Seq: 1 gacaaccatttccaagtacttctca 25	EST Seq: 511 gacaaccatttccaagtacttctca 535	1e-07	25/25 (100%)
201762_s_at	357	345	CB554410.1	Probe Seq: 1 ggcctccaaggagactcatgtaatg 25	EST Seq: 559 ggcctccaaggagactcatgtaatg 583	1e-07	25/25 (100%)
201762_s_at	3	101	CB554410.1	Probe Seq: 1 aatggattaccgggccttggtgcat 25	EST Seq: 580 aatggattaccgggccttggtgcat 604	1e-07	25/25 (100%)
201762_s_at	425	187	CB554410.1	Probe Seq: 1 gccttggtgcatgagcgagatgagg 25	EST Seq: 593 gccttggtgcatgagcgagatgagg 617	1e-07	25/25 (100%)
201762_s_at	201	417	CB554410.1	Probe Seq: 1 tatggggagctcagggccatggtgc 25	EST Seq: 623 tatggggagctcagggccatggtgc 647	1e-07	25/25 (100%)
201762_s_at	350	309	CB554410.1	Probe Seq: 1 gggccttctatgctgagctttatca 25	EST Seq: 657 gggccttctatgccgagctttatca 681	3e-05	24/25 (96%)
201762_s_at	335	137	CB554410.1	Probe Seq: 1 ctttatcatatcatcagcagcaacc 25	EST Seq: 674 ctttatcatatcatcagcagcaacc 698	1e-07	25/25 (100%)
201772_at	214	207	CB553770.1	Probe Seq: 1 gaagcccattaattgggttccccat 25	EST Seq: 258 gaagcccattaattgggttccccat 282	1e-07	25/25 (100%)
201772_at	204	431	CB553770.1	Probe Seq: 1 ttccccattaaatcgtttacataca 25	EST Seq: 275 ttccccattaaatcgtttacataca 299	1e-07	25/25 (100%)
201772_at	391	133	CB553770.1	Probe Seq: 1 cttgtaaagttcatgtctttcaccc 25	EST Seq: 338 cttgtaaagttcatgtctttcaccc 362	1e-07	25/25 (100%)
201772_at	355	293	CB553770.1	Probe Seq: 1 gtctttcacccagatatatcaaatg 25	EST Seq: 352 gtctttcacccagatatatcaaatg 376	1e-07	25/25 (100%)
201772_at	131	245	CB553770.1	Probe Seq: 1 gaccagtgtgacttcattagataac 25	EST Seq: 386 gaccagtgtgacttcattagataac 410	1e-07	25/25 (100%)
201772_at	37	421	CB553770.1	Probe Seq: 1 tttgttgacctaatgtaacccttgt 25	EST Seq: 484 tttgttgacctaatgtaacccttgt 508	1e-07	25/25 (100%)
201783_s_at	129	55	CD766985.1	Probe Seq: 1 aagcattaacttctctggaaagggg 25	EST Seq: 32 aagcattaacttctctggaaagggg 56	1e-07	25/25 (100%)
201783_s_at	261	325	CD766985.1	Probe Seq: 2 gaggtaaggcctttgagcccaca 24	EST Seq: 182 gaggtaaggcctttgagcccaca 204	2e-06	23/23 (100%)
201783_s_at	361	151	CD766985.1	Probe Seq: 1 ctgtgcctaacaccagcgtttgagg 25	EST Seq: 297 ctgtgcctaacaccagcatttgagg 321	3e-05	24/25 (96%)
201783_s_at	67	81	CD766985.1	Probe Seq: 2 aagcacttggactcttgctctttc 25	EST Seq: 557 aagcacttggactcttgctctttc 580	5e-07	24/24 (100%)
201784_s_at	93	283	CD767008.1	Probe Seq: 1 gtatggacagtaaattatcaggaag 25	EST Seq: 362 gtatggacagtaaattgtcaggaag 386	3e-05	24/25 (96%)
201784_s_at	320	299	CD767008.1	Probe Seq: 1 gtgaggtagaagaccatgatggaga 25	EST Seq: 416 gtgaggtagaagatcatgatggaga 440	3e-05	24/25 (96%)
201784_s_at	194	77	CB552167.1	Probe Seq: 1 aaatccagtggttcataactcccaa 25	EST Seq: 600 aaatccagtggttcataactcccaa 624	1e-07	25/25 (100%)
201784_s_at	345	179	CB552167.1	Probe Seq: 1 ccagtggttcataactcccaaacgc 25	EST Seq: 604 ccagtggttcataactcccaaacgc 628	1e-07	25/25 (100%)
201784_s_at	30	131	CB552167.1	Probe Seq: 1 cataactcccaaacgcttagtcttt 25	EST Seq: 613 cataactcccaaacgcttagtcttt 637	1e-07	25/25 (100%)
201784_s_at	207	143	CB552167.1	Probe Seq: 1 ctcccaaacgcttagtctttgtatt 25	EST Seq: 618 ctcccaaacgcttagtctttgtatt 642	1e-07	25/25 (100%)
201784_s_at	377	439	CB229162.1	Probe Seq: 1 ttgctttcaaatgccatgggttaca 25	EST Seq: 243 ttgctttcaaatgccatgggttaca 267	1e-07	25/25 (100%)
201784_s_at	90	107	CB229162.1	Probe Seq: 1 caaatgccatgggttacacttttat 25	EST Seq: 250 caaatgccatgggttacacttttat 274	1e-07	25/25 (100%)
201784_s_at	54	315	CB229162.1	Probe Seq: 1 gggttacacttttatgggcatgact 25	EST Seq: 260 gggttacacttttatgggcatgact 284	1e-07	25/25 (100%)
201784_s_at	331	19	CB229162.1	Probe Seq: 1 acttttatgggcatgactataacca 25	EST Seq: 267 acttttatgggcatgactataacca 291	1e-07	25/25 (100%)
201786_s_at	143	127	CB549607.1	Probe Seq: 3 ggctctcacaagatcagaacccc 25	EST Seq: 126 ggctctcacaagatcagaacccc 148	2e-06	23/23 (100%)
201786_s_at	322	335	CB549607.1	Probe Seq: 1 ggaagagagcgaggcatccctgaat 25	EST Seq: 203 ggaagagcgcgaggcatccctgaat 227	3e-05	24/25 (96%)
201786_s_at	396	441	CB549607.1	Probe Seq: 1 ttgtctgaactgtggctactgtgca 25	EST Seq: 417 ttgtctgaactgtggctactgtgca 441	1e-07	25/25 (100%)
201786_s_at	251	195	CB549607.1	Probe Seq: 1 gctgtttcctttactcacattgaag 25	EST Seq: 482 gctgtttcctttactcacattgaag 506	1e-07	25/25 (100%)
201786_s_at	66	27	CB549607.1	Probe Seq: 1 atgattctgcttttatgtgtccctt 25	EST Seq: 612 atgattccgcttttatgtgtccctt 636	3e-05	24/25 (96%)
201798_s_at	138	343	CB229159.1	Probe Seq: 1 ggcttcatttcaagagtcatccagc 25	EST Seq: 565 ggcttcatttcaagagtcatccagc 589	1e-07	25/25 (100%)
201798_s_at	235	217	CB229159.1	Probe Seq: 1 gcaatgagagaatcctgcctctgt 24	EST Seq: 588 gcaatgagagaatcctgcctctgt 611	5e-07	24/24 (100%)
201798_s_at	434	9	CB229159.1	Probe Seq: 1 attttgtgtctgagaccacacccca 25	EST Seq: 630 attttgtgtctgagaccacacccca 654	1e-07	25/25 (100%)
201798_s_at	121	245	CB229159.1	Probe Seq: 1 gagccccattgattcccagagggtc 25	EST Seq: 678 gagccccattgattcccagagggtc 702	1e-07	25/25 (100%)
201810_s_at	115	39	CB553336.1	Probe Seq: 1 agtaagagccaaagcagcacctccc 25	EST Seq: 118 agtaagagccaaagcaacacctccc 142	3e-05	24/25 (96%)
201810_s_at	44	55	CB553336.1	Probe Seq: 1 agctctccctacagtgctcaaaggg 25	EST Seq: 176 agctctccctccagtgctcaaaggg 200	3e-05	24/25 (96%)
201810_s_at	321	163	CB553336.1	Probe Seq: 1 ccctggccgatgtgcatatcaacat 25	EST Seq: 258 ccctggcccatgtgcatatcaacat 282	3e-05	24/25 (96%)
201812_s_at	323	169	CD767808.1	Probe Seq: 1 ccgtcgccatggtgaagctgagcaa 25	EST Seq: 11 ccgtcgctatggtgaagctgagcaa 35	3e-05	24/25 (96%)
201812_s_at	339	261	CD767808.1	Probe Seq: 1 gaggccaagcagagactacagcagc 25	EST Seq: 37 gaggccaagcagagactgcagcagc 61	3e-05	24/25 (96%)
201812_s_at	20	273	CD767808.1	Probe Seq: 1 gtttgccattcgctggggctttatc 25	EST Seq: 78 gtttgccatccgctggggctttatc 102	3e-05	24/25 (96%)
201812_s_at	64	205	CD767808.1	Probe Seq: 1 gctttatccctcttgtgatttacct 25	EST Seq: 95 gctttatccctcttgtgatttacct 119	1e-07	25/25 (100%)
201812_s_at	21	43	CD767808.1	Probe Seq: 1 agaggggtgcagatcccggaatgcc 25	EST Seq: 128 agaggggtgcagatcctggaatgcc 152	3e-05	24/25 (96%)
201812_s_at	418	337	CD767808.1	Probe Seq: 1 ggaatgcctgaaccaactgttttga 25	EST Seq: 145 ggaatgcctgagccaactgttttga 169	3e-05	24/25 (96%)
201812_s_at	253	65	CD767808.1	Probe Seq: 1 actgttttgagcctactttggggat 25	EST Seq: 160 actgttttgagcctactttggggat 184	1e-07	25/25 (100%)
201812_s_at	198	329	CD767808.1	Probe Seq: 1 ggaggcaatcagcggacagcatgga 25	EST Seq: 211 ggaggcaatcagcggacagcatgga 235	1e-07	25/25 (100%)
201812_s_at	416	309	CD767808.1	Probe Seq: 1 gggacatcattcagtcactagttgg 25	EST Seq: 265 gggacatcgttcagtcactagttgg 289	3e-05	24/25 (96%)
201812_s_at	10	41	CD767808.1	Probe Seq: 1 agttggatggcacaaggctcttcac 25	EST Seq: 284 agttggatggcacaaggctcttcac 308	1e-07	25/25 (100%)
201812_s_at	66	109	CD767808.1	Probe Seq: 1 caaggctcttcacagacgcatctgt 25	EST Seq: 296 caaggctcttcacagatgcatctgt 320	3e-05	24/25 (96%)
201816_s_at	328	279	CD767167.1	Probe Seq: 1 gttttaactcactctcatttgtaag 25	EST Seq: 222 gttttaactcactctcatttgtaag 246	1e-07	25/25 (100%)
201816_s_at	29	117	CD767167.1	Probe Seq: 1 cactctcatttgtaagcagtccaca 25	EST Seq: 231 cactctcatttgtaagcagtccaca 255	1e-07	25/25 (100%)
201816_s_at	366	91	CD767167.1	Probe Seq: 1 aagcagtccacatagtagacaatgg 25	EST Seq: 244 aagcagtccacatagtagacaatgg 268	1e-07	25/25 (100%)
201816_s_at	148	285	CD767167.1	Probe Seq: 1 gtagacaatgggttttccaagctgg 25	EST Seq: 258 gtagacaatgggttttccaagctgg 282	1e-07	25/25 (100%)
201816_s_at	251	13	CD767167.1	Probe Seq: 1 ataacaaaacaagtagctctaggaa 25	EST Seq: 436 ataacaaaacaagtagcactaggaa 460	3e-05	24/25 (96%)
201816_s_at	119	289	CD767167.1	Probe Seq: 1 gtaaacgatcatttgtgacctcaga 25	EST Seq: 476 gtaaacgatcatttgtgacctcaga 500	1e-07	25/25 (100%)
201816_s_at	261	63	CD767167.1	Probe Seq: 1 acgatcatttgtgacctcagacact 25	EST Seq: 480 acgatcatttgtgacctcagacact 504	1e-07	25/25 (100%)
201816_s_at	369	441	CB310806.1	Probe Seq: 1 ttgtctagctgtttgatttcatt 23	EST Seq: 406 ttgtctagctgtttgatttcatt 428	2e-06	23/23 (100%)
201816_s_at	321	413	CB310806.1	Probe Seq: 1 taccatgtgaaagtcctgttgaaat 25	EST Seq: 460 taccatgtgaaagtcctgttgaaat 484	1e-07	25/25 (100%)
201845_s_at	85	369	CB309335.1	Probe Seq: 1 tgaacagtttttaatgcgcaagcag 25	EST Seq: 405 tgaacagtttttaatgcgcaagcag 429	1e-07	25/25 (100%)
201845_s_at	71	193	CB309335.1	Probe Seq: 1 gcgcaagcagttctgttcttgtgta 25	EST Seq: 420 gcgcaagcagttctattcttgtgta 444	3e-05	24/25 (96%)
201845_s_at	194	393	CB309335.1	Probe Seq: 1 tcttgtgtatgacttgtaaccttaa 25	EST Seq: 436 tcttgtgtatgacttgtaaccttaa 460	1e-07	25/25 (100%)
201845_s_at	220	259	CB309335.1	Probe Seq: 1 gatggttacattatttccttagctt 25	EST Seq: 474 gatggttacattatttccttagctt 498	1e-07	25/25 (100%)
201845_s_at	335	5	CB309335.1	Probe Seq: 1 attatttccttagctttgtttgttg 25	EST Seq: 483 attatttccttagctttgtttgttg 507	1e-07	25/25 (100%)
201850_at	238	349	CB553445.1	Probe Seq: 1 tggccatccgggacagtgagcgaca 25	EST Seq: 606 tggccatccgggacagtgagcgaca 630	1e-07	25/25 (100%)
201850_at	359	245	CB553445.1	Probe Seq: 1 gagcgacagggcaaggcccaggtgg 25	EST Seq: 623 gagcgacagggcaaggcccacgtgg 647	3e-05	24/25 (96%)
201850_at	377	375	CB553445.1	Probe Seq: 1 tgctgagatgatccaggtcctgggc 25	EST Seq: 673 tgctgagatgatccacgtcctgggc 697	3e-05	24/25 (96%)
201859_at	86	197	CB553369.1	Probe Seq: 1 gctgttatctatcttattgttcttg 25	EST Seq: 296 gctgttatctatcttattgttcttg 320	1e-07	25/25 (100%)
201859_at	301	397	CB553369.1	Probe Seq: 1 tagattcccatggccataaaatggc 25	EST Seq: 375 tagattcccatggccataaaatggc 399	1e-07	25/25 (100%)
201876_at	203	247	CB548604.1	Probe Seq: 1 gagccttgtattgtgaactctaaat 25	EST Seq: 102 gagccttgtattgtgaactctaaat 126	1e-07	25/25 (100%)
201876_at	7	369	CB548604.1	Probe Seq: 1 tgaactctaaattgtacttttggca 25	EST Seq: 115 tgaactctaaattgtacttttggca 139	1e-07	25/25 (100%)
201876_at	281	345	CB548604.1	Probe Seq: 1 tggcatgtgtagttaattttattcc 25	EST Seq: 220 tggcatgtgtagttaatattattcc 244	3e-05	24/25 (96%)
201876_at	398	3	CB548604.1	Probe Seq: 1 cggcccttttagttcttagagcact 25	EST Seq: 254 cggcccttttagttcttacagcact 278	3e-05	24/25 (96%)
201876_at	244	211	CB548604.1	Probe Seq: 1 gcacaaagtaagcctcacctttgc 24	EST Seq: 370 gcacaaaataagcctcacctttgc 393	0.0001	23/24 (95%)
201876_at	88	111	CB548604.1	Probe Seq: 2 aactgccagaacatggattccact 25	EST Seq: 399 aactgccagaacacggattccact 422	0.0001	23/24 (95%)
201876_at	106	29	CB548604.1	Probe Seq: 1 atgtgagtgacctcacttctggcac 25	EST Seq: 451 atgtgagtgacctcagttctggcac 475	3e-05	24/25 (96%)
201876_at	266	389	CB548604.1	Probe Seq: 1 tctggcactgtgactactatggctg 25	EST Seq: 468 tctggcactgtgaccactatggctg 492	3e-05	24/25 (96%)
201891_s_at	245	249	CB554479.1	Probe Seq: 1 gagaattctcttatccaacatcaa 24	EST Seq: 560 gagaattctcatatccaacatcaa 583	0.0001	23/24 (95%)
201891_s_at	255	131	CB311520.1	Probe Seq: 1 catcttggtcagatttgaactcttc 25	EST Seq: 650 catcttggtcagatctgaactcttc 674	3e-05	24/25 (96%)
201894_s_at	419	199	CD766790.1	Probe Seq: 1 gctctatgagctctaagtaactgca 25	EST Seq: 137 gctctatgagctctaagtaactgca 161	1e-07	25/25 (100%)
201894_s_at	136	337	CD766790.1	Probe Seq: 1 ggaatacctggtactaacgtaggca 25	EST Seq: 324 ggaatacctggtaataacgtaggca 348	3e-05	24/25 (96%)
201894_s_at	105	183	CD766790.1	Probe Seq: 1 gccctcccacttctgaagttcaaat 25	EST Seq: 405 gccctcccacttctgaagttcaaat 429	1e-07	25/25 (100%)
201894_s_at	416	225	CD766790.1	Probe Seq: 1 gaactcttaaatcctcagatgccag 25	EST Seq: 503 gaactcttaaatcctcagatgccag 527	1e-07	25/25 (100%)
201894_s_at	16	141	CD766790.1	Probe Seq: 1 ctcagatgccaggggtctgctctag 25	EST Seq: 516 ctcagatgccaggggtctgctctag 540	1e-07	25/25 (100%)
201894_s_at	180	317	CD766790.1	Probe Seq: 1 ggggtctgctctagcatcagtaagt 25	EST Seq: 527 ggggtctgctctagcatcagtaagt 551	1e-07	25/25 (100%)
201899_s_at	300	101	CB549365.1	Probe Seq: 1 aatcctgagttattgctgcatgctt 25	EST Seq: 35 aatcctgagttattgctgcatgctt 59	1e-07	25/25 (100%)
201899_s_at	345	425	CB549365.1	Probe Seq: 1 tttcttccctttcagcatctgagaa 25	EST Seq: 63 tttcttccctttcagcatctgagaa 87	1e-07	25/25 (100%)
201899_s_at	425	231	CB549365.1	Probe Seq: 1 gagaaccttaaagccaatgtctgc 24	EST Seq: 83 gagaaccttaaagccaacgtctgc 106	0.0001	23/24 (95%)
201899_s_at	283	415	CB549365.1	Probe Seq: 1 tatgcatttatcacttccaaatcta 25	EST Seq: 210 tatgcatttatcacttccaaatcta 234	1e-07	25/25 (100%)
201900_s_at	131	191	CB554208.1	Probe Seq: 1 gcctgtccaacttcaacagtcggca 25	EST Seq: 554 gcctgtccaacttcaatagtcggca 578	3e-05	24/25 (96%)
201900_s_at	434	365	CB554208.1	Probe Seq: 2 gatgacatactcagtgtggcctcc 25	EST Seq: 583 gatgacatacttagtgtggcctcc 606	0.0001	23/24 (95%)
201901_s_at	62	53	CB553317.1	Probe Seq: 1 agcttgccctcataaaggctgcaca 25	EST Seq: 209 agcttgccctcataaaggctgcaca 233	1e-07	25/25 (100%)
201901_s_at	101	261	CB553317.1	Probe Seq: 1 gatgttcagggataactcggccatg 25	EST Seq: 236 gatgttcagggataactcggccatg 260	1e-07	25/25 (100%)
201901_s_at	58	237	CB553317.1	Probe Seq: 1 gacaccaactggttcatactggaga 25	EST Seq: 346 gacaccaactggttcatactggaga 370	1e-07	25/25 (100%)
201901_s_at	357	371	CB553317.1	Probe Seq: 1 tgcacgttcgaaggctgtgggaaac 25	EST Seq: 384 tgcacgttcgaaggctgtgggaaac 408	1e-07	25/25 (100%)
201901_s_at	316	305	CB553317.1	Probe Seq: 1 gtgggaaacgcttttcactggactt 25	EST Seq: 400 gtgggaaacgcttttcactggactt 424	1e-07	25/25 (100%)
201901_s_at	346	357	CB553317.1	Probe Seq: 1 tgtgccccttcgatggttgtaataa 25	EST Seq: 472 tgtgccccttcgatggttgtaataa 496	1e-07	25/25 (100%)
201901_s_at	335	39	CB553317.1	Probe Seq: 1 agtttgctcagtcaactaacctgaa 25	EST Seq: 499 agtttgctcagtcaactaacctgaa 523	1e-07	25/25 (100%)
201901_s_at	405	233	CB553317.1	Probe Seq: 1 gaaatctcacatcttaacacatgct 25	EST Seq: 521 gaaatctcacatcttaacacatgct 545	1e-07	25/25 (100%)
201901_s_at	265	45	CB553317.1	Probe Seq: 2 gagagaagacccttctcgaccacg 25	EST Seq: 573 gagagaagacccttctcgaccacg 596	5e-07	24/24 (100%)
201901_s_at	243	311	CB308844.1	Probe Seq: 1 gggaataaatatgcctctcctttgt 25	EST Seq: 134 gggaataaatatgcctctcctttgt 158	1e-07	25/25 (100%)
201901_s_at	382	219	CB308844.1	Probe Seq: 1 gaatcctacacacctaagggacatg 25	EST Seq: 188 gaatcctacacacctaagggacatg 212	1e-07	25/25 (100%)
201909_at	186	237	CB555149.1	Probe Seq: 1 gacaggtgaacatttccgcctggtc 25	EST Seq: 270 gacaggtgaacatttccgcctggtc 294	1e-07	25/25 (100%)
201909_at	377	417	CB553904.1	Probe Seq: 1 tatgacaccaagggccgttttgc 23	EST Seq: 237 tatgacaccaagggccgttttgc 259	2e-06	23/23 (100%)
[truncated: 4,837 more rows]

## Sheet: HG-FL-Monkey
Probeset ID	Position x	Position Y	EST accession	Probe sequences	EST matching region	BLAST e values	Identities
AB000467_at	342	1	CB308400.1	Probe Seq: 1 gctgatccacaaacacaagcgtgaa 25	EST Seq: 156 gctgatccacaaacacaagcgtgaa 180	1e-07	25/25 (100%)
AB000467_at	343	1	CB308400.1	Probe Seq: 1 aggggccgttcgagaaatccgcaag 25	EST Seq: 186 aggggctgttcgagaaatccgcaag 210	3e-05	24/25 (96%)
AB000467_at	344	1	CB308400.1	Probe Seq: 1 tcagttcctggcgaggatgcaactc 25	EST Seq: 216 tcagttcctggcgaggatgcaactc 240	1e-07	25/25 (100%)
AB000468_at	365	1	CB310950.1	Probe Seq: 1 gtttctactattcagaaactgcgaa 25	EST Seq: 150 gtttctactattcagaaactgcgaa 174	1e-07	25/25 (100%)
AB000468_at	366	1	CB310950.1	Probe Seq: 1 tttttcaatgtacatagttcaac 23	EST Seq: 211 tttttcaatgtacatagttcaac 233	2e-06	23/23 (100%)
AB000584_at	381	1	CB548711.1	Probe Seq: 1 aatcccatggtgctcattcaaaaga 25	EST Seq: 141 aatcccatggtgctcattcaaaaga 165	1e-07	25/25 (100%)
AB000584_at	383	1	CB548711.1	Probe Seq: 1 accggggtgtcgctccagacctatg 25	EST Seq: 171 accggggtgtcactccagacctatg 195	3e-05	24/25 (96%)
AB000584_at	385	1	CB549813.1	Probe Seq: 1 ctccagacctatgatgacttgttag 25	EST Seq: 34 ctccagacctatgacgacttgttag 58	3e-05	24/25 (96%)
AB000584_at	386	1	CB549813.1	Probe Seq: 1 ttgttagccaaagactgccactgc 24	EST Seq: 52 ttgttagccaaagactgccactgc 75	5e-07	24/24 (100%)
AB000584_at	392	1	CB549813.1	Probe Seq: 1 tcaaggttcctgagacacccgattc 25	EST Seq: 154 tcaagggtcctgagacacccgattc 178	3e-05	24/25 (96%)
AB002366_at	67	3	CB552115.1	Probe Seq: 1 caagatcacacattctatctgtgtc 25	EST Seq: 113 caagatcacacattctatcggtgtc 137	3e-05	24/25 (96%)
AB002366_at	68	3	CB552115.1	Probe Seq: 1 ctgtggctgcatattttgcaaaacc 25	EST Seq: 137 ctgtggctgcatattttgcaaaacc 161	1e-07	25/25 (100%)
AB002366_at	69	3	CB552115.1	Probe Seq: 1 ctgcatattttgcaaaaccagaaac 25	EST Seq: 143 ctgcatattttgcaaaaccagaaac 167	1e-07	25/25 (100%)
AB002366_at	70	3	CB552115.1	Probe Seq: 2 aaatttctgttcacttttatgcta 25	EST Seq: 206 aaatttctgttcacttttatgcta 229	5e-07	24/24 (100%)
AB002366_at	71	3	CB552115.1	Probe Seq: 1 tctgttcacttttatgctaccagta 25	EST Seq: 211 tctgttcacttttatgctaccagta 235	1e-07	25/25 (100%)
AB002366_at	72	3	CB552115.1	Probe Seq: 1 cacttttatgctaccagtatgactt 25	EST Seq: 217 cacttttatgctaccagtatgactt 241	1e-07	25/25 (100%)
AB002366_at	73	3	CB552115.1	Probe Seq: 1 taattagccacctgggaattactct 25	EST Seq: 265 taattagccacctgggaattactct 289	1e-07	25/25 (100%)
AB002366_at	74	3	CB552115.1	Probe Seq: 1 ccttttctcaaaagaacatgatacc 25	EST Seq: 301 ccttttctcaaaataacatgatacc 325	3e-05	24/25 (96%)
AB002366_at	75	3	CB552115.1	Probe Seq: 1 tgataccactccaagtaaatcattg 25	EST Seq: 319 tgataccactccaagtaaatcattg 343	1e-07	25/25 (100%)
AB002366_at	76	3	CB552115.1	Probe Seq: 1 atcattgccactaggggttttcctc 25	EST Seq: 337 atcattgccactaggggttttcctc 361	1e-07	25/25 (100%)
AB002366_at	77	3	CB552115.1	Probe Seq: 1 tttcctccttccttctgttgcccat 25	EST Seq: 355 tttcctccttccttctgttgcccat 379	1e-07	25/25 (100%)
AB002366_at	78	3	CB552115.1	Probe Seq: 1 aaactgagaactctgtagcttacct 25	EST Seq: 439 aaaccgagaactctgtagcttacct 463	3e-05	24/25 (96%)
AB002366_at	79	3	CB552115.1	Probe Seq: 1 agaactctgtagcttaccttggatt 25	EST Seq: 445 agaactctgtagcttaccttggatt 469	1e-07	25/25 (100%)
AB002366_at	82	3	CB552115.1	Probe Seq: 1 tgacgttaacaccaggaatctccat 25	EST Seq: 511 tgacattaacaccaggaatctccat 535	3e-05	24/25 (96%)
AB002366_at	83	3	CB552115.1	Probe Seq: 2 tcgtggaaactccatgtttattat 25	EST Seq: 548 tcgtggaaactccatgtctattat 571	0.0001	23/24 (95%)
AB002380_at	89	3	CB309741.1	Probe Seq: 2 cccactggtattgagggttttgat 25	EST Seq: 584 cccactggtattgagggttttgat 607	5e-07	24/24 (100%)
AB002380_at	94	3	CB312440.1	Probe Seq: 1 taataagcctcttcctactagaaca 25	EST Seq: 21 taataagcctcttgctactagaaca 45	3e-05	24/25 (96%)
AB002380_at	96	3	CB312440.1	Probe Seq: 1 ttgttcaccatacaatcatgtactc 25	EST Seq: 57 ttgttcaccatacaatcatgtactc 81	1e-07	25/25 (100%)
AB002380_at	97	3	CB312440.1	Probe Seq: 1 accatacaatcatgtactctttaac 25	EST Seq: 63 accatacaatcatgtactctttaac 87	1e-07	25/25 (100%)
AB002380_at	98	3	CB312440.1	Probe Seq: 1 aatcatgtatttttactgatcacat 25	EST Seq: 141 aatcatgtatttttactgatcacat 165	1e-07	25/25 (100%)
AB002380_at	99	3	CB312440.1	Probe Seq: 1 aatgcctaaaagactttattgttct 25	EST Seq: 171 aatgcctgaaagactttattgttct 195	3e-05	24/25 (96%)
AB002380_at	100	3	CB312440.1	Probe Seq: 1 actttattgttctaattatccagat 25	EST Seq: 183 actttattgttctaattatccagat 207	1e-07	25/25 (100%)
AB002380_at	101	3	CB312440.1	Probe Seq: 1 ttgttctaattatccagatgtacct 25	EST Seq: 189 ttgttctaattatccagatgtacct 213	1e-07	25/25 (100%)
AB002380_at	102	3	CB312440.1	Probe Seq: 1 taattatccagatgtacctttgtaa 25	EST Seq: 195 taattatccagatgtacctttgtaa 219	1e-07	25/25 (100%)
AB002380_at	103	3	CB312440.1	Probe Seq: 1 tccagatgtacctttgtaaaatagc 25	EST Seq: 201 tccagatgtacctttgtaaaatagc 225	1e-07	25/25 (100%)
AB002380_at	104	3	CB312440.1	Probe Seq: 1 tgtacctttgtaaaatagctctttt 25	EST Seq: 207 tgtacctttgtaaaatagctctttt 231	1e-07	25/25 (100%)
AB002380_at	105	3	CB312440.1	Probe Seq: 1 tttgtaaaatagctcttttatgaat 25	EST Seq: 213 tttgtaaaatagctcttttatgaat 237	1e-07	25/25 (100%)
AB002380_at	106	3	CB312440.1	Probe Seq: 1 tctgttttctggggtctgggaaaat 25	EST Seq: 289 tctgttttctggggtctgggaaaat 313	1e-07	25/25 (100%)
AB002382_at	107	3	CD767566.1	Probe Seq: 1 tccccttaatctaatctaaaagctc 25	EST Seq: 135 tccccttaatctaatctaaaagctc 159	1e-07	25/25 (100%)
AB002382_at	108	3	CD767566.1	Probe Seq: 1 taatctaatctaaaagctctgttcc 25	EST Seq: 141 taatctaatctaaaagctctgttcc 165	1e-07	25/25 (100%)
AB002382_at	109	3	CD767566.1	Probe Seq: 1 aatctaaaagctctgttccatgcaa 25	EST Seq: 147 aatctaaaagctctgttccatgcaa 171	1e-07	25/25 (100%)
AB002382_at	113	3	CD767566.1	Probe Seq: 1 ccactttcatctaccttttctggca 25	EST Seq: 301 ccactttcatctaccttttctggca 325	1e-07	25/25 (100%)
AB002382_at	114	3	CD767566.1	Probe Seq: 1 tcatctaccttttctggcaaaaagg 25	EST Seq: 307 tcatctaccttttctggcaaaaagg 331	1e-07	25/25 (100%)
AB002382_at	115	3	CD767566.1	Probe Seq: 1 gagccttttgctctctgtgaccc 23	EST Seq: 331 gagccttttgctctctgtgaccc 353	2e-06	23/23 (100%)
AB002382_at	120	3	CD767566.1	Probe Seq: 1 atagaacagccgtgggcttttgggg 25	EST Seq: 471 atagaacagccatgggcttttgggg 495	3e-05	24/25 (96%)
AB002382_at	123	3	CD767566.1	Probe Seq: 1 tcccaccgaacactactaaggggc 24	EST Seq: 571 tcccaccgaacactactaaggggc 594	5e-07	24/24 (100%)
AB002382_at	124	3	CD767566.1	Probe Seq: 1 cgaacactactaaggggcttgtgtt 25	EST Seq: 577 cgaacactactaaggggcctgtgtt 601	3e-05	24/25 (96%)
AB002382_at	125	3	CD767566.1	Probe Seq: 1 ctactaaggggcttgtgttctgctc 25	EST Seq: 583 ctactaaggggcctgtgttctgctc 607	3e-05	24/25 (96%)
AB002382_at	126	3	CD767566.1	Probe Seq: 1 aggggcttgtgttctgctccatacc 25	EST Seq: 589 aggggcctgtgttctgctccatacc 613	3e-05	24/25 (96%)
AB002533_at	19	397	CD767545.1	Probe Seq: 1 gcgccaaggacatcaagaagatctt 25	EST Seq: 130 gcgccaaggacatcaagaagatctt 154	1e-07	25/25 (100%)
AB002533_at	20	397	CD767545.1	Probe Seq: 1 agatcttggacagcgtgggtatcga 25	EST Seq: 148 agatcttggacagcgtgggcatcga 172	3e-05	24/25 (96%)
AB002533_at	21	397	CD767545.1	Probe Seq: 1 tcttggacagcgtgggtatcgaggc 25	EST Seq: 151 tcttggacagcgtgggcatcgaggc 175	3e-05	24/25 (96%)
AB002533_at	22	397	CD767545.1	Probe Seq: 1 aggcggacgacgaccggctcaacaa 25	EST Seq: 172 aggcggacgacgaccgactcaacaa 196	3e-05	24/25 (96%)
AB002533_at	23	397	CD767545.1	Probe Seq: 1 cggacgacgaccggctcaacaaggt 25	EST Seq: 175 cggacgacgaccgactcaacaaggt 199	3e-05	24/25 (96%)
AB002533_at	25	397	CD767545.1	Probe Seq: 1 acattgaagacgtcattgcccaggg 25	EST Seq: 223 acattgaagacgtcattgcccaggg 247	1e-07	25/25 (100%)
AB002533_at	26	397	CD767545.1	Probe Seq: 1 ttgaagacgtcattgcccagggtat 25	EST Seq: 226 ttgaagacgtcattgcccagggtat 250	1e-07	25/25 (100%)
AB002533_at	27	397	CD767545.1	Probe Seq: 1 acgtcattgcccagggtattggcaa 25	EST Seq: 232 acgtcattgcccagggtattggcaa 256	1e-07	25/25 (100%)
AB002533_at	28	397	CD767545.1	Probe Seq: 1 tcattgcccagggtattggcaagct 25	EST Seq: 235 tcattgcccagggtattggcaagct 259	1e-07	25/25 (100%)
AB002533_at	29	397	CD767545.1	Probe Seq: 1 ttgcccagggtattggcaagcttgc 25	EST Seq: 238 ttgcccagggtattggcaagcttgc 262	1e-07	25/25 (100%)
AB002533_at	30	397	CD767545.1	Probe Seq: 1 ttggcaagcttgccagtgtacctgc 25	EST Seq: 250 ttggcaagcttgccagtgtacctgc 274	1e-07	25/25 (100%)
AB002533_at	32	397	CD767545.1	Probe Seq: 1 ttggcctttttgattaaattcctgc 25	EST Seq: 406 ttggcctctttgattaaattcctgc 430	3e-05	24/25 (96%)
AB002533_at	34	397	CB311753.1	Probe Seq: 1 ttgattaaattcctgctcccctgca 25	EST Seq: 313 ttgattaaattcctgctaccctgca 337	3e-05	24/25 (96%)
AB002533_at	35	397	CB311753.1	Probe Seq: 1 attaaattcctgctcccctgcaaat 25	EST Seq: 316 attaaattcctgctaccctgcaaat 340	3e-05	24/25 (96%)
AB003103_at	198	3	CB311598.1	Probe Seq: 1 atttcagacctaaagctggcaatca 25	EST Seq: 77 atttcagacctaaagctggcaatca 101	1e-07	25/25 (100%)
AB003103_at	200	3	CB311598.1	Probe Seq: 1 aagctggcaatcaggagaagaagca 25	EST Seq: 89 aagctggcaatcaggaaaagaagca 113	3e-05	24/25 (96%)
AB003103_at	300	3	CB311598.1	Probe Seq: 1 ccatttcattgtcattagtgtatta 25	EST Seq: 149 ccatttcattgtcattagtgtatta 173	1e-07	25/25 (100%)
AB003103_at	301	3	CB311598.1	Probe Seq: 1 tgtattaaccagcaggagaggtgat 25	EST Seq: 167 tgtattaaccagcaggagaggtgat 191	1e-07	25/25 (100%)
AB003103_at	302	3	CB311598.1	Probe Seq: 1 aaccagcaggagaggtgatgagcca 25	EST Seq: 173 aaccagcaggagaggtgatgagcca 197	1e-07	25/25 (100%)
AB003103_at	305	3	CB311598.1	Probe Seq: 1 tatcctcaatttccatatgttactg 25	EST Seq: 269 tatcctcaatttccatatgttactg 293	1e-07	25/25 (100%)
AB003103_at	308	3	CB311598.1	Probe Seq: 1 ttgttttcagctcttggatatagca 25	EST Seq: 379 ttgttttcagctcttggatatagca 403	1e-07	25/25 (100%)
AB003103_at	309	3	CB311598.1	Probe Seq: 1 tcagctcttggatatagcagcaata 25	EST Seq: 385 tcagctcttggatatagcagcaata 409	1e-07	25/25 (100%)
AC002115_cds1_at	105	5	CB228901.1	Probe Seq: 1 tggcagaactacctggacttccacc 25	EST Seq: 188 tggcagaactacctggacttccacc 212	1e-07	25/25 (100%)
AC002115_cds1_at	106	5	CB228901.1	Probe Seq: 1 ctggacttccaccgctgtcagaagg 25	EST Seq: 200 ctggacttccaccgctgccagaagg 224	3e-05	24/25 (96%)
AC002115_cds1_at	107	5	CB228901.1	Probe Seq: 1 ttccaccgctgtcagaaggcaatga 25	EST Seq: 206 ttccaccgctgccagaaggcaatga 230	3e-05	24/25 (96%)
AC002115_cds1_at	108	5	CB228901.1	Probe Seq: 1 cagaaggcaatgaccgctaaaggag 25	EST Seq: 218 cagaaggcaatgaccactaaaggag 242	3e-05	24/25 (96%)
AC002115_cds1_at	111	5	CB228901.1	Probe Seq: 2 tctctgtgtgcgaatggtaccagc 25	EST Seq: 249 tctctgtgtgcgaatggtaccagc 272	5e-07	24/24 (100%)
AC002115_cds1_at	112	5	CB228901.1	Probe Seq: 1 gtgtgcgaatggtaccagcgtgtgt 25	EST Seq: 254 gtgtgcgaatggtaccagcgtgtgt 278	1e-07	25/25 (100%)
AC002115_cds1_at	113	5	CB228901.1	Probe Seq: 1 taccagcgtgtgtaccagtccctct 25	EST Seq: 266 taccagcgtgtgtaccagtccctct 290	1e-07	25/25 (100%)
AC002115_cds1_at	114	5	CB228901.1	Probe Seq: 1 tgccccacatcctgggtcacagact 25	EST Seq: 290 tgccccacatcctgggtcacagact 314	1e-07	25/25 (100%)
AC002115_cds1_at	115	5	CB228901.1	Probe Seq: 1 tgggtcacagactgggatgagcaac 25	EST Seq: 302 tgggtcacagactgggacgagcaac 326	3e-05	24/25 (96%)
AC002115_cds1_at	116	5	CB228901.1	Probe Seq: 1 gaaggcacgtttcccgggaagatct 25	EST Seq: 332 gaaggcacgtttcccgggaagatct 356	1e-07	25/25 (100%)
AC002115_cds1_at	117	5	CB228901.1	Probe Seq: 1 acgtttcccgggaagatctgaactg 25	EST Seq: 338 acgtttcccgggaagatctgaactg 362	1e-07	25/25 (100%)
AC002115_cds1_at	118	5	CB228901.1	Probe Seq: 1 cccgggaagatctgaactggctg 23	EST Seq: 344 cccgggaagatctgaactggctg 366	2e-06	23/23 (100%)
AC002115_cds1_at	122	5	CB228901.1	Probe Seq: 1 atcctaaatcatgacttacctgcta 25	EST Seq: 446 atcctaaatcgtgacttacctgcta 470	3e-05	24/25 (96%)
AF001294_at	69	7	CB550158.1	Probe Seq: 1 cacaaggagatcgacttccgctgcg 25	EST Seq: 69 cacaaggagatcgacttccgctgcg 93	1e-07	25/25 (100%)
AF001294_at	70	7	CB550158.1	Probe Seq: 1 gacttccgctgcgcgggcgagagct 25	EST Seq: 81 gacttccgctgcgcgggcgagagct 105	1e-07	25/25 (100%)
AF001294_at	71	7	CB550158.1	Probe Seq: 1 gagagctgctggaacgcggccatcg 25	EST Seq: 99 gagagctgctggaacgcggccatcg 123	1e-07	25/25 (100%)
AF001294_at	73	7	CB550158.1	Probe Seq: 1 gcgctcatcgatttccagaaccgcc 25	EST Seq: 129 gcgctcatcgatttccagaaccgcc 153	1e-07	25/25 (100%)
AF001294_at	74	7	CB550158.1	Probe Seq: 1 ctgcaggactttcgcagccgccagg 25	EST Seq: 159 ctgcaggactttcgcagccgccagg 183	1e-07	25/25 (100%)
AF001294_at	75	7	CB550158.1	Probe Seq: 1 gactttcgcagccgccaggaacgca 25	EST Seq: 165 gactttcgcagccgccaggaacgca 189	1e-07	25/25 (100%)
AF001294_at	76	7	CB550158.1	Probe Seq: 1 ctaggacgtggccggcgctctccag 25	EST Seq: 339 ctaggacgtggccggcgctctccag 363	1e-07	25/25 (100%)
AF001294_at	82	7	CB550158.1	Probe Seq: 1 ccgttgcacgggcgccttaagttat 25	EST Seq: 405 ccgttgcacgggcgccttaagttat 429	1e-07	25/25 (100%)
AF001294_at	83	7	CB550158.1	Probe Seq: 1 cacgggcgccttaagttattggact 25	EST Seq: 411 cacgggcgccttaagttattggact 435	1e-07	25/25 (100%)
AF001294_at	84	7	CB550158.1	Probe Seq: 1 ttggactatctaatatctatgtatt 25	EST Seq: 429 ttggactatctaatatctatgtatt 453	1e-07	25/25 (100%)
AF001294_at	85	7	CB550158.1	Probe Seq: 1 cgctggttctttgtagtcacatatt 25	EST Seq: 459 cgctggttctttgtagtcacatatt 483	1e-07	25/25 (100%)
AF001294_at	86	7	CB550158.1	Probe Seq: 1 tgtttttgcatcactgtgcccattg 25	EST Seq: 501 tgtttttgcatcactgtgcccattg 525	1e-07	25/25 (100%)
AF001294_at	87	7	CB550158.1	Probe Seq: 1 tgcatcactgtgcccattgcaaata 25	EST Seq: 507 tgcatcactgtgcccattgcaaata 531	1e-07	25/25 (100%)
AF001294_at	88	7	CB550158.1	Probe Seq: 1 cccattgcaaataaatcacttggcc 25	EST Seq: 519 cccattgcaaataaatcacttggcc 543	1e-07	25/25 (100%)
AF001548_rna1_at	59	397	CB310218.1	Probe Seq: 1 tccctggcaattctgtttacatgaa 25	EST Seq: 508 tccctggcaattttgtttacatgaa 532	3e-05	24/25 (96%)
AF001548_rna1_at	60	397	CB310218.1	Probe Seq: 1 gcaattctgtttacatgaaatgggg 25	EST Seq: 514 gcaattttgtttacatgaaatgggg 538	3e-05	24/25 (96%)
AF001548_rna1_at	61	397	CB310218.1	Probe Seq: 2 tgtttacatgaaatggggagaaag 25	EST Seq: 521 tgtttacatgaaatggggagaaag 544	5e-07	24/24 (100%)
AF005037_at	189	7	CB312655.1	Probe Seq: 1 ttctgcaagagcggttgattttgga 25	EST Seq: 133 ttctgcaagagcggttgattttgga 157	1e-07	25/25 (100%)
AF005037_at	190	7	CB312655.1	Probe Seq: 1 attgagtatcctgtggttcttgctt 25	EST Seq: 157 attgagtatcctgtggttcttgctt 181	1e-07	25/25 (100%)
AF005037_at	191	7	CB312655.1	Probe Seq: 1 ttcatttgtctgttggtacagacca 25	EST Seq: 193 ttcattcgtctgttggtacagacca 217	3e-05	24/25 (96%)
AF005037_at	192	7	CB312655.1	Probe Seq: 2 gtctgttggtacagaccactttat 25	EST Seq: 200 gtctgttggtacagaccactttat 223	5e-07	24/24 (100%)
AF005037_at	193	7	CB312655.1	Probe Seq: 1 actttatggagctttcaggagtgac 25	EST Seq: 217 actttatggagctttcaggagtgac 241	1e-07	25/25 (100%)
AF005037_at	194	7	CB312655.1	Probe Seq: 1 tggagctttcaggagtgacagttca 25	EST Seq: 223 tggagctttcaggagtgacagttca 247	1e-07	25/25 (100%)
AF005037_at	195	7	CB312655.1	Probe Seq: 1 tatttgtcagtttgctgtacatgta 25	EST Seq: 277 tatttgtcagtttgctgtacatgta 301	1e-07	25/25 (100%)
AF005037_at	196	7	CB312655.1	Probe Seq: 1 acatgtactccaagctgcaggattt 25	EST Seq: 295 acatgtactccaagctgcaggattt 319	1e-07	25/25 (100%)
AF005037_at	199	7	CB312655.1	Probe Seq: 1 gatttcatcccttactggtctcaac 25	EST Seq: 343 gatttcatcccttactggtctcaac 367	1e-07	25/25 (100%)
AF005037_at	200	7	CB312655.1	Probe Seq: 1 ccaaaatattcctgttggaatcatg 25	EST Seq: 367 ccaaaatattcctgttggaatcatg 391	1e-07	25/25 (100%)
AF005037_at	299	7	CB312655.1	Probe Seq: 1 aatcatagcagcacttttcacagc 24	EST Seq: 397 aatcatagcagcacttttcacagc 420	5e-07	24/24 (100%)
AF005037_at	300	7	CB312655.1	Probe Seq: 1 agtcatctcactagttatgttcaaa 25	EST Seq: 427 agtcatctcactagttatgttcaaa 451	1e-07	25/25 (100%)
AF005037_at	302	7	CB312655.1	Probe Seq: 1 gaaggcccaacaggagtttgcaaca 25	EST Seq: 493 gaaggcccaacaagagtttgcaaca 517	3e-05	24/25 (96%)
AF005037_at	303	7	CB312655.1	Probe Seq: 1 gatgtccaacaaaactgtccagacc 25	EST Seq: 523 gatgtccaacaaaactgtccagacc 547	1e-07	25/25 (100%)
AF005361_at	327	7	CB554496.1	Probe Seq: 1 agattcttcagaaagcagagtttcg 25	EST Seq: 236 agattcttcagaaagcagagtttcg 260	1e-07	25/25 (100%)
AF005361_at	328	7	CB554496.1	Probe Seq: 1 aagcagagtttcgtaccagaaaaga 25	EST Seq: 248 aagcagagtttcgtaccagaaaaga 272	1e-07	25/25 (100%)
AF005361_at	329	7	CB554496.1	Probe Seq: 1 ctaatgcaacatcaggaggtactcc 25	EST Seq: 290 ctaatgcgacatcaggaggtactcc 314	3e-05	24/25 (96%)
AF005361_at	330	7	CB554496.1	Probe Seq: 1 caggaggtactccagagcaaataag 25	EST Seq: 302 caggaggtactccagagcaaataag 326	1e-07	25/25 (100%)
AF005361_at	331	7	CB554496.1	Probe Seq: 1 gtactccagagcaaataaggtattt 25	EST Seq: 308 gtactccagagcaaataaggtattt 332	1e-07	25/25 (100%)
AF005361_at	332	7	CB554496.1	Probe Seq: 1 tggtagctttaggctgcattaaacc 25	EST Seq: 332 tggtagccttaggctgcattaaacc 356	3e-05	24/25 (96%)
AF005361_at	333	7	CB554496.1	Probe Seq: 3 ttaggctgcattaaaccactttg 25	EST Seq: 340 ttaggctgcattaaaccactttg 362	2e-06	23/23 (100%)
AF005361_at	334	7	CB554496.1	Probe Seq: 1 ttaaaccactttgtgatcttttgac 25	EST Seq: 350 ttaaaccactttgtgatcttttgac 374	1e-07	25/25 (100%)
AF005361_at	335	7	CB554496.1	Probe Seq: 1 gtgatcttttgactgttatggactc 25	EST Seq: 362 gtgatcttttgactgttatggactc 386	1e-07	25/25 (100%)
AF005361_at	336	7	CB554496.1	Probe Seq: 1 ttttgactgttatggactccaaaat 25	EST Seq: 368 ttttgactgttatggactccaaaat 392	1e-07	25/25 (100%)
AF005361_at	337	7	CB554496.1	Probe Seq: 1 tggactccaaaatagtccaagtggc 25	EST Seq: 380 tggactccaaaatagtccaagtggc 404	1e-07	25/25 (100%)
AF005361_at	338	7	CB554496.1	Probe Seq: 1 tagtccaagtggctttaaatggact 25	EST Seq: 392 tagtccaagtggctttaaatggact 416	1e-07	25/25 (100%)
AF005361_at	339	7	CB554496.1	Probe Seq: 1 atattttacgtcttggagaacaaga 25	EST Seq: 422 atattttacgtcttggagaacaaga 446	1e-07	25/25 (100%)
AF005361_at	340	7	CB554496.1	Probe Seq: 1 ccagcattgtacctcaggtggatga 25	EST Seq: 608 ccagcattgtacctcaggtggatga 632	1e-07	25/25 (100%)
AF005361_at	341	7	CB554496.1	Probe Seq: 1 tggatgaaaaccaacaacagtttat 25	EST Seq: 626 tggatgaaaaccaacaacagtttat 650	1e-07	25/25 (100%)
AF005361_at	342	7	CB554496.1	Probe Seq: 1 tatttcagcagcaggaagcaccaat 25	EST Seq: 650 tatttcagcagcaggaagcaccaat 674	1e-07	25/25 (100%)
AF005361_at	343	7	CB554496.1	Probe Seq: 1 agcagcaggaagcaccaatggatgg 25	EST Seq: 656 agcagcaggaagcaccaatggatgg 680	1e-07	25/25 (100%)
AF005361_at	344	7	CB554496.1	Probe Seq: 1 aggaagcaccaatggatggatttca 25	EST Seq: 662 aggaagcaccaatggatggatttca 686	1e-07	25/25 (100%)
AF006084_at	407	7	CB555101.1	Probe Seq: 1 ggacgttcctaagcagagctcgcag 25	EST Seq: 234 ggacgttcccaagcagagctcgcag 258	3e-05	24/25 (96%)
AF006084_at	409	7	CB555101.1	Probe Seq: 1 ctcgcagcgtggcttgacggcccgc 25	EST Seq: 252 ctcgcagcgtggcttaacggcccgc 276	3e-05	24/25 (96%)
AF006084_at	411	7	CB555101.1	Probe Seq: 1 gaacctggacaagaaggcgagctc 24	EST Seq: 288 gaacctcgacaagaaggcgagctc 311	0.0001	23/24 (95%)
AF006084_at	412	7	CB555101.1	Probe Seq: 2 ggcctagactcgctgcacaagaac 25	EST Seq: 337 ggcctggactcgctgcacaagaac 360	0.0001	23/24 (95%)
AF006084_at	416	7	CB555101.1	Probe Seq: 1 cagcggcggcaaggccaagtgctcg 25	EST Seq: 380 cagcgggggcaaggccaagtgctcg 404	3e-05	24/25 (96%)
AF006084_at	417	7	CB555101.1	Probe Seq: 1 ggccaagtgctcgcagttctgcacc 25	EST Seq: 392 ggccaagtgctcgcagttctgcacc 416	1e-07	25/25 (100%)
AF006084_at	418	7	CB555101.1	Probe Seq: 1 gtgctcgcagttctgcaccactggc 25	EST Seq: 398 gtgctcgcagttctgcaccactggc 422	1e-07	25/25 (100%)
AF006084_at	419	7	CB555101.1	Probe Seq: 1 gcagttctgcaccactggcatgga 24	EST Seq: 404 gcagttctgcaccactggcatgga 427	5e-07	24/24 (100%)
AF006084_at	421	7	CB555101.1	Probe Seq: 1 gtcagccttgaaggacctcaagatc 25	EST Seq: 464 gtcagccttgaaggacctcaagatc 488	1e-07	25/25 (100%)
AF006084_at	422	7	CB555101.1	Probe Seq: 1 ggacctcaagatcaaatgacctgtg 25	EST Seq: 476 ggacctcaagatcaaatgacctgtg 500	1e-07	25/25 (100%)
AF006084_at	423	7	CB555101.1	Probe Seq: 1 caagatcaaatgacctgtgaggaat 25	EST Seq: 482 caagatcaaatgacctgtgaggaat 506	1e-07	25/25 (100%)
AF006084_at	424	7	CB555101.1	Probe Seq: 2 ccttcatcctaactgctggggaag 25	EST Seq: 513 ccttcatcctagctgctggggaag 536	0.0001	23/24 (95%)
AF006087_at	427	7	CB554919.1	Probe Seq: 2 gctgtgaaacaggctgatgagatc 25	EST Seq: 256 gctgtgaaacaggccgatgagatc 279	0.0001	23/24 (95%)
AF006087_at	428	7	CB554919.1	Probe Seq: 1 gattttgtgccacaagttcatgcgc 25	EST Seq: 285 gattttatgccacaagttcatgcgc 309	3e-05	24/25 (96%)
AF006087_at	429	7	CB554919.1	Probe Seq: 2 tgccacaagttcatgcgcttcatg 25	EST Seq: 292 tgccacaagttcatgcgcttcatg 315	5e-07	24/24 (100%)
AF006087_at	430	7	CB554919.1	Probe Seq: 1 agagaacttctttatccttcgaagg 25	EST Seq: 327 agagaacttctttatccttcgaagg 351	1e-07	25/25 (100%)
AF006087_at	431	7	CB554919.1	Probe Seq: 1 cttctttatccttcgaaggaagcct 25	EST Seq: 333 cttctttatccttcgaaggaagcct 357	1e-07	25/25 (100%)
AF006087_at	432	7	CB554919.1	Probe Seq: 1 tatccttcgaaggaagcctgtggag 25	EST Seq: 339 tatccttcgaaggaagcctgtggag 363	1e-07	25/25 (100%)
AF006087_at	433	7	CB554919.1	Probe Seq: 1 tgatatcagctttctgatcaccaac 25	EST Seq: 369 tgatatcagctttctgatcaccaac 393	1e-07	25/25 (100%)
AF006087_at	434	7	CB554919.1	Probe Seq: 1 cagctttctgatcaccaacttccac 25	EST Seq: 375 cagctttctgatcaccaacttccac 399	1e-07	25/25 (100%)
AF006087_at	435	7	CB554919.1	Probe Seq: 1 acacaagttggtggactttgtgatc 25	EST Seq: 417 acacaagttggtagactttgtgatc 441	3e-05	24/25 (96%)
AF006087_at	436	7	CB554919.1	Probe Seq: 1 gatgaagctgtcagtcaatgcccgt 25	EST Seq: 477 gatgaagctgtcagtcaatgcccgt 501	1e-07	25/25 (100%)
AF006087_at	437	7	CB554919.1	Probe Seq: 1 gctgtcagtcaatgcccgtgcccgc 25	EST Seq: 483 gctgtcagtcaatgcccgtgcccgc 507	1e-07	25/25 (100%)
AF006087_at	438	7	CB554919.1	Probe Seq: 1 agtcaatgcccgtgcccgcattgtg 25	EST Seq: 489 agtcaatgcccgtgcccgcattgtg 513	1e-07	25/25 (100%)
AF006087_at	440	7	CB554919.1	Probe Seq: 2 atctggctggatctcgtggccttc 25	EST Seq: 544 atctggctggatcttgtggccttc 567	0.0001	23/24 (95%)
AF006087_at	441	7	CB554919.1	Probe Seq: 1 cagactacccatgtctccacgaagg 25	EST Seq: 573 cagactacccatgtctccacgaagg 597	1e-07	25/25 (100%)
AF006087_at	442	7	CB554919.1	Probe Seq: 1 gtctccacgaaggcgtcctggagtc 25	EST Seq: 585 gtctccacgaaggcgtcctggagtc 609	1e-07	25/25 (100%)
AF006087_at	443	7	CB554919.1	Probe Seq: 1 acgaaggcgtcctggagtcactccc 25	EST Seq: 591 acgaaggcgtcctggagtcactccc 615	1e-07	25/25 (100%)
AF007551_at	492	7	CD767505.1	Probe Seq: 1 tacctcctggcaactatgggaacta 25	EST Seq: 168 tacctcctggcagctatgggaacta 192	3e-05	24/25 (96%)
AF007551_at	493	7	CD767505.1	Probe Seq: 1 ctggcaactatgggaactatggcta 25	EST Seq: 174 ctggcagctatgggaactatggcta 198	3e-05	24/25 (96%)
AF007551_at	494	7	CD767505.1	Probe Seq: 1 atggctatgctaatagtgggtatag 25	EST Seq: 192 atggctatgctaatagtgggtatag 216	1e-07	25/25 (100%)
AF007551_at	495	7	CD767505.1	Probe Seq: 1 atagtgggtatagtgcctgtgaaga 25	EST Seq: 204 atagtgggtatagtgcctgtgaaga 228	1e-07	25/25 (100%)
AF007551_at	496	7	CD767505.1	Probe Seq: 1 atgagaggctcactgaaagtctgag 25	EST Seq: 234 atgagaggctcactgaaagtctgag 258	1e-07	25/25 (100%)
AF007551_at	497	7	CD767505.1	Probe Seq: 1 ctctttccattgaaataggccatga 25	EST Seq: 282 ctctttccattgaaataggccatga 306	1e-07	25/25 (100%)
AF007551_at	498	7	CD767505.1	Probe Seq: 1 attcacaatttgattccacaactgg 25	EST Seq: 342 attcacaatttgattccacaactgg 366	1e-07	25/25 (100%)
AF007551_at	499	7	CD767505.1	Probe Seq: 1 aatttgattccacaactggatttct 25	EST Seq: 348 aatttgattccacaactggatttct 372	1e-07	25/25 (100%)
AF007551_at	500	7	CD767505.1	Probe Seq: 1 tatccagagggagccaaacaaagct 25	EST Seq: 402 tatccagagggagccaaacaaagct 426	1e-07	25/25 (100%)
AF007551_at	502	7	CD767505.1	Probe Seq: 1 tgctgtgctatatgatgctgttttc 25	EST Seq: 426 tgctgtgctatatgatgctgttttc 450	1e-07	25/25 (100%)
AF007551_at	503	7	CD767505.1	Probe Seq: 1 ggaatttgttccaacttaatggctt 25	EST Seq: 516 ggaatttgttccaacttaatggctt 540	1e-07	25/25 (100%)
AF015913_at	194	9	CB231264.1	Probe Seq: 1 ggcccagtttgagatgccttatgtg 25	EST Seq: 167 ggcccagttcgagatgccttatgtg 191	3e-05	24/25 (96%)
AF015913_at	195	9	CB231264.1	Probe Seq: 1 gatgccttatgtggtacggctgcac 25	EST Seq: 179 gatgccttatgtggtacggctgcac 203	1e-07	25/25 (100%)
AF015913_at	196	9	CB231264.1	Probe Seq: 1 cagccatcccaacagagatcctatg 25	EST Seq: 245 cagccatcccaacagagatcctatg 269	1e-07	25/25 (100%)
AF015913_at	197	9	CB231264.1	Probe Seq: 1 tcctatgattgacaacaaccgctat 25	EST Seq: 263 tcctatgattgacaacagccgctat 287	3e-05	24/25 (96%)
AF015913_at	199	9	CB231264.1	Probe Seq: 1 tgagactgtgctttatcaggacatc 25	EST Seq: 347 tgagactgtgctttatcaggacatc 371	1e-07	25/25 (100%)
AF015913_at	200	9	CB231264.1	Probe Seq: 1 tgtgctttatcaggacatcactctg 25	EST Seq: 353 tgtgctttatcaggacatcactctg 377	1e-07	25/25 (100%)
AF015913_at	201	9	CB231264.1	Probe Seq: 1 ttatcaggacatcactctgagtatc 25	EST Seq: 359 ttatcaggacatcactctgagtatc 383	1e-07	25/25 (100%)
AF015913_at	202	9	CB231264.1	Probe Seq: 1 ggacatcactctgagtatccgtcca 25	EST Seq: 365 ggacatcactctgagtatccgtcca 389	1e-07	25/25 (100%)
AF015913_at	203	9	CB231264.1	Probe Seq: 1 tcactctcctgggatgttctcatgg 25	EST Seq: 395 tcactctcctgggatgttctcatgg 419	1e-07	25/25 (100%)
AFFX-HSAC07/X00351_3_at	14	231	CB551105.1	Probe Seq: 1 tttaatagtcattccaaatatgaga 25	EST Seq: 609 tttactagtcattccaaatatgaga 633	3e-05	24/25 (96%)
AFFX-HSAC07/X00351_3_at	17	231	CB555852.1	Probe Seq: 1 tacaggaagtcccttgccatcctaa 25	EST Seq: 496 tacaggaagtcccttgccctcctaa 520	3e-05	24/25 (96%)
AFFX-HSAC07/X00351_3_at	18	231	CB555852.1	Probe Seq: 1 tcccttgccatcctaaaagccaccc 25	EST Seq: 505 tcccttgccctcctaaaagccaccc 529	3e-05	24/25 (96%)
AFFX-HSAC07/X00351_3_at	20	231	CB555852.1	Probe Seq: 1 gaggtgatagcattgctttcgtgta 25	EST Seq: 580 gaggtgatagcattgctttcgtgta 604	1e-07	25/25 (100%)
AFFX-HSAC07/X00351_3_at	24	231	CB228447.1	Probe Seq: 1 ggtggaggcagccagggcttacctg 25	EST Seq: 263 ggtggagtcagccagggcttacctg 287	3e-05	24/25 (96%)
AFFX-HSAC07/X00351_3_at	25	231	CB555574.1	Probe Seq: 1 cagggcttacctgtacactgacttg 25	EST Seq: 519 cagggcttacctgtacactgacttg 543	1e-07	25/25 (100%)
AFFX-HSAC07/X00351_3_at	26	231	CB555574.1	Probe Seq: 1 ttacctgtacactgacttgagacca 25	EST Seq: 525 ttacctgtacactgacttgagacca 549	1e-07	25/25 (100%)
AFFX-HSAC07/X00351_5_at	501	229	CD767477.1	Probe Seq: 1 tgatatcgccgcgctcgtcgtcgac 25	EST Seq: 97 tgatatcgccgcgctcgttgtcgac 121	3e-05	24/25 (96%)
AFFX-HSAC07/X00351_5_at	504	229	CD767477.1	Probe Seq: 1 gggtcagaaggattcctatgtgggc 25	EST Seq: 229 gggtcagaaggattcatatgtgggc 253	3e-05	24/25 (96%)
AFFX-HSAC07/X00351_5_at	505	229	CD767477.1	Probe Seq: 1 gaaggattcctatgtgggcgacgag 25	EST Seq: 235 gaaggattcatatgtgggcgacgag 259	3e-05	24/25 (96%)
AFFX-HSAC07/X00351_5_at	511	229	CB555635.1	Probe Seq: 2 cagatcatgtttgagaccttcaac 25	EST Seq: 355 cagattatgtttgagaccttcaac 378	0.0001	23/24 (95%)
AFFX-HSAC07/X00351_5_at	514	229	CB555299.1	Probe Seq: 1 ggctgtgctatccctgtacgcctct 25	EST Seq: 195 ggctgtgctgtccctgtacgcctct 219	3e-05	24/25 (96%)
AFFX-HSAC07/X00351_5_at	515	229	CB554953.1	Probe Seq: 3 cctctggccgtaccactggcatc 25	EST Seq: 1 cctctggccgtaccactggcatc 23	2e-06	23/23 (100%)
AFFX-HSAC07/X00351_5_at	517	229	BQ807451.1	Probe Seq: 1 cggtgacggggtcacccacactgtg 25	EST Seq: 539 cggtgacggngtcacccacactgtg 563	8e-06	24/25 (96%)
AFFX-HSAC07/X00351_5_at	518	229	CB555747.1	Probe Seq: 1 ccacactgtgcccatctacgaggg 24	EST Seq: 118 ccacacggtgcccatctacgaggg 141	0.0001	23/24 (95%)
AFFX-HSAC07/X00351_5_at	520	229	CB554210.1	Probe Seq: 2 gccatcctgcgtctggacctggct 25	EST Seq: 73 gccatcctgcgtctggaactggct 96	0.0001	23/24 (95%)
AFFX-HSAC07/X00351_M_at	528	229	CB551376.1	Probe Seq: 1 cctgaggcactcttccagccttcct 25	EST Seq: 581 cctgaggctctcttccagccttcct 605	3e-05	24/25 (96%)
AFFX-HSAC07/X00351_M_at	531	229	CB553272.1	Probe Seq: 2 actccatcatgaagtgtgacgtgg 25	EST Seq: 688 actccatcctgaagtgtgacgtgg 711	0.0001	23/24 (95%)
AFFX-HSAC07/X00351_M_at	532	229	CD767758.1	Probe Seq: 1 gacatccgcaaagacctgtacgcca 25	EST Seq: 139 gacatccgcaaagacctgtatgcca 163	3e-05	24/25 (96%)
AFFX-HUMGAPDH/M33197_3_at	481	229	BQ427389.1	Probe Seq: 1 cctctgacttcaacagcgacaccca 25	EST Seq: 323 cctccgacttcaacagcgacaccca 347	3e-05	24/25 (96%)
AFFX-HUMGAPDH/M33197_3_at	482	229	BQ427389.1	Probe Seq: 1 gggctggcattgccctcaacgacca 25	EST Seq: 368 gggctggcattgccctcaacgacca 392	1e-07	25/25 (100%)
AFFX-HUMGAPDH/M33197_3_at	483	229	BQ427389.1	Probe Seq: 1 ccctcaacgaccactttgtcaagct 25	EST Seq: 380 ccctcaacgaccactttgtcaagct 404	1e-07	25/25 (100%)
AFFX-HUMGAPDH/M33197_3_at	484	229	BQ427389.1	Probe Seq: 1 accactttgtcaagctcatttcctg 25	EST Seq: 389 accactttgtcaagctcatttcctg 413	1e-07	25/25 (100%)
AFFX-HUMGAPDH/M33197_3_at	485	229	BQ427389.1	Probe Seq: 1 ttgtcaagctcatttcctggtatga 25	EST Seq: 395 ttgtcaagctcatttcctggtatga 419	1e-07	25/25 (100%)
AFFX-HUMGAPDH/M33197_3_at	486	229	BQ427389.1	Probe Seq: 1 tcatttcctggtatgacaacgaatt 25	EST Seq: 404 tcatttcctggtatgacaacgaatt 428	1e-07	25/25 (100%)
AFFX-HUMGAPDH/M33197_3_at	487	229	BQ427389.1	Probe Seq: 1 acaacgaatttggctacagcaacag 25	EST Seq: 419 acaacgaatttggctacagcaacag 443	1e-07	25/25 (100%)
AFFX-HUMGAPDH/M33197_5_at	455	229	BQ807542.1	Probe Seq: 2 cccatcaccatcttccaggagcga 25	EST Seq: 26 cccatcaccatcttccaggagcga 49	5e-07	24/24 (100%)
AFFX-HUMGAPDH/M33197_5_at	456	229	BQ807542.1	Probe Seq: 1 cttccaggagcgagatccctccaaa 25	EST Seq: 37 cttccaggagcgagatccctccaaa 61	1e-07	25/25 (100%)
AFFX-HUMGAPDH/M33197_5_at	457	229	BQ807542.1	Probe Seq: 1 gcgagatccctccaaaatcaagtgg 25	EST Seq: 46 gcgagatccctccaaaatcaagtgg 70	1e-07	25/25 (100%)
AFFX-HUMGAPDH/M33197_5_at	458	229	BQ807542.1	Probe Seq: 1 cgatgctggcgctgagtacgtcgtg 25	EST Seq: 73 cgatgctggcgctgagtacgtcgtg 97	1e-07	25/25 (100%)
AFFX-HUMGAPDH/M33197_5_at	459	229	BQ807542.1	Probe Seq: 1 cgtggagtccactggcgtcttcacc 25	EST Seq: 94 cgtggagtccactggcgtcttcacc 118	1e-07	25/25 (100%)
AFFX-HUMGAPDH/M33197_5_at	460	229	BQ807542.1	Probe Seq: 1 cttcaccaccatggagaaggctggg 25	EST Seq: 112 cttcaccaccacggagaaggctggg 136	3e-05	24/25 (96%)
AFFX-HUMGAPDH/M33197_M_at	462	229	BQ807542.1	Probe Seq: 1 accaactgcttagcacccctggcca 25	EST Seq: 269 accaactgcttagcacccctggcca 293	1e-07	25/25 (100%)
AFFX-HUMGAPDH/M33197_M_at	463	229	BQ807542.1	Probe Seq: 1 ttagcacccctggccaaggtcatcc 25	EST Seq: 278 ttagcacccctggccaaggtcatcc 302	1e-07	25/25 (100%)
AFFX-HUMGAPDH/M33197_M_at	464	229	BQ807542.1	Probe Seq: 1 gacaactttggtatcgtggaaggac 25	EST Seq: 305 gacaactttggtatcgtggaaggac 329	1e-07	25/25 (100%)
AFFX-HUMGAPDH/M33197_M_at	465	229	BQ807542.1	Probe Seq: 1 gtggaaggactcatgaccacagtcc 25	EST Seq: 320 gtggaaggactcatgaccacagtcc 344	1e-07	25/25 (100%)
AFFX-HUMGAPDH/M33197_M_at	466	229	BQ427389.1	Probe Seq: 1 atcactgccacccagaagactgtgg 25	EST Seq: 16 atcactgccacccagaagactgtgg 40	1e-07	25/25 (100%)
AFFX-HUMGAPDH/M33197_M_at	467	229	BQ427389.1	Probe Seq: 1 gccacccagaagactgtggatggcc 25	EST Seq: 22 gccacccagaagactgtggatggcc 46	1e-07	25/25 (100%)
AFFX-HUMGAPDH/M33197_M_at	468	229	BQ427389.1	Probe Seq: 1 ccctccgggaaactgtggcgtgatg 25	EST Seq: 46 ccctccgggaaactgtggcgtgatg 70	1e-07	25/25 (100%)
AFFX-HUMGAPDH/M33197_M_at	469	229	BQ427389.1	Probe Seq: 1 ggccgcggggctctccagaacatca 25	EST Seq: 70 ggccgcggagctctccagaacatca 94	3e-05	24/25 (96%)
AFFX-HUMGAPDH/M33197_M_at	470	229	BQ427389.1	Probe Seq: 1 gcctctactggcgctgccaaggctg 25	EST Seq: 100 gcctctactggcgctgccaaggctg 124	1e-07	25/25 (100%)
AFFX-HUMGAPDH/M33197_M_at	471	229	BQ427389.1	Probe Seq: 1 gtgggcaaggtcatccctgagctga 25	EST Seq: 124 gtgggcaaggtcatccctgagctga 148	1e-07	25/25 (100%)
AFFX-HUMGAPDH/M33197_M_at	472	229	BQ427389.1	Probe Seq: 1 gtcatccctgagctgaacgggaagc 25	EST Seq: 133 gtcatccctgagctgaacgggaagc 157	1e-07	25/25 (100%)
AFFX-HUMGAPDH/M33197_M_at	473	229	BQ427389.1	Probe Seq: 1 gagctgaacgggaagctcactggca 25	EST Seq: 142 gagctgaacgggaagctcactggca 166	1e-07	25/25 (100%)
AFFX-HUMGAPDH/M33197_M_at	474	229	BQ427389.1	Probe Seq: 1 aagctcactggcatggccttccgtg 25	EST Seq: 154 aagctcactggcatggccttccgtg 178	1e-07	25/25 (100%)
AFFX-HUMGAPDH/M33197_M_at	475	229	BQ427389.1	Probe Seq: 1 actggcatggccttccgtgtcccca 25	EST Seq: 160 actggcatggccttccgtgtcccca 184	1e-07	25/25 (100%)
AFFX-HUMGAPDH/M33197_M_at	476	229	BQ427389.1	Probe Seq: 1 actgccaacgtgtcagtggtggacc 25	EST Seq: 184 actgccaacgtgtcagtggtggacc 208	1e-07	25/25 (100%)
AFFX-HUMGAPDH/M33197_M_at	477	229	BQ427389.1	Probe Seq: 1 aacgtgtcagtggtggacctgacct 25	EST Seq: 190 aacgtgtcagtggtggacctgacct 214	1e-07	25/25 (100%)
AFFX-HUMGAPDH/M33197_M_at	478	229	BQ427389.1	Probe Seq: 1 gtggacctgacctgccgtctagaaa 25	EST Seq: 202 gtggacctgacctgccgtctggaaa 226	3e-05	24/25 (96%)
AFFX-HUMGAPDH/M33197_M_at	479	229	BQ427389.1	Probe Seq: 1 ctgacctgccgtctagaaaaacctg 25	EST Seq: 208 ctgacctgccgtctggaaaaacctg 232	3e-05	24/25 (96%)
AFFX-HUMISGF3A/M97935_MA_at	336	229	CB550816.1	Probe Seq: 1 ttttcttctgtcaccaaaagaggtc 25	EST Seq: 5 ttttcctctgtcaccaaaagaggtc 29	3e-05	24/25 (96%)
AFFX-HUMISGF3A/M97935_MA_at	337	229	CB550816.1	Probe Seq: 1 agaggtctcaatgtggaccagctga 25	EST Seq: 23 agaggtctcaatgtggaccagctga 47	1e-07	25/25 (100%)
AFFX-HUMISGF3A/M97935_MA_at	338	229	CB550816.1	Probe Seq: 1 gaccagctgaacatgttgggagaga 25	EST Seq: 38 gaccagctgaacatgttgggagaga 62	1e-07	25/25 (100%)
AFFX-HUMRGE/M10098_3_at	423	229	CB549005.1	Probe Seq: 1 gtggtggtgcatggccgttcttagt 25	EST Seq: 45 gtggtggtgcatggccgttcttagt 69	1e-07	25/25 (100%)
AFFX-HUMRGE/M10098_3_at	424	229	CB549005.1	Probe Seq: 1 agcgatttgtctggttaattccgat 25	EST Seq: 76 agcgatttgtctggttaattccgat 100	1e-07	25/25 (100%)
AFFX-HUMRGE/M10098_3_at	425	229	CB548856.1	Probe Seq: 1 taattccgataacgaacgagactct 25	EST Seq: 79 taattccgataacgatcgagactct 103	3e-05	24/25 (96%)
AFFX-HUMRGE/M10098_3_at	427	229	CB549005.1	Probe Seq: 1 ctctggcatgctaactagttacgcg 25	EST Seq: 112 ctctggcatgctaactagttacgcg 136	1e-07	25/25 (100%)
AFFX-HUMRGE/M10098_3_at	428	229	CB549005.1	Probe Seq: 1 gggacaagtggcgttcagccacccg 25	EST Seq: 172 gggacaagtggcgttcagccacccg 196	1e-07	25/25 (100%)
AFFX-HUMRGE/M10098_3_at	429	229	CB549005.1	Probe Seq: 1 gttcagccacccgagattgagcaat 25	EST Seq: 184 gttcagccacccgagattgagcaat 208	1e-07	25/25 (100%)
AFFX-HUMRGE/M10098_3_at	430	229	CB549005.1	Probe Seq: 1 caggtctgtgatgcccttagatgtc 25	EST Seq: 211 caggtctgtgatgcccttagatgtc 235	1e-07	25/25 (100%)
AFFX-HUMRGE/M10098_3_at	431	229	CB549005.1	Probe Seq: 1 gcccttagatgtccggggctgcacg 25	EST Seq: 223 gcccttagatgtccggggctgcacg 247	1e-07	25/25 (100%)
AFFX-HUMRGE/M10098_3_at	432	229	CB549005.1	Probe Seq: 1 cacgcgcgctacactgactggctca 25	EST Seq: 244 cacgcgcgctacactgactggctca 268	1e-07	25/25 (100%)
AFFX-HUMRGE/M10098_3_at	433	229	CB549005.1	Probe Seq: 1 actgactggctcagcgtgtgcctac 25	EST Seq: 256 actgactggctcagcgtgtgcctac 280	1e-07	25/25 (100%)
AFFX-HUMRGE/M10098_3_at	434	229	CB549005.1	Probe Seq: 1 agcgtgtgcctaccctacgccggca 25	EST Seq: 268 agcgtgtgcctaccctacgccggca 292	1e-07	25/25 (100%)
AFFX-HUMRGE/M10098_5_at	382	229	CB549822.1	Probe Seq: 1 aaagattaagccatgcatgtctaag 25	EST Seq: 22 aaagattaagccatgcatgtctaag 46	1e-07	25/25 (100%)
AFFX-HUMRGE/M10098_5_at	383	229	CB549822.1	Probe Seq: 1 taagccatgcatgtctaagtacgca 25	EST Seq: 28 taagccatgcatgtctaagtacgca 52	1e-07	25/25 (100%)
AFFX-HUMRGE/M10098_5_at	384	229	CB549822.1	Probe Seq: 1 gtctaagtacgcacggccggtacag 25	EST Seq: 40 gtctaagtacgcacggccggtacag 64	1e-07	25/25 (100%)
AFFX-HUMRGE/M10098_5_at	385	229	CB550428.1	Probe Seq: 2 gtacagtgaaactgcgaatggctc 25	EST Seq: 21 gtacagtgaaactgcgaatggctc 44	5e-07	24/24 (100%)
AFFX-HUMRGE/M10098_5_at	387	229	CB550428.1	Probe Seq: 1 atcagttatggttcctttggtcgct 25	EST Seq: 51 atcagttatggttcctttggtcgct 75	1e-07	25/25 (100%)
AFFX-HUMRGE/M10098_5_at	388	229	CB550428.1	Probe Seq: 1 tcgctcctctcctacttggataact 25	EST Seq: 75 tcgctcctctcctacttggataact 99	1e-07	25/25 (100%)
AFFX-HUMRGE/M10098_5_at	389	229	CB550428.1	Probe Seq: 1 aattctagagctaatacatgccgac 25	EST Seq: 105 aattctagagctaatacatgccgac 129	1e-07	25/25 (100%)
AFFX-HUMRGE/M10098_5_at	390	229	CB550428.1	Probe Seq: 1 aatacatgccgacgggcgctgaccc 25	EST Seq: 117 aatacatgccgacgggcgctgaccc 141	1e-07	25/25 (100%)
AFFX-HUMRGE/M10098_5_at	391	229	CB550428.1	Probe Seq: 1 tttatcagatcaaaaccaacccggt 25	EST Seq: 165 tttatcagatcaaaaccaacccggt 189	1e-07	25/25 (100%)
AFFX-HUMRGE/M10098_5_at	393	229	CB549299.1	Probe Seq: 1 tgactctagataacctcgggccgat 25	EST Seq: 22 tgactctagataaactcgggccgat 46	3e-05	24/25 (96%)
AFFX-HUMRGE/M10098_5_at	394	229	CB550428.1	Probe Seq: 1 cgtggcggcgacgacccattcgaac 25	EST Seq: 273 cgtggcggcgacgacccattcgaac 297	1e-07	25/25 (100%)
AFFX-HUMRGE/M10098_5_at	396	229	CB549299.1	Probe Seq: 2 cctatcaactttcgatggtagtcg 25	EST Seq: 89 cctatcaactttcgatggtagtcg 112	5e-07	24/24 (100%)
AFFX-HUMRGE/M10098_5_at	397	229	CB550428.1	Probe Seq: 1 tcgatggtagtcgccgtgcctacca 25	EST Seq: 315 tcgatggtagtcgccgtgcctacca 339	1e-07	25/25 (100%)
AFFX-HUMRGE/M10098_5_at	398	229	CB550428.1	Probe Seq: 1 cctaccatggtgaccacgggtgacg 25	EST Seq: 333 cctaccatggtgaccacgggtgacg 357	1e-07	25/25 (100%)
AFFX-HUMRGE/M10098_5_at	399	229	CB310526.1	Probe Seq: 2 cggctaccacatccaaggaaggca 25	EST Seq: 3 cggctaccacatccaaggaaggca 26	5e-07	24/24 (100%)
AFFX-HUMRGE/M10098_5_at	400	229	CB550428.1	Probe Seq: 1 ggcagcaggcgcgcaaattacccac 25	EST Seq: 417 ggcagcaggcgcgcaaattacccac 441	1e-07	25/25 (100%)
AFFX-HUMRGE/M10098_M_at	401	229	CB550428.1	Probe Seq: 1 aggatccattggagggcaagtctgg 25	EST Seq: 534 aggatccattggagggcaagtctgg 558	1e-07	25/25 (100%)
AFFX-HUMRGE/M10098_M_at	402	229	CB550428.1	Probe Seq: 1 agtctggtgccagcagccgcggtaa 25	EST Seq: 552 agtctggtgccagcagccgcggtaa 576	1e-07	25/25 (100%)
AFFX-HUMRGE/M10098_M_at	403	229	CB550428.1	Probe Seq: 1 ccagcagccgcggtaattccagctc 25	EST Seq: 561 ccagcagccgcggtaattccagctc 585	1e-07	25/25 (100%)
AFFX-HUMRGE/M10098_M_at	404	229	CB550428.1	Probe Seq: 1 gcggtaattccagctccaatagcgt 25	EST Seq: 570 gcggtaattccagctccaatagcgt 594	1e-07	25/25 (100%)
AFFX-HUMRGE/M10098_M_at	405	229	CB549033.1	Probe Seq: 1 tatattaaagttgctgcagttaaaa 25	EST Seq: 612 tatattaaagttgctgcagttaaaa 636	1e-07	25/25 (100%)
AFFX-HUMRGE/M10098_M_at	406	229	CB549033.1	Probe Seq: 1 gcagttaaaaagctcgtagttggat 25	EST Seq: 627 gcagttaaaaagctcgtagttggat 651	1e-07	25/25 (100%)
AFFX-HUMRGE/M10098_M_at	407	229	CB549927.1	Probe Seq: 2 ctcgatgctcttagctgagtgtcc 25	EST Seq: 59 ctcgatgctcttagctgagtgtcc 82	5e-07	24/24 (100%)
AFFX-HUMRGE/M10098_M_at	408	229	CB549991.1	Probe Seq: 1 tagagtgttcaaagcaggcccgagc 25	EST Seq: 141 tagagtgttcaaagcaggcccgagc 165	1e-07	25/25 (100%)
AFFX-HUMRGE/M10098_M_at	409	229	CB549991.1	Probe Seq: 1 agtgttcaaagcaggcccgagccgc 25	EST Seq: 144 agtgttcaaagcaggcccgagccgc 168	1e-07	25/25 (100%)
AFFX-HUMRGE/M10098_M_at	411	229	CB549991.1	Probe Seq: 1 cctggataccgcagctaggaataat 25	EST Seq: 168 cctggataccgcagctaggaataat 192	1e-07	25/25 (100%)
AFFX-HUMRGE/M10098_M_at	412	229	CB549991.1	Probe Seq: 1 accgcagctaggaataatggaatag 25	EST Seq: 175 accgcagctaggaataatggaatag 199	1e-07	25/25 (100%)
AFFX-HUMRGE/M10098_M_at	415	229	CB549830.1	Probe Seq: 1 attcgtattgcgccgctagaggtga 25	EST Seq: 41 attcgtattgcgccgctagaggtga 65	1e-07	25/25 (100%)
AFFX-HUMRGE/M10098_M_at	416	229	CB549830.1	Probe Seq: 1 gtgaaattcttggaccggcgcaaga 25	EST Seq: 62 gtgaaattcttggaccggcgcaaga 86	1e-07	25/25 (100%)
AFFX-HUMRGE/M10098_M_at	417	229	CB549830.1	Probe Seq: 1 gaccggcgcaagacggaccagagcg 25	EST Seq: 74 gaccggcgcaagacggaccagagcg 98	1e-07	25/25 (100%)
AFFX-HUMRGE/M10098_M_at	418	229	CB549830.1	Probe Seq: 1 cagagcgaaagcatttgccaagaat 25	EST Seq: 92 cagagcgaaagcatttgccaagaat 116	1e-07	25/25 (100%)
AFFX-HUMRGE/M10098_M_at	419	229	CB549830.1	Probe Seq: 1 tgttttcattaatcaagaacgaaag 25	EST Seq: 116 tgttttcattaatcaagaacgaaag 140	1e-07	25/25 (100%)
AFFX-HUMRGE/M10098_M_at	420	229	CB549830.1	Probe Seq: 3 ggcgatgcggcggcgttattccc 25	EST Seq: 199 ggcgatgcggcggcgttattccc 221	2e-06	23/23 (100%)
AJ000480_at	241	9	CB553402.1	Probe Seq: 1 tctccaaaattcggcgtggacagtt 25	EST Seq: 136 tctccaaaattcgacgtggacagtt 160	3e-05	24/25 (96%)
AJ000480_at	242	9	CB553402.1	Probe Seq: 1 aaattcggcgtggacagttctgcat 25	EST Seq: 142 aaattcgacgtggacagttctgcat 166	3e-05	24/25 (96%)
AJ000480_at	243	9	CB553402.1	Probe Seq: 1 gacagttctgcattcctgagcacat 25	EST Seq: 154 gacagttctgcattcctgaacacat 178	3e-05	24/25 (96%)
AJ000480_at	244	9	CB553402.1	Probe Seq: 1 ttcctgagcacatttcccccaaagc 25	EST Seq: 166 ttcctgaacacatttcccccaaagc 190	3e-05	24/25 (96%)
AJ000480_at	245	9	CB553402.1	Probe Seq: 1 gcctcattcgcagcctcttgagacg 25	EST Seq: 196 gcctcattcgcagcctcttgagacg 220	1e-07	25/25 (100%)
AJ000480_at	246	9	CB553402.1	Probe Seq: 1 ttcgcagcctcttgagacgggagcc 25	EST Seq: 202 ttcgcagcctcttgagacgggagcc 226	1e-07	25/25 (100%)
AJ000480_at	247	9	CB553402.1	Probe Seq: 1 gcctcttgagacgggagccctccga 25	EST Seq: 208 gcctcttgagacgggagccctccga 232	1e-07	25/25 (100%)
AJ000480_at	248	9	CB553402.1	Probe Seq: 1 tgagacgggagccctccgagagact 25	EST Seq: 214 tgagacgggagccctccgagagact 238	1e-07	25/25 (100%)
AJ000480_at	249	9	CB553402.1	Probe Seq: 1 ggtacatcgactcagaaataggaac 25	EST Seq: 292 ggtacatcgactcagaaataggaac 316	1e-07	25/25 (100%)
AJ000480_at	250	9	CB553402.1	Probe Seq: 1 cttcagaccagattgttccagagta 25	EST Seq: 316 cttcagaccagatcgttccagagta 340	3e-05	24/25 (96%)
AJ000480_at	251	9	CB553402.1	Probe Seq: 1 accagattgttccagagtaccagga 25	EST Seq: 322 accagatcgttccagagtaccagga 346	3e-05	24/25 (96%)
AJ000480_at	252	9	CB553402.1	Probe Seq: 1 gtgacattagttccttcttctgcta 25	EST Seq: 352 gtgacattagttccttcttctgcta 376	1e-07	25/25 (100%)
AJ001421_at	273	9	CD767007.1	Probe Seq: 1 cacggctgtgcgatgggtcgtgaca 25	EST Seq: 248 cacggccgtgcgatgggtcgtgaca 272	3e-05	24/25 (96%)
AJ001421_at	274	9	CD767007.1	Probe Seq: 1 actgggcctgagctttgtctacatg 25	EST Seq: 272 actgggcctgagctttgtctacatg 296	1e-07	25/25 (100%)
AJ001421_at	275	9	CD767007.1	Probe Seq: 1 cctgagctttgtctacatgattcga 25	EST Seq: 278 cctgagctttgtctacatgattcga 302	1e-07	25/25 (100%)
AJ001421_at	276	9	CD767007.1	Probe Seq: 1 tgtctacatgattcgagtttacctg 25	EST Seq: 287 tgtctacatgattcgagtttacctg 311	1e-07	25/25 (100%)
AJ001421_at	277	9	CD767007.1	Probe Seq: 1 cctgctgcagggttggtacattgtg 25	EST Seq: 308 cctgctgcagggttggtacattgtg 332	1e-07	25/25 (100%)
AJ001421_at	278	9	CD767007.1	Probe Seq: 1 ttggcatgcggctaccaagggcatc 25	EST Seq: 494 ttggcacgcggctaccaagggcatc 518	3e-05	24/25 (96%)
AJ001421_at	279	9	CD767007.1	Probe Seq: 1 taccaagggcatccttgtggctatg 25	EST Seq: 506 taccaagggcatccttgtggctatg 530	1e-07	25/25 (100%)
AJ001421_at	280	9	CD767007.1	Probe Seq: 1 gggcatccttgtggctatggtctgt 25	EST Seq: 512 gggcatccttgtggctatggtctgt 536	1e-07	25/25 (100%)
AJ001421_at	281	9	CD767007.1	Probe Seq: 1 ggtgttctggccgattctggtgatg 25	EST Seq: 562 ggtgttctggccgatcctggtgatg 586	3e-05	24/25 (96%)
AJ001421_at	282	9	CB551147.1	Probe Seq: 1 gccgattctggtgatgtacttcatc 25	EST Seq: 577 gccgatcctggtgatgtacttcatc 601	3e-05	24/25 (96%)
AJ001421_at	283	9	CB551147.1	Probe Seq: 2 ctggtgatgtacttcatcatgctc 25	EST Seq: 584 ctggtgatgtacttcatcatgctc 607	5e-07	24/24 (100%)
AJ001421_at	284	9	CB551147.1	Probe Seq: 1 gatgtacttcatcatgctcttctgt 25	EST Seq: 589 gatgtacttcatcatgctcttctgt 613	1e-07	25/25 (100%)
AJ001421_at	285	9	CB551147.1	Probe Seq: 1 gtacttcatcatgctcttctgtatc 25	EST Seq: 592 gtacttcatcatgctcttctgtatc 616	1e-07	25/25 (100%)
AJ001421_at	286	9	CB551147.1	Probe Seq: 1 cttctgtatcacgatgaagaggcaa 25	EST Seq: 607 cttctgtatcacaatgaagaggcaa 631	3e-05	24/25 (96%)
AJ001421_at	287	9	CB551147.1	Probe Seq: 1 gcaaatcaagcacatgattaagtac 25	EST Seq: 628 gcaaatcaagcacatgattaagtac 652	1e-07	25/25 (100%)
D00017_at	315	9	CB230095.1	Probe Seq: 1 ggcaagtccctgtactattatatcc 25	EST Seq: 61 ggcaagtccctgtactattacatcc 85	3e-05	24/25 (96%)
D00017_at	316	9	CB230095.1	Probe Seq: 1 tccctgtactattatatccagcaag 25	EST Seq: 67 tccctgtactattacatccagcaag 91	3e-05	24/25 (96%)
D00017_at	318	9	CB230095.1	Probe Seq: 1 cagcaagacactaagggcgactacc 25	EST Seq: 85 cagcaagacacgaagggcgactacc 109	3e-05	24/25 (96%)
D00017_at	319	9	CB230095.1	Probe Seq: 1 aagggcgactaccagaaagcgctgc 25	EST Seq: 97 aagggcgactaccagaaagcgctgc 121	1e-07	25/25 (100%)
D00017_at	320	9	CB230095.1	Probe Seq: 1 atggtgctcaccatgcttccagcta 25	EST Seq: 175 atggtgctcgccatgcttccagcta 199	3e-05	24/25 (96%)
D00017_at	321	9	CB230095.1	Probe Seq: 1 atgcttccagctaacaggtctagaa 25	EST Seq: 187 atgcttccagctaacaggtctagaa 211	1e-07	25/25 (100%)
D00017_at	325	9	CB230095.1	Probe Seq: 1 cctcattttagttgcctaagcattg 25	EST Seq: 265 cctcattttagttgcctaagcattg 289	1e-07	25/25 (100%)
D00017_at	326	9	CB230095.1	Probe Seq: 1 tgcctaagcattgcctggccttcct 25	EST Seq: 277 tgcctaagcattgcctggccttcct 301	1e-07	25/25 (100%)
D00017_at	327	9	CB230095.1	Probe Seq: 1 agcattgcctggccttcctgtctag 25	EST Seq: 283 agcattgcctggccttcctgtctag 307	1e-07	25/25 (100%)
D00017_at	330	9	CB230095.1	Probe Seq: 1 tgaaacactttgcctcctgtgtact 25	EST Seq: 367 tgaaacactttgcctcctgtgtact 391	1e-07	25/25 (100%)
D00760_at	453	9	CB555844.1	Probe Seq: 1 ctagctcaacaatactatcttgtgt 25	EST Seq: 258 ctagctcaacagtactatcttgtgt 282	3e-05	24/25 (96%)
D00760_at	454	9	CB555844.1	Probe Seq: 1 caacaatactatcttgtgtaccaag 25	EST Seq: 264 caacagtactatcttgtgtaccaag 288	3e-05	24/25 (96%)
D00760_at	455	9	CB555844.1	Probe Seq: 1 gaacccattcctacagctcagct 23	EST Seq: 288 gaacccattcctacagctcagct 310	2e-06	23/23 (100%)
D00760_at	456	9	CB555844.1	Probe Seq: 1 attcctacagctcagctggtacaga 25	EST Seq: 294 attcctacagctcagctagtacaga 318	3e-05	24/25 (96%)
D00760_at	457	9	CB555844.1	Probe Seq: 1 agagtagcttctgtgatgcaagaat 25	EST Seq: 318 agagtagcttctgtgatgcaagaat 342	1e-07	25/25 (100%)
D00760_at	458	9	CB555844.1	Probe Seq: 1 gcttctgtgatgcaagaatatactc 25	EST Seq: 324 gcttctgtgatgcaagaatatactc 348	1e-07	25/25 (100%)
D00760_at	459	9	CB555844.1	Probe Seq: 1 caagaatatactcagtcaggtggtg 25	EST Seq: 336 caagaatatactcagtcaggtggtg 360	1e-07	25/25 (100%)
D00760_at	460	9	CB555844.1	Probe Seq: 1 tatactcagtcaggtggtgttcgtc 25	EST Seq: 342 tatactcagtcaggtggtgttcgtc 366	1e-07	25/25 (100%)
D00760_at	461	9	CB555844.1	Probe Seq: 1 cagtcaggtggtgttcgtccatttg 25	EST Seq: 348 cagtcaggtggtgttcgtccatttg 372	1e-07	25/25 (100%)
D00760_at	462	9	CB309324.1	Probe Seq: 1 tcagatccatctggagcttacttt 24	EST Seq: 467 tcagatccatctggagcttacttt 490	5e-07	24/24 (100%)
D00760_at	463	9	CB555844.1	Probe Seq: 1 ccatctggagcttactttgcctgga 25	EST Seq: 432 ccatctggagcttactttgcctgga 456	1e-07	25/25 (100%)
D00760_at	465	9	CB555844.1	Probe Seq: 1 tactttgcctggaaagctacagcaa 25	EST Seq: 444 tactttgcctggaaagctacagcaa 468	1e-07	25/25 (100%)
D00760_at	468	9	CB548565.1	Probe Seq: 1 tacttggctgccatagcataaca 23	EST Seq: 534 tacttggctgccatagcataaca 556	2e-06	23/23 (100%)
D00760_at	469	9	CB548565.1	Probe Seq: 1 gctgccatagcataacaatgaagtg 25	EST Seq: 540 gctgccatagcataacagtgaagtg 564	3e-05	24/25 (96%)
D00760_at	470	9	CB548565.1	Probe Seq: 1 ttcagataatctatctacttaaaca 25	EST Seq: 582 ttcagattatctatctacttaaaca 606	3e-05	24/25 (96%)
D00760_at	471	9	CB548565.1	Probe Seq: 1 gttttgcagactttttgcatactta 25	EST Seq: 624 gttttgcagactttttgcatactta 648	1e-07	25/25 (100%)
D00760_at	472	9	CB548565.1	Probe Seq: 1 cagactttttgcatacttatttcta 25	EST Seq: 630 cagactttttgcatacttatttcta 654	1e-07	25/25 (100%)
D00761_at	473	9	CB553971.1	Probe Seq: 1 tggatgcagcggttttcatggagac 25	EST Seq: 255 tggatgcagtggttttcatggagac 279	3e-05	24/25 (96%)
D00761_at	476	9	CB553971.1	Probe Seq: 1 gcattccaataataaggccatgact 25	EST Seq: 327 gcattccaataataaggccatgact 351	1e-07	25/25 (100%)
D00761_at	478	9	CB553971.1	Probe Seq: 1 catcatcggtggacttgatgaagaa 25	EST Seq: 423 catcatcggtggacttgatgaagaa 447	1e-07	25/25 (100%)
D00761_at	479	9	CB228801.1	Probe Seq: 1 cttcaaggctggaggctcagcaagt 25	EST Seq: 577 cttcaaggctggaggctcaacaagt 601	3e-05	24/25 (96%)
D00761_at	480	9	CB228801.1	Probe Seq: 1 ggctggaggctcagcaagtgccatg 25	EST Seq: 583 ggctggaggctcaacaagtgccatg 607	3e-05	24/25 (96%)
D00761_at	481	9	CB228801.1	Probe Seq: 1 aggctcagcaagtgccatgctacag 25	EST Seq: 589 aggctcaacaagtgccatgctacag 613	3e-05	24/25 (96%)
D00761_at	482	9	CB553971.1	Probe Seq: 1 ttttaagaacatgcagaatgtggag 25	EST Seq: 561 ttttaagaacatgcagaatgtggag 585	1e-07	25/25 (100%)
D00761_at	483	9	CB553971.1	Probe Seq: 1 gcatgttccgctgtccttggacaga 25	EST Seq: 585 gcatgtcccgctgtccttggacaga 609	3e-05	24/25 (96%)
D00761_at	484	9	CB553971.1	Probe Seq: 2 ccgctgtccttggacagagccatg 25	EST Seq: 592 ccgctgtccttggacagagccatg 615	5e-07	24/24 (100%)
D00761_at	486	9	CB553971.1	Probe Seq: 1 ttctgcggctgagagagatgtgtac 25	EST Seq: 639 ttctgcggctgagagagacgtgtac 663	3e-05	24/25 (96%)
D00762_at	493	9	CB312586.1	Probe Seq: 1 gtagcaggtttgttggcagatgctc 25	EST Seq: 279 gtagcaggtttgttggcagatgctc 303	1e-07	25/25 (100%)
D00762_at	494	9	CB312586.1	Probe Seq: 1 ggtttgttggcagatgctcgttctt 25	EST Seq: 285 ggtttgttggcagatgctcgttctt 309	1e-07	25/25 (100%)
D00762_at	496	9	CB552507.1	Probe Seq: 1 gatgctcgttctttagcagacatag 25	EST Seq: 283 gatgctcgttcttaagcagacatag 307	3e-05	24/25 (96%)
D00762_at	497	9	CB552507.1	Probe Seq: 3 agcagacatagcaagagaagaag 25	EST Seq: 297 agcagacatagcaagagaagaag 319	2e-06	23/23 (100%)
D00762_at	498	9	CB552507.1	Probe Seq: 1 gaagaagcttccaacttcagatcta 25	EST Seq: 313 gaagaagcttccaactttagatcta 337	3e-05	24/25 (96%)
D00762_at	500	9	CB552507.1	Probe Seq: 1 gtgcatgcatatacactctacagtg 25	EST Seq: 391 gtgcatgcatatacactctacagtg 415	1e-07	25/25 (100%)
D00762_at	501	9	CB552507.1	Probe Seq: 1 gcatatacactctacagtgctgt 23	EST Seq: 397 gcatatacactctacagtgctgt 419	2e-06	23/23 (100%)
D00762_at	502	9	CB552507.1	Probe Seq: 1 agaccttttggctgcagtttcatgt 25	EST Seq: 421 agacctttgggctgcagtttcatgt 445	3e-05	24/25 (96%)
D00762_at	504	9	CB552507.1	Probe Seq: 1 tgcagtttcatgttagggtcttaca 25	EST Seq: 433 tgcagtttcatgttagggtcttaca 457	1e-07	25/25 (100%)
D00762_at	505	9	CB552507.1	Probe Seq: 1 tcttacagtgtgaatgacggtgcgc 25	EST Seq: 451 tcttacagtgtgaatgacggtgcgc 475	1e-07	25/25 (100%)
D00762_at	506	9	CB552507.1	Probe Seq: 1 aatgacggtgcgcaactctacatga 25	EST Seq: 463 aatgacggtgcgcaactctacatga 487	1e-07	25/25 (100%)
D00762_at	507	9	CB312586.1	Probe Seq: 1 caactctacatgattgacccatca 24	EST Seq: 489 caactctacatgattgacccatca 512	5e-07	24/24 (100%)
D00762_at	508	9	CB312586.1	Probe Seq: 1 tacatgattgacccatcaggtgttt 25	EST Seq: 495 tacatgattgacccatcangtgttt 519	8e-06	24/25 (96%)
D00762_at	509	9	CB552507.1	Probe Seq: 2 catacggttattggggctgtgcca 25	EST Seq: 506 catacggttattggggctgtgcca 529	5e-07	24/24 (100%)
D00762_at	510	9	CB552507.1	Probe Seq: 1 ggttattggggctgtgccatcggca 25	EST Seq: 511 ggttattggggctgtgccattggca 535	3e-05	24/25 (96%)
D00762_at	511	9	CB552507.1	Probe Seq: 1 tgtgccatcggcaaagccaggcaa 24	EST Seq: 523 tgtgccattggcaaagccaggcaa 546	0.0001	23/24 (95%)
D00763_at	521	9	CB230674.1	Probe Seq: 1 cctactcttccacactaggaaggct 25	EST Seq: 30 cctactcttccacactaggaaggct 54	1e-07	25/25 (100%)
D00763_at	523	9	CB230674.1	Probe Seq: 1 aactggtgcagtgggaaaataggac 25	EST Seq: 67 aactggtgcagtgggaaaataggac 91	1e-07	25/25 (100%)
D00763_at	524	9	CB230674.1	Probe Seq: 1 cattacatactgaattgggtccttg 25	EST Seq: 91 cattacatactgaattgggtccttg 115	1e-07	25/25 (100%)
D00763_at	525	9	CB230674.1	Probe Seq: 1 aattgggtccttgtcatttctgtcc 25	EST Seq: 103 aattgggtccttgtcatttctgtcc 127	1e-07	25/25 (100%)
D00763_at	526	9	CB230674.1	Probe Seq: 1 gtccttgtcatttctgtccaattga 25	EST Seq: 109 gtccttgtcatttctgtccaattga 133	1e-07	25/25 (100%)
D00763_at	527	9	CB230674.1	Probe Seq: 1 tctgtccaattgaatactttattgt 25	EST Seq: 121 tctgtccaattgaatactttattgt 145	1e-07	25/25 (100%)
D00763_at	528	9	CB230674.1	Probe Seq: 1 aatactttattgtaacgatgatggt 25	EST Seq: 133 aatactttattgtaatgatgatggt 157	3e-05	24/25 (96%)
D00763_at	531	9	CB230674.1	Probe Seq: 1 ttcatggacgtcttaatcttccaca 25	EST Seq: 163 ttcatggacatcttaatcttccaca 187	3e-05	24/25 (96%)
D10522_at	420	11	CB230427.1	Probe Seq: 1 ccataggaacttttcacttatctc 24	EST Seq: 185 ccataggaacttttcacttatctc 208	5e-07	24/24 (100%)
D10522_at	421	11	CB230427.1	Probe Seq: 1 gaacttttcacttatctcatgttag 25	EST Seq: 191 gaacttttcacttatctcgtgttag 215	3e-05	24/25 (96%)
D10522_at	422	11	CB230427.1	Probe Seq: 1 ttcacttatctcatgttagctgtac 25	EST Seq: 197 ttcacttatctcgtgttagctgtac 221	3e-05	24/25 (96%)
D10522_at	423	11	CB230427.1	Probe Seq: 1 gctgtaccagtcagtgattaagta 24	EST Seq: 215 gctgtaccagtcagtgattaagta 238	5e-07	24/24 (100%)
D10522_at	424	11	CB548929.1	Probe Seq: 1 attatgtattaccagcagggtgttt 25	EST Seq: 488 attatgtattaccagcagggtgttt 512	1e-07	25/25 (100%)
D10522_at	425	11	CB548929.1	Probe Seq: 1 atccagaagcacatgaagtttgcaa 25	EST Seq: 548 atccagaagcacatgaagtttgcaa 572	1e-07	25/25 (100%)
D10522_at	426	11	CB548929.1	Probe Seq: 1 atgaagtttgcaactttccaccctg 25	EST Seq: 560 atgaagtttgcaactttccaccctg 584	1e-07	25/25 (100%)
D10522_at	427	11	CB548929.1	Probe Seq: 1 gcccatttttgtaaaactgcagtca 25	EST Seq: 584 gcccatttttgtaaaactgcagtca 608	1e-07	25/25 (100%)
D11086_at	5	13	CB553218.1	Probe Seq: 1 tgcagccagactacagtgaacgact 25	EST Seq: 267 tgcagccagactacagtgaacgact 291	1e-07	25/25 (100%)
D11086_at	7	13	CB551139.1	Probe Seq: 1 acagtgaacgactctgcctcgtcag 25	EST Seq: 283 acagtgaacgactctgactcgtcag 307	3e-05	24/25 (96%)
D11086_at	8	13	CB553218.1	Probe Seq: 1 tcgtcagtgagattcccccaaaagg 25	EST Seq: 297 tcgtcagtgagattcccccaaaagg 321	1e-07	25/25 (100%)
D11086_at	9	13	CB553218.1	Probe Seq: 1 catgttacaccctaaagcctgaaac 25	EST Seq: 387 catgttacaccctgaagcctgaaac 411	3e-05	24/25 (96%)
D11086_at	10	13	CB553218.1	Probe Seq: 3 aagcctgaaacctgaaccccaat 25	EST Seq: 401 aagcctgaaacctgaaccccaat 423	2e-06	23/23 (100%)
D11086_at	11	13	CB553218.1	Probe Seq: 1 tcctctgacagaagaaccccagggt 25	EST Seq: 423 tcctctgacagaagaaccccagggt 447	1e-07	25/25 (100%)
D11086_at	12	13	CB553218.1	Probe Seq: 1 gacagaagaaccccagggtcctgta 25	EST Seq: 429 gacagaagaaccccagggtcctgta 453	1e-07	25/25 (100%)
D11086_at	13	13	CB553218.1	Probe Seq: 1 ccagggtcctgtagccctaagtggt 25	EST Seq: 441 ccagggtcctgtagccctaagtggt 465	1e-07	25/25 (100%)
D11086_at	14	13	CB553218.1	Probe Seq: 1 tcctgtagccctaagtggtactaac 25	EST Seq: 447 tcctgtagccctaagtggtactaac 471	1e-07	25/25 (100%)
D11086_at	16	13	CB553218.1	Probe Seq: 1 cccactgtggctgatttggaatttt 25	EST Seq: 513 cccactgtggctgatttggaatttt 537	1e-07	25/25 (100%)
D11086_at	19	13	CB553218.1	Probe Seq: 1 catttggcattccccacttgagaat 25	EST Seq: 561 cattcggcattccccacttgagaat 585	3e-05	24/25 (96%)
D11086_at	20	13	CB553218.1	Probe Seq: 1 gcattccccacttgagaattaccct 25	EST Seq: 567 gcattccccacttgagaattaccct 591	1e-07	25/25 (100%)
D11094_at	25	13	CB309086.1	Probe Seq: 1 atcaatcagcttgatggttttgatc 25	EST Seq: 523 atcaatcagcttgatggttttgatc 547	1e-07	25/25 (100%)
D11094_at	26	13	CB309086.1	Probe Seq: 1 cagcttgatggttttgatcctcgag 25	EST Seq: 529 cagcttgatggttttgatcctcgag 553	1e-07	25/25 (100%)
D11094_at	27	13	CB309086.1	Probe Seq: 1 gatggttttgatcctcgaggcaata 25	EST Seq: 535 gatggttttgatcctcgaggcaata 559	1e-07	25/25 (100%)
D11094_at	35	13	CB549664.1	Probe Seq: 1 ttagcacgactgtgtccaaatagca 25	EST Seq: 7 ttagcacgactgcgtccaaatagca 31	3e-05	24/25 (96%)
D11094_at	36	13	CB549664.1	Probe Seq: 1 cgactgtgtccaaatagcactggtg 25	EST Seq: 13 cgactgcgtccaaatagcactggtg 37	3e-05	24/25 (96%)
D11094_at	37	13	CB549664.1	Probe Seq: 2 gtccaaatagcactggtgctgaga 25	EST Seq: 20 gtccaaatagcactggtgctgaga 43	5e-07	24/24 (100%)
D11094_at	38	13	CB549664.1	Probe Seq: 1 attagaagcgtctgcacagaggctg 25	EST Seq: 43 attagaagcgtctgcacagaagctg 67	3e-05	24/25 (96%)
D11094_at	39	13	CB549664.1	Probe Seq: 1 agcgtctgcacagaggctggtatgt 25	EST Seq: 49 agcgtctgcacagaagctggtatgt 73	3e-05	24/25 (96%)
D11094_at	40	13	CB549664.1	Probe Seq: 1 attaagtcttatgccaaattcagtg 25	EST Seq: 138 attaagtcttatgccaaattcagtg 162	1e-07	25/25 (100%)
D11094_at	41	13	CB549664.1	Probe Seq: 1 gccaaattcagtgctactcctcgtt 25	EST Seq: 150 gccaaattcagtgctactcctcgtt 174	1e-07	25/25 (100%)
D11094_at	42	13	CB549664.1	Probe Seq: 1 ttcagtgctactcctcgttacatga 25	EST Seq: 156 ttcagtgctactcctcgttacatga 180	1e-07	25/25 (100%)
D11094_at	43	13	CB549664.1	Probe Seq: 1 gctactcctcgttacatgacataca 25	EST Seq: 162 gctactcctcgttacatgacataca 186	1e-07	25/25 (100%)
D11094_at	44	13	CB549664.1	Probe Seq: 1 cctcgttacatgacatacaactgaa 25	EST Seq: 168 cctcgttacatgacatacaactgaa 192	1e-07	25/25 (100%)
D12676_at	146	13	CB311440.1	Probe Seq: 1 tttatgtgtctagcaagtatttaat 25	EST Seq: 291 tttatgtgtctagcaagtatttaat 315	1e-07	25/25 (100%)
D12676_at	147	13	CB311440.1	Probe Seq: 1 tgttgttgggtgctggtagctccag 25	EST Seq: 339 tgttgttgggtgctggtagctccag 363	1e-07	25/25 (100%)
D12676_at	149	13	CB311440.1	Probe Seq: 1 gtctctgcatcacttgttaatgcta 25	EST Seq: 393 gtctctgcatcacttgttaatgcta 417	1e-07	25/25 (100%)
D12676_at	153	13	CB311440.1	Probe Seq: 1 ctaacttcattcagtatgcttcatt 25	EST Seq: 424 ctaactttattcagtatgcttcatt 448	3e-05	24/25 (96%)
D12676_at	154	13	CB311440.1	Probe Seq: 1 cttcattcaccgaactttgtgctca 25	EST Seq: 442 cttcattcaccgaactttgtgctca 466	1e-07	25/25 (100%)
D12676_at	155	13	CB311440.1	Probe Seq: 1 tcaccgaactttgtgctcaaaatgc 25	EST Seq: 448 tcaccgaactttgtgctcaaaatgc 472	1e-07	25/25 (100%)
D12676_at	156	13	CB311440.1	Probe Seq: 1 aactttgtgctcaaaatgcgtatat 25	EST Seq: 454 aactttgtgctcaaaatgcgtatat 478	1e-07	25/25 (100%)
D12676_at	158	13	CB311440.1	Probe Seq: 1 aatggtagcttcatccaatatatca 25	EST Seq: 550 aatggtagcttcatccagtatatca 574	3e-05	24/25 (96%)
D12676_at	159	13	CB311440.1	Probe Seq: 1 atccaatatatcattcaaatgcatc 25	EST Seq: 562 atccagtatatcattcaaatgcatc 586	3e-05	24/25 (96%)
D12676_at	160	13	CB311440.1	Probe Seq: 1 tatatcattcaaatgcatctgattt 25	EST Seq: 568 tatatcattcaaatgcatctgattt 592	1e-07	25/25 (100%)
D12676_at	161	13	CB311440.1	Probe Seq: 1 attcaaatgcatctgatttctaaa 24	EST Seq: 574 attcaaatgcatctgatttctaaa 597	5e-07	24/24 (100%)
D13118_at	205	13	CB308778.1	Probe Seq: 1 cattattcatttctccagctctgat 25	EST Seq: 66 cattactcatttctccagctctgat 90	3e-05	24/25 (96%)
D13118_at	208	13	CB308778.1	Probe Seq: 3 tgtaccaggggtctaatcaggcc 25	EST Seq: 95 tgtaccaggggtctaatcaggcc 117	2e-06	23/23 (100%)
D13118_at	209	13	CB308778.1	Probe Seq: 1 gtctaatcaggcctgtgtctgcctc 25	EST Seq: 105 gtctaatcaggcctgtgtctgcctc 129	1e-07	25/25 (100%)
D13118_at	210	13	CB308778.1	Probe Seq: 1 tcaggcctgtgtctgcctccttc 23	EST Seq: 111 tcaggcctgtgtctgcctccttc 133	2e-06	23/23 (100%)
D13118_at	211	13	CB308778.1	Probe Seq: 1 ctgtgtctgcctccttcttgaatag 25	EST Seq: 117 ctgtgtctgcctccttcctgaatag 141	3e-05	24/25 (96%)
D13118_at	212	13	CB308778.1	Probe Seq: 1 tgaatagcccagtgaattcatctaa 25	EST Seq: 135 tgaatagcccagtgaattcatctaa 159	1e-07	25/25 (100%)
D13118_at	213	13	CB308778.1	Probe Seq: 1 gcccagtgaattcatctaaacagcc 25	EST Seq: 141 gcccagtgaattcatctaaacagcc 165	1e-07	25/25 (100%)
D13118_at	214	13	CB308778.1	Probe Seq: 1 tgaattcatctaaacagccttccta 25	EST Seq: 147 tgaattcatctaaacagccttccta 171	1e-07	25/25 (100%)
D13118_at	215	13	CB308778.1	Probe Seq: 1 catctaaacagccttcctacagca 24	EST Seq: 153 catctaaacagccttcctacagca 176	5e-07	24/24 (100%)
D13118_at	216	13	CB308778.1	Probe Seq: 1 cactccaggtggccagacgggagtt 25	EST Seq: 183 cactccaggtggccagacgggagtt 207	1e-07	25/25 (100%)
D13118_at	217	13	CB308778.1	Probe Seq: 1 gggagttccagaccagtgttgtctc 25	EST Seq: 201 gggagttccagaccagtgttgtctc 225	1e-07	25/25 (100%)
D13118_at	218	13	CB308778.1	Probe Seq: 1 ccagtgttgtctcccgggacattga 25	EST Seq: 213 ccagtgttgtctcccgggacattga 237	1e-07	25/25 (100%)
D13118_at	219	13	CB308778.1	Probe Seq: 1 tcctcttcgccatgtgaggctcc 23	EST Seq: 441 tcctcttcgccatgtgaggctcc 463	2e-06	23/23 (100%)
D13118_at	223	13	CB308778.1	Probe Seq: 1 taagctttaccattaaacacaacgt 25	EST Seq: 524 taagctttaccatttaacacaacgt 548	3e-05	24/25 (96%)
D13118_at	224	13	CB308778.1	Probe Seq: 1 ttaccattaaacacaacgtttctct 25	EST Seq: 530 ttaccatttaacacaacgtttctct 554	3e-05	24/25 (96%)
D13168_at	230	13	CB549209.1	Probe Seq: 1 acatgtttcctagtattaaggactt 25	EST Seq: 64 acatgtttcctagtattaagaactt 88	3e-05	24/25 (96%)
D13168_at	231	13	CB549209.1	Probe Seq: 1 ttcctagtattaaggactttaatat 25	EST Seq: 70 ttcctagtattaagaactttaatat 94	3e-05	24/25 (96%)
D13168_at	232	13	CB549209.1	Probe Seq: 1 ctattttctcccttattatccactg 25	EST Seq: 160 ctattttctcccttattatccactg 184	1e-07	25/25 (100%)
D13168_at	233	13	CB549209.1	Probe Seq: 1 gtatgttcaaacaccttttagtatt 25	EST Seq: 196 gtatgttcaaacacctttgagtatt 220	3e-05	24/25 (96%)
D13168_at	234	13	CB549209.1	Probe Seq: 1 tcaaacaccttttagtattgatagc 25	EST Seq: 202 tcaaacacctttgagtattgatagc 226	3e-05	24/25 (96%)
D13168_at	235	13	CB549209.1	Probe Seq: 1 cttacatatggccaaaggaatacag 25	EST Seq: 226 cttacatatggccaaaggaatacag 250	1e-07	25/25 (100%)
D13168_at	237	13	CB549209.1	Probe Seq: 1 acatgggtatgctgtagctaacttt 25	EST Seq: 262 acatgggtatactgtagctaacttt 286	3e-05	24/25 (96%)
D13168_at	243	13	CB549209.1	Probe Seq: 1 ctaattcattaaatactaattga 23	EST Seq: 447 ctaattcattaaatactaattga 469	2e-06	23/23 (100%)
D13413_rna1_s_at	70	421	CB311121.1	Probe Seq: 1 aagcctgtgaaagtttcagctcccc 25	EST Seq: 472 aagcgtgtgaaagtttcagctcccc 496	3e-05	24/25 (96%)
D13413_rna1_s_at	71	421	CB553583.1	Probe Seq: 1 tgtgaaagtttcagctccccgagtt 25	EST Seq: 427 tgtgaaagtttcagctccccgagtt 451	1e-07	25/25 (100%)
D13413_rna1_s_at	72	421	CB553583.1	Probe Seq: 1 gtgaaagtttcagctccccgagttg 25	EST Seq: 428 gtgaaagtttcagctccccgagttg 452	1e-07	25/25 (100%)
D13413_rna1_s_at	73	421	CB553583.1	Probe Seq: 1 tgaaagtttcagctccccgagttgg 25	EST Seq: 429 tgaaagtttcagctccccgagttgg 453	1e-07	25/25 (100%)
D13413_rna1_s_at	74	421	CB553583.1	Probe Seq: 1 aaagtttcagctccccgagttggtg 25	EST Seq: 431 aaagtttcagctccccgagttggtg 455	1e-07	25/25 (100%)
D13413_rna1_s_at	75	421	CB553583.1	Probe Seq: 1 aagtttcagctccccgagttggtgg 25	EST Seq: 432 aagtttcagctccccgagttggtgg 456	1e-07	25/25 (100%)
D13413_rna1_s_at	76	421	CB553583.1	Probe Seq: 1 agtttcagctccccgagttggtgga 25	EST Seq: 433 agtttcagctccccgagttggtgga 457	1e-07	25/25 (100%)
D13413_rna1_s_at	77	421	CB553583.1	Probe Seq: 1 gtttcagctccccgagttggtggaa 25	EST Seq: 434 gtttcagctccccgagttggtggaa 458	1e-07	25/25 (100%)
D13413_rna1_s_at	78	421	CB553583.1	Probe Seq: 1 tttcagctccccgagttggtggaaa 25	EST Seq: 435 tttcagctccccgagttggtggaaa 459	1e-07	25/25 (100%)
D13413_rna1_s_at	79	421	CB553583.1	Probe Seq: 1 ttcagctccccgagttggtggaaaa 25	EST Seq: 436 ttcagctccccgagttggtggaaaa 460	1e-07	25/25 (100%)
D13413_rna1_s_at	80	421	CB553583.1	Probe Seq: 1 tcagctccccgagttggtggaaaac 25	EST Seq: 437 tcagctccccgagttggtggaaaac 461	1e-07	25/25 (100%)
D13413_rna1_s_at	81	421	CB553583.1	Probe Seq: 1 cagctccccgagttggtggaaaacg 25	EST Seq: 438 cagctccccgagttggtggaaaacg 462	1e-07	25/25 (100%)
D13413_rna1_s_at	82	421	CB553583.1	Probe Seq: 1 gctccccgagttggtggaaaacgct 25	EST Seq: 440 gctccccgagttggtggaaaacgct 464	1e-07	25/25 (100%)
D13413_rna1_s_at	83	421	CB553583.1	Probe Seq: 1 ggaaaacgctaaactggcagatt 23	EST Seq: 455 ggaaaacgctaaactggcagatt 477	2e-06	23/23 (100%)
D13413_rna1_s_at	84	421	CB553583.1	Probe Seq: 1 aaacgctaaactggcagattagatt 25	EST Seq: 458 aaacgctaaactggcagattcgatt 482	3e-05	24/25 (96%)
D13413_rna1_s_at	85	421	CB553583.1	Probe Seq: 1 aacgctaaactggcagattagattt 25	EST Seq: 459 aacgctaaactggcagattcgattt 483	3e-05	24/25 (96%)
D13413_rna1_s_at	86	421	CB553583.1	Probe Seq: 1 acgctaaactggcagattagatttt 25	EST Seq: 460 acgctaaactggcagattcgatttt 484	3e-05	24/25 (96%)
D13413_rna1_s_at	87	421	CB553583.1	Probe Seq: 1 cgctaaactggcagattagattttt 25	EST Seq: 461 cgctaaactggcagattcgattttt 485	3e-05	24/25 (96%)
D13435_at	325	13	CD766878.1	Probe Seq: 1 tagtctccagatcactacaatttct 25	EST Seq: 552 tagtctccagatgactacaatttct 576	3e-05	24/25 (96%)
D13435_at	326	13	CD766878.1	Probe Seq: 1 ccagatcactacaatttctagcttt 25	EST Seq: 558 ccagatgactacaatttctagcttt 582	3e-05	24/25 (96%)
D13435_at	327	13	CB312764.1	Probe Seq: 2 actacaatttctagctttgtagga 25	EST Seq: 576 actacaatttctagttttgtagga 599	0.0001	23/24 (95%)
D13435_at	328	13	CB229101.1	Probe Seq: 2 atttctagctttgtaggagcatgg 25	EST Seq: 43 atttctagttttgtaggagcatgg 66	0.0001	23/24 (95%)
D13435_at	329	13	CD766878.1	Probe Seq: 1 tgtaggagcatggcttggagcactt 25	EST Seq: 582 tgtaggagcatggcttggagcactt 606	1e-07	25/25 (100%)
D13435_at	330	13	CD766878.1	Probe Seq: 1 agcatggcttggagcacttcctatt 25	EST Seq: 588 agcatggcttggagcacttcctatt 612	1e-07	25/25 (100%)
D13435_at	332	13	CD766878.1	Probe Seq: 1 agcacttcctattccactggattgg 25	EST Seq: 600 agcacttcctattccgctggattgg 624	3e-05	24/25 (96%)
D13435_at	335	13	CB229101.1	Probe Seq: 1 accatggcaggtatggcccatctcc 25	EST Seq: 102 accatggcaggtatggaccatctcc 126	3e-05	24/25 (96%)
D13435_at	336	13	CB229101.1	Probe Seq: 1 atggcccatctcctgtacgcttgga 25	EST Seq: 114 atggaccatctcctgtacgcttgga 138	3e-05	24/25 (96%)
D13435_at	337	13	CB229101.1	Probe Seq: 1 catctcctgtacgcttggagcgacc 25	EST Seq: 120 catctcctgtacgcttggagcgacc 144	1e-07	25/25 (100%)
D13435_at	338	13	CB229101.1	Probe Seq: 1 ctgtacgcttggagcgacctttggc 25	EST Seq: 126 ctgtacgcttggagcgacctttggc 150	1e-07	25/25 (100%)
D13435_at	339	13	CB229101.1	Probe Seq: 1 ggctggccttgttatttcaccactc 25	EST Seq: 156 ggctggccttgttatttcaccactc 180	1e-07	25/25 (100%)
D13435_at	344	13	CB229101.1	Probe Seq: 1 agttacaacatgatgtgattgtagc 25	EST Seq: 330 agttacaacctgatgtgattgtagc 354	3e-05	24/25 (96%)
D13630_at	425	13	CB311470.1	Probe Seq: 1 tgactcaagcctctggctattaaca 25	EST Seq: 284 tgactgaagcctctggctattaaca 308	3e-05	24/25 (96%)
D13630_at	426	13	CB311470.1	Probe Seq: 1 aagcctctggctattaacataccct 25	EST Seq: 290 aagcctctggctattaacataccct 314	1e-07	25/25 (100%)
D13630_at	427	13	CB311470.1	Probe Seq: 1 ctggctattaacataccctagttgc 25	EST Seq: 296 ctggctattaacataccctagttgc 320	1e-07	25/25 (100%)
D13630_at	428	13	CB311470.1	Probe Seq: 1 tttaattgccatgagccaaatactt 25	EST Seq: 326 tttaattgccatgagccagatactt 350	3e-05	24/25 (96%)
D13630_at	429	13	CB311470.1	Probe Seq: 1 gagccaaatacttcttggtatacaa 25	EST Seq: 338 gagccagatacttcttggtatacaa 362	3e-05	24/25 (96%)
D13630_at	430	13	CB311470.1	Probe Seq: 2 atacttcttggtatacaattgatc 25	EST Seq: 345 atacttcttggtatacaattgatc 368	5e-07	24/24 (100%)
D13630_at	431	13	CB311470.1	Probe Seq: 1 tcatcttttcttgctgctacccatc 25	EST Seq: 398 tcatcttttcttgctgctacccatc 422	1e-07	25/25 (100%)
D13630_at	432	13	CB311470.1	Probe Seq: 1 gctgctacccatctatgtatgtagt 25	EST Seq: 410 gctgctacccatctatgtatgtagt 434	1e-07	25/25 (100%)
D13630_at	433	13	CB311470.1	Probe Seq: 1 acccatctatgtatgtagtcattgg 25	EST Seq: 416 acccatctatgtatgtagtcattgg 440	1e-07	25/25 (100%)
D13630_at	434	13	CB311470.1	Probe Seq: 1 actagcctggaataatgccaccaga 25	EST Seq: 518 actagcctggaataatgccaccaga 542	1e-07	25/25 (100%)
D13630_at	435	13	CB311470.1	Probe Seq: 1 aatcgccccttttgaaggtgccatt 25	EST Seq: 554 aatcgccccttttgaaggtgccatt 578	1e-07	25/25 (100%)
D13630_at	436	13	CB311470.1	Probe Seq: 1 cccttttgaaggtgccattcttatg 25	EST Seq: 560 cccttttgaaggtgccattcttatg 584	1e-07	25/25 (100%)
D13630_at	437	13	CB311470.1	Probe Seq: 1 tgaaggtgccattcttatgagccaa 25	EST Seq: 566 tgaaggtgccattcttatgagccaa 590	1e-07	25/25 (100%)
D13630_at	438	13	CB311470.1	Probe Seq: 1 tcttatgagccaaaagtttgtcatt 25	EST Seq: 578 tcttatgagccaaaagtttgtcatt 602	1e-07	25/25 (100%)
D13630_at	439	13	CB311470.1	Probe Seq: 1 ttataactgattgttgtgaatgggg 25	EST Seq: 673 ttataactgattgttgtgaatgggg 697	1e-07	25/25 (100%)
D13636_at	505	13	CB552490.1	Probe Seq: 1 actatggctcatgagaaacactcag 25	EST Seq: 174 actatggctcatgagaaacactcag 198	1e-07	25/25 (100%)
D13636_at	506	13	CB552490.1	Probe Seq: 1 catgagaaacactcaggcctgacct 25	EST Seq: 183 catgagaaacactcaggcctgacct 207	1e-07	25/25 (100%)
D13636_at	507	13	CB552490.1	Probe Seq: 1 tcatattgagcatattgttaagtgg 25	EST Seq: 228 tcatattgagcatattgttaagtgg 252	1e-07	25/25 (100%)
D13637_at	525	13	CB554647.1	Probe Seq: 1 tgccttcatgagagaaactttgttc 25	EST Seq: 45 tgccttcatgagagaaactttgttc 69	1e-07	25/25 (100%)
D13637_at	526	13	CB554647.1	Probe Seq: 1 tttgttcctggcaagagcattgtgg 25	EST Seq: 63 tttgttcctggtaagagcattgtgg 87	3e-05	24/25 (96%)
D13637_at	527	13	CB554647.1	Probe Seq: 1 atcatcacctgcattgagaagagtt 25	EST Seq: 93 atcatcaactgcattgagaagagtt 117	3e-05	24/25 (96%)
D13637_at	528	13	CB554647.1	Probe Seq: 1 ttgtctcccaactttgtccagagtg 25	EST Seq: 135 ttgtctcccaactttgtccagagtg 159	1e-07	25/25 (100%)
D13637_at	529	13	CB554647.1	Probe Seq: 1 tgccattatgaactctactttgccc 25	EST Seq: 165 tgccattatgaactctactttgccc 189	1e-07	25/25 (100%)
D13637_at	530	13	CB554647.1	Probe Seq: 1 tttgcccatcacaatctctttcatg 25	EST Seq: 183 tttgcccatcacaatctctttcatg 207	1e-07	25/25 (100%)
D13639_at	11	15	CB309626.1	Probe Seq: 1 acagtatccaatgtcttttgacagg 25	EST Seq: 311 acagtatccaatgtcttttgacagg 335	1e-07	25/25 (100%)
D13639_at	12	15	CB309626.1	Probe Seq: 1 tccaatgtcttttgacaggtgcctg 25	EST Seq: 317 tccaatgtcttttgacaggtgcctg 341	1e-07	25/25 (100%)
D13639_at	13	15	CB309626.1	Probe Seq: 1 tgacaggtgcctgtccttgaaaaac 25	EST Seq: 329 tgacaggtgcctgtccttgaaaaac 353	1e-07	25/25 (100%)
D13639_at	15	15	CB309626.1	Probe Seq: 1 caactcttacatccccagcaaatca 25	EST Seq: 400 caactcttatatccccagcaaatca 424	3e-05	24/25 (96%)
D13640_at	34	15	CB309927.1	Probe Seq: 1 ccccagagtcctgtgcattctgcca 25	EST Seq: 132 ccccagagtcctgtgcgttctgcca 156	3e-05	24/25 (96%)
D13640_at	37	15	CB309927.1	Probe Seq: 1 ccatagctttgccaaatgcacggag 25	EST Seq: 172 ccatagctttgccaaatgcacggag 196	1e-07	25/25 (100%)
D13640_at	38	15	CB309927.1	Probe Seq: 1 ctttgccaaatgcacggagctctgc 25	EST Seq: 178 ctttgccaaatgcacggagctctgc 202	1e-07	25/25 (100%)
D13640_at	39	15	CB309927.1	Probe Seq: 1 caaatgcacggagctctgccattcc 25	EST Seq: 184 caaatgcacggagctctgccattcc 208	1e-07	25/25 (100%)
D13640_at	44	15	CB309927.1	Probe Seq: 1 tcggtgggcttctcctgcatgggag 25	EST Seq: 250 tcggtgggcttgtcctgcatgggag 274	3e-05	24/25 (96%)
D13640_at	45	15	CB309927.1	Probe Seq: 1 tcctgcatgggagttgtgttcctgt 25	EST Seq: 262 tcctgcatgggagttgtgttcctgt 286	1e-07	25/25 (100%)
D13640_at	46	15	CB309927.1	Probe Seq: 1 caggatgactgtcttccctattctt 25	EST Seq: 311 caggatgactgtcttccctgttctt 335	3e-05	24/25 (96%)
D13640_at	47	15	CB309927.1	Probe Seq: 1 tagggacaagtcccaagatgccaga 25	EST Seq: 335 tagggacaagtcccaagatgccaga 359	1e-07	25/25 (100%)
D13640_at	48	15	CB309927.1	Probe Seq: 1 caagtcccaagatgccagaaaggca 25	EST Seq: 341 caagtcccaagatgccagaaaggca 365	1e-07	25/25 (100%)
D13640_at	49	15	CB309927.1	Probe Seq: 1 tgccagaaaggcagtctcccaagg 24	EST Seq: 353 tgccagaaaggcagtctcccaagg 376	5e-07	24/24 (100%)
D13640_at	50	15	CB309927.1	Probe Seq: 1 ccaaggacccaccatgcagaagtgt 25	EST Seq: 371 ccaagggcccaccatgcagaagtgt 395	3e-05	24/25 (96%)
D13641_at	51	15	CB549733.1	Probe Seq: 1 actaatacacagcttgagcgtttcc 25	EST Seq: 6 actaatacacagcttgagtgtttcc 30	3e-05	24/25 (96%)
D13641_at	52	15	CB549733.1	Probe Seq: 1 acacagcttgagcgtttccatgtgc 25	EST Seq: 12 acacagcttgagtgtttccatgtgc 36	3e-05	24/25 (96%)
D13641_at	53	15	CB549733.1	Probe Seq: 1 cttgagcgtttccatgtgctaatgt 25	EST Seq: 18 cttgagtgtttccatgtgctaatgt 42	3e-05	24/25 (96%)
D13641_at	60	15	CB549733.1	Probe Seq: 1 tagcaatgctggcctgttaactgat 25	EST Seq: 194 tagcaatgctggcctgttaactgat 218	1e-07	25/25 (100%)
D13641_at	61	15	CB549733.1	Probe Seq: 1 cctgttaactgataactagaactta 25	EST Seq: 206 cctgttaactgataactagaactta 230	1e-07	25/25 (100%)
D13641_at	62	15	CB549733.1	Probe Seq: 1 aggttcacgtttatgtaaagtgtgt 25	EST Seq: 230 aggttcacatttatgtaaagtgtgt 254	3e-05	24/25 (96%)
D13641_at	66	15	CB549733.1	Probe Seq: 1 aaattggtatatcatgcagataaca 25	EST Seq: 415 aaattgatatatcatgcagataaca 439	3e-05	24/25 (96%)
D13641_at	67	15	CB549733.1	Probe Seq: 2 tatatcatgcagataacatacaaa 25	EST Seq: 422 tatatcatgcagataacatacaaa 445	5e-07	24/24 (100%)
D13641_at	68	15	CB549733.1	Probe Seq: 1 gataacatacaaaatctttttgtaa 25	EST Seq: 433 gataacatacaaaatctttttgtaa 457	1e-07	25/25 (100%)
D13641_at	69	15	CB549733.1	Probe Seq: 1 tattattgcttgtgcctcaactgtt 25	EST Seq: 476 tattattgcttgtgcctcaactgtt 500	1e-07	25/25 (100%)
D13641_at	70	15	CB549733.1	Probe Seq: 1 tgcttgtgcctcaactgtttaagtg 25	EST Seq: 482 tgcttgtgcctcaactgtttaagtg 506	1e-07	25/25 (100%)
D13988_at	251	15	CB551457.1	Probe Seq: 1 aaagtgggccaggtgatcagagtta 25	EST Seq: 49 aaagtgggccaggtgatcagagtta 73	1e-07	25/25 (100%)
D13988_at	252	15	CB551457.1	Probe Seq: 1 agagttatttgcatcctcagccacc 25	EST Seq: 67 agagttatttgcatcctcagccacc 91	1e-07	25/25 (100%)
D13988_at	253	15	CB551457.1	Probe Seq: 1 aactcctgccagatcattattccac 25	EST Seq: 115 aactcctgccagatcattattccac 139	1e-07	25/25 (100%)
D13988_at	256	15	CB551457.1	Probe Seq: 1 atctcctttgcgcacaatgtagc 23	EST Seq: 182 atctcctttgcgcacaatgtagc 204	2e-06	23/23 (100%)
D13988_at	257	15	CB551457.1	Probe Seq: 1 gtagcagcacaagggaagtacattg 25	EST Seq: 200 gtagcggcacaagggaagtacattg 224	3e-05	24/25 (96%)
D13988_at	258	15	CB551457.1	Probe Seq: 1 gaaatcagaccagctttggagctct 25	EST Seq: 266 gaaatcagaccagctttggagctct 290	1e-07	25/25 (100%)
D13988_at	259	15	CB551457.1	Probe Seq: 1 agaccagctttggagctcttggaac 25	EST Seq: 272 agaccagctttggagctcttggaac 296	1e-07	25/25 (100%)
D13988_at	260	15	CB551457.1	Probe Seq: 1 aaatttgttagcatcagtgacctcc 25	EST Seq: 308 aaatttgttagcatcagtgacctcc 332	1e-07	25/25 (100%)
D13988_at	261	15	CB551457.1	Probe Seq: 1 atcagtgacctcctggtaccaaaag 25	EST Seq: 320 atcagtgacctcctggtaccgaaag 344	3e-05	24/25 (96%)
D13988_at	262	15	CB551457.1	Probe Seq: 1 gacctcctggtaccaaaagacttgg 25	EST Seq: 326 gacctcctggtaccgaaagacttgg 350	3e-05	24/25 (96%)
D13988_at	263	15	CB551457.1	Probe Seq: 1 gaaagccagatctttatttcccgca 25	EST Seq: 356 gaaagccagatctttatttcccgca 380	1e-07	25/25 (100%)
D13988_at	264	15	CB551457.1	Probe Seq: 1 cagatctttatttcccgcacata 23	EST Seq: 362 cagatctttatttcccgcacata 384	2e-06	23/23 (100%)
D13988_at	265	15	CB551457.1	Probe Seq: 1 acatatgatgccaccactcattttg 25	EST Seq: 380 acatacgatgccaccactcattttg 404	3e-05	24/25 (96%)
D13988_at	266	15	CB551457.1	Probe Seq: 1 accactcattttgagacaacgtgtg 25	EST Seq: 392 accactcattttgagacaacgtgtg 416	1e-07	25/25 (100%)
D13988_at	267	15	CB551457.1	Probe Seq: 1 cattttgagacaacgtgtgatgaca 25	EST Seq: 398 cattttgagacaacgtgtgatgaca 422	1e-07	25/25 (100%)
D13988_at	268	15	CB551457.1	Probe Seq: 1 tcagagtttgactttgaggaaatga 25	EST Seq: 452 tcagaatttgactttgaggaaatga 476	3e-05	24/25 (96%)
D13988_at	269	15	CB551457.1	Probe Seq: 1 aatgacatctatggggaagactaac 25	EST Seq: 488 aatgacatctatggcgaagactaac 512	3e-05	24/25 (96%)
D13988_at	270	15	CB551457.1	Probe Seq: 1 gactaacagcagtacatgttattat 25	EST Seq: 506 gactaacagcagtacatgttattat 530	1e-07	25/25 (100%)
D14043_at	271	15	CB555045.1	Probe Seq: 1 tgtattatggtgccatggctgttag 25	EST Seq: 510 tgtattatggtgccatggctgttag 534	1e-07	25/25 (100%)
D14043_at	272	15	CB555045.1	Probe Seq: 1 ctgttagtttttagtgagtgctgta 25	EST Seq: 528 ctgttagtttttagtaagtgctgta 552	3e-05	24/25 (96%)
D14043_at	273	15	CB555045.1	Probe Seq: 1 gtttttagtgagtgctgtaggatta 25	EST Seq: 534 gtttttagtaagtgctgtaggatta 558	3e-05	24/25 (96%)
D14043_at	274	15	CB550100.1	Probe Seq: 1 acctgggtatgaattccctgacaca 25	EST Seq: 150 acctgggtatgaattccctgacaca 174	1e-07	25/25 (100%)
D14043_at	275	15	CB550100.1	Probe Seq: 1 tgacacacattcatgtcaacatatg 25	EST Seq: 168 tgacacacattaatgtcaacatatg 192	3e-05	24/25 (96%)
D14043_at	277	15	CB550100.1	Probe Seq: 1 gaagcttctgtaattttgagcactg 25	EST Seq: 222 gaaggttctgtaattttgagcactg 246	3e-05	24/25 (96%)
D14043_at	278	15	CB550100.1	Probe Seq: 1 attttgagcactgctctaacaacaa 25	EST Seq: 234 attttgagcactgctctaacaacaa 258	1e-07	25/25 (100%)
D14043_at	282	15	CB550100.1	Probe Seq: 1 taactttagcaatgtagtatcttga 25	EST Seq: 344 taactttagcaatgtagtatcttga 368	1e-07	25/25 (100%)
D14043_at	283	15	CB550100.1	Probe Seq: 1 gttcttgcagatgttcttctatca 24	EST Seq: 447 gttcttgcagatgttcttctatca 470	5e-07	24/24 (100%)
D14043_at	284	15	CB550100.1	Probe Seq: 1 gcagatgttcttctatcaaatacct 25	EST Seq: 453 gcagatgttcttctatcagatacct 477	3e-05	24/25 (96%)
D14043_at	285	15	CB550100.1	Probe Seq: 1 taccttacagatatttgttgcacag 25	EST Seq: 483 taccttacagatatttgttgcacag 507	1e-07	25/25 (100%)
D14043_at	286	15	CB550100.1	Probe Seq: 1 acagatatttgttgcacaggcagat 25	EST Seq: 489 acagatatttgttgcacaggcagat 513	1e-07	25/25 (100%)
D14043_at	287	15	CB550100.1	Probe Seq: 1 tgcacaggcagatactgctgtattt 25	EST Seq: 501 tgcacaggcagatactgctgtattt 525	1e-07	25/25 (100%)
D14043_at	288	15	CB550100.1	Probe Seq: 1 tactgctgtatttagacatttctat 25	EST Seq: 513 tactgctgtatttagacatttctat 537	1e-07	25/25 (100%)
D14043_at	289	15	CB550100.1	Probe Seq: 1 accaatctgtatcatgtaccaaact 25	EST Seq: 561 accaatctgtatcatgtaccaaact 585	1e-07	25/25 (100%)
D14043_at	290	15	CB550100.1	Probe Seq: 1 ctgtatcatgtaccaaactgactta 25	EST Seq: 567 ctgtatcatgtaccaaactgactta 591	1e-07	25/25 (100%)
D14530_at	372	15	CB551754.1	Probe Seq: 1 aggtgcttctcatgcaaaaggaatc 25	EST Seq: 123 aggtgcttctcatgcaaaaggaatc 147	1e-07	25/25 (100%)
D14530_at	373	15	CB551754.1	Probe Seq: 1 tgcaaaaggaatcgtgctggaaaaa 25	EST Seq: 135 tgcaaaaggaatcgtcctggaaaaa 159	3e-05	24/25 (96%)
D14530_at	374	15	CB551754.1	Probe Seq: 1 agttgaagccaaacagccaaattct 25	EST Seq: 165 agttgaagccaaacagccaaattct 189	1e-07	25/25 (100%)
D14530_at	375	15	CB551754.1	Probe Seq: 1 acagccaaattctgccattaggaag 25	EST Seq: 177 acagccaaattctgccattaggaag 201	1e-07	25/25 (100%)
D14530_at	376	15	CB551754.1	Probe Seq: 1 aaattctgccattaggaagtgtgt 24	EST Seq: 183 aaattctgccattaggaagtgtgt 206	5e-07	24/24 (100%)
D14530_at	377	15	CB551754.1	Probe Seq: 2 agggtccagctgatcaagaatggc 25	EST Seq: 208 agggtccagctgatcaagaatggc 231	5e-07	24/24 (100%)
D14530_at	378	15	CB551754.1	Probe Seq: 1 ccagctgatcaagaatggcaagaaa 25	EST Seq: 213 ccagctgatcaagaatggcaagaaa 237	1e-07	25/25 (100%)
D14530_at	380	15	CB551754.1	Probe Seq: 1 agcctttgtacccaatgacggttgc 25	EST Seq: 243 agcctttgtacccaacgacggttgc 267	3e-05	24/25 (96%)
D14530_at	381	15	CB551754.1	Probe Seq: 1 tgtacccaatgacggttgcttgaac 25	EST Seq: 249 tgtacccaacgacggttgcttgaac 273	3e-05	24/25 (96%)
D14530_at	384	15	CB551754.1	Probe Seq: 1 tgctggatttggtcgcaaaggtcat 25	EST Seq: 303 tgctggatttggtcgcaaaggtcat 327	1e-07	25/25 (100%)
D14530_at	385	15	CB551754.1	Probe Seq: 1 atttggtcgcaaaggtcatgctgtt 25	EST Seq: 309 atttggtcgcaaaggtcatgctgtt 333	1e-07	25/25 (100%)
D14530_at	386	15	CB551754.1	Probe Seq: 1 tgctgttggtgatattcctggagtc 25	EST Seq: 327 tgctgttggtgatattcctggagtc 351	1e-07	25/25 (100%)
D14530_at	387	15	CB309960.1	Probe Seq: 2 gtcaaagtagccaatgtttctctt 25	EST Seq: 419 gtcaaagtagccaatgtgtctctt 442	0.0001	23/24 (95%)
D14530_at	390	15	CB551754.1	Probe Seq: 3 tggccctatacaaaggcaagaag 25	EST Seq: 389 tggccctatacaaaggcaagaag 411	2e-06	23/23 (100%)
D14657_at	411	15	CB309304.1	Probe Seq: 2 tgtcctttgcaacctgatcacaca 25	EST Seq: 376 tgtcctttgcagcctgatcacaca 399	0.0001	23/24 (95%)
D14657_at	412	15	CB309304.1	Probe Seq: 1 tttgcaacctgatcacacaaatgat 25	EST Seq: 381 tttgcagcctgatcacacaaatgat 405	3e-05	24/25 (96%)
D14657_at	413	15	CB309304.1	Probe Seq: 1 gaactttctcattcatctttgaata 25	EST Seq: 417 gaactttctcattcatctttaaata 441	3e-05	24/25 (96%)
D14657_at	414	15	CB309304.1	Probe Seq: 1 tctcattcatctttgaataacgtct 25	EST Seq: 423 tctcattcatctttaaataacgtct 447	3e-05	24/25 (96%)
D14657_at	415	15	CB309304.1	Probe Seq: 1 tccttgtttaccctggtattctaga 25	EST Seq: 447 tccttgtttaccctggtattctaga 471	1e-07	25/25 (100%)
D14657_at	416	15	CB309304.1	Probe Seq: 1 aatttacataaatgtgtttgttcca 25	EST Seq: 477 aatttacataaatgtgtttgttcca 501	1e-07	25/25 (100%)
D14658_at	431	15	CD767710.1	Probe Seq: 1 gtagctctgatgtctagctgtagtc 25	EST Seq: 256 gtagctctgatgtctagctgtagtc 280	1e-07	25/25 (100%)
D14658_at	432	15	CD767710.1	Probe Seq: 1 ctgatgtctagctgtagtctccttg 25	EST Seq: 262 ctgatgtctagctgtagtctccttg 286	1e-07	25/25 (100%)
D14658_at	433	15	CD767710.1	Probe Seq: 1 tctagctgtagtctccttgatctgc 25	EST Seq: 268 tctagctgtagtctccttgatctgc 292	1e-07	25/25 (100%)
D14658_at	436	15	CD767710.1	Probe Seq: 1 atagtatagctttgggccatgtagc 25	EST Seq: 381 atagtatagctttgggccatgtagc 405	1e-07	25/25 (100%)
D14658_at	437	15	CD767710.1	Probe Seq: 1 tagctttgggccatgtagcatttta 25	EST Seq: 387 tagctttgggccatgtagcatttta 411	1e-07	25/25 (100%)
D14658_at	440	15	CD767710.1	Probe Seq: 1 aattcctatttcaatatgtgtttcc 25	EST Seq: 455 aattcctatttcaatatgtgtttcc 479	1e-07	25/25 (100%)
D14658_at	441	15	CD767710.1	Probe Seq: 1 caacttcttgtgtatgacagctttc 25	EST Seq: 497 caacgtcttgtgtatgacagctttc 521	3e-05	24/25 (96%)
D14658_at	442	15	CD767710.1	Probe Seq: 1 cttgtgtatgacagctttccttcac 25	EST Seq: 503 cttgtgtatgacagctttccttcac 527	1e-07	25/25 (100%)
D14658_at	443	15	CD767710.1	Probe Seq: 1 tatgacagctttccttcacacacta 25	EST Seq: 509 tatgacagctttccttcacacacta 533	1e-07	25/25 (100%)
D14658_at	444	15	CD767710.1	Probe Seq: 1 agctttccttcacacactatttttg 25	EST Seq: 515 agctttccttcacacactatttttg 539	1e-07	25/25 (100%)
D14658_at	445	15	CD767710.1	Probe Seq: 1 cacactatttttgtgggtgtgtata 25	EST Seq: 527 cacactatttttgtgggtgtgtata 551	1e-07	25/25 (100%)
D14658_at	446	15	CD767710.1	Probe Seq: 1 gtgtatatatctgatttgggaagaa 25	EST Seq: 545 gtgtatatatctgatttggggagaa 569	3e-05	24/25 (96%)
D14659_at	451	15	CB309572.1	Probe Seq: 1 ttttgcacaggcattgaaactgaac 25	EST Seq: 469 ttttgcacaggcattgaagctgaac 493	3e-05	24/25 (96%)
D14659_at	452	15	CB309572.1	Probe Seq: 1 tttgtttggactttatatgtcggc 24	EST Seq: 512 tttgtttgggctttatatgtcggc 535	0.0001	23/24 (95%)
D14659_at	454	15	CB309572.1	Probe Seq: 1 gtcggcaagtcatattgcttctaat 25	EST Seq: 530 gtcggccagtcatattgcttctaat 554	3e-05	24/25 (96%)
D14659_at	457	15	CB309572.1	Probe Seq: 1 agcttatcagtttgcaggtcgaagt 25	EST Seq: 626 agcttatcagtttgcaggtccaagt 650	3e-05	24/25 (96%)
D14663_at	4	17	CB553306.1	Probe Seq: 1 tttgcccctcattatcgatactatg 25	EST Seq: 554 tttgcccctcattatcgatactatg 578	1e-07	25/25 (100%)
D14663_at	5	17	CB553306.1	Probe Seq: 3 tgcatacagtcagctgctggaat 25	EST Seq: 598 tgcatacagtcagctgctggaat 620	2e-06	23/23 (100%)
D14812_at	177	17	CB554998.1	Probe Seq: 1 ttctcatttcaaagttgctaccagt 25	EST Seq: 461 ttctcatttcaaagttgctaccagt 485	1e-07	25/25 (100%)
D14812_at	178	17	CB554998.1	Probe Seq: 1 tagaacattttattgcctagttgac 25	EST Seq: 517 tagaacattttattgcctagttgac 541	1e-07	25/25 (100%)
D14812_at	180	17	CB554998.1	Probe Seq: 1 agttgacaacattgcttgaatgctg 25	EST Seq: 535 agttgacaacattgcttgaatgctg 559	1e-07	25/25 (100%)
D14812_at	181	17	CB554998.1	Probe Seq: 1 aatgctggtggttcctatccctttg 25	EST Seq: 553 aatgctggtggttcctatccctttg 577	1e-07	25/25 (100%)
D14812_at	182	17	CB554998.1	Probe Seq: 1 ggtggttcctatccctttgacacta 25	EST Seq: 559 ggtggttcctatccctttgacacta 583	1e-07	25/25 (100%)
D14812_at	183	17	CB554998.1	Probe Seq: 1 tcctatccctttgacactacacaat 25	EST Seq: 565 tcctatccctttgacactacacaat 589	1e-07	25/25 (100%)
D14812_at	184	17	CB554998.1	Probe Seq: 1 gacactacacaattttctaatatgt 25	EST Seq: 577 gacactacacaattttctaatatgt 601	1e-07	25/25 (100%)
D14812_at	187	17	CB308632.1	Probe Seq: 2 ctgattcctagtgccaaaggttca 25	EST Seq: 523 ctgattcctagtgccaaaggttca 546	5e-07	24/24 (100%)
D14874_at	280	17	CB549704.1	Probe Seq: 1 tgctgagacccccggagcaggggtc 25	EST Seq: 87 tgctgagacccccggggcaggggtc 111	3e-05	24/25 (96%)
D14874_at	281	17	CB549704.1	Probe Seq: 1 gacccccggagcaggggtctgagcc 25	EST Seq: 93 gacccccggggcaggggtctgagcc 117	3e-05	24/25 (96%)
D14874_at	284	17	CB549704.1	Probe Seq: 1 cgcccacaaactgatttctcacggc 25	EST Seq: 129 cgcccacaaactgatttctcacggc 153	1e-07	25/25 (100%)
D14874_at	285	17	CB549704.1	Probe Seq: 1 caaactgatttctcacggcgtgtca 25	EST Seq: 135 caaactgatttctcacggcgtgtca 159	1e-07	25/25 (100%)
D14874_at	286	17	CB549704.1	Probe Seq: 1 ccagggcgcaagcctcactattact 25	EST Seq: 165 ccagggcacaagcctcactattact 189	3e-05	24/25 (96%)
D14874_at	290	17	CB549704.1	Probe Seq: 1 ttgtaacttcaaatatagagatatt 25	EST Seq: 285 ttgtaacttcaaatatagagatatt 309	1e-07	25/25 (100%)
D14874_at	291	17	CB549704.1	Probe Seq: 1 gacgtgaatgtctcagcgaggtgta 25	EST Seq: 379 gacgtgaatgtctcagtgaggtgta 403	3e-05	24/25 (96%)
D14874_at	293	17	CB549704.1	Probe Seq: 1 ctgattacctcctgtgtggaagaag 25	EST Seq: 463 ctgattacctcctgtttggaagaag 487	3e-05	24/25 (96%)
D14874_at	294	17	CB549704.1	Probe Seq: 1 acctcctgtgtggaagaaggaaaca 25	EST Seq: 469 acctcctgtttggaagaaggaaaca 493	3e-05	24/25 (96%)
D14874_at	296	17	CB549704.1	Probe Seq: 1 tataatctatttacataaaatgggt 25	EST Seq: 505 tataatctatttacatgaaatgggt 529	3e-05	24/25 (96%)
D15057_at	377	17	CB308234.1	Probe Seq: 1 gtatatactgctgaccggggcgctg 25	EST Seq: 168 gtatatactgctgaccggggcgctg 192	1e-07	25/25 (100%)
D15057_at	378	17	CB308234.1	Probe Seq: 1 tttcatcctagcggtttgcctgaga 25	EST Seq: 270 tttcatcctagcggtttgcctgaga 294	1e-07	25/25 (100%)
D15057_at	379	17	CB308234.1	Probe Seq: 1 gatcaacccacagaacaaagcggat 25	EST Seq: 300 gatcaacccacagaacaaagcggat 324	1e-07	25/25 (100%)
D15057_at	380	17	CB308234.1	Probe Seq: 1 ctccccagagcgagcctttgctgat 25	EST Seq: 336 ctccccagagcgagcctttgctgat 360	1e-07	25/25 (100%)
D15057_at	381	17	CB308234.1	Probe Seq: 1 agagcgagcctttgctgattttctc 25	EST Seq: 342 agagcgagcctttgctgattttctc 366	1e-07	25/25 (100%)
D15057_at	382	17	CB308234.1	Probe Seq: 1 ttttctctttgccagcaccatcctg 25	EST Seq: 360 ttttctctttgccagcaccatcctg 384	1e-07	25/25 (100%)
D15057_at	383	17	CB308234.1	Probe Seq: 1 catcctgcaccttgttgtcatgaac 25	EST Seq: 378 catcctgcaccttgttgtcatgaac 402	1e-07	25/25 (100%)
D15057_at	384	17	CB308234.1	Probe Seq: 1 tgttgtcatgaactttgttggctga 25	EST Seq: 390 tgttgtcatgaactttgttggctga 414	1e-07	25/25 (100%)
D15057_at	385	17	CB308234.1	Probe Seq: 1 catgaactttgttggctgaatcatt 25	EST Seq: 396 catgaactttgttggctgaatcatt 420	1e-07	25/25 (100%)
D15057_at	386	17	CB308234.1	Probe Seq: 1 ctttgttggctgaatcattctcatt 25	EST Seq: 402 ctttgttggctgaatcattcccatt 426	3e-05	24/25 (96%)
D15057_at	387	17	CB308234.1	Probe Seq: 1 gataagagttctggagatggcagct 25	EST Seq: 481 gataagagttctggagatggcagct 505	1e-07	25/25 (100%)
D15057_at	388	17	CB308234.1	Probe Seq: 1 agttctggagatggcagcttattgg 25	EST Seq: 487 agttctggagatggcagcttgttgg 511	3e-05	24/25 (96%)
D15057_at	389	17	CB308234.1	Probe Seq: 1 ggcagcttattggacacatggattt 25	EST Seq: 499 ggcagcttgttggacacatggattt 523	3e-05	24/25 (96%)
D15057_at	390	17	CB308234.1	Probe Seq: 1 gacacatggattttcttcagattt 24	EST Seq: 511 gacacatggattttcttcagattt 534	5e-07	24/24 (100%)
D15057_at	396	17	CB308234.1	Probe Seq: 1 ttcactgtgtgtcagaacaacttt 24	EST Seq: 574 ttcactctgtgtcagaacaacttt 597	0.0001	23/24 (95%)
D16562_at	3	19	CD767996.1	Probe Seq: 1 cacttttggagatgcgtcagtcatt 25	EST Seq: 516 cacttttggagatgcgtcagtcatt 540	1e-07	25/25 (100%)
D16562_at	4	19	CD767996.1	Probe Seq: 1 tgcgtcagtcattgcccttgaatta 25	EST Seq: 528 tgcgtcagtcattgcccttgaatta 552	1e-07	25/25 (100%)
D16562_at	7	19	CB550022.1	Probe Seq: 1 atacaatctggccaacatcatctac 25	EST Seq: 674 atacaatctgggcaacatcatctac 698	3e-05	24/25 (96%)
D16562_at	8	19	CB550022.1	Probe Seq: 1 tctggccaacatcatctactactct 25	EST Seq: 680 tctgggcaacatcatctactactct 704	3e-05	24/25 (96%)
D16562_at	9	19	CB550022.1	Probe Seq: 1 caacatcatctactactctctgaa 24	EST Seq: 686 caacatcatctactactctctgaa 709	5e-07	24/24 (100%)
D16562_at	10	19	CB310645.1	Probe Seq: 1 tctgaaggagtccaccactagtgag 25	EST Seq: 494 tctgaaggagtccagcactagtgag 518	3e-05	24/25 (96%)
D16562_at	11	19	CB310645.1	Probe Seq: 1 ggagtccaccactagtgagcagagt 25	EST Seq: 500 ggagtccagcactagtgagcagagt 524	3e-05	24/25 (96%)
D16562_at	13	19	CB310645.1	Probe Seq: 1 tagtgagcagagtgccaggatgaca 25	EST Seq: 512 tagtgagcagagtgccagaatgaca 536	3e-05	24/25 (96%)
D16562_at	14	19	CB310645.1	Probe Seq: 1 agccatggacaatgccagcaagaat 25	EST Seq: 536 agccatggacaatgccagcaagaat 560	1e-07	25/25 (100%)
D16562_at	15	19	CB310645.1	Probe Seq: 1 ggacaatgccagcaagaatgcttct 25	EST Seq: 542 ggacaatgccagcaagaatgcttct 566	1e-07	25/25 (100%)
D16562_at	17	19	CB310645.1	Probe Seq: 1 tgcttctgagatgattgacaaattg 25	EST Seq: 560 tgcttctgagatgattgacaaattg 584	1e-07	25/25 (100%)
D16562_at	18	19	CB310645.1	Probe Seq: 1 tacccgccaagctgtcatcacaaaa 25	EST Seq: 602 tacccgccaagctgtcatcacaaaa 626	1e-07	25/25 (100%)
D16562_at	19	19	CB310645.1	Probe Seq: 1 tgtcatcacaaaagagttgattgaa 25	EST Seq: 614 tgtcatcacaaaagaattgattgaa 638	3e-05	24/25 (96%)
D16611_s_at	428	421	CB310464.1	Probe Seq: 1 ttgaaatattcttaatctctgcatg 25	EST Seq: 539 ttgaaatattcttaatctctgcatg 563	1e-07	25/25 (100%)
D16611_s_at	429	421	CB310464.1	Probe Seq: 1 tttgtaaactctaaagtgacattac 25	EST Seq: 589 tttgtaaactctaaagtgacgttac 613	3e-05	24/25 (96%)
D16611_s_at	431	421	CB310464.1	Probe Seq: 1 ttgtggaaccattgtttgttaatgt 25	EST Seq: 647 ttgtggaaccattatttgttaatgt 671	3e-05	24/25 (96%)
D16611_s_at	432	421	CB310464.1	Probe Seq: 1 aaccattgtttgttaatgttgggat 25	EST Seq: 653 aaccattatttgttaatgttgggat 677	3e-05	24/25 (96%)
D16611_s_at	433	421	CB310464.1	Probe Seq: 1 gaaagcttatatccctgaattctga 25	EST Seq: 697 gaaagcttatatccctgaatgctga 721	3e-05	24/25 (96%)
D16611_s_at	434	421	CB310464.1	Probe Seq: 1 cttatatccctgaattctgatactt 25	EST Seq: 702 cttatatccctgaatgctgatactt 726	3e-05	24/25 (96%)
D17400_at	197	19	CB549724.1	Probe Seq: 1 ttgatccccttggaatattaagagg 25	EST Seq: 60 ttgatccccttggaatattaagagg 84	1e-07	25/25 (100%)
D17400_at	200	19	CB549724.1	Probe Seq: 1 cacattgtgctctggagtgcctatt 25	EST Seq: 108 cacattgtgctctggagtccctatt 132	3e-05	24/25 (96%)
D17400_at	201	19	CB549724.1	Probe Seq: 1 gtgctctggagtgcctatttattga 25	EST Seq: 114 gtgctctggagtccctatttattga 138	3e-05	24/25 (96%)
D17400_at	202	19	CB549724.1	Probe Seq: 1 tggagtgcctatttattgaaatcat 25	EST Seq: 120 tggagtccctatttattgaaatcat 144	3e-05	24/25 (96%)
D21090_at	323	19	CB552692.1	Probe Seq: 1 acttcattgttatattgcagtaaaa 25	EST Seq: 148 acttcattgttatattgcagtaaaa 172	1e-07	25/25 (100%)
D21090_at	324	19	CB552692.1	Probe Seq: 1 agttttaaaacaaccattgcatgtt 25	EST Seq: 172 agttttaaaacaaccattgcatgtt 196	1e-07	25/25 (100%)
D21090_at	325	19	CB552692.1	Probe Seq: 1 accattgcatgtttgcttttgatgt 25	EST Seq: 184 accattgcatgtttgcttttgatgt 208	1e-07	25/25 (100%)
D21090_at	326	19	CB552692.1	Probe Seq: 1 ttgatgtatccctttgtgaaattag 25	EST Seq: 202 ttgatgtatccctttgtgaaattag 226	1e-07	25/25 (100%)
D21090_at	327	19	CB552692.1	Probe Seq: 1 tatccctttgtgaaattagcacttt 25	EST Seq: 208 tatccctttgtgaaattagcacttt 232	1e-07	25/25 (100%)
D21090_at	328	19	CB552692.1	Probe Seq: 1 aaattagcacttttggggccaatgg 25	EST Seq: 220 aaattagcacttttggggccaatgg 244	1e-07	25/25 (100%)
D21090_at	329	19	CB552692.1	Probe Seq: 1 gcacttttggggccaatggagaaat 25	EST Seq: 226 gcacttttggggccaatggagaaat 250	1e-07	25/25 (100%)
D21090_at	330	19	CB552692.1	Probe Seq: 1 gagaaatgcagcattcactctccct 25	EST Seq: 244 gagaaatgcagcattcactctccct 268	1e-07	25/25 (100%)
D21090_at	331	19	CB552692.1	Probe Seq: 1 gtcgtgagtcaaactgctgcctttt 25	EST Seq: 310 gtcgtgagtcaaactgctgcctttt 334	1e-07	25/25 (100%)
D21090_at	332	19	CB552692.1	Probe Seq: 1 acccacaaaatgctgattcagttca 25	EST Seq: 340 acccacaaaatgctgattcagttca 364	1e-07	25/25 (100%)
D21090_at	333	19	CB552692.1	Probe Seq: 1 tcaaaactgggtttctgatatttgt 25	EST Seq: 382 tcaaaactgggtttctgatatttgt 406	1e-07	25/25 (100%)
D21090_at	334	19	CB552692.1	Probe Seq: 1 taaatgtgtttctttattagataag 25	EST Seq: 406 taaatgtgtttctttattagataag 430	1e-07	25/25 (100%)
D21090_at	335	19	CB552692.1	Probe Seq: 1 attaccattaaagtcattagtataa 25	EST Seq: 436 attaccattaaagtcattagtataa 460	1e-07	25/25 (100%)
D21090_at	337	19	CB552692.1	Probe Seq: 1 gcatcttttattgcattggaaagac 25	EST Seq: 502 gcatcttttattgcattggaaagac 526	1e-07	25/25 (100%)
D21163_at	345	19	CB229001.1	Probe Seq: 1 agcttgggctcacagaaagagaa 23	EST Seq: 217 agcttgggctcacagaaagagaa 239	2e-06	23/23 (100%)
D21163_at	346	19	CB229001.1	Probe Seq: 1 gccctatctttgggatttacatgga 25	EST Seq: 259 gccctatctttgggatttacatgga 283	1e-07	25/25 (100%)
D21163_at	347	19	CB229001.1	Probe Seq: 1 tctttgggatttacatggaatttta 25	EST Seq: 265 tctttgggatttacatggaatttta 289	1e-07	25/25 (100%)
D21163_at	348	19	CB229001.1	Probe Seq: 1 tacaagtttgaccttagccatggtt 25	EST Seq: 295 tacaagtttgaccttagccgtggtt 319	3e-05	24/25 (96%)
D21241_xpt1_s_at	100	423	CB312205.1	Probe Seq: 2 tagatgaaccttttaggggattct 25	EST Seq: 154 tagatgaacctttaaggggattct 177	0.0001	23/24 (95%)
D21241_xpt1_s_at	101	423	CB312205.1	Probe Seq: 1 agatgaaccttttaggggattctgt 25	EST Seq: 155 agatgaacctttaaggggattctgt 179	3e-05	24/25 (96%)
D21241_xpt1_s_at	102	423	CB312205.1	Probe Seq: 1 tgaaccttttaggggattctgtaat 25	EST Seq: 158 tgaacctttaaggggattctgtaat 182	3e-05	24/25 (96%)
D21241_xpt1_s_at	103	423	CB312205.1	Probe Seq: 1 ttttctgtccctttgatttccacag 25	EST Seq: 182 ttttctgtccctttgatttccacag 206	1e-07	25/25 (100%)
D21241_xpt1_s_at	104	423	CB312205.1	Probe Seq: 1 ttctgtccctttgatttccacagga 25	EST Seq: 184 ttctgtccctttgatttccacagga 208	1e-07	25/25 (100%)
D21241_xpt1_s_at	105	423	CB312205.1	Probe Seq: 1 ctgtccctttgatttccacaggact 25	EST Seq: 186 ctgtccctttgatttccacaggact 210	1e-07	25/25 (100%)
D21241_xpt1_s_at	106	423	CB312205.1	Probe Seq: 1 tgtccctttgatttccacaggactc 25	EST Seq: 187 tgtccctttgatttccacaggactc 211	1e-07	25/25 (100%)
D21241_xpt1_s_at	107	423	CB312205.1	Probe Seq: 1 tccctttgatttccacaggactcta 25	EST Seq: 189 tccctttgatttccacaggactcta 213	1e-07	25/25 (100%)
D21241_xpt1_s_at	108	423	CB312205.1	Probe Seq: 1 cctttgatttccacaggactctaaa 25	EST Seq: 191 cctttgatttccacaggactctaaa 215	1e-07	25/25 (100%)
D21241_xpt1_s_at	109	423	CB312205.1	Probe Seq: 1 ctttgatttccacaggactctaaat 25	EST Seq: 192 ctttgatttccacaggactctaaat 216	1e-07	25/25 (100%)
D21241_xpt1_s_at	110	423	CB312205.1	Probe Seq: 1 ttgatttccacaggactctaaattg 25	EST Seq: 194 ttgatttccacaggactctaaattg 218	1e-07	25/25 (100%)
D21241_xpt1_s_at	111	423	CB312205.1	Probe Seq: 1 gatttccacaggactctaaattg 23	EST Seq: 196 gatttccacaggactctaaattg 218	2e-06	23/23 (100%)
D21241_xpt1_s_at	113	423	CB312205.1	Probe Seq: 1 ttccacaggactctaaattgccccc 25	EST Seq: 199 ttccacaggactctaaattgtcccc 223	3e-05	24/25 (96%)
D21260_at	423	19	CD767858.1	Probe Seq: 1 aatgcatttaaatctgttttattca 25	EST Seq: 510 aatgcatttaaatctgttttattca 534	1e-07	25/25 (100%)
D21260_at	424	19	CB308145.1	Probe Seq: 1 tggcatatgaccatgcaagactgtc 25	EST Seq: 371 tggcatatgaccatgcaagactgtc 395	1e-07	25/25 (100%)
D21260_at	425	19	CB308145.1	Probe Seq: 1 gactgtcagtgccaacaaagacaac 25	EST Seq: 389 gactgtcaatgccaacaaagacaac 413	3e-05	24/25 (96%)
D21260_at	427	19	CB308145.1	Probe Seq: 1 acactggattgcagtgcttcccaga 25	EST Seq: 431 acactggattgcagtgctttccaga 455	3e-05	24/25 (96%)
D21260_at	428	19	CB308145.1	Probe Seq: 1 tgcaggtttccccattatgcatata 25	EST Seq: 522 tgcaggtttccccattatacatata 546	3e-05	24/25 (96%)
D21260_at	429	19	CB308145.1	Probe Seq: 1 tgctagtatgttttgctcacttcat 25	EST Seq: 552 tgctagtatgttttgctcacttcat 576	1e-07	25/25 (100%)
D21260_at	430	19	CB308145.1	Probe Seq: 1 ttgctcacttcatatgtaacaggtg 25	EST Seq: 564 ttgctcacttcatatgtaacaggtg 588	1e-07	25/25 (100%)
D21260_at	431	19	CB308145.1	Probe Seq: 1 acttcatatgtaacaggtgccctta 25	EST Seq: 570 acttcatatgtaacaggtgccctta 594	1e-07	25/25 (100%)
D21260_at	432	19	CB308145.1	Probe Seq: 1 tatgtaacaggtgcccttatgttgt 25	EST Seq: 576 tatgtaacaggtgcccttatgttgt 600	1e-07	25/25 (100%)
D21260_at	433	19	CB308145.1	Probe Seq: 1 acaggtgcccttatgttgtgctgta 25	EST Seq: 582 acaggtgcccttatgttgtgctgta 606	1e-07	25/25 (100%)
D21260_at	434	19	CB308145.1	Probe Seq: 1 atcctgtgctttttctgtgggacca 25	EST Seq: 606 atcctgtgctttttctgtgggacca 630	1e-07	25/25 (100%)
D21260_at	435	19	CB308145.1	Probe Seq: 1 gggaccattccattcaggagcaaag 25	EST Seq: 624 gggaccattccattcaggagcaaag 648	1e-07	25/25 (100%)
D21260_at	436	19	CB308145.1	Probe Seq: 1 attccattcaggagcaaagagcacc 25	EST Seq: 630 attccattcaggagcaaagagcacc 654	1e-07	25/25 (100%)
D21260_at	437	19	CB308145.1	Probe Seq: 1 agcaaagagcaccatgattccaatc 25	EST Seq: 642 agcaaagagcaccatgattccaatc 666	1e-07	25/25 (100%)
D21260_at	438	19	CB229721.1	Probe Seq: 1 catgattccaatcttgtgtgtgttt 25	EST Seq: 554 catgattccaatcttgtgggtgttt 578	3e-05	24/25 (96%)
D21260_at	439	19	CB229721.1	Probe Seq: 1 tccaatcttgtgtgtgtttactaac 25	EST Seq: 560 tccaatcttgtgggtgtttactaac 584	3e-05	24/25 (96%)
D21267_at	483	19	BQ807412.1	Probe Seq: 1 catgctcagtattgagacactgtca 25	EST Seq: 290 catgctcagtattgagacactgtca 314	1e-07	25/25 (100%)
D21267_at	484	19	BQ807412.1	Probe Seq: 1 tgagacactgtcaagattaagttat 25	EST Seq: 302 tgagacactgtcaagattaagttat 326	1e-07	25/25 (100%)
D21267_at	485	19	BQ807412.1	Probe Seq: 1 agtgtcacttttttcctgtcaatat 25	EST Seq: 344 agtgtcacttttttcctgtcaatat 368	1e-07	25/25 (100%)
D21267_at	486	19	BQ807412.1	Probe Seq: 1 acttttttcctgtcaatatatagag 25	EST Seq: 350 acttttttcctgtcaatatatagag 374	1e-07	25/25 (100%)
D21267_at	487	19	BQ807412.1	Probe Seq: 1 ttcctgtcaatatatagagacttct 25	EST Seq: 356 ttcctgtcaatatatagagacttct 380	1e-07	25/25 (100%)
D21267_at	488	19	BQ807412.1	Probe Seq: 1 gacttctaaatcataatcatccttt 25	EST Seq: 374 gacttctaaatcataatcatccttt 398	1e-07	25/25 (100%)
D21267_at	489	19	BQ807412.1	Probe Seq: 1 caccatttaatcatttccagcaaaa 25	EST Seq: 441 caccatttaatcatttccagcaaaa 465	1e-07	25/25 (100%)
D21267_at	490	19	BQ807412.1	Probe Seq: 1 atatatgtttggctgaaattatgt 24	EST Seq: 465 atatatgtttggctgaaattatgt 488	5e-07	24/24 (100%)
D21267_at	491	19	BQ807412.1	Probe Seq: 1 gatggctacgttttggagagagcaa 25	EST Seq: 525 gatggctacgttttggagaaagcaa 549	3e-05	24/25 (96%)
D21267_at	492	19	BQ807412.1	Probe Seq: 1 aggctgactcttactaaccaccatt 25	EST Seq: 585 aggctgactcttactaaccaccatt 609	1e-07	25/25 (100%)
D21267_at	493	19	BQ807412.1	Probe Seq: 1 caccatttcccctgtggtttgttat 25	EST Seq: 603 caccatttcccctgtggtttgttat 627	1e-07	25/25 (100%)
D21853_at	29	21	CB310381.1	Probe Seq: 1 agccaacttcactgtatcctcaatg 25	EST Seq: 497 agccaacttcactgtgtcctcaatg 521	3e-05	24/25 (96%)
D21853_at	30	21	CB310381.1	Probe Seq: 1 gggcgccagccgagtgcttatttct 25	EST Seq: 575 gggcgccagccgagtgcttatttct 599	1e-07	25/25 (100%)
D21853_at	32	21	CB310381.1	Probe Seq: 1 ggatgtccctcaggtgtccctcatc 25	EST Seq: 623 ggatgtccctcaggtgtccctcatc 647	1e-07	25/25 (100%)
D21853_at	33	21	CB310381.1	Probe Seq: 1 ggtgtccctcatcattaactatgat 25	EST Seq: 635 ggtgtccctcatcatcaactatgat 659	3e-05	24/25 (96%)
D21853_at	34	21	CB310381.1	Probe Seq: 1 ctatgatctccctaataacagagaa 25	EST Seq: 653 ctatgatctccccaataacagagaa 677	3e-05	24/25 (96%)
D23660_at	69	21	CB550650.1	Probe Seq: 2 tcttcccatgcacaagatgattaa 25	EST Seq: 392 tcttcccatgcacaagatgattaa 415	5e-07	24/24 (100%)
D23660_at	70	21	CB230560.1	Probe Seq: 1 atacagatcttagcagaatcttg 23	EST Seq: 232 atacagatcttagcagaatcttg 254	2e-06	23/23 (100%)
D23660_at	71	21	CD768117.1	Probe Seq: 1 cagagatccaaagagcccttcgagc 25	EST Seq: 234 cagagatccaaagagcccttcgagc 258	1e-07	25/25 (100%)
D23660_at	73	21	CD768117.1	Probe Seq: 1 caccacgcaagaagatccatcgcag 25	EST Seq: 258 caccacgcaagaagattcatcgcag 282	3e-05	24/25 (96%)
D23660_at	74	21	CD768117.1	Probe Seq: 1 gcaagaagatccatcgcagagtcct 25	EST Seq: 264 gcaagaagattcatcgcagagtcct 288	3e-05	24/25 (96%)
D23660_at	75	21	CB555001.1	Probe Seq: 1 agatccatcgcagagtcctaaagaa 25	EST Seq: 240 agattcatcgcagagtcctaaagaa 264	3e-05	24/25 (96%)
D23660_at	76	21	CB550470.1	Probe Seq: 1 tcatgttgaagctaaacccatatgc 25	EST Seq: 269 tcatgttgaagctaaaaccatatgc 293	3e-05	24/25 (96%)
D23660_at	77	21	CB550470.1	Probe Seq: 1 tgaagctaaacccatatgcaaagac 25	EST Seq: 275 tgaagctaaaaccatatgcaaagac 299	3e-05	24/25 (96%)
D23660_at	78	21	CB550470.1	Probe Seq: 1 taaacccatatgcaaagaccatgcg 25	EST Seq: 281 taaaaccatatgcaaagaccatgcg 305	3e-05	24/25 (96%)
D23660_at	84	21	CB555001.1	Probe Seq: 1 cactacaagccaaatcagatgagaa 25	EST Seq: 396 cactagaagccaaatcagatgagaa 420	3e-05	24/25 (96%)
D23660_at	85	21	CB311744.1	Probe Seq: 2 ggctgctgttggtgttaagaagca 25	EST Seq: 735 ggctgctgttggtgttaagaagca 758	5e-07	24/24 (100%)
D23660_at	87	21	CB308954.1	Probe Seq: 1 agcctgctgcataaactcttaaatt 25	EST Seq: 355 agcctgctgcatgaactcttaaatt 379	3e-05	24/25 (96%)
D23673_at	109	21	CB311932.1	Probe Seq: 1 ttaactgtgggcatggaatgcgtga 25	EST Seq: 358 ttaactgtgggcatggaatgtgtga 382	3e-05	24/25 (96%)
D23673_at	110	21	CB311932.1	Probe Seq: 1 atggaatgcgtgaggctggcttctg 25	EST Seq: 370 atggaatgtgtgaggctggcttctg 394	3e-05	24/25 (96%)
D23673_at	111	21	CB311932.1	Probe Seq: 1 gcttctgggttgtccacaccactct 25	EST Seq: 388 gcttctgggttgtccacaccactct 412	1e-07	25/25 (100%)
D23673_at	113	21	CB311932.1	Probe Seq: 1 gtgttgacttcctgttgtcttca 23	EST Seq: 416 gtgttgacttcctgttgtcttca 438	2e-06	23/23 (100%)
D23673_at	115	21	CB311932.1	Probe Seq: 1 actgtcagtattaaggcccagcagc 25	EST Seq: 536 actgtcagtattaaggcccagcagc 560	1e-07	25/25 (100%)
D23673_at	116	21	CB311932.1	Probe Seq: 1 agtattaaggcccagcagcctgttg 25	EST Seq: 542 agtattaaggcccagcagcctgttg 566	1e-07	25/25 (100%)
D25274_at	229	21	CB229475.1	Probe Seq: 1 tttctgataatgcattagaaggttt 25	EST Seq: 443 tttctgataatgcattagaaggttt 467	1e-07	25/25 (100%)
D25274_at	230	21	CB229475.1	Probe Seq: 1 agtgctttccatgttactttattca 25	EST Seq: 485 agtgctttccatgttactttattca 509	1e-07	25/25 (100%)
D25274_at	231	21	CB229475.1	Probe Seq: 1 ttattcagagctaataagtgcttt 24	EST Seq: 503 ttattcaaagctaataagtgcttt 526	0.0001	23/24 (95%)
D25274_at	232	21	CB229475.1	Probe Seq: 1 tcttaacatcactgtcttgccagat 25	EST Seq: 620 tcttaacatcactgtcttgccagat 644	1e-07	25/25 (100%)
D26067_at	400	21	CB228589.1	Probe Seq: 1 ttttctatcacagtgttaacagat 24	EST Seq: 60 ttttctatcacagtattaacagat 83	0.0001	23/24 (95%)
D26067_at	404	21	CB228589.1	Probe Seq: 1 tagcaaggctttcttcctttcttat 25	EST Seq: 169 tagcaaggctttcttcctttcttat 193	1e-07	25/25 (100%)
D26068_at	422	21	CB549936.1	Probe Seq: 1 gatgctttcagatgacctacttaca 25	EST Seq: 66 gatgctttcagatgacctacttaca 90	1e-07	25/25 (100%)
D26068_at	423	21	CB549936.1	Probe Seq: 1 tgacctacttacatcttcaatgtgg 25	EST Seq: 78 tgacctacttacatcttcagtgtgg 102	3e-05	24/25 (96%)
D26068_at	427	21	CB554021.1	Probe Seq: 1 ttaacacattcagctatatgacaga 25	EST Seq: 188 ttaacacattcagctatatgacaga 212	1e-07	25/25 (100%)
D26068_at	428	21	CB554021.1	Probe Seq: 1 cattcagctatatgacagaaagtaa 25	EST Seq: 194 cattcagctatatgacagaaagtaa 218	1e-07	25/25 (100%)
D26070_at	276	397	CB310519.1	Probe Seq: 1 cctccgtctcctagtgataatgctc 25	EST Seq: 241 cctccgtctcctagtgataatgctc 265	1e-07	25/25 (100%)
D26070_at	277	397	CB310519.1	Probe Seq: 1 tctcctagtgataatgctccaagtc 25	EST Seq: 247 tctcctagtgataatgctccaagtc 271	1e-07	25/25 (100%)
D26070_at	278	397	CB310519.1	Probe Seq: 1 agtgataatgctccaagtctatgaa 25	EST Seq: 253 agtgataatgctccaagtctatgaa 277	1e-07	25/25 (100%)
D26070_at	279	397	CB310519.1	Probe Seq: 1 agaggctcatactttagcttgtgaa 25	EST Seq: 385 agaggctcatactttagcttgtgaa 409	1e-07	25/25 (100%)
D26070_at	280	397	CB310519.1	Probe Seq: 1 tcatactttagcttgtgaagaagat 25	EST Seq: 391 tcatactttagcttgtgaagaagat 415	1e-07	25/25 (100%)
D26070_at	281	397	CB310519.1	Probe Seq: 1 gaactttctatgcaatgttcaggat 25	EST Seq: 433 gaactttttatgcaatgttcaggat 457	3e-05	24/25 (96%)
D26070_at	283	397	CB310519.1	Probe Seq: 2 atactgctggccaatcagtgtcat 25	EST Seq: 464 atactgctggccaatcagtgtcat 487	5e-07	24/24 (100%)
D26070_at	284	397	CB310519.1	Probe Seq: 1 caatcagtgtcatctcctgggtaaa 25	EST Seq: 475 caatcagtgtcatctcctgggtaaa 499	1e-07	25/25 (100%)
D26070_at	285	397	CB310519.1	Probe Seq: 1 tcttcatctgaaccaacatgctaca 25	EST Seq: 576 tcttcatttgaaccaacatgctaca 600	3e-05	24/25 (96%)
D26070_at	286	397	CB310519.1	Probe Seq: 3 tgaaccaacatgctacagtagct 25	EST Seq: 584 tgaaccaacatgctacagtagct 606	2e-06	23/23 (100%)
D26155_s_at	142	423	CB229935.1	Probe Seq: 1 cccctgtctcatttctacccagtga 25	EST Seq: 74 cccctgtctcatttctacccagtga 98	1e-07	25/25 (100%)
D26155_s_at	143	423	CB229935.1	Probe Seq: 1 tcatttctacccagtgagttcattt 25	EST Seq: 82 tcatttctacccagtgagttcattt 106	1e-07	25/25 (100%)
D26155_s_at	146	423	CB229935.1	Probe Seq: 1 gtcatataggcactgggttgtttct 25	EST Seq: 108 gtcatataggcactgggttgtttct 132	1e-07	25/25 (100%)
D26155_s_at	147	423	CB229935.1	Probe Seq: 1 ggcactgggttgtttctatatcatc 25	EST Seq: 116 ggcactgggttgtttctatatcatc 140	1e-07	25/25 (100%)
D26155_s_at	148	423	CB229935.1	Probe Seq: 1 tatatcatcatcgtctataaactag 25	EST Seq: 132 tatatcatcatcgtctataaactag 156	1e-07	25/25 (100%)
D26155_s_at	149	423	CB229935.1	Probe Seq: 1 catcgtctataaactagctttagga 25	EST Seq: 140 catcgtctataaactagctttagga 164	1e-07	25/25 (100%)
D26155_s_at	150	423	CB229935.1	Probe Seq: 1 taaactagctttaggatagtgccag 25	EST Seq: 149 taaactagctttaggatagtgccag 173	1e-07	25/25 (100%)
D26155_s_at	151	423	CB229935.1	Probe Seq: 1 ctttaggatagtgccagacaaacat 25	EST Seq: 157 ctttaggatagtgccagacaaacat 181	1e-07	25/25 (100%)
D26600_at	198	23	CD767218.1	Probe Seq: 1 atggtcatcggaggctatgctgatg 25	EST Seq: 33 atggtcatcggaggctatgctgatg 57	1e-07	25/25 (100%)
D26600_at	199	23	CD767218.1	Probe Seq: 1 atcggaggctatgctgatggagaga 25	EST Seq: 39 atcggaggctatgctgatggagaga 63	1e-07	25/25 (100%)
D26600_at	200	23	CD767218.1	Probe Seq: 1 ggctatgctgatggagagagcttcc 25	EST Seq: 45 ggctatgctgatggagagagcttcc 69	1e-07	25/25 (100%)
D26600_at	201	23	CD767218.1	Probe Seq: 1 tatgtggacatgcttggtgtagcct 25	EST Seq: 75 tatgtggacatgcttggtgtagcct 99	1e-07	25/25 (100%)
D26600_at	202	23	CD767218.1	Probe Seq: 1 gacatgcttggtgtagcctatgaag 25	EST Seq: 81 gacatgcttggtgtagcctatgaag 105	1e-07	25/25 (100%)
D26600_at	203	23	CD767218.1	Probe Seq: 1 tcgctggccactggttatggtgc 23	EST Seq: 111 tcgctggccactggttatggtgc 133	2e-06	23/23 (100%)
D26600_at	204	23	CD767218.1	Probe Seq: 1 ggttatggtgcatacttggctcagc 25	EST Seq: 123 ggttatggtgcctacttggctcagc 147	3e-05	24/25 (96%)
D26600_at	205	23	CD767218.1	Probe Seq: 1 ggtgcatacttggctcagcctctgc 25	EST Seq: 129 ggtgcctacttggctcagcctctgc 153	3e-05	24/25 (96%)
D26600_at	206	23	CD767218.1	Probe Seq: 1 tacttggctcagcctctgctgcgag 25	EST Seq: 135 tacttggctcagcctctgctgcgag 159	1e-07	25/25 (100%)
D26600_at	207	23	CD767218.1	Probe Seq: 1 gctcagcctctgctgcgagaagttc 25	EST Seq: 141 gctcagcctctgctgcgagaagttc 165	1e-07	25/25 (100%)
D26600_at	209	23	CD767218.1	Probe Seq: 2 tagtagaacgctgcatgcgagtgc 25	EST Seq: 208 tagtagaacgctgcatgcgagtgc 231	5e-07	24/24 (100%)
D26600_at	210	23	CD767218.1	Probe Seq: 1 gaacgctgcatgcgagtgctgtact 25	EST Seq: 213 gaacgctgcatgcgagtgctgtact 237	1e-07	25/25 (100%)
D26600_at	211	23	CD767218.1	Probe Seq: 1 tgcatgcgagtgctgtactaccgag 25	EST Seq: 219 tgcatgcgagtgctgtactaccgag 243	1e-07	25/25 (100%)
D26600_at	212	23	CD767218.1	Probe Seq: 1 gatattgcccacatgatcagtggct 25	EST Seq: 333 gatattgcccacatgatcagtggct 357	1e-07	25/25 (100%)
D26600_at	213	23	CB549446.1	Probe Seq: 1 gcccacatgatcagtggctttgaa 24	EST Seq: 127 gcccacatgatcagtggctttgaa 150	5e-07	24/24 (100%)
D26600_at	214	23	CD767218.1	Probe Seq: 1 acagatgcattatccagaactgaag 25	EST Seq: 369 acagatgcattatccagaactgaag 393	1e-07	25/25 (100%)
D28118_at	235	23	CB548835.1	Probe Seq: 1 tccttttagctgacaacattgctta 25	EST Seq: 328 tccttttagctgacaacattgctta 352	1e-07	25/25 (100%)
D28118_at	236	23	CB548835.1	Probe Seq: 1 ttgcttaaacaggatagtagttggc 25	EST Seq: 346 ttgcttaaacaggatagtagttggc 370	1e-07	25/25 (100%)
D28383_at	315	23	CB310490.1	Probe Seq: 2 gccctgacagattctcctatcggg 25	EST Seq: 4 gccctgacagattctcctgtcggg 27	0.0001	23/24 (95%)
D28383_at	316	23	CD767879.1	Probe Seq: 1 ccctgacagattctcctatcggggt 25	EST Seq: 26 ccctgacagattctcctgtcggggt 50	3e-05	24/25 (96%)
D28383_at	317	23	CD767879.1	Probe Seq: 1 cctgacagattctcctatcggggtc 25	EST Seq: 27 cctgacagattctcctgtcggggtc 51	3e-05	24/25 (96%)
D28383_at	318	23	CD767879.1	Probe Seq: 1 tgacagattctcctatcggggtcac 25	EST Seq: 29 tgacagattctcctgtcggggtcac 53	3e-05	24/25 (96%)
D28383_at	319	23	CD767879.1	Probe Seq: 1 gacagattctcctatcggggtcaca 25	EST Seq: 30 gacagattctcctgtcggggtcaca 54	3e-05	24/25 (96%)
D28383_at	320	23	CD767879.1	Probe Seq: 1 cagattctcctatcggggtcacagg 25	EST Seq: 32 cagattctcctgtcggggtcacagg 56	3e-05	24/25 (96%)
D28383_at	321	23	CD767879.1	Probe Seq: 1 agattctcctatcggggtcacaggg 25	EST Seq: 33 agattctcctgtcggggtcacaggg 57	3e-05	24/25 (96%)
D28383_at	322	23	CD767879.1	Probe Seq: 1 attctcctatcggggtcacagggac 25	EST Seq: 35 attctcctgtcggggtcacagggac 59	3e-05	24/25 (96%)
D28383_at	323	23	CD767879.1	Probe Seq: 1 ttctcctatcggggtcacagggac 24	EST Seq: 36 ttctcctgtcggggtcacagggac 59	0.0001	23/24 (95%)
D28383_at	329	23	CB310953.1	Probe Seq: 2 ggggtcacagggacgctaagattg 25	EST Seq: 1 ggggtcacagggactctaagattg 24	0.0001	23/24 (95%)
D28383_at	330	23	CD767879.1	Probe Seq: 1 gggtcacagggacgctaagattgct 25	EST Seq: 47 gggtcacagggactctaagattgct 71	3e-05	24/25 (96%)
D28383_at	331	23	CD767879.1	Probe Seq: 1 ggtcacagggacgctaagattgcta 25	EST Seq: 48 ggtcacagggactctaagattgcta 72	3e-05	24/25 (96%)
D28383_at	332	23	CD767879.1	Probe Seq: 1 tcacagggacgctaagattgctacc 25	EST Seq: 50 tcacagggactctaagattgctacc 74	3e-05	24/25 (96%)
D28383_at	333	23	CD767879.1	Probe Seq: 1 cacagggacgctaagattgctacct 25	EST Seq: 51 cacagggactctaagattgctacct 75	3e-05	24/25 (96%)
D28423_at	358	23	CB551826.1	Probe Seq: 1 ggaagactcatcggagcgtgtggat 25	EST Seq: 25 ggaagacccatcggagcgtgtggat 49	3e-05	24/25 (96%)
D28423_at	359	23	CB551826.1	Probe Seq: 1 gaagactcatcggagcgtgtggatt 25	EST Seq: 26 gaagacccatcggagcgtgtggatt 50	3e-05	24/25 (96%)
D28423_at	360	23	CB551826.1	Probe Seq: 1 aagactcatcggagcgtgtggattt 25	EST Seq: 27 aagacccatcggagcgtgtggattt 51	3e-05	24/25 (96%)
D28423_at	361	23	CB551826.1	Probe Seq: 1 agactcatcggagcgtgtggatttg 25	EST Seq: 28 agacccatcggagcgtgtggatttg 52	3e-05	24/25 (96%)
D28423_at	364	23	CB551826.1	Probe Seq: 2 catcggagcgtgtggatttgagcc 25	EST Seq: 33 catcggagcgtgtggatttgagcc 56	5e-07	24/24 (100%)
D28423_at	367	23	CB555719.1	Probe Seq: 1 agcgtgtggatttgagccgccgcat 25	EST Seq: 25 agcgtgtggatttgagccgctgcat 49	3e-05	24/25 (96%)
D28423_at	368	23	CB555719.1	Probe Seq: 1 cgtgtggatttgagccgccgcattt 25	EST Seq: 27 cgtgtggatttgagccgctgcattt 51	3e-05	24/25 (96%)
D28423_at	369	23	CB555719.1	Probe Seq: 1 gtgtggatttgagccgccgcattt 24	EST Seq: 28 gtgtggatttgagccgctgcattt 51	0.0001	23/24 (95%)
D28423_at	374	23	CB552725.1	Probe Seq: 2 ttaaccctagatctcgaaatgcat 25	EST Seq: 73 ttaaccctagatctcgaaatgcat 96	5e-07	24/24 (100%)
D28473_s_at	294	423	CD768042.1	Probe Seq: 1 cagccaaggtgtttggccttcggag 25	EST Seq: 486 cagccaaggtgtttggccttcggag 510	1e-07	25/25 (100%)
D28473_s_at	295	423	CD768042.1	Probe Seq: 1 ccttcggagcaggaagctaaagctg 25	EST Seq: 502 ccttcggagcaggaagctaaagctg 526	1e-07	25/25 (100%)
D28473_s_at	296	423	CD768042.1	Probe Seq: 1 gtttctgaatgagacccaaacgca 24	EST Seq: 526 gtttctgaatgagacccanacgca 549	3e-05	23/24 (95%)
D28473_s_at	298	423	CD768042.1	Probe Seq: 1 tccccgtgaagactttgaatatgaa 25	EST Seq: 567 tccccgtgaagactttgaatatgaa 591	1e-07	25/25 (100%)
D28476_at	375	23	CB312022.1	Probe Seq: 1 gagtttgaatccacctttgacaatt 25	EST Seq: 454 gagtttgaatccacctttgacaatt 478	1e-07	25/25 (100%)
D28476_at	376	23	CB312022.1	Probe Seq: 1 gaatccacctttgacaattgtccga 25	EST Seq: 460 gaatccacctttgacaattgtccga 484	1e-07	25/25 (100%)
D28476_at	377	23	CB312022.1	Probe Seq: 1 tgtccgaaagacgtttgaatcaaca 25	EST Seq: 478 tgtccgaaagacatttgaatcaaca 502	3e-05	24/25 (96%)
D28476_at	378	23	CB312022.1	Probe Seq: 1 cccagatgacttcttgccctctgta 25	EST Seq: 508 cccagatgacttcttgccctctgta 532	1e-07	25/25 (100%)
D28476_at	379	23	CB312022.1	Probe Seq: 1 tgacttcttgccctctgtaatgact 25	EST Seq: 514 tgacttcttgccctctgtaatgact 538	1e-07	25/25 (100%)
D28476_at	380	23	CB312022.1	Probe Seq: 1 cttgccctctgtaatgacttgtgtg 25	EST Seq: 520 cttgccctctgtaatgacttgtgtg 544	1e-07	25/25 (100%)
D28476_at	381	23	CB312022.1	Probe Seq: 1 gaactatcttaagttgccggactat 25	EST Seq: 544 gaactatcttaagttgccggactat 568	1e-07	25/25 (100%)
D28476_at	382	23	CB312022.1	Probe Seq: 1 tcttaagttgccggactattcaagc 25	EST Seq: 550 tcttaagttgccggactattcaagc 574	1e-07	25/25 (100%)
D28476_at	383	23	CB312022.1	Probe Seq: 1 ggactattcaagcattgagataatg 25	EST Seq: 562 ggactattcaagcattgagataatg 586	1e-07	25/25 (100%)
D28476_at	384	23	CB312022.1	Probe Seq: 1 gcagtcgttccatctttcctgat 23	EST Seq: 622 gcagtcgttccatctttcctgat 644	2e-06	23/23 (100%)
D28476_at	387	23	CB312022.1	Probe Seq: 1 tatcacctgagtcaaggaaacatgt 25	EST Seq: 711 tatcacctgagtcaaggaaacatgt 735	1e-07	25/25 (100%)
D29012_at	495	23	CB228827.1	Probe Seq: 2 cattttctgctgtcgctcaggctc 25	EST Seq: 251 cattttctgctgtcgctcaggctc 274	5e-07	24/24 (100%)
D29012_at	496	23	CB228827.1	Probe Seq: 1 tctgctgtcgctcaggctcagctgc 25	EST Seq: 256 tctgctgtcgctcaggctcagctgc 280	1e-07	25/25 (100%)
D29012_at	497	23	CB228827.1	Probe Seq: 1 gtcgctcaggctcagctgctgatac 25	EST Seq: 262 gtcgctcaggctcagctgctgatac 286	1e-07	25/25 (100%)
D29012_at	498	23	CB228827.1	Probe Seq: 1 ctgatacccaggcagtagctgatgc 25	EST Seq: 280 ctgatacccaggcagtagctgatgc 304	1e-07	25/25 (100%)
D29012_at	499	23	CB228827.1	Probe Seq: 1 cccaggcagtagctgatgctgtcac 25	EST Seq: 286 cccaggcagtagctgatgctgtcac 310	1e-07	25/25 (100%)
D29012_at	500	23	CB228827.1	Probe Seq: 1 cagtagctgatgctgtcacctacca 25	EST Seq: 292 cagtagctgatgctgtcacttacca 316	3e-05	24/25 (96%)
D29012_at	501	23	CB228827.1	Probe Seq: 1 gtttccacagcattgaactgaatga 25	EST Seq: 322 gtttccacagcattgaactgaatga 346	1e-07	25/25 (100%)
D29012_at	502	23	CB228827.1	Probe Seq: 1 tgaatgagcctccactggtccacac 25	EST Seq: 340 tgaatgagcctccactggtccacac 364	1e-07	25/25 (100%)
D29012_at	503	23	CB228827.1	Probe Seq: 1 tccacacagcagccagcctctttaa 25	EST Seq: 358 tccacacagcagccagcctctttaa 382	1e-07	25/25 (100%)
D29012_at	504	23	CB228827.1	Probe Seq: 1 aagacctgatggcgggaatcatcat 25	EST Seq: 406 aagacctgatggcgggaatcatcat 430	1e-07	25/25 (100%)
D29012_at	505	23	CB228827.1	Probe Seq: 1 cgggaatcatcatcgcaggctggga 25	EST Seq: 418 cgggaatcatcatcgcaggctggga 442	1e-07	25/25 (100%)
D29012_at	506	23	CB228827.1	Probe Seq: 1 acatctatggctatgttgatgctac 25	EST Seq: 532 acatctatggctatgtggatgctac 556	3e-05	24/25 (96%)
D29012_at	507	23	CB228827.1	Probe Seq: 1 gtctgcaattcactgccaatgctct 25	EST Seq: 586 gtctgcaattcactgccaatgctct 610	1e-07	25/25 (100%)
D29012_at	508	23	CB228827.1	Probe Seq: 1 aattcactgccaatgctctcgcttt 25	EST Seq: 592 aattcactgccaatgctctcgcttt 616	1e-07	25/25 (100%)
D29012_at	509	23	CB228827.1	Probe Seq: 1 ctgccaatgctctcgctttggccat 25	EST Seq: 598 ctgccaatgctctcgctttggccat 622	1e-07	25/25 (100%)
D29013_at	515	23	CB308151.1	Probe Seq: 1 gtgcagagtccagtggtgacatgga 25	EST Seq: 375 gtgcagagtccagtggtgacatgga 399	1e-07	25/25 (100%)
D29013_at	516	23	CB308151.1	Probe Seq: 1 ccagcttcacttcagaatcaaccaa 25	EST Seq: 417 ccagcttcacttcggaatcaaccaa 441	3e-05	24/25 (96%)
D29013_at	519	23	CB308151.1	Probe Seq: 1 agttcatgggtgtttgccagcttcc 25	EST Seq: 525 agttcatgggtgtttgccagcttcc 549	1e-07	25/25 (100%)
D29013_at	520	23	CB308151.1	Probe Seq: 1 tgggtgtttgccagcttcccagtaa 25	EST Seq: 531 tgggtgtttgccagcttcccagtaa 555	1e-07	25/25 (100%)
D29013_at	521	23	CB308151.1	Probe Seq: 1 tttgccagcttcccagtaaaaatga 25	EST Seq: 537 tttgccagcttcccagtaaaaatga 561	1e-07	25/25 (100%)
D29641_at	3	25	CB230889.1	Probe Seq: 1 ggaaacttatctaagctcatttaaa 25	EST Seq: 11 ggaaacttatctaagctcatttaaa 35	1e-07	25/25 (100%)
D29641_at	4	25	CB230889.1	Probe Seq: 1 ttatctaagctcatttaaacctcac 25	EST Seq: 17 ttatctaagctcatttaaacctcac 41	1e-07	25/25 (100%)
D29641_at	5	25	CB230889.1	Probe Seq: 1 aagctcatttaaacctcacttaatg 25	EST Seq: 23 aagctcatttaaacctcacttaatg 47	1e-07	25/25 (100%)
D29641_at	6	25	CB230889.1	Probe Seq: 1 agtatatacctgggcaactggagct 25	EST Seq: 53 agtatatacctgggcaactggagct 77	1e-07	25/25 (100%)
D29641_at	7	25	CB230889.1	Probe Seq: 1 ggcaactggagctacatttgcccat 25	EST Seq: 65 ggcaactggagctacatttgcccat 89	1e-07	25/25 (100%)
D29641_at	8	25	CB230889.1	Probe Seq: 1 tgcccatatctgcaaaatgacagat 25	EST Seq: 83 tgcccatatctgcaaaatgacagat 107	1e-07	25/25 (100%)
D29641_at	9	25	CB230889.1	Probe Seq: 1 tgtctttgaaggcagcataattcgt 25	EST Seq: 107 tgtctttgaaggcagcataattcgt 131	1e-07	25/25 (100%)
D29641_at	11	25	CB230889.1	Probe Seq: 1 ttgtatgaggcgcctggaagaattg 25	EST Seq: 131 ttgtatgaggcgcctagaagaattg 155	3e-05	24/25 (96%)
D29641_at	12	25	CB230889.1	Probe Seq: 1 gcttcgacaaatgtgtcaagcagca 25	EST Seq: 155 gcttcgacaaatgtgtcaagcagca 179	1e-07	25/25 (100%)
D29641_at	13	25	CB230889.1	Probe Seq: 1 cctctacttgtagagtcagctaaag 25	EST Seq: 263 cctctacttgtagagtcagctaaag 287	1e-07	25/25 (100%)
D29641_at	14	25	CB230889.1	Probe Seq: 1 ttattgaccacctgtttgattacag 25	EST Seq: 305 ttattcaccacctgtttgattacag 329	3e-05	24/25 (96%)
D29641_at	15	25	CB230889.1	Probe Seq: 1 accacctgtttgattacagttgact 25	EST Seq: 311 accacctgtttgattacagttgact 335	1e-07	25/25 (100%)
D29641_at	16	25	CB230889.1	Probe Seq: 1 tgtttgattacagttgactacaaat 25	EST Seq: 317 tgtttgattacagttgactacaaat 341	1e-07	25/25 (100%)
D29641_at	17	25	CB230889.1	Probe Seq: 1 attacagttgactacaaatgcctgc 25	EST Seq: 323 attacagttgactacaaatgcctgc 347	1e-07	25/25 (100%)
D29641_at	18	25	CB230889.1	Probe Seq: 1 tacaaatgcctgcaagtgtggattt 25	EST Seq: 335 tacaaatgcctgcaagtgtggattt 359	1e-07	25/25 (100%)
D29641_at	19	25	CB230889.1	Probe Seq: 1 tggatttggttctcccatacatttt 25	EST Seq: 353 tggatttggttgtcccatacatttt 377	3e-05	24/25 (96%)
D29641_at	20	25	CB230889.1	Probe Seq: 1 catacatgtttatacataagcatta 25	EST Seq: 422 catacatgtttatacataagcatta 446	1e-07	25/25 (100%)
D29956_at	142	25	CB308743.1	Probe Seq: 1 aattctaggacagtgggagctgtgt 25	EST Seq: 555 aattctaggacagtgggagctgtgt 579	1e-07	25/25 (100%)
D29956_at	143	25	CB308743.1	Probe Seq: 1 tccggtcagtgctgacaaataacat 25	EST Seq: 597 tccggtcagtgctgacaaataacat 621	1e-07	25/25 (100%)
D29956_at	144	25	CB308743.1	Probe Seq: 1 ataacatttaacaagtattgcagta 25	EST Seq: 615 ataacatttaacaagtattgcagta 639	1e-07	25/25 (100%)
D29956_at	145	25	CB308743.1	Probe Seq: 1 tgcagtaatcatcacttacaggtac 25	EST Seq: 633 tgcagtaagcatcacttacaggtac 657	3e-05	24/25 (96%)
D29958_at	161	25	CB312041.1	Probe Seq: 1 gatgccatttccattgctgtaaagg 25	EST Seq: 270 gatgccatttccattgctgtaaagg 294	1e-07	25/25 (100%)
D29958_at	162	25	CB312041.1	Probe Seq: 1 atttccattgctgtaaaggctgctc 25	EST Seq: 276 atttccattgctgtaaaggctgctc 300	1e-07	25/25 (100%)
D29958_at	163	25	CB312041.1	Probe Seq: 1 gctgctctcttcaatacaaggatac 25	EST Seq: 294 gctgctctcttcaatacaagcatac 318	3e-05	24/25 (96%)
D29958_at	164	25	CB312041.1	Probe Seq: 1 ttgtcagatgacccttatgactgca 25	EST Seq: 366 ttgtctgatgacccttatgactgca 390	3e-05	24/25 (96%)
D29958_at	165	25	CB312041.1	Probe Seq: 1 gatgacccttatgactgcatacgac 25	EST Seq: 372 gatgacccttatgactgcatacgac 396	1e-07	25/25 (100%)
D29958_at	166	25	CB312041.1	Probe Seq: 1 gtggagaatgtcccctgcattgtca 25	EST Seq: 402 gtggagaatgtcccctgtattgtca 426	3e-05	24/25 (96%)
D29958_at	167	25	CB312041.1	Probe Seq: 1 ccctgcattgtcactctgtgcaaga 25	EST Seq: 414 ccctgtattgtcactctgtgcaaga 438	3e-05	24/25 (96%)
D29958_at	168	25	CB312041.1	Probe Seq: 1 attgtcactctgtgcaagattggct 25	EST Seq: 420 attgtcactctgtgcaagattggct 444	1e-07	25/25 (100%)
D29958_at	169	25	CB312041.1	Probe Seq: 1 tgcaagattggctatcggcatgtgg 25	EST Seq: 432 tgcaagattggctatcggcatgtgg 456	1e-07	25/25 (100%)
D29958_at	170	25	CB309844.1	Probe Seq: 1 catgtggtggatgctactcttca 23	EST Seq: 450 catgtggtggatgctactcttca 472	2e-06	23/23 (100%)
D29958_at	171	25	CB312041.1	Probe Seq: 1 gccagcttgctggtgtcggtgacca 25	EST Seq: 492 gccagcttgctggtatcggtgacca 516	3e-05	24/25 (96%)
D29958_at	172	25	CB312041.1	Probe Seq: 1 agcaagggagttgtgacgtgcatga 25	EST Seq: 516 agcaagggagttgtgacgtgcatga 540	1e-07	25/25 (100%)
D29958_at	173	25	CB309844.1	Probe Seq: 1 gacccagagagcatcttcgagatga 25	EST Seq: 565 gacccagagagcatcttccagatga 589	3e-05	24/25 (96%)
D29958_at	175	25	CB312041.1	Probe Seq: 1 gcctccttgcagagtgttctgcaca 25	EST Seq: 624 gcctccttgcagagtgttttgcaca 648	3e-05	24/25 (96%)
D29958_at	176	25	CB312041.1	Probe Seq: 1 ttgcagagtgttctgcacaaggaag 25	EST Seq: 630 ttgcagagtgttttgcacaaggaag 654	3e-05	24/25 (96%)
D29992_at	261	519	CB548601.1	Probe Seq: 1 gaattcttgcaatgcataagatat 24	EST Seq: 672 gaatccttgcaatgcataagatat 695	0.0001	23/24 (95%)
D29992_at	262	519	CB549287.1	Probe Seq: 1 gcaaatatgactcactcatttcttg 25	EST Seq: 381 gcaaatatgactcactcattacttg 405	3e-05	24/25 (96%)
D29992_at	271	519	CB550510.1	Probe Seq: 1 gtattcctgatttcagaagaggat 24	EST Seq: 299 gtattcctgatttcagaagaggat 322	5e-07	24/24 (100%)
D30655_at	241	25	CB311627.1	Probe Seq: 1 gcagtgctcgctgttgctgaata 23	EST Seq: 270 gcagtgctcgctgttgctgaata 292	2e-06	23/23 (100%)
D30655_at	242	25	CB311627.1	Probe Seq: 1 ctcgctgttgctgaataggcgatca 25	EST Seq: 276 ctcgctgttgctgaatacgcgatca 300	3e-05	24/25 (96%)
D30655_at	244	25	CB553358.1	Probe Seq: 1 acaacgtgcattgtgcttctttctt 25	EST Seq: 669 acaacgtgcattgtgcttctttctt 693	1e-07	25/25 (100%)
D30655_at	245	25	CB553358.1	Probe Seq: 1 tgcattgtgcttctttctttgggaa 25	EST Seq: 675 tgcattgtgcttctttctttgggaa 699	1e-07	25/25 (100%)
D30655_at	246	25	CB553358.1	Probe Seq: 1 atatttgaatcttgtctcaatgctc 25	EST Seq: 699 atatttgaatcttgtctcaatgctc 723	1e-07	25/25 (100%)
D30655_at	247	25	CB550025.1	Probe Seq: 1 tgtctcaatgctcataacggatcag 25	EST Seq: 314 tgtctcaatgctcataacggatcag 338	1e-07	25/25 (100%)
D30655_at	248	25	CB550025.1	Probe Seq: 1 aatgctcataacggatcagaaatac 25	EST Seq: 320 aatgctcataacggatcagaaatac 344	1e-07	25/25 (100%)
D30655_at	249	25	CB550025.1	Probe Seq: 1 cgacgttagtcgtgagctcttgtga 25	EST Seq: 362 cgacattagtcgtgagctcttgtga 386	3e-05	24/25 (96%)
D30655_at	250	25	CB550025.1	Probe Seq: 1 tagtcgtgagctcttgtgaggaaag 25	EST Seq: 368 tagtcgtgagctcttgtgaggaaag 392	1e-07	25/25 (100%)
D30655_at	251	25	CB550025.1	Probe Seq: 1 tgagctcttgtgaggaaagtcattg 25	EST Seq: 374 tgagctcttgtgaggaaagtcattg 398	1e-07	25/25 (100%)
D30655_at	252	25	CB310250.1	Probe Seq: 1 aaactagcatatctgcctttattg 24	EST Seq: 536 aaactagcatatctgcctttattg 559	5e-07	24/24 (100%)
D30655_at	253	25	CB550025.1	Probe Seq: 1 tgtttgtcattagcctgagtagaaa 25	EST Seq: 608 tgtttgtcattagcctgagtagaaa 632	1e-07	25/25 (100%)
D30655_at	254	25	CB310250.1	Probe Seq: 1 tcattagcctgagtagaaaggcctt 25	EST Seq: 566 tcattagcctgagtaaaaaggcctt 590	3e-05	24/25 (96%)
D31767_at	461	25	CB550580.1	Probe Seq: 1 tgctttggtgccagaaaaactgagc 25	EST Seq: 262 tgctttggtgccagaaaaactgagc 286	1e-07	25/25 (100%)
D31767_at	463	25	CB550580.1	Probe Seq: 1 agtgtctgatgcggccactcattcg 25	EST Seq: 448 agtgtctgatgcagccactcattcg 472	3e-05	24/25 (96%)
D31767_at	464	25	CB550580.1	Probe Seq: 2 gccactcattcggctccccagaat 25	EST Seq: 461 gccactcattcggctccccagaat 484	5e-07	24/24 (100%)
D31767_at	465	25	CB550580.1	Probe Seq: 1 tcattcggctccccagaattcctag 25	EST Seq: 466 tcattcggctccccagaattcctag 490	1e-07	25/25 (100%)
D31767_at	466	25	CB550580.1	Probe Seq: 1 ggctccccagaattcctagactggg 25	EST Seq: 472 ggctccccagaattcctagactggg 496	1e-07	25/25 (100%)
D31767_at	467	25	CB550580.1	Probe Seq: 1 tctcactacaaaatgacttgagtcc 25	EST Seq: 520 tctcactacaaagtgacttgagtcc 544	3e-05	24/25 (96%)
D31767_at	469	25	CB550580.1	Probe Seq: 1 gaatatttcagggatccttaatgtt 25	EST Seq: 567 gaatatttcagggatccttaatgtt 591	1e-07	25/25 (100%)
D31767_at	470	25	CB550580.1	Probe Seq: 1 atttcagttcatctaaattgtgtgt 25	EST Seq: 634 atttcagttcatctaaattgtgtgt 658	1e-07	25/25 (100%)
D31767_at	471	25	CB550580.1	Probe Seq: 1 gttcatctaaattgtgtgttctgta 25	EST Seq: 640 gttcatctaaattgtgtgttctgta 664	1e-07	25/25 (100%)
D31767_at	472	25	CB550580.1	Probe Seq: 1 acatgtgatgtttgactgtaccatt 25	EST Seq: 664 acatgtgatgtttgactgtaccatt 688	1e-07	25/25 (100%)
D31767_at	473	25	CB550580.1	Probe Seq: 1 gatgtttgactgtaccattgactg 24	EST Seq: 670 gatgtttgactgtaccattgactg 693	5e-07	24/24 (100%)
D31797_at	503	25	CB554504.1	Probe Seq: 1 tcacattcagttatggttgactctg 25	EST Seq: 484 tcacattcagttatggttgactctg 508	1e-07	25/25 (100%)
D31797_at	504	25	CB554504.1	Probe Seq: 1 tcagttatggttgactctgggttcc 25	EST Seq: 490 tcagttatggttgactctgggttcc 514	1e-07	25/25 (100%)
D31797_at	505	25	CB554504.1	Probe Seq: 1 atggttgactctgggttcctatggc 25	EST Seq: 496 atggttgactctgggttcctgtggc 520	3e-05	24/25 (96%)
D31797_at	506	25	CB554504.1	Probe Seq: 1 gactctgggttcctatggccttgtt 25	EST Seq: 502 gactctgggttcctgtggccttgtt 526	3e-05	24/25 (96%)
D31797_at	509	25	CB554504.1	Probe Seq: 1 agaacgtctaacacagtggagaacc 25	EST Seq: 544 agaacgtctaacacagcggagaacc 568	3e-05	24/25 (96%)
D31886_at	89	27	CB228751.1	Probe Seq: 1 ccagcatcggaaagacttcccagca 25	EST Seq: 7 ccagcatcagaaagacttcccagca 31	3e-05	24/25 (96%)
D31886_at	90	27	CB228751.1	Probe Seq: 1 atgggcttgagctgttgagagattt 25	EST Seq: 73 atgggcttgagctgttgagagattt 97	1e-07	25/25 (100%)
D31886_at	100	27	CB312660.1	Probe Seq: 1 gtggtctgtgcaaacacttcgtggt 25	EST Seq: 33 gtggtctgtgctaacacttcgtggt 57	3e-05	24/25 (96%)
D31886_at	101	27	CB312660.1	Probe Seq: 1 tgtgcaaacacttcgtggttctata 25	EST Seq: 39 tgtgctaacacttcgtggttctata 63	3e-05	24/25 (96%)
D31886_at	103	27	CB312660.1	Probe Seq: 1 tggtagcttctagtcccagaatctg 25	EST Seq: 123 tggtagcttctagtcccagaatctg 147	1e-07	25/25 (100%)
D31886_at	104	27	CB312660.1	Probe Seq: 1 tactacatgacattctgtctattca 25	EST Seq: 159 tactacatgtcattctgtctattca 183	3e-05	24/25 (96%)
D31886_at	106	27	CB312660.1	Probe Seq: 1 ttctgtctattcaatcacctggtgg 25	EST Seq: 171 ttctgtctattcagtcacctggtgg 195	3e-05	24/25 (96%)
D31886_at	107	27	CB312660.1	Probe Seq: 1 attaactgttgatgagcattttgga 25	EST Seq: 213 attaactgttgataagcattttgga 237	3e-05	24/25 (96%)
D31886_at	108	27	CB312660.1	Probe Seq: 3 atatcaaatgtcactgcaaatta 25	EST Seq: 323 atatcaaatgtcactgcaaatta 345	2e-06	23/23 (100%)
D31887_at	109	27	CD767040.1	Probe Seq: 1 ggactttttcacccctggcattagc 25	EST Seq: 15 ggactttttcacccctggcattagc 39	1e-07	25/25 (100%)
D31887_at	110	27	CD767040.1	Probe Seq: 1 ccctggcattagcagcttcgacct 24	EST Seq: 27 ccctggcattagcagcttcaacct 50	0.0001	23/24 (95%)
D31887_at	113	27	CD767040.1	Probe Seq: 1 gcagggacaggggttctgctccttc 25	EST Seq: 123 gcagggacaggggttctgctccttc 147	1e-07	25/25 (100%)
D31887_at	114	27	CD767040.1	Probe Seq: 1 acaggggttctgctccttctcac 23	EST Seq: 129 acaggggttctgctccttctcac 151	2e-06	23/23 (100%)
D31887_at	115	27	CD767040.1	Probe Seq: 1 ttgcccccaaaggtattttgtgtct 25	EST Seq: 183 ttgcccccaaaggtattttgtgtct 207	1e-07	25/25 (100%)
D31887_at	116	27	CD767040.1	Probe Seq: 1 gtattttgtgtctagtgtcaaat 23	EST Seq: 195 gtattttgtgtctagtgtcaaat 217	2e-06	23/23 (100%)
D31887_at	118	27	CD767040.1	Probe Seq: 1 ggagctattcttcactggtccttaa 25	EST Seq: 219 ggagcgattcttcactggtccttaa 243	3e-05	24/25 (96%)
D31887_at	119	27	CD767040.1	Probe Seq: 1 attcttcactggtccttaaccttgg 25	EST Seq: 225 attcttcactggtccttaaccttgg 249	1e-07	25/25 (100%)
D31887_at	122	27	CD767040.1	Probe Seq: 1 tagtaagtcctcttccaaagagatg 25	EST Seq: 297 tagtaagtcctcttccaaagagatg 321	1e-07	25/25 (100%)
D31887_at	123	27	CD767040.1	Probe Seq: 1 gtcctcttccaaagagatggcaata 25	EST Seq: 303 gtcctcttccaaagagatggcaata 327	1e-07	25/25 (100%)
D31888_at	130	27	CD767229.1	Probe Seq: 1 agcacaattgcagtggcgtcgcatt 25	EST Seq: 86 agcacaattgcagtgacgtcgcatt 110	3e-05	24/25 (96%)
D31888_at	133	27	CD767229.1	Probe Seq: 1 aaggtcagcagaggctatgcatgtt 25	EST Seq: 121 aaggtcagcagaggctatgcatgtt 145	1e-07	25/25 (100%)
D31888_at	134	27	CD767229.1	Probe Seq: 1 agcagaggctatgcatgttgtgtga 25	EST Seq: 127 agcagaggctatgcatgttgtgtga 151	1e-07	25/25 (100%)
D31888_at	135	27	CD767229.1	Probe Seq: 1 ggctatgcatgttgtgtgatgatga 25	EST Seq: 133 ggctatgcatgttgtgtgatgatga 157	1e-07	25/25 (100%)
D31888_at	136	27	CD767229.1	Probe Seq: 1 tagtattccattaggtagacttatc 25	EST Seq: 205 tagtattccattatgtagacttatc 229	3e-05	24/25 (96%)
D31888_at	137	27	CD767229.1	Probe Seq: 1 tccattaggtagacttatcgacttt 25	EST Seq: 211 tccattatgtagacttatcgacttt 235	3e-05	24/25 (96%)
D31888_at	138	27	CD767229.1	Probe Seq: 3 gtagacttatcgactttgctaag 25	EST Seq: 219 gtagacttatcgactttgctaag 241	2e-06	23/23 (100%)
D31888_at	139	27	CD767229.1	Probe Seq: 1 acttatcgactttgctaagtgcttt 25	EST Seq: 223 acttatcgactttgctaagtgcttt 247	1e-07	25/25 (100%)
D31888_at	140	27	CD767229.1	Probe Seq: 1 tgctaagtgctttttagacagctta 25	EST Seq: 235 tgctaagtgctttttagacagctta 259	1e-07	25/25 (100%)
D31888_at	141	27	CD767229.1	Probe Seq: 1 tgtaataatgctgttgtaagtaata 25	EST Seq: 372 tgtaataatgctgttgtaagtaata 396	1e-07	25/25 (100%)
D31888_at	142	27	CD767229.1	Probe Seq: 1 ctgttttctatttcagcacattcat 25	EST Seq: 414 ctgttttctatttcagcacattcat 438	1e-07	25/25 (100%)
D31888_at	143	27	CD767229.1	Probe Seq: 1 tctatttcagcacattcattgtggt 25	EST Seq: 420 tctatttcagcacattcattgtggt 444	1e-07	25/25 (100%)
D31888_at	144	27	CD767229.1	Probe Seq: 1 tcagcacattcattgtggtgaatgt 25	EST Seq: 426 tcagcacattcattgtggtgaatgt 450	1e-07	25/25 (100%)
D31888_at	145	27	CD767229.1	Probe Seq: 1 ttcatagcattataactgcttagcc 25	EST Seq: 450 ttcatagcattataactgcttagcc 474	1e-07	25/25 (100%)
D31888_at	146	27	CD767229.1	Probe Seq: 1 gcattataactgcttagccattgaa 25	EST Seq: 456 gcattataactgcttagccattgaa 480	1e-07	25/25 (100%)
D31888_at	149	27	CD767229.1	Probe Seq: 1 taactgcttagccattgaatgataa 25	EST Seq: 462 taactgcttagccattgaatgataa 486	1e-07	25/25 (100%)
D32129_f_at	95	525	CB555441.1	Probe Seq: 1 ctggcctggttctctttggagctgt 25	EST Seq: 567 ctggcctggttctccttggagctgt 591	3e-05	24/25 (96%)
D32129_f_at	98	525	CB555435.1	Probe Seq: 1 tctcaggctgcaagcagtgacagtg 25	EST Seq: 435 tctcaggctgccagcagtgacagtg 459	3e-05	24/25 (96%)
D32129_f_at	100	525	CB555872.1	Probe Seq: 1 gggctctgatatgtctctcacagct 25	EST Seq: 269 gggctctgatgtgtctctcacagct 293	3e-05	24/25 (96%)
D32129_f_at	102	525	CB555648.1	Probe Seq: 1 ctgccttgtgtgggactgagaggca 25	EST Seq: 563 ctgccttgtgtgggactgagaggca 587	1e-07	25/25 (100%)
D32129_f_at	103	525	CB230837.1	Probe Seq: 1 tgtgacttgaagaaccctgacttt 24	EST Seq: 82 tgtgagttgaagaaccctgacttt 105	0.0001	23/24 (95%)
D32129_f_at	104	525	CB555831.1	Probe Seq: 1 accctgactttgtttctgcaaaggc 25	EST Seq: 98 accctgactttctttctgcaaaggc 122	3e-05	24/25 (96%)
D32129_f_at	105	525	CB555831.1	Probe Seq: 1 ttctgcaaaggcacctgcatgtgtc 25	EST Seq: 111 ttctgcaaaggcacctgaatgtgtc 135	3e-05	24/25 (96%)
D32129_f_at	107	525	CB555831.1	Probe Seq: 1 ctgtgttcttgtaggcataatgtga 25	EST Seq: 135 ctgtgttcctgtaggcataatgtga 159	3e-05	24/25 (96%)
D32129_f_at	112	525	CB555831.1	Probe Seq: 1 actttctcaaattcttgccatgaga 25	EST Seq: 354 actttttcaaattcttgccatgaga 378	3e-05	24/25 (96%)
D37931_at	273	27	CD768004.1	Probe Seq: 1 gggccatagcgagcactagacgtgt 25	EST Seq: 558 gggccatggcgagcactagacgtgt 582	3e-05	24/25 (96%)
D37931_at	275	27	CB229709.1	Probe Seq: 1 gcactagacgtgttgtcattgcctg 25	EST Seq: 183 gcactaaacgtgttgtcattgcctg 207	3e-05	24/25 (96%)
D37931_at	276	27	CB229709.1	Probe Seq: 2 acgtgttgtcattgcctgtgaggg 25	EST Seq: 190 acgtgttgtcattgcctgcgaggg 213	0.0001	23/24 (95%)
D37931_at	277	27	CB228644.1	Probe Seq: 1 gtaacccacaggtgcctgtgcactt 25	EST Seq: 331 gtaaaccacaggtgcctgtgcactt 355	3e-05	24/25 (96%)
D37931_at	279	27	CB228644.1	Probe Seq: 1 tgcactttgacggttagatgccacc 25	EST Seq: 349 tgcactttgatggttagatgccacc 373	3e-05	24/25 (96%)
D37931_at	280	27	CB553921.1	Probe Seq: 1 gttagatgccaccatgtagggatta 25	EST Seq: 575 gttagatgccaccctgtagggatta 599	3e-05	24/25 (96%)
D37931_at	281	27	CB553921.1	Probe Seq: 1 tgccaccatgtagggattatcgcga 25	EST Seq: 581 tgccaccctgtagggattatcgcga 605	3e-05	24/25 (96%)
D37931_at	283	27	CB309203.1	Probe Seq: 1 ttaaatacattgcaccaaagaga 23	EST Seq: 468 ttaaatacattgcaccaaagaga 490	2e-06	23/23 (100%)
D37931_at	284	27	CB309203.1	Probe Seq: 1 acattgcaccaaagagatatggaga 25	EST Seq: 474 acattgcaccaaagagaaatggaga 498	3e-05	24/25 (96%)
D37931_at	285	27	CB309203.1	Probe Seq: 1 acataaacctgtaatgaatgaggct 25	EST Seq: 498 acataaacctataatgaatgaggct 522	3e-05	24/25 (96%)
D38047_at	333	27	CB309158.1	Probe Seq: 1 aggagcagctccccgagtcagccta 25	EST Seq: 35 aggagcagctccccgagtcagccta 59	1e-07	25/25 (100%)
D38047_at	334	27	CB309158.1	Probe Seq: 1 agctccccgagtcagcctatatgca 25	EST Seq: 41 agctccccgagtcagcctatatgca 65	1e-07	25/25 (100%)
D38047_at	335	27	CB309158.1	Probe Seq: 1 tggctgagttccacacggagttgga 25	EST Seq: 113 tggctgagttccacacggagttgga 137	1e-07	25/25 (100%)
D38047_at	336	27	CB309158.1	Probe Seq: 1 acacggagttggagcggctgcctgc 25	EST Seq: 125 acacggagttggagcggctgcctgc 149	1e-07	25/25 (100%)
D38047_at	337	27	CB309158.1	Probe Seq: 1 agttggagcggctgcctgccaagga 25	EST Seq: 131 agttggagcggctgcctgccaagga 155	1e-07	25/25 (100%)
D38047_at	338	27	CB309158.1	Probe Seq: 1 agaccaatgtctacatcaagcaccc 25	EST Seq: 161 agaccaacgtctacatcaagcaccc 185	3e-05	24/25 (96%)
D38047_at	340	27	CB309158.1	Probe Seq: 1 acatcaagcacccagtgtccctgga 25	EST Seq: 173 acatcaagcaccctgtgtccctgga 197	3e-05	24/25 (96%)
D38047_at	342	27	CB550896.1	Probe Seq: 1 agcaatacctgatggagggcagcta 25	EST Seq: 598 agcaatacctgatggagggcagcta 622	1e-07	25/25 (100%)
D38047_at	343	27	CB550896.1	Probe Seq: 1 acctgatggagggcagctacaacaa 25	EST Seq: 604 acctgatggagggcagctacaacaa 628	1e-07	25/25 (100%)
D38047_at	344	27	CB550896.1	Probe Seq: 1 gcagctacaacaaagtgttcctggc 25	EST Seq: 616 gcagctacaacaaagtgttcctggc 640	1e-07	25/25 (100%)
D38047_at	345	27	CB550896.1	Probe Seq: 3 gagagctacaccttcttcattga 25	EST Seq: 660 gagagctacaccttcttcattga 682	2e-06	23/23 (100%)
D38047_at	346	27	CB550896.1	Probe Seq: 1 gctacaccttcttcattgacatcct 25	EST Seq: 664 gctacaccttcttcattgacatcct 688	1e-07	25/25 (100%)
D38047_at	349	27	CB550896.1	Probe Seq: 1 atgagatcgctgggtgcatcgagaa 25	EST Seq: 706 atgagatcgctgggtgcatcgagaa 730	1e-07	25/25 (100%)
D38047_at	350	27	CB309158.1	Probe Seq: 1 cacccaaaaagatgacagactacgc 25	EST Seq: 383 cacccaaaaagatgaccgactacgc 407	3e-05	24/25 (96%)
D38047_at	351	27	CB309158.1	Probe Seq: 1 cccggcagctggagatgatcgtctg 25	EST Seq: 527 cccggcagctggagatgatcgtctg 551	1e-07	25/25 (100%)
D38047_at	352	27	CB309158.1	Probe Seq: 1 agctggagatgatcgtctgagccc 24	EST Seq: 533 agctggagatgatcgtctgagccc 556	5e-07	24/24 (100%)
D38048_at	353	27	CB553387.1	Probe Seq: 1 tgaagcagatgcttttcaggtatca 25	EST Seq: 363 tgaagcagatgcttttcaggtatca 387	1e-07	25/25 (100%)
D38048_at	355	27	CB553387.1	Probe Seq: 1 ttactggacctcacctctacagcat 25	EST Seq: 429 ttactggacctcacctgtacagcat 453	3e-05	24/25 (96%)
D38048_at	356	27	CB553387.1	Probe Seq: 1 tctatcctcatggatcaactgataa 25	EST Seq: 453 tctatcctcacggatcaactgataa 477	3e-05	24/25 (96%)
D38048_at	357	27	CB310053.1	Probe Seq: 1 ctgataagttgccttatgtcaccat 25	EST Seq: 508 ctgataaattgccttatgtcaccat 532	3e-05	24/25 (96%)
D38048_at	358	27	CB553387.1	Probe Seq: 1 cttatgtcaccatgggttctggctc 25	EST Seq: 483 cttatgtcaccatgggttctggctc 507	1e-07	25/25 (100%)
D38048_at	359	27	CB553387.1	Probe Seq: 1 ccttggcagcaatggctgtatttga 25	EST Seq: 507 ccttggcagcaatggctgtatttga 531	1e-07	25/25 (100%)
D38048_at	360	27	CB553387.1	Probe Seq: 1 aggaagccaagaatctggtgagcga 25	EST Seq: 561 aggaagccaagaagctggtgagcga 585	3e-05	24/25 (96%)
D38048_at	364	27	CB230132.1	Probe Seq: 1 ctgcagtcctcactgagaaaatcac 25	EST Seq: 81 ctgcagtcctcactgagaaaatcac 105	1e-07	25/25 (100%)
D38048_at	365	27	CB230132.1	Probe Seq: 1 tcctcactgagaaaatcactcctct 25	EST Seq: 87 tcctcactgagaaaatcactcctct 111	1e-07	25/25 (100%)
D38048_at	367	27	CB230132.1	Probe Seq: 1 aaatcactcctctggagattgaggt 25	EST Seq: 99 aaatcactcctctggaaattgaggt 123	3e-05	24/25 (96%)
D38048_at	368	27	CB230132.1	Probe Seq: 1 tggacacttcctgaatggcatcagt 25	EST Seq: 147 tggacacttcctgaatggcgtcagt 171	3e-05	24/25 (96%)
D38048_at	371	27	CB230132.1	Probe Seq: 1 cccagtaagacactcatgtggctag 25	EST Seq: 214 cccagtaagacattcatgtggctag 238	3e-05	24/25 (96%)
[truncated: 8,880 more rows]

## Sheet: U95Av2-Monkey
Probeset ID	Position x	Position Y	EST accession	Probe sequences	EST matching region	BLAST e values	Identities
[truncated: 11,715 more rows]

[truncated: 1 more sheets: U95B-Monkey]
