# Supplementary material for: Identification and utilization of inter-species conserved (ISC) probesets on Affymetrix human GeneChip® platforms for the optimization of the assessment of expression patterns in non human primate (NHP) samples
Source: BMC Bioinformatics. 2004 Oct 26;5:165. doi: 10.1186/1471-2105-5-165 (PMC526766; doi:10.1186/1471-2105-5-165)
Supplement: Additional File 3 — There are three worksheets in this file. Worksheet 1, 2 and 3 are ISC probesets for chimpanzee (Pan troglodytes) in GeneChip® platforms Plus2.0, U133A and U133B, respectively. Note: All the four additional files are multiple-sheets MS excel files. Within each worksheet of a file, the rows are ISC probesets, the columns are probeset IDs, positions of a probe (x and y coordinates in the chip), GenBank accessions of a matching EST, probe sequence, matched EST sequence and position, BLAST e- values and matching identities, in that order. [file 1471-2105-5-165-S3.xls]

## Sheet: U133Plus2.0-chimpanzee
Probeset ID	Position x	Position Y	EST accession	Probe sequences	EST matching region	BLAST e values	Identities
1552264_a_at	380	5	CB297116.1	Probe Seq: 1 attgaagtagaacaggctctggccc 25	EST Seq: 12 attgaagtagaacaggctctggccc 36	3e-08	25/25 (100%)
1552264_a_at	1004	887	CB297116.1	Probe Seq: 1 ggcccacccatatctggagcagtat 25	EST Seq: 32 ggcccacccatatctggagcagtat 56	3e-08	25/25 (100%)
1552264_a_at	585	849	CB297116.1	Probe Seq: 1 ggagcagtattacgacccgagtgac 25	EST Seq: 47 ggagcagtattacgacccgagtgac 71	3e-08	25/25 (100%)
1552264_a_at	163	651	CB297116.1	Probe Seq: 1 gagtgacgagcccatcgccgaagca 25	EST Seq: 65 gagtgacgagcccatcgccgaagca 89	3e-08	25/25 (100%)
1552264_a_at	33	639	CB297116.1	Probe Seq: 1 gagactgctagattccagccaggat 25	EST Seq: 156 gagactgctagattccagccaggat 180	3e-08	25/25 (100%)
1552381_at	256	595	CB297001.1	Probe Seq: 1 gaaatcaaaagaacgtcatccttgt 25	EST Seq: 247 gaaatcaaaagaacgtcatccttgt 271	3e-08	25/25 (100%)
1552381_at	470	51	CB297001.1	Probe Seq: 1 atccttgttctccaagtgatcacag 25	EST Seq: 264 atccttgttctccaagtgatcacag 288	3e-08	25/25 (100%)
1552381_at	271	237	CB297001.1	Probe Seq: 1 aactcgaagtagaagttcttcatgg 25	EST Seq: 316 aactcgaagtagaagttcttcatgg 340	3e-08	25/25 (100%)
1552381_at	15	603	CB297001.1	Probe Seq: 1 gacagccttaaagagtctcgacaca 25	EST Seq: 362 gacagcctcaaagagtctcgacaca 386	7e-06	24/25 (96%)
1552381_at	765	649	CB297001.1	Probe Seq: 1 gagtctcgacacaggcgattttctt 25	EST Seq: 374 gagtctcgacacaggcgattttctt 398	3e-08	25/25 (100%)
1552381_at	1037	749	CB297001.1	Probe Seq: 1 gtctaaatctcgttccaaatcatta 25	EST Seq: 406 gtctaaatctcgttccaaatcatta 430	3e-08	25/25 (100%)
1552421_a_at	557	635	CB299017.1	Probe Seq: 1 gagaagcattttctggacgccagca 25	EST Seq: 11 gagaagcattttctggacgccagca 35	3e-08	25/25 (100%)
1552421_a_at	735	901	CB299017.1	Probe Seq: 1 tggacgccagcaccagcaagcag 23	EST Seq: 24 tggacgccagcaccagcaagcag 46	5e-07	23/23 (100%)
1552458_at	629	473	CB299001.1	Probe Seq: 2 ccagtaacgagaattacaccccat 25	EST Seq: 1 ccagtaacgagnattacaccccat 24	7e-06	23/24 (95%)
1552458_at	738	11	CB299001.1	Probe Seq: 1 attacaccccatcctggcaatgagg 25	EST Seq: 13 attacaccccatcctggcaatgagg 37	3e-08	25/25 (100%)
1552458_at	81	159	CB299001.1	Probe Seq: 1 accccatcctggcaatgaggtcaga 25	EST Seq: 18 accccatcctggcaatgaggtcaga 42	3e-08	25/25 (100%)
1552458_at	872	49	CB299001.1	Probe Seq: 1 atcctggcaatgaggtcagatacca 25	EST Seq: 23 atcctggcaatgaggtcagatacca 47	3e-08	25/25 (100%)
1552458_at	214	871	CB299001.1	Probe Seq: 1 ggcaatgaggtcagataccatcaat 25	EST Seq: 28 ggcaatgaggtcagataccatcaat 52	3e-08	25/25 (100%)
1552458_at	325	85	CB299001.1	Probe Seq: 1 aggtcagataccatcaatgggagga 25	EST Seq: 35 aggtcagataccatcaatgggagga 59	3e-08	25/25 (100%)
1552459_a_at	752	119	CB299001.1	Probe Seq: 1 agactgcagggactccaggcttaca 25	EST Seq: 97 agactgcagggactccaggcttaca 121	3e-08	25/25 (100%)
1552459_a_at	623	613	CB299001.1	Probe Seq: 1 gactccaggcttacagcagtgcagg 25	EST Seq: 107 gactccaggcttacagcagtgcagg 131	3e-08	25/25 (100%)
1552459_a_at	102	217	CB299001.1	Probe Seq: 1 aaacttgtccctagttacacaggtg 25	EST Seq: 172 aaacttgtccctagttacacaggtg 196	3e-08	25/25 (100%)
1552459_a_at	709	103	CB299001.1	Probe Seq: 1 agttacacaggtggatctctgctgg 25	EST Seq: 184 agttacacaggtggatctctgctgg 208	3e-08	25/25 (100%)
1552459_a_at	520	1005	CB299001.1	Probe Seq: 1 tctctgctggaggatcttgccagtg 25	EST Seq: 199 tctctgctggaggatcttgccagtg 223	3e-08	25/25 (100%)
1553011_at	251	975	CB296761.1	Probe Seq: 1 tccaagcatggtatcatctcacttt 25	EST Seq: 266 tccaagcatggtatcatctcacttt 290	3e-08	25/25 (100%)
1553011_at	601	885	CB296761.1	Probe Seq: 1 ggctggaacagatgagagccctcct 25	EST Seq: 302 ggctggagcagatgagagccctcct 326	7e-06	24/25 (96%)
1553011_at	366	115	CB296761.1	Probe Seq: 1 agagaattgggttctagtggactct 25	EST Seq: 335 agagaattgggttctagtggactct 359	3e-08	25/25 (100%)
1553118_at	205	253	CB296812.1	Probe Seq: 1 aagaccctatactcagaggcgacaa 25	EST Seq: 140 aagaccctatactcagaggcgacaa 164	3e-08	25/25 (100%)
1553118_at	988	377	CB296812.1	Probe Seq: 1 ctcagaggcgacaagcttatttata 25	EST Seq: 151 ctcagaggcgacaagcttatttata 175	3e-08	25/25 (100%)
1553118_at	578	501	CB296812.1	Probe Seq: 1 gctgaatcctgctaaaagtctgaca 25	EST Seq: 178 gctgaatcctgctaaaagtctgaca 202	3e-08	25/25 (100%)
1553118_at	624	261	CB296812.1	Probe Seq: 1 aagtctgacataaagagctgctggt 25	EST Seq: 193 aagtctgacataaagagctgctggt 217	3e-08	25/25 (100%)
1553118_at	262	977	CB296812.1	Probe Seq: 1 tccagaagaagcagttgtcccccaa 25	EST Seq: 241 tccagaagaagcagttgtcccccaa 265	3e-08	25/25 (100%)
1553118_at	234	31	CB296812.1	Probe Seq: 1 atactctgctccctcactgctgaat 25	EST Seq: 266 atactctgctccctcactgctgaat 290	3e-08	25/25 (100%)
1553118_at	332	49	CB296812.1	Probe Seq: 1 atccctgtagggagaagcctgccaa 25	EST Seq: 289 atccctgtagggagaagcctgccaa 313	3e-08	25/25 (100%)
1553118_at	312	635	CB296812.1	Probe Seq: 1 gagaagcctgccaacagtgaccttc 25	EST Seq: 300 gagaagcctgccaacagtgaccttc 324	3e-08	25/25 (100%)
1553118_at	700	973	CB296812.1	Probe Seq: 1 tgccaacagtgaccttccgaaacag 25	EST Seq: 308 tgccaacagtgaccttccgaaacag 332	3e-08	25/25 (100%)
1553118_at	63	153	CB296812.1	Probe Seq: 1 accttccgaaacagccttctgaata 25	EST Seq: 319 accttccgaaacagccttctgaata 343	3e-08	25/25 (100%)
1553118_at	694	209	CB296812.1	Probe Seq: 1 aaagaggattcagtttccatcttct 25	EST Seq: 345 aaagaggattcagtttccatcttct 369	3e-08	25/25 (100%)
1553218_a_at	800	499	CB297347.1	Probe Seq: 1 gctgtttgtcctctcaatatggttt 25	EST Seq: 18 gctgtttgtcctctcaatatggttt 42	3e-08	25/25 (100%)
1553218_a_at	131	579	CB297347.1	Probe Seq: 1 gaactaccctatgctgtttatactg 25	EST Seq: 85 gaactaccctatgctgtttatactg 109	3e-08	25/25 (100%)
1553218_a_at	176	731	CB297347.1	Probe Seq: 1 gtagcagtgactagacccacagaca 25	EST Seq: 128 gtagcagtgactagacccacagaca 152	3e-08	25/25 (100%)
1553218_a_at	779	1047	CB297347.1	Probe Seq: 1 taaatactgccccaactttcctgga 25	EST Seq: 223 taaatactgccccaactttcctgga 247	3e-08	25/25 (100%)
1553218_a_at	279	665	CB297347.1	Probe Seq: 1 gaggcctcatccatagctatgatca 25	EST Seq: 252 gaggcctcatccatagctatgatca 276	3e-08	25/25 (100%)
1553218_a_at	57	37	CB297347.1	Probe Seq: 1 atcacttgccctctgaagcttattt 25	EST Seq: 273 atcacttgccctctgaagcttattt 297	3e-08	25/25 (100%)
1553218_a_at	208	597	CB297347.1	Probe Seq: 1 gaaatatcacattgcccctgatgtt 25	EST Seq: 323 gaaatatcacattgcccctgatgtt 347	3e-08	25/25 (100%)
1553218_a_at	167	63	CB297347.1	Probe Seq: 1 atgttttgacagtctcctagtgctc 25	EST Seq: 343 atgttttgacagtctcctagtgctc 367	3e-08	25/25 (100%)
1553218_a_at	720	95	CB297347.1	Probe Seq: 1 agtgctcctggtagtgccactaagg 25	EST Seq: 361 agtgctcctggtagtgccactaagg 385	3e-08	25/25 (100%)
1553218_a_at	830	583	CB297347.1	Probe Seq: 1 gaaaaccaaggtgcgcattccttct 25	EST Seq: 386 gaaaaccaaggtgcgcattccttct 410	3e-08	25/25 (100%)
1553530_a_at	475	919	CB297333.1	Probe Seq: 1 tgtgctgagcataaagaatgtgttc 25	EST Seq: 81 tgtgctgagcataaagaatgtgttc 105	3e-08	25/25 (100%)
1553530_a_at	995	557	CB297333.1	Probe Seq: 1 gaatgtgttcagtgcagagccttca 25	EST Seq: 96 gaatgtgttcagtgcagagccttca 120	3e-08	25/25 (100%)
1553530_a_at	610	705	CB297333.1	Probe Seq: 1 gttcagtgcagagccttcaataaag 25	EST Seq: 102 gttcagtgcagagccttcaataaag 126	3e-08	25/25 (100%)
1553530_a_at	904	55	CB297333.1	Probe Seq: 1 atgcacacaggaatgttcctatttt 25	EST Seq: 143 atgcacacaggaatgttcctatttt 167	3e-08	25/25 (100%)
1553530_a_at	244	833	CB297333.1	Probe Seq: 1 ggttctattttacgtattcagtgaa 25	EST Seq: 262 ggttctattttacgtattcagtgaa 286	3e-08	25/25 (100%)
1553530_a_at	758	1127	CB297333.1	Probe Seq: 1 ttcagtgaatgggaacaacgaggtc 25	EST Seq: 278 ttcagtgaatgggaacaacgaggtc 302	3e-08	25/25 (100%)
1553530_a_at	980	581	CB297333.1	Probe Seq: 1 gaacaacgaggtcatggttcatgtt 25	EST Seq: 290 gaacaacgaggtcatggttcatgtt 314	3e-08	25/25 (100%)
1553530_a_at	869	633	CB297333.1	Probe Seq: 1 gagaatccagagtgtcccactggtc 25	EST Seq: 318 gagaatccagagtgtcccactggtc 342	3e-08	25/25 (100%)
1553530_a_at	239	781	CB297333.1	Probe Seq: 1 gtgtcccactggtccagacatcatt 25	EST Seq: 329 gtgtcccactggtccagacatcatt 353	3e-08	25/25 (100%)
1553530_a_at	620	121	CB297333.1	Probe Seq: 1 agacatcattccaattgtagctggt 25	EST Seq: 344 agacatcattccaattgtagctggt 368	3e-08	25/25 (100%)
1553530_a_at	150	5	CB297333.1	Probe Seq: 1 attccaattgtagctggtgtggttg 25	EST Seq: 351 attccaattgtagctggtgtggttg 375	3e-08	25/25 (100%)
1553581_s_at	52	67	CB298668.1	Probe Seq: 1 aggctgtaaaaaatgtggctaccct 25	EST Seq: 186 aggctgtaaaaaatgtggctaccct 210	3e-08	25/25 (100%)
1553581_s_at	21	897	CB298668.1	Probe Seq: 1 tggctaccctggtcacctgactttt 25	EST Seq: 201 tggctaccctggtcacctgactttt 225	3e-08	25/25 (100%)
1553581_s_at	551	1151	CB298668.1	Probe Seq: 1 ttgaatgccgcaattttctccgagt 25	EST Seq: 224 ttgaatgccgcaattttctccgagt 248	3e-08	25/25 (100%)
1553581_s_at	220	277	CB298668.1	Probe Seq: 1 aatgccgcaattttctccgagtaga 25	EST Seq: 227 aatgccgcaattttctccgagtaga 251	3e-08	25/25 (100%)
1553581_s_at	449	547	CB298668.1	Probe Seq: 1 gcaattttctccgagtagaccctaa 25	EST Seq: 233 gcaattttctccgagtagaccctaa 257	3e-08	25/25 (100%)
1553581_s_at	724	903	CB298668.1	Probe Seq: 1 tggatgtcagcagtacaagtagtga 25	EST Seq: 272 tggatgtcagcagtacaagtagtga 296	3e-08	25/25 (100%)
1553581_s_at	1045	577	CB298668.1	Probe Seq: 1 gaactgaataaattgcaggcattac 25	EST Seq: 319 gaactgaataaattgcaggcattac 343	3e-08	25/25 (100%)
1553581_s_at	257	197	CB298668.1	Probe Seq: 1 aaattgcaggcattacaggaaaaaa 25	EST Seq: 328 aaattgcaggcattacaggaaaaaa 352	3e-08	25/25 (100%)
1554093_a_at	796	1037	CB296953.1	Probe Seq: 1 taaggctcaggctacttctcctcaa 25	EST Seq: 406 taaggctcaggctacttctcctcaa 430	3e-08	25/25 (100%)
1554093_a_at	869	1019	CB296953.1	Probe Seq: 1 tcaggctacttctcctcaaggaaat 25	EST Seq: 412 tcaggctacttctcctcaaggaaat 436	3e-08	25/25 (100%)
1554093_a_at	673	859	CB296953.1	Probe Seq: 1 ggaaatcatcttgccctgggccctg 25	EST Seq: 431 ggaaatcatcttgccctgggccctg 455	3e-08	25/25 (100%)
1554093_a_at	1030	39	CB296953.1	Probe Seq: 1 atcatcttgccctgggccctgtgat 25	EST Seq: 435 atcatcttgccctgggccctgtgat 459	3e-08	25/25 (100%)
1554093_a_at	985	439	CB296953.1	Probe Seq: 1 cctgtgatctgcttgaaaggaaagc 25	EST Seq: 452 cctgtgatctgcttgaaaggaaagc 476	3e-08	25/25 (100%)
1554093_a_at	87	779	CB296953.1	Probe Seq: 1 gtgtagttgcaaaaatggctccatc 25	EST Seq: 495 gtgtagttgcaaaaatggctccatc 519	3e-08	25/25 (100%)
1554093_a_at	390	205	CB296953.1	Probe Seq: 1 aaatggctccatcggtaactcaagc 25	EST Seq: 507 aaatggctccatcggtaactcaagc 531	3e-08	25/25 (100%)
1554093_a_at	510	389	CB296953.1	Probe Seq: 1 ctccatcggtaactcaagcttcaga 25	EST Seq: 513 ctccatcggtaactcaagcttcaga 537	3e-08	25/25 (100%)
1554093_a_at	665	995	CB296953.1	Probe Seq: 1 tcggtaactcaagcttcagaatgtt 25	EST Seq: 518 tcggtaactcaagcttcagaatgtt 542	3e-08	25/25 (100%)
1554133_at	164	1051	CB297933.1	Probe Seq: 1 tacaagaaatcctagatggccaaag 25	EST Seq: 38 tacaagaaatcctagatggccaaag 62	3e-08	25/25 (100%)
1554133_at	822	595	CB297933.1	Probe Seq: 1 gaaatcctagatggccaaagaaggc 25	EST Seq: 43 gaaatcctagatggccaaagaaggc 67	3e-08	25/25 (100%)
1554133_at	454	845	CB297933.1	Probe Seq: 1 ggagtggagctaagcacaggaaaat 25	EST Seq: 70 ggagtggagctaagcacaggaaaat 94	3e-08	25/25 (100%)
1554133_at	480	309	CB297933.1	Probe Seq: 1 cacaggaaaatgcaacgacttacaa 25	EST Seq: 84 cacaggaaaatgcaacgacttacaa 108	3e-08	25/25 (100%)
1554133_at	1068	861	CB297933.1	Probe Seq: 1 ggaaaatgcaacgacttacaaataa 25	EST Seq: 88 ggaaaatgcaacgacttacaaataa 112	3e-08	25/25 (100%)
1554133_at	906	583	CB297933.1	Probe Seq: 1 gaaaatcacaatgttttagctaatt 25	EST Seq: 126 gaaaatcacaatgttttagctaatt 150	3e-08	25/25 (100%)
1554133_at	155	583	CB297933.1	Probe Seq: 1 gaacaaaaatgatctctagcaaatg 25	EST Seq: 170 gaacaaaaatgatctctagcaaatg 194	3e-08	25/25 (100%)
1554133_at	1114	677	CB297933.1	Probe Seq: 1 gatctctagcaaatgatgccaactg 25	EST Seq: 180 gatctctagcaaatgatgccaactg 204	3e-08	25/25 (100%)
1554133_at	704	51	CB297933.1	Probe Seq: 1 atgccaactggcaccaaattctttt 25	EST Seq: 195 atgccaactggcaccaaattctttt 219	3e-08	25/25 (100%)
1554133_at	491	301	CB297933.1	Probe Seq: 1 caactggcaccaaattctttttgaa 25	EST Seq: 199 caactggcaccaaattctttttgaa 223	3e-08	25/25 (100%)
1554133_at	747	951	CB297933.1	Probe Seq: 1 tgaatcttaaacatatatgcacacg 25	EST Seq: 220 tgaatcttaaacatatatgcacacg 244	3e-08	25/25 (100%)
1554390_s_at	1065	889	CB296233.1	Probe Seq: 1 ggccttagaaaccacagtattagtt 25	EST Seq: 59 ggccttagaaaccacagtattagtt 83	3e-08	25/25 (100%)
1554390_s_at	887	279	CB296233.1	Probe Seq: 1 aatcttatacactcccagatggacg 25	EST Seq: 85 aatcttatacactcccagatggacg 109	3e-08	25/25 (100%)
1554390_s_at	514	267	CB296233.1	Probe Seq: 1 aaggagttggtgttgctgaattgct 25	EST Seq: 181 aaggagttggtgttgctgaattgct 205	3e-08	25/25 (100%)
1554390_s_at	465	365	CB296233.1	Probe Seq: 1 ctttttaacacaattcaggcagctg 25	EST Seq: 204 ctttttaacacaattcaggcggctg 228	7e-06	24/25 (96%)
1554390_s_at	247	501	CB296233.1	Probe Seq: 1 gctgacattgataccagatctgaat 25	EST Seq: 225 gctgacattgataccagatctgaat 249	3e-08	25/25 (100%)
1554390_s_at	1154	807	CB296233.1	Probe Seq: 1 gggtctactatgtatcctggcctgc 25	EST Seq: 276 gggtctactatgtatcctggcctgc 300	3e-08	25/25 (100%)
1554390_s_at	635	893	CB296233.1	Probe Seq: 1 tggcctgccatcacggttggaacga 25	EST Seq: 293 tggcctgccatcacggttggaacga 317	3e-08	25/25 (100%)
1554390_s_at	147	1089	CB296233.1	Probe Seq: 1 tattcctgggtggtgcagttctagc 25	EST Seq: 421 tattcctgggtggtgcagttctagc 445	3e-08	25/25 (100%)
1554390_s_at	948	121	CB296233.1	Probe Seq: 1 agacaacttttggatgacccgacaa 25	EST Seq: 464 agacaacttttggatgacccgacaa 488	3e-08	25/25 (100%)
1554423_a_at	40	943	CB297142.1	Probe Seq: 3 agaccacgctttgatccagttgg 25	EST Seq: 46 agaccacgctttgatccagttgg 68	5e-07	23/23 (100%)
1554423_a_at	444	275	CB297142.1	Probe Seq: 1 aatgacagatttccctttagaccca 25	EST Seq: 115 aatgacagatttccctttagaccca 139	3e-08	25/25 (100%)
1554423_a_at	1160	937	CB297142.1	Probe Seq: 1 tgatggccggctgtcattcatgtga 25	EST Seq: 156 tgatggccggctgtcattcatgtga 180	3e-08	25/25 (100%)
1554510_s_at	974	495	AU297267.1	Probe Seq: 1 gctggaatgctggtacgatcaatac 25	EST Seq: 625 gctggaatgctggtacgatccatac 649	7e-06	24/25 (96%)
1554510_s_at	1077	283	AU297267.1	Probe Seq: 2 ataccatatgaccagagcccaggc 25	EST Seq: 646 ataccatatgaccacagcccaggc 669	3e-05	23/24 (95%)
1554510_s_at	97	59	AU296919.1	Probe Seq: 1 atgaccagagcccaggcccaaagca 25	EST Seq: 616 atgaccacagcccaggcccaaagca 640	7e-06	24/25 (96%)
1554510_s_at	756	25	AU297318.1	Probe Seq: 1 atatgatcccattaactcgatgctg 25	EST Seq: 533 atatgatcccattaactcgatgctg 557	3e-08	25/25 (100%)
1554510_s_at	897	383	AU297318.1	Probe Seq: 1 ctcgatgctgagtatctacatggat 25	EST Seq: 548 ctcgatgctgagtatctacatggat 572	3e-08	25/25 (100%)
1554559_at	718	1065	CB297954.1	Probe Seq: 1 tagcactgtgcataggccgaccctt 25	EST Seq: 216 tagcactgtgcacaggccgaccctt 240	7e-06	24/25 (96%)
1554559_at	1077	261	CB297954.1	Probe Seq: 1 aagggcccctccagcataggtggtt 25	EST Seq: 283 aagggcccctccagcataggtggtt 307	3e-08	25/25 (100%)
1554559_at	31	769	CB297954.1	Probe Seq: 1 gtgaaactcacaggtggtccccagg 25	EST Seq: 309 gtgaaactcacaggtggtccccagg 333	3e-08	25/25 (100%)
1554559_at	1147	887	CB297954.1	Probe Seq: 1 ggccctaagggctcacaaccaaagt 25	EST Seq: 363 ggccctaagggctcacaaccaaagt 387	3e-08	25/25 (100%)
1554559_at	653	101	CB297954.1	Probe Seq: 1 agtatctgggttacagccacagcag 25	EST Seq: 405 agtatctgggttacagccgcagcag 429	7e-06	24/25 (96%)
1554607_at	593	217	CB295501.1	Probe Seq: 1 aaactacaccggctgagaattctca 25	EST Seq: 37 aaactacaccggctgagaattctca 61	3e-08	25/25 (100%)
1554607_at	739	759	CB295501.1	Probe Seq: 1 gtcctagacaatccagacttgacat 25	EST Seq: 109 gtcctagacaatccagacttgacat 133	3e-08	25/25 (100%)
1554607_at	184	269	CB295501.1	Probe Seq: 1 aatggaagcagatgtacctcgacct 25	EST Seq: 149 aatggaagcagatgtacctcgacct 173	3e-08	25/25 (100%)
1554607_at	564	155	CB295501.1	Probe Seq: 1 acctcgaccttttcttggatatctg 25	EST Seq: 164 acctcgaccttttcttggatatctg 188	3e-08	25/25 (100%)
1554607_at	692	837	CB295501.1	Probe Seq: 1 ggatatctgtcaaaataccacctca 25	EST Seq: 180 ggatatctgtcaaaataccacctca 204	3e-08	25/25 (100%)
1554607_at	820	57	CB295501.1	Probe Seq: 1 atgacccactgagtatttcttctga 25	EST Seq: 206 atgacccactgagtatttcttctga 230	3e-08	25/25 (100%)
1554607_at	260	111	CB295501.1	Probe Seq: 1 agatgtaatcacttcctctctagca 25	EST Seq: 234 agatgtaatcacttcctctctagca 258	3e-08	25/25 (100%)
1554607_at	508	381	CB295501.1	Probe Seq: 1 ctctagcacacactcattcatacat 25	EST Seq: 251 ctctagcacacactcattcatacat 275	3e-08	25/25 (100%)
1554607_at	342	273	CB295501.1	Probe Seq: 1 aatgtattctgccttcagaccatct 25	EST Seq: 291 aatgtattctgccttcagaccatct 315	3e-08	25/25 (100%)
1554607_at	551	1023	CB295501.1	Probe Seq: 1 tcagaccatctagtacctgctggta 25	EST Seq: 305 tcagaccatctagtacctgctggta 329	3e-08	25/25 (100%)
1554660_a_at	731	665	CB297439.1	Probe Seq: 1 gatggaaaatcaccacaggcgcagg 25	EST Seq: 239 gatggaaaatcaccacaggcgcagg 263	3e-08	25/25 (100%)
1554660_a_at	821	583	CB297439.1	Probe Seq: 1 gaaaatcaccacaggcgcaggctga 25	EST Seq: 243 gaaaatcaccacaggcgcaggctga 267	3e-08	25/25 (100%)
1554660_a_at	757	1025	CB297439.1	Probe Seq: 1 tcaccacaggcgcaggctgactcag 25	EST Seq: 248 tcaccacaggcgcaggctgactcag 272	3e-08	25/25 (100%)
1554660_a_at	893	525	CB297439.1	Probe Seq: 1 gcaggctgactcagacggttctgag 25	EST Seq: 259 gcaggctgactcagacggttctgag 283	3e-08	25/25 (100%)
1554660_a_at	813	119	CB297439.1	Probe Seq: 1 agacggttctgagaatgtgctctgt 25	EST Seq: 271 agacggttctgagaatgtgctctgt 295	3e-08	25/25 (100%)
1554660_a_at	332	397	CB297439.1	Probe Seq: 1 ctgagaatgtgctctgtggaaataa 25	EST Seq: 279 ctgagaatgtgctctgtggaaataa 303	3e-08	25/25 (100%)
1554660_a_at	430	37	CB297439.1	Probe Seq: 1 atcaaatatctgacttaggcatact 25	EST Seq: 303 atcaaatatctgacttaggcatact 327	3e-08	25/25 (100%)
1554660_a_at	36	25	CB297439.1	Probe Seq: 1 atatctgacttaggcatactgcttc 25	EST Seq: 308 atatctgacttaggcatactgcttc 332	3e-08	25/25 (100%)
1554660_a_at	264	947	CB297439.1	Probe Seq: 1 tgacttaggcatactgcttccagag 25	EST Seq: 313 tgacttaggcatactgcttccagag 337	3e-08	25/25 (100%)
1554660_a_at	404	363	CB297439.1	Probe Seq: 1 cttaggcatactgcttccagaggtg 25	EST Seq: 316 cttaggcatactgcttccagaggtg 340	3e-08	25/25 (100%)
1554660_a_at	26	359	CB297439.1	Probe Seq: 1 cttccagaggtgtgtatggccccag 25	EST Seq: 329 cttccagaggtgtgtatggccccag 353	3e-08	25/25 (100%)
1554661_s_at	60	683	CB297439.1	Probe Seq: 1 gataaagacgaccaactcaacaaag 25	EST Seq: 365 gataaagatgaccaactcaacaaag 389	7e-06	24/25 (96%)
1554661_s_at	68	569	CB297439.1	Probe Seq: 1 gaagactatttgaacagccttttag 25	EST Seq: 395 gaagactatttgaacagccttttag 419	3e-08	25/25 (100%)
1554661_s_at	380	683	CB297439.1	Probe Seq: 1 gatactgaagattccctttcctatg 25	EST Seq: 434 gatactgaagattccctttcctatg 458	3e-08	25/25 (100%)
1554661_s_at	825	565	CB297439.1	Probe Seq: 1 gaagattccctttcctatgaagata 25	EST Seq: 440 gaagattccctttcctatgaagata 464	3e-08	25/25 (100%)
1554661_s_at	749	21	CB297439.1	Probe Seq: 1 ataaccaagacgacgactccgatct 25	EST Seq: 462 ataaccaagacgacgactccgatct 486	3e-08	25/25 (100%)
1554661_s_at	1158	1001	CB297439.1	Probe Seq: 1 tctccttcaagatctctctcctgaa 25	EST Seq: 484 tctccttcaagatctctctcctgaa 508	3e-08	25/25 (100%)
1554661_s_at	608	569	CB297439.1	Probe Seq: 1 gaagaagcatcctatagtctcca 23	EST Seq: 506 gaagaagcatcctatagtctcca 528	5e-07	23/23 (100%)
1554661_s_at	290	97	CB297439.1	Probe Seq: 1 agtctccaggagaatctgccttctg 25	EST Seq: 521 agtctccangagaatctgccttctg 545	2e-06	24/25 (96%)
1554661_s_at	413	633	CB297439.1	Probe Seq: 1 gagaatctgccttctgatgagagct 25	EST Seq: 530 gagaatctgccttctgatgagngct 554	2e-06	24/25 (96%)
1554661_s_at	6	641	CB297439.1	Probe Seq: 1 gagagctgtctttctcttgatgatc 25	EST Seq: 548 gagngctgtctttctcttgatgatc 572	2e-06	24/25 (96%)
1554678_s_at	1047	297	AU298423.1	Probe Seq: 1 caagaggatttggatttgtgctttt 25	EST Seq: 281 caagaggatttggatttgtgctttt 305	3e-08	25/25 (100%)
1554678_s_at	1071	251	AU298423.1	Probe Seq: 1 aagaacacaaactggatggcaaatt 25	EST Seq: 344 aagaacacaaactggatggcaaatt 368	3e-08	25/25 (100%)
1554678_s_at	921	665	AU298423.1	Probe Seq: 1 gatggcaaattgatagatcccaaaa 25	EST Seq: 358 gatggcaaattgatagatcccaaaa 382	3e-08	25/25 (100%)
1554678_s_at	566	679	AU298423.1	Probe Seq: 1 gatagatcccaaaagggccaaagct 25	EST Seq: 369 gatagatcccaaaagggccaaagct 393	3e-08	25/25 (100%)
1554678_s_at	142	911	AU298423.1	Probe Seq: 1 tgggtggattgagcccggatacttc 25	EST Seq: 428 tgggtggattgagcccggatacttc 452	3e-08	25/25 (100%)
1554678_s_at	239	1153	AU298423.1	Probe Seq: 1 ttgagcccggatacttctgaagaac 25	EST Seq: 436 ttgagcccggatacttctgaagaac 460	3e-08	25/25 (100%)
1554678_s_at	112	551	AU298423.1	Probe Seq: 1 gaatattttggagcctttggagaga 25	EST Seq: 469 gaatattttggagcctttggagaga 493	3e-08	25/25 (100%)
1554678_s_at	801	583	AU297997.1	Probe Seq: 1 gaaaatattgaacttcccatggata 25	EST Seq: 496 gaaaatattgaacttcccatggata 520	3e-08	25/25 (100%)
1554721_a_at	56	597	CB294332.1	Probe Seq: 1 gaaatatcggccagctagctcccga 25	EST Seq: 248 gaaatatcggccagctagctcccga 272	3e-08	25/25 (100%)
1554721_a_at	580	137	CB294332.1	Probe Seq: 1 agctagctcccgatctgctttaata 25	EST Seq: 260 agctagctcccgatctgctttaata 284	3e-08	25/25 (100%)
1554721_a_at	502	1001	CB294332.1	Probe Seq: 1 tctgctttaataccccagcactcag 25	EST Seq: 273 tctgctttaataccccagcactcag 297	3e-08	25/25 (100%)
1554883_a_at	1003	643	CB299025.1	Probe Seq: 1 gagatcatcctgatgttcacagata 25	EST Seq: 130 gagatcatcctgatgttcacagata 154	3e-08	25/25 (100%)
1554883_a_at	26	929	CB299025.1	Probe Seq: 1 tgttcacagatacagtgtggagact 25	EST Seq: 143 tgttcacagatacagtgtggagact 167	3e-08	25/25 (100%)
1554883_a_at	368	615	CB299025.1	Probe Seq: 1 gactgtacagtggtatcctcatgac 25	EST Seq: 164 gactgtacagtggtatcctcatgac 188	3e-08	25/25 (100%)
1554883_a_at	163	907	CB299025.1	Probe Seq: 1 tggtatcctcatgacactggcatgt 25	EST Seq: 174 tggtatcctcatgacactggcatgt 198	3e-08	25/25 (100%)
1554883_a_at	16	877	CB299025.1	Probe Seq: 1 ggcatgttcacatcaagctcatttg 25	EST Seq: 192 ggcatgttcacatcaagctcatttg 216	3e-08	25/25 (100%)
1554883_a_at	113	139	CB299025.1	Probe Seq: 1 agctcatttgataaaactctgaaag 25	EST Seq: 207 agctcatttgataaaactctgaaag 231	3e-08	25/25 (100%)
1554921_a_at	836	267	AU298213.1	Probe Seq: 1 aaggacatgaaaataccactggaaa 25	EST Seq: 241 aaggacatgaaaataccaccggaaa 265	7e-06	24/25 (96%)
1554921_a_at	928	791	AU298213.1	Probe Seq: 1 gggccagagccttgataatctcatc 25	EST Seq: 323 gggccagagcctcgataatctcatc 347	7e-06	24/25 (96%)
1554921_a_at	836	625	AU298213.1	Probe Seq: 1 gagccttgataatctcatcaaagtg 25	EST Seq: 329 gagcctcgataatctcatcaaagtg 353	7e-06	24/25 (96%)
1554921_a_at	341	1013	AU298213.1	Probe Seq: 1 tcatcaaagtgacccctgaagtaaa 25	EST Seq: 343 tcatcaaagtgacccctgaagtaaa 367	3e-08	25/25 (100%)
1554921_a_at	428	771	AU298213.1	Probe Seq: 1 gtgacccctgaagtaaagagaagta 25	EST Seq: 351 gtgacccctgaagtaaagagaagta 375	3e-08	25/25 (100%)
1554921_a_at	608	701	AU298213.1	Probe Seq: 1 gttccaaagaccttaataacttcat 25	EST Seq: 382 gttccaaagaccttaataacttcat 406	3e-08	25/25 (100%)
1554930_a_at	247	11	CB297285.1	Probe Seq: 1 attcacttcgtggagtgatcctgga 25	EST Seq: 177 attcacttcgtggagtgatcctgga 201	3e-08	25/25 (100%)
1554930_a_at	165	677	CB297285.1	Probe Seq: 1 gatcctggatatacattttctctct 25	EST Seq: 193 gatcctggatatacattttctctct 217	3e-08	25/25 (100%)
1554930_a_at	158	1137	CB297285.1	Probe Seq: 1 ttctctctcaggcagacttcctagt 25	EST Seq: 210 ttctctctcaggcagacttcctagt 234	3e-08	25/25 (100%)
1554930_a_at	207	609	CB297285.1	Probe Seq: 1 gacttcctagtgtgtactttttcat 25	EST Seq: 224 gacttcctagtgtgtactttttcat 248	3e-08	25/25 (100%)
1554930_a_at	977	1099	CB297285.1	Probe Seq: 1 tttcatcccaggtctgtcgagttgc 25	EST Seq: 243 tttcatcccaggtctgtcgagttgc 267	3e-08	25/25 (100%)
1554930_a_at	2	57	CB297285.1	Probe Seq: 1 atgcaaacactacatcctgatgcct 25	EST Seq: 278 atgcaaacactacatcctgatgcct 302	3e-08	25/25 (100%)
1554930_a_at	1101	935	CB297285.1	Probe Seq: 1 tgatgcctctgcaaacttccattct 25	EST Seq: 295 tgatgcctctgcaaacttccattct 319	3e-08	25/25 (100%)
1554930_a_at	36	179	CB297285.1	Probe Seq: 1 acttccattctttagatgacatcta 25	EST Seq: 309 acttccattctttagatgacatcta 333	3e-08	25/25 (100%)
1554930_a_at	905	1025	CB297285.1	Probe Seq: 1 tcaccaaccccgaactgcagatgaa 25	EST Seq: 379 tcaccaaccccgaactgcagatgaa 403	3e-08	25/25 (100%)
1554930_a_at	184	1079	CB297285.1	Probe Seq: 1 tatatccctcctacaaagttcgaga 25	EST Seq: 498 tatatccctcctacaaagttcgaga 522	3e-08	25/25 (100%)
1554930_a_at	31	733	CB297285.1	Probe Seq: 1 gtaccccacatatcctgaggctgag 25	EST Seq: 541 gtaccccacatatcctgannctgag 565	0.0001	23/25 (92%)
1555234_a_at	206	799	CB298720.1	Probe Seq: 1 gggaaaacctgcctgctgatgagct 25	EST Seq: 1 gggaaaacctgcctgctgatgagct 25	3e-08	25/25 (100%)
1555234_a_at	264	965	CB298720.1	Probe Seq: 1 tgctgatgagctacgccaacgacgc 25	EST Seq: 14 tgctgatgagctacgccaacgacgc 38	3e-08	25/25 (100%)
1555234_a_at	401	111	CB298720.1	Probe Seq: 1 agaggaatacgtgcccactgtgttt 25	EST Seq: 45 agaggaatacgtgcccactgtgttt 69	3e-08	25/25 (100%)
1555514_a_at	181	689	CB298778.1	Probe Seq: 1 gattgaacagaagcgccctggacgc 25	EST Seq: 106 gattgaacagaagcgccctggacgc 130	3e-08	25/25 (100%)
1555514_a_at	437	855	CB298778.1	Probe Seq: 1 ggacgccccttgaatattacatctt 25	EST Seq: 125 ggacgccccttgaatattacatctt 149	3e-08	25/25 (100%)
1555514_a_at	1138	1069	CB298778.1	Probe Seq: 1 tagttaggttatcttcagctgtgcc 25	EST Seq: 150 tagttaggttatcttcagctgtgcc 174	3e-08	25/25 (100%)
1555514_a_at	507	1025	CB298778.1	Probe Seq: 1 tcagctgtgccaaaccaaatttcca 25	EST Seq: 164 tcagctgtgccaaaccaaatttcca 188	3e-08	25/25 (100%)
1555514_a_at	660	287	CB298778.1	Probe Seq: 1 aatttccatttcttgggcatcagaa 25	EST Seq: 181 aatttccatttcttgggcatcagaa 205	3e-08	25/25 (100%)
1555514_a_at	457	65	CB298778.1	Probe Seq: 1 atgtctgtatatcttgtacggcagc 25	EST Seq: 224 atgtctgtatatcttgtacggcagc 248	3e-08	25/25 (100%)
1555514_a_at	698	215	CB298778.1	Probe Seq: 1 aaaccctgatcattccagagcacta 25	EST Seq: 295 aaaccctgatcattccagagcacta 319	3e-08	25/25 (100%)
1555514_a_at	443	1049	CB298778.1	Probe Seq: 1 tacaactagccttcgggtatccttg 25	EST Seq: 361 tacaactagccttcgggtatccttg 385	3e-08	25/25 (100%)
1555514_a_at	292	723	CB298778.1	Probe Seq: 1 gtatccttgatgtgccctttaggaa 25	EST Seq: 377 gtatccttgatgtgccctttaggaa 401	3e-08	25/25 (100%)
1555514_a_at	524	345	CB298778.1	Probe Seq: 1 catgccgtgcagtgacttgtacaca 25	EST Seq: 420 catgccgtgcagtgacttgtacaca 444	3e-08	25/25 (100%)
1555725_a_at	328	681	AU297667.1	Probe Seq: 1 gatcaagttgggaattctcctccag 25	EST Seq: 141 gatcaagttgggaattctcctccag 165	3e-08	25/25 (100%)
1555725_a_at	926	913	AU297667.1	Probe Seq: 1 tgggaattctcctccagaagccaga 25	EST Seq: 149 tgggaattctcctccagaagccaga 173	3e-08	25/25 (100%)
1555725_a_at	1023	573	AU297667.1	Probe Seq: 1 gaagccagactcagttggtgacctt 25	EST Seq: 165 gaagccagactcagttggtgacctt 189	3e-08	25/25 (100%)
1555725_a_at	644	907	AU297515.1	Probe Seq: 1 tggtgaccttgtcattccgtacaat 25	EST Seq: 180 tggtgaccttgtcattccgtacaat 204	3e-08	25/25 (100%)
1555725_a_at	43	943	AU297667.1	Probe Seq: 1 tgagaagccagagaaaccagccaag 25	EST Seq: 204 tgagaagccagagaaaccagccaag 228	3e-08	25/25 (100%)
1555725_a_at	428	195	AU297667.1	Probe Seq: 1 acaactatggacttgccagtttcaa 25	EST Seq: 293 acaactacggacttgccagtttcaa 317	7e-06	24/25 (96%)
1555725_a_at	220	215	AU297666.1	Probe Seq: 1 aaaccttgagttctggattgcctg 24	EST Seq: 353 aaaccttgagttctggattgcctg 376	1e-07	24/24 (100%)
1555725_a_at	422	251	AU298403.1	Probe Seq: 1 aagaagatcaagtcccctgccaaga 25	EST Seq: 155 aagaagatcgagtcccctgccaaga 179	7e-06	24/25 (96%)
1555725_a_at	461	549	AU298403.1	Probe Seq: 1 gaattcattcaaacggaggctccta 25	EST Seq: 209 gaatgcattcaaacggaggctccta 233	7e-06	24/25 (96%)
1555730_a_at	927	745	AU298665.1	Probe Seq: 1 gtcatcaaggtgttcaacgacatga 25	EST Seq: 115 gtcatcaaggtgttcaacgacatga 139	3e-08	25/25 (100%)
1555730_a_at	1032	83	AU298665.1	Probe Seq: 1 aggtgcgtaagtcttcaacgccaga 25	EST Seq: 140 aggtgcgtaagtcttcaacgccaga 164	3e-08	25/25 (100%)
1555730_a_at	1032	125	AU297003.1	Probe Seq: 1 agaagcgcaagaaggcggtgctctt 25	EST Seq: 198 agaagcgcaaggaggcggtgctctt 222	7e-06	24/25 (96%)
1555730_a_at	309	599	AU297659.1	Probe Seq: 1 gacaagaagaacatcatcctggagg 25	EST Seq: 207 gacaagaagaacatnatcctggagg 231	2e-06	24/25 (96%)
1555730_a_at	95	155	AU298665.1	Probe Seq: 1 acctttgtcaagatgctgccagata 25	EST Seq: 292 acctttgtcaagatgctgccagata 316	3e-08	25/25 (100%)
1555730_a_at	1162	471	AU297659.1	Probe Seq: 1 gccagataaggactgccgctatgcc 25	EST Seq: 305 gccagataaggactgccgntatgcc 329	2e-06	24/25 (96%)
1555730_a_at	785	1079	AU297659.1	Probe Seq: 1 tatgccctctatgatgcaacctatg 25	EST Seq: 324 tatgccctctatgacgcaacctatg 348	7e-06	24/25 (96%)
1555730_a_at	798	927	AU297085.1	Probe Seq: 1 tgatttatgccagctccaaggacgc 25	EST Seq: 468 tgatttatgccagctccaaggacgc 492	3e-08	25/25 (100%)
1555758_a_at	410	115	CB298920.1	Probe Seq: 1 agagctgtggtatacaagacatatt 25	EST Seq: 35 agagctgtggtatacaagacgtatt 59	7e-06	24/25 (96%)
1555758_a_at	1108	21	CB298920.1	Probe Seq: 1 atatagagtcccaaaccttctggat 25	EST Seq: 90 atatagagtcccaaaccttctggat 114	3e-08	25/25 (100%)
1555758_a_at	932	649	CB298920.1	Probe Seq: 1 gagtcccaaaccttctggatctcta 25	EST Seq: 95 gagtcccaaaccttctggatctcta 119	3e-08	25/25 (100%)
1555758_a_at	1054	213	CB298920.1	Probe Seq: 1 aaaccttctggatctctaccagcaa 25	EST Seq: 102 aaaccttctggatctctaccagcaa 126	3e-08	25/25 (100%)
1555758_a_at	62	905	CB298920.1	Probe Seq: 1 tggatctctaccagcaatgtggaat 25	EST Seq: 110 tggatctctaccagcaatgtggaat 134	3e-08	25/25 (100%)
1555758_a_at	498	547	CB298920.1	Probe Seq: 1 gcaatgtggaattatcacccatcat 25	EST Seq: 123 gcaatgtggaattatcacccatcat 147	3e-08	25/25 (100%)
1555758_a_at	992	159	CB298920.1	Probe Seq: 1 acccatcatcatccaatcgcagatg 25	EST Seq: 139 acccatcatcatccaatcgcagatg 163	3e-08	25/25 (100%)
1555758_a_at	826	39	CB298920.1	Probe Seq: 1 atcatccaatcgcagatggagggac 25	EST Seq: 146 atcatccaatcgcagatggagggac 170	3e-08	25/25 (100%)
1555766_a_at	241	283	CB297140.1	Probe Seq: 1 aatatcgacaggataaaggtgtcca 25	EST Seq: 136 aatatcgacaggataaaggtgtcca 160	3e-08	25/25 (100%)
1555766_a_at	163	817	CB297140.1	Probe Seq: 1 ggtgtccaaggcagctgcagatttg 25	EST Seq: 153 ggtgtccaaggcagctgcagatttg 177	3e-08	25/25 (100%)
1555766_a_at	700	921	CB297140.1	Probe Seq: 1 tgtccaaggcagctgcagatttgat 25	EST Seq: 155 tgtccaaggcagctgcagatttgat 179	3e-08	25/25 (100%)
1555766_a_at	1062	533	CB297140.1	Probe Seq: 1 gcagctgcagatttgatggcctact 25	EST Seq: 163 gcagctgcagatttgatggcctact 187	3e-08	25/25 (100%)
1555766_a_at	326	891	CB297140.1	Probe Seq: 1 ggcctactgtgaagcacatgccaag 25	EST Seq: 180 ggcctactgtgaagcacatgccaag 204	3e-08	25/25 (100%)
1555766_a_at	1074	447	CB297140.1	Probe Seq: 1 cctactgtgaagcacatgccaagga 25	EST Seq: 182 cctactgtgaagcacatgccaagga 206	3e-08	25/25 (100%)
1555766_a_at	239	397	CB297140.1	Probe Seq: 1 ctgacccctgttccggcttcagaaa 25	EST Seq: 217 ctgacccctgttccggcttcagaaa 241	3e-08	25/25 (100%)
1555766_a_at	462	635	CB297140.1	Probe Seq: 1 gagaagaagtttttctgtgccatcc 25	EST Seq: 253 gagaagaagtttttctgtgccatcc 277	3e-08	25/25 (100%)
1555766_a_at	811	567	CB297140.1	Probe Seq: 1 gaagaagtttttctgtgccatcctt 25	EST Seq: 255 gaagaagtttttctgtgccatcctt 279	3e-08	25/25 (100%)
1555766_a_at	1044	249	CB297140.1	Probe Seq: 1 aagaagtttttctgtgccatccttt 25	EST Seq: 256 aagaagtttttctgtgccatccttt 280	3e-08	25/25 (100%)
1555766_a_at	292	565	CB297140.1	Probe Seq: 1 gaagtttttctgtgccatcctttaa 25	EST Seq: 258 gaagtttttctgtgccatcctttaa 282	3e-08	25/25 (100%)
1555780_a_at	968	413	CB296742.1	Probe Seq: 1 cgatcctgggctaccggtctgtggg 25	EST Seq: 385 cgatcctgggctaccggtctgtggg 409	3e-08	25/25 (100%)
1555780_a_at	1018	9	CB296741.1	Probe Seq: 1 attctatctttcctcagacatactc 25	EST Seq: 327 attctatctttcctcagacatactc 351	3e-08	25/25 (100%)
1555780_a_at	555	367	CB296741.1	Probe Seq: 1 ctttcctcagacatactccatagat 25	EST Seq: 334 ctttcctcagacatactccatagat 358	3e-08	25/25 (100%)
1555780_a_at	148	881	CB296741.1	Probe Seq: 1 ggctatattcttgtgtattctgtta 25	EST Seq: 365 ggctatattcttgtgtattctgtta 389	3e-08	25/25 (100%)
1555780_a_at	978	777	CB296741.1	Probe Seq: 1 gtgtattctgttacatcaatcaaaa 25	EST Seq: 377 gtgtattctgttacatcaatcaaaa 401	3e-08	25/25 (100%)
1555780_a_at	379	773	CB296741.1	Probe Seq: 1 gtgattaaagttatccatggcaaat 25	EST Seq: 410 gtgattaaagttatccatggcaaat 434	3e-08	25/25 (100%)
1555780_a_at	1079	1159	CB296741.1	Probe Seq: 1 ttgggaataagaaagacctgcatat 25	EST Seq: 477 ttgggaataagaaagacctgcatat 501	3e-08	25/25 (100%)
1555797_a_at	442	841	AU298369.1	Probe Seq: 1 ggatgtcgaagaacacagtgtcgtc 25	EST Seq: 94 ggatgtcgaagaacacagtgtcgtc 118	3e-08	25/25 (100%)
1555797_a_at	139	993	AU298369.1	Probe Seq: 1 tcgaagaacacagtgtcgtcggccc 25	EST Seq: 99 tcgaagaacacagtgtcgtcggccc 123	3e-08	25/25 (100%)
1555797_a_at	365	855	AU298369.1	Probe Seq: 1 ggacgtggatgaatatgacgagaac 25	EST Seq: 137 ggacgtggatgaatatgacgagaac 161	3e-08	25/25 (100%)
1555797_a_at	751	581	AU298369.1	Probe Seq: 1 gaacaagttcgtggacgaagaagat 25	EST Seq: 158 gaacaagttcgtggacgaagaagat 182	3e-08	25/25 (100%)
1555797_a_at	359	415	AU297799.1	Probe Seq: 1 cgacgagggcgaggtggactcctgc 25	EST Seq: 216 cgacgagggcgaggtggcctcctgc 240	7e-06	24/25 (96%)
1555797_a_at	230	71	AU298369.1	Probe Seq: 1 atggcatgaaaaggcacttgctgct 25	EST Seq: 476 atggcatgaaaaggcacttgctgct 500	3e-08	25/25 (100%)
1555797_a_at	822	949	AU298369.1	Probe Seq: 1 tgaaaaggcacttgctgctggagga 25	EST Seq: 482 tgaaaaggcacttgctgctggagga 506	3e-08	25/25 (100%)
1555797_a_at	290	845	AU297141.1	Probe Seq: 1 ggagtagggtccattgttcgtgtct 25	EST Seq: 235 ggagtagggnccattgttcgtgtct 259	2e-06	24/25 (96%)
1555797_a_at	676	355	AU298369.1	Probe Seq: 1 cattgttcgtgtcttgactgcaaga 25	EST Seq: 515 cattgttcgtgtcttgactgcaaga 539	3e-08	25/25 (100%)
1555812_a_at	702	403	CB296307.1	Probe Seq: 1 ctgtggtgacagatccgaaagcccc 25	EST Seq: 145 ctgtggtgacagatccgaaagcccc 169	3e-08	25/25 (100%)
1555812_a_at	245	159	CB296307.1	Probe Seq: 1 acccggctcaccctggtttgtgaga 25	EST Seq: 183 acccggctcaccctggtttgtgaga 207	3e-08	25/25 (100%)
1555812_a_at	817	157	CB296307.1	Probe Seq: 1 accctggtttgtgagagtgcccc 23	EST Seq: 192 accctggtttgtgagagtgcccc 214	5e-07	23/23 (100%)
1555812_a_at	245	801	CB296307.1	Probe Seq: 2 ggaccaatcaccatggaccttact 25	EST Seq: 216 ggaccaatcaccatggaccttact 239	1e-07	24/24 (100%)
1555812_a_at	1065	339	CB296307.1	Probe Seq: 1 catggaccttactggagatctggaa 25	EST Seq: 227 catggaccttactggagatctggaa 251	3e-08	25/25 (100%)
1555812_a_at	668	897	CB296307.1	Probe Seq: 1 tggaagccctcaaaaaggaaaccat 25	EST Seq: 247 tggaagccctcaaaaaggaaaccat 271	3e-08	25/25 (100%)
1555812_a_at	1116	87	CB296307.1	Probe Seq: 1 agggatattgtgtcaggcctgaaat 25	EST Seq: 324 agggatattgtgtcaggcctgaaat 348	3e-08	25/25 (100%)
1555812_a_at	360	949	CB296307.1	Probe Seq: 1 tgaaatacgttcagcacacctacag 25	EST Seq: 343 tgaaatacgttcagcacacctacag 367	3e-08	25/25 (100%)
1555812_a_at	669	69	CB296307.1	Probe Seq: 1 atggttggcagctatggacctcg 23	EST Seq: 399 atggttggcagctatggacctcg 421	5e-07	23/23 (100%)
1555814_a_at	1056	481	CB298083.1	Probe Seq: 1 gcctgtggaaagacatgcttgctca 25	EST Seq: 142 gcctgtggaaagacatgcttgctca 166	3e-08	25/25 (100%)
1555814_a_at	378	749	CB298083.1	Probe Seq: 1 gtcttcagcaaggaccagttcccag 25	EST Seq: 169 gtcttcagcaaggaccagttcccag 193	3e-08	25/25 (100%)
1555814_a_at	75	295	CB298083.1	Probe Seq: 1 caaggaccagttcccagaggtgtat 25	EST Seq: 177 caaggaccagttcccagaggtgtat 201	3e-08	25/25 (100%)
1555814_a_at	203	113	CB298083.1	Probe Seq: 1 agaggtgtatgtgcccacagtgttt 25	EST Seq: 192 agaggtgtatgtgcccacagtgttt 216	3e-08	25/25 (100%)
1555814_a_at	965	919	CB298083.1	Probe Seq: 1 tgtgcccacagtgtttgagaactat 25	EST Seq: 201 tgtgcccacagtgtttgagaactat 225	3e-08	25/25 (100%)
1555814_a_at	850	369	CB298083.1	Probe Seq: 1 ctatgtggcagatatcgaggtggat 25	EST Seq: 222 ctatgtggcagatatcgaggtggat 246	3e-08	25/25 (100%)
1555814_a_at	1122	667	CB298083.1	Probe Seq: 1 gatgtgtttttccatcgacagccct 25	EST Seq: 342 gatgtgtttttccatcgacagccct 366	3e-08	25/25 (100%)
1555814_a_at	192	347	CB298083.1	Probe Seq: 1 catcgacagccctgatagtttagaa 25	EST Seq: 354 catcgacagccctgatagtttagaa 378	3e-08	25/25 (100%)
1555822_at	196	479	CB298921.1	Probe Seq: 1 gcctaacccggcacagagcaggagg 25	EST Seq: 128 gcctaacctggcacagagcaggagg 152	7e-06	24/25 (96%)
1555822_at	1160	653	CB298921.1	Probe Seq: 1 gagggctaagcgtgacatccagcac 25	EST Seq: 149 gagggctaagcatgacatccagcac 173	7e-06	24/25 (96%)
1555822_at	750	605	CB298921.1	Probe Seq: 1 gacatccagcacgtggtcagtggaa 25	EST Seq: 162 gacatccagcacgtggtcagtggaa 186	3e-08	25/25 (100%)
1555822_at	460	1129	CB298921.1	Probe Seq: 1 ttcagaggcaccaagctgcttgtgg 25	EST Seq: 235 ttcagaggcaccaagctgcttgtgg 259	3e-08	25/25 (100%)
1555822_at	1084	139	CB298921.1	Probe Seq: 1 agctgcttgtggtcttgtctattcc 25	EST Seq: 248 agctgcttgtggtcttgtctattcc 272	3e-08	25/25 (100%)
1555822_at	271	643	CB298921.1	Probe Seq: 1 gagatgtggccatcggagccagcat 25	EST Seq: 386 gagatgtggccatcggagccagcat 410	3e-08	25/25 (100%)
1555822_at	429	853	CB298921.1	Probe Seq: 1 ggagccagcattggccaatggactc 25	EST Seq: 400 ggagccagcattggccaatggactc 424	3e-08	25/25 (100%)
1555822_at	994	67	CB298921.1	Probe Seq: 1 atgggagtgacgcatgctgcctcca 25	EST Seq: 428 atgggagtgacgcatgctgcctcca 452	3e-08	25/25 (100%)
1555833_a_at	85	53	CB294902.1	Probe Seq: 1 atgccagcaggagtcatgccagaga 25	EST Seq: 293 atgccagcaggagtcatgccagaga 317	3e-08	25/25 (100%)
1555833_a_at	44	781	CB294902.1	Probe Seq: 1 gtgtctgtgcccatagaggagtgct 25	EST Seq: 351 gtgtctgtgcccatagaggagtgct 375	3e-08	25/25 (100%)
1555833_a_at	62	699	CB294902.1	Probe Seq: 1 gttgtatatattgacacccttgagt 25	EST Seq: 416 gttgtatatattgacacccttgagt 440	3e-08	25/25 (100%)
1555833_a_at	883	317	CB294902.1	Probe Seq: 1 cacccttgagtgttatgacttcttt 25	EST Seq: 430 cacccttgagtgttatgacttcttt 454	3e-08	25/25 (100%)
1555833_a_at	62	913	CB294902.1	Probe Seq: 1 tgggattccattttagtctttgtga 25	EST Seq: 489 tgggattccattttagtctttgtga 513	3e-08	25/25 (100%)
1555833_a_at	833	933	CB294902.1	Probe Seq: 1 tgttggcaggcatctgtccctggga 25	EST Seq: 525 tgttggcaggcatctgtccctggga 549	3e-08	25/25 (100%)
1555833_a_at	96	757	CB294902.1	Probe Seq: 1 gtccctgggagcatccaagcagaaa 25	EST Seq: 540 gtccctgggagcatccaagcagaaa 564	3e-08	25/25 (100%)
1555848_at	976	1035	CB296328.1	Probe Seq: 1 taatgacctgtccttcactacgtgt 25	EST Seq: 27 taatgacctgtccttcactacgtgt 51	3e-08	25/25 (100%)
1555848_at	663	779	CB296328.1	Probe Seq: 1 gtgtctgaccctatagcctactgtt 25	EST Seq: 48 gtgtctgaccctatagcctactgtt 72	3e-08	25/25 (100%)
1555848_at	574	1157	CB296328.1	Probe Seq: 1 ttgtgcggtgtactgcagccacgtt 25	EST Seq: 79 ttgtgcagtgtactgcagccacgtt 103	7e-06	24/25 (96%)
1555848_at	866	551	CB296328.1	Probe Seq: 1 gaatacaagggagcttctacttcaa 25	EST Seq: 123 gaatacaagggagcttctacttcaa 147	3e-08	25/25 (100%)
1555848_at	434	179	CB296328.1	Probe Seq: 1 acattggctgttgccttagcttaga 25	EST Seq: 155 acattggctgttgccttagcttaga 179	3e-08	25/25 (100%)
1555848_at	487	1117	CB296328.1	Probe Seq: 1 ttagaacgctctttctccagatagc 25	EST Seq: 175 ttagaacgctctttctccagatagc 199	3e-08	25/25 (100%)
1555851_s_at	400	867	CB295309.1	Probe Seq: 1 ggaaggactgaaaagtcttgtggac 25	EST Seq: 326 ggaaggactgaaaagtcttgtggac 350	3e-08	25/25 (100%)
1555851_s_at	974	1097	CB295309.1	Probe Seq: 1 tttccctgatgttctcgtggctgct 25	EST Seq: 359 tttccctgatgttcttgtggctgct 383	7e-06	24/25 (96%)
1555851_s_at	43	399	CB295309.1	Probe Seq: 1 ctgatgttctcgtggctgctgttgg 25	EST Seq: 364 ctgatgttcttgtggctgctgttgg 388	7e-06	24/25 (96%)
1555851_s_at	841	827	CB296905.1	Probe Seq: 1 ggtttctgattgtggcaacgtttgc 25	EST Seq: 32 ggtttctgattgtggcaacgtttgc 56	3e-08	25/25 (100%)
1555851_s_at	109	1089	CB296905.1	Probe Seq: 1 ttgtggcaacgtttgcaaccgttca 25	EST Seq: 41 ttgtggcaacgtttgcaaccgttca 65	3e-08	25/25 (100%)
1555851_s_at	1105	161	CB296905.1	Probe Seq: 1 acgtttgcaaccgttcacgattcaa 25	EST Seq: 49 acgtttgcaaccgttcacgattcaa 73	3e-08	25/25 (100%)
1555851_s_at	136	157	CB296905.1	Probe Seq: 1 accgttcacgattcaataaatattg 25	EST Seq: 58 accgttcacgattcaataaatattg 82	3e-08	25/25 (100%)
1555961_a_at	1057	355	CB295287.1	Probe Seq: 1 cttggacacttaatgattgttggca 25	EST Seq: 264 cttggacacttaatgattgttggca 288	3e-08	25/25 (100%)
1555961_a_at	815	911	CB295287.1	Probe Seq: 1 tgggcctgaataagggttatcgaat 25	EST Seq: 307 tgggcctgaataagggttatcgaat 331	3e-08	25/25 (100%)
1555961_a_at	181	953	CB295287.1	Probe Seq: 1 tgaaggttcagatggtggacagtct 25	EST Seq: 341 tgaaggttcagatggtggacagtct 365	3e-08	25/25 (100%)
1555961_a_at	763	97	CB295287.1	Probe Seq: 1 agtctgtctatcacgttcatctcca 25	EST Seq: 361 agtctgtctatcacgttcatctcca 385	3e-08	25/25 (100%)
1555961_a_at	521	1009	CB295287.1	Probe Seq: 1 tctatcacgttcatctccatgttct 25	EST Seq: 367 tctatcacgttcatctccatgttct 391	3e-08	25/25 (100%)
1555961_a_at	765	703	CB295287.1	Probe Seq: 1 gttcttggaggtcggcaaatgcatt 25	EST Seq: 387 gttcttggaggtcggcaaatgcatt 411	3e-08	25/25 (100%)
1555961_a_at	784	203	CB295287.1	Probe Seq: 1 aaatgcattggcctcctggttaagc 25	EST Seq: 403 aaatgcattggcctcctggttaagc 427	3e-08	25/25 (100%)
1555961_a_at	450	443	CB295287.1	Probe Seq: 1 gcctcctggttaagcacgttttggg 25	EST Seq: 413 gcctcctggttaagcacgttttggg 437	3e-08	25/25 (100%)
1555961_a_at	976	869	CB295287.1	Probe Seq: 1 ggcaatttccagtatgttaagtaac 25	EST Seq: 473 ggcaatttccagtatgttaagtaac 497	3e-08	25/25 (100%)
1556256_a_at	570	651	CB296396.1	Probe Seq: 1 gagtgactgaacaaagatgaaaacc 25	EST Seq: 173 gagtgactgaacaaagatgaaaacc 197	3e-08	25/25 (100%)
1556256_a_at	780	89	CB296396.1	Probe Seq: 1 agggctgctgggtccctcgttcaat 25	EST Seq: 199 agggctgctgggtccctcgttcaat 223	3e-08	25/25 (100%)
1556256_a_at	166	823	CB296396.1	Probe Seq: 1 ggtccctcgttcaatattgtccaaa 25	EST Seq: 209 ggtccctcgttcaatattgtccaaa 233	3e-08	25/25 (100%)
1556256_a_at	331	495	CB296396.1	Probe Seq: 1 gcggattttaaatttgactctcatt 25	EST Seq: 253 gcggattttaaatttgactctcatt 277	3e-08	25/25 (100%)
1556256_a_at	385	783	CB296396.1	Probe Seq: 1 gtgtgtgtatgcaagtcctctctaa 25	EST Seq: 279 gtgtgtgtatgcaagtcctctctaa 303	3e-08	25/25 (100%)
1556256_a_at	793	981	CB296396.1	Probe Seq: 1 tcctctctaaaaggacttaggagaa 25	EST Seq: 294 tcctctctaaaaggacttaggagaa 318	3e-08	25/25 (100%)
1556256_a_at	580	555	CB296396.1	Probe Seq: 1 gaagctagggagagtgtttacctac 25	EST Seq: 316 gaagctagggagagtgtttacctac 340	3e-08	25/25 (100%)
1556256_a_at	660	1073	CB296396.1	Probe Seq: 1 tagggagagtgtttacctacaggga 25	EST Seq: 321 tagggagagtgtttacctacaggga 345	3e-08	25/25 (100%)
1556256_a_at	546	549	CB296396.1	Probe Seq: 1 gaattaaggcatgtattacctcttt 25	EST Seq: 443 gaattaaggcatgtattacctcttt 467	3e-08	25/25 (100%)
1556256_a_at	892	517	CB296396.1	Probe Seq: 1 gcatgtattacctctttaacaacca 25	EST Seq: 451 gcatgtattacctctttaacaacca 475	3e-08	25/25 (100%)
1556378_a_at	502	651	CB298052.1	Probe Seq: 1 gagtgccacgtgctgacgtcactaa 25	EST Seq: 114 gagtgccacgtgctgacatcactaa 138	7e-06	24/25 (96%)
1556378_a_at	885	163	CB298052.1	Probe Seq: 1 acgtgctgacgtcactaagatcaat 25	EST Seq: 121 acgtgctgacatcactaagatcaat 145	7e-06	24/25 (96%)
1556378_a_at	601	643	CB298052.1	Probe Seq: 1 gagatggtcctttataatgcagtgt 25	EST Seq: 179 gagatggtcctttatcatgcagtgt 203	7e-06	24/25 (96%)
1556378_a_at	137	275	CB298052.1	Probe Seq: 2 atgcagtgtgatctgtgctgcaat 25	EST Seq: 195 atgcagtgtgatctgtgctgcaat 218	1e-07	24/24 (100%)
1556378_a_at	270	103	CB298052.1	Probe Seq: 1 agttcaaaacgaggtgttggcagca 25	EST Seq: 306 agttcaaaacgaggtgttggcagca 330	3e-08	25/25 (100%)
1556378_a_at	424	163	CB298052.1	Probe Seq: 1 acgaggtgttggcagcaccatgctc 25	EST Seq: 314 acgaggtgttggcagcaccatgctc 338	3e-08	25/25 (100%)
1556378_a_at	1030	85	CB298052.1	Probe Seq: 1 aggtgttggcagcaccatgctctct 25	EST Seq: 317 aggtgttggcagcaccatgctctct 341	3e-08	25/25 (100%)
1556378_a_at	877	673	CB294161.1	Probe Seq: 1 gatgctaggaagaatctgctccatg 25	EST Seq: 203 gatgctangaagaatctgctccatg 227	2e-06	24/25 (96%)
1556676_a_at	524	39	CB297780.1	Probe Seq: 1 atcagagccgcagggcgtctactct 25	EST Seq: 197 atcagagccgcagggcgtctactct 221	3e-08	25/25 (100%)
1556676_a_at	346	299	CB297780.1	Probe Seq: 1 caacctgacttttccggattgctat 25	EST Seq: 232 caacctgacttttccggattgctat 256	3e-08	25/25 (100%)
1556676_a_at	291	693	CB297780.1	Probe Seq: 1 gattgctatttcagacggcggttgc 25	EST Seq: 248 gattgctatttcagacggcggttgc 272	3e-08	25/25 (100%)
1556676_a_at	928	885	CB297780.1	Probe Seq: 1 ggcggttgcagcagccgacctgtct 25	EST Seq: 264 ggcggttgcagcagcagacctgtct 288	7e-06	24/25 (96%)
1556676_a_at	511	1031	CB297780.1	Probe Seq: 1 tcaactccaccactgtagtcagaga 25	EST Seq: 288 tcaactccaccactgtagtcagaga 312	3e-08	25/25 (100%)
1556768_at	33	855	CB298831.1	Probe Seq: 1 ggacctggcaagaactgcactgtca 25	EST Seq: 219 ggacctggcaagaactgcactgtca 243	3e-08	25/25 (100%)
1556768_at	702	255	CB298831.1	Probe Seq: 1 aagaggctcctgacggcttctgaca 25	EST Seq: 251 aagaggctcctgacggcttctgaca 275	3e-08	25/25 (100%)
1556768_at	387	511	CB298831.1	Probe Seq: 1 gctagcatgaagaccccacagtgtt 25	EST Seq: 360 gctagcatgaagaccccacagtgtt 384	3e-08	25/25 (100%)
1557701_s_at	724	571	CB298503.1	Probe Seq: 1 gaagctcgtgcatttggagtcacta 25	EST Seq: 278 gaagctcgtgcatttggagtcacta 302	3e-08	25/25 (100%)
1557701_s_at	884	107	CB298503.1	Probe Seq: 1 agatcttctactggcacaagttcgt 25	EST Seq: 340 agatcttctactggcacaagttcgt 364	3e-08	25/25 (100%)
1557701_s_at	85	307	CB298503.1	Probe Seq: 1 cacaagttcgtgagtcccgtgggaa 25	EST Seq: 354 cacaagttcgtgagtcccgtgggaa 378	3e-08	25/25 (100%)
1557701_s_at	617	649	CB298503.1	Probe Seq: 1 gagtcccgtgggaaagctaacctca 25	EST Seq: 365 gagtcccgtgggaaagctaacctca 389	3e-08	25/25 (100%)
1557701_s_at	842	509	CB298503.1	Probe Seq: 1 gctaacctcaccaagtaccgggaag 25	EST Seq: 380 gctaacctcaccaagtaccgggaag 404	3e-08	25/25 (100%)
1557701_s_at	3	157	CB298503.1	Probe Seq: 1 accgggaagccagtgttgaagtgat 25	EST Seq: 396 accgggaagccagtgttgaagtgat 420	3e-08	25/25 (100%)
1557701_s_at	1162	691	CB298503.1	Probe Seq: 1 gattgaacgtgccagcattgatgag 25	EST Seq: 445 gattgaacgtgccagcattgatgag 469	3e-08	25/25 (100%)
1557910_at	520	81	CB295611.1	Probe Seq: 1 aggagattttccttcgggagttgat 25	EST Seq: 203 aggagattttccttcgggagttgat 227	3e-08	25/25 (100%)
1557910_at	914	1091	CB295611.1	Probe Seq: 1 tttccttcgggagttgatctctaat 25	EST Seq: 210 tttccttcgggagttgatctctaat 234	3e-08	25/25 (100%)
1557910_at	88	679	CB295611.1	Probe Seq: 1 gatctctaatgcttctgatgccttg 25	EST Seq: 225 gatctctaatgcttctgatgccttg 249	3e-08	25/25 (100%)
1557910_at	22	277	CB295611.1	Probe Seq: 1 aatgcttctgatgccttggacaaga 25	EST Seq: 232 aatgcttctgatgccttggacaaga 256	3e-08	25/25 (100%)
1557910_at	855	475	CB295611.1	Probe Seq: 1 gccttggacaagattcgctatgaga 25	EST Seq: 244 gccttggacaagattcgctatgaga 268	3e-08	25/25 (100%)
1557910_at	504	693	CB295611.1	Probe Seq: 1 gattcgctatgagagcctgacagac 25	EST Seq: 255 gattcgctatgagagcctgacagac 279	3e-08	25/25 (100%)
1557910_at	597	117	CB295611.1	Probe Seq: 1 agagcctgacagacccttcgaagtt 25	EST Seq: 266 agagcctgacagacccttcgaagtt 290	3e-08	25/25 (100%)
1557910_at	899	603	CB295611.1	Probe Seq: 1 gacagacccttcgaagttggacagt 25	EST Seq: 273 gacagacccttcgaagttggacagt 297	3e-08	25/25 (100%)
1557910_at	814	615	CB295611.1	Probe Seq: 1 gacccttcgaagttggacagtggta 25	EST Seq: 277 gacccttcgaagttggacagtggta 301	3e-08	25/25 (100%)
1557910_at	230	573	CB295611.1	Probe Seq: 1 gaacgtaccctgactttggtagaca 25	EST Seq: 337 gaacgtaccctgactttggtagaca 361	3e-08	25/25 (100%)
1557910_at	998	73	CB295611.1	Probe Seq: 1 aggcattggcatgaccaaagctgat 25	EST Seq: 363 aggcattggcatgaccaaagctgat 387	3e-08	25/25 (100%)
1557915_s_at	807	83	CB297563.1	Probe Seq: 1 aggttctgcccgtttgctgagagga 25	EST Seq: 68 aggttctgcccgtttgctgagagga 92	3e-08	25/25 (100%)
1557915_s_at	83	619	CB297563.1	Probe Seq: 1 gacgcgtctagtcctgaaggccaag 25	EST Seq: 91 gacgcgtctggtcctgaaggccaag 115	7e-06	24/25 (96%)
1557915_s_at	815	89	CB297563.1	Probe Seq: 1 agggaatcaggcatgaagtcatcaa 25	EST Seq: 114 agggaatcaggcatgaagtcatcaa 138	3e-08	25/25 (100%)
1557915_s_at	934	281	CB297563.1	Probe Seq: 1 aataagcctgagtggttctttaaga 25	EST Seq: 152 aataagcctgagtggttctttaaga 176	3e-08	25/25 (100%)
1557915_s_at	218	219	CB297563.1	Probe Seq: 1 aaaaatccctttggtctggtgccag 25	EST Seq: 176 aaaaatccctttggtctggtgccag 200	3e-08	25/25 (100%)
1557915_s_at	994	87	CB297563.1	Probe Seq: 1 agggtcagctgatctacgagtctgc 25	EST Seq: 216 agggtcagctgatctacgagtctgc 240	3e-08	25/25 (100%)
1557915_s_at	979	161	CB297563.1	Probe Seq: 1 acgagtctgccatcacctgtgagta 25	EST Seq: 231 acgagtctgccatcacctgtgagta 255	3e-08	25/25 (100%)
1557915_s_at	399	941	CB297563.1	Probe Seq: 1 tgagtacctggatgaagcataccca 25	EST Seq: 250 tgagtacctggatgaagcataccca 274	3e-08	25/25 (100%)
1557915_s_at	292	569	CB297563.1	Probe Seq: 1 gaagaagctgttgccggatgacccc 25	EST Seq: 277 gaagaagctgttgccggatgacccc 301	3e-08	25/25 (100%)
1557915_s_at	500	591	CB297563.1	Probe Seq: 1 gaaagcttgccagaagatgatctta 25	EST Seq: 307 gaaagcttgccagaagatgatctta 331	3e-08	25/25 (100%)
1558009_at	1082	591	CB297516.1	Probe Seq: 1 gaaagagctggcaaactgtgaatct 25	EST Seq: 72 gaaagagctggcaaactgtgaatct 96	3e-08	25/25 (100%)
1558009_at	406	627	CB297516.1	Probe Seq: 1 gagctggcaaactgtgaatctaact 25	EST Seq: 76 gagctggcaaactgtgaatctaact 100	3e-08	25/25 (100%)
1558009_at	751	871	CB297516.1	Probe Seq: 1 ggcaaactgtgaatctaacttgatc 25	EST Seq: 81 ggcaaactgtgaatctaacttgatc 105	3e-08	25/25 (100%)
1558009_at	1037	553	CB297516.1	Probe Seq: 1 gaatctaacttgatcttgttgccag 25	EST Seq: 91 gaatctaacttgatcttgttgccag 115	3e-08	25/25 (100%)
1558009_at	1108	1007	CB297516.1	Probe Seq: 1 tctaacttgatcttgttgccagcag 25	EST Seq: 94 tctaacttgatcttgttgccagcag 118	3e-08	25/25 (100%)
1558009_at	541	233	CB297516.1	Probe Seq: 1 aacttgatcttgttgccagcagata 25	EST Seq: 97 aacttgatcttgttgccagcagata 121	3e-08	25/25 (100%)
1558009_at	604	679	CB297516.1	Probe Seq: 1 gatcttgttgccagcagatatattt 25	EST Seq: 102 gatcttgttgccagcagatatattt 126	3e-08	25/25 (100%)
1558009_at	802	1113	CB297516.1	Probe Seq: 1 ttatagacctggatgttatatgttt 25	EST Seq: 288 ttatagacctggttgttatatgttt 312	7e-06	24/25 (96%)
1558009_at	1119	1073	CB297516.1	Probe Seq: 1 taggtttgtaactattcttcagaaa 25	EST Seq: 341 taggtttgtaactattcttcagaaa 365	3e-08	25/25 (100%)
1558009_at	647	613	CB297516.1	Probe Seq: 1 gactgaattaatctatttagtatct 25	EST Seq: 385 gactgaattaatctatttagtatct 409	3e-08	25/25 (100%)
1558010_s_at	98	531	CB297516.1	Probe Seq: 1 gcagatatattttggcttcctggta 25	EST Seq: 115 gcagatatattttggcttcctggta 139	3e-08	25/25 (100%)
1558010_s_at	530	897	CB297516.1	Probe Seq: 1 tggcttcctggtaagagtctgtgtt 25	EST Seq: 127 tggcttcctggtaagagtctgtgtt 151	3e-08	25/25 (100%)
1558010_s_at	318	651	CB297516.1	Probe Seq: 1 gagtctgtgttaccagggacaatat 25	EST Seq: 141 gagtctgtgttaccagggacaatat 165	3e-08	25/25 (100%)
1558010_s_at	675	859	CB297516.1	Probe Seq: 1 ggacaatatattgccctctgatcag 25	EST Seq: 157 ggacaatatattgccctctgatcag 181	3e-08	25/25 (100%)
1558010_s_at	1070	445	CB297516.1	Probe Seq: 1 cctctgatcagtattgcaccctaaa 25	EST Seq: 171 cctctgatcagtattgcaccctaaa 195	3e-08	25/25 (100%)
1558010_s_at	252	1143	CB297516.1	Probe Seq: 1 ttgcaccctaaatccacaaattcct 25	EST Seq: 184 ttgcaccctaaatccacaaattcct 208	3e-08	25/25 (100%)
1558010_s_at	958	305	CB297516.1	Probe Seq: 1 caaatcccctagcttgtttgctatt 25	EST Seq: 236 caaatcccctagcttgtttgctatt 260	3e-08	25/25 (100%)
1558010_s_at	668	715	CB297516.1	Probe Seq: 1 gtttcttcagcaatttagagctacc 25	EST Seq: 490 gtttcttcagcaatttagagctacc 514	3e-08	25/25 (100%)
1558010_s_at	865	629	CB297516.1	Probe Seq: 1 gagctaccaattgtttcttgactat 25	EST Seq: 507 gagctaccaattgtttcttcactat 531	7e-06	24/25 (96%)
1558195_at	646	899	CB296407.1	Probe Seq: 1 tggaagattcttctctgcgcatgac 25	EST Seq: 113 tggaagattcttctctgcgcatgac 137	3e-08	25/25 (100%)
1558195_at	668	213	CB296407.1	Probe Seq: 1 aaaccccgaaacattggcactgtga 25	EST Seq: 152 aaaccccgaaacattggcactgtga 176	3e-08	25/25 (100%)
1558195_at	396	873	CB296407.1	Probe Seq: 1 ggcactgtgatttctccatgtgaac 25	EST Seq: 167 ggcactgtgatttctccatgtgaac 191	3e-08	25/25 (100%)
1558195_at	443	1117	CB296407.1	Probe Seq: 1 ttagttcgccgaggtggacatgcct 25	EST Seq: 195 ttagttcgccgagggggacatgcct 219	7e-06	24/25 (96%)
1558195_at	229	789	CB296407.1	Probe Seq: 3 ggacatgcctcattcatgcttat 25	EST Seq: 210 ggacatgcctcattcatgcttat 232	5e-07	23/23 (100%)
1558195_at	502	11	CB296407.1	Probe Seq: 1 attcatgcttatggagtgaccgacc 25	EST Seq: 221 attcatgcttatggagtgaccgacc 245	3e-08	25/25 (100%)
1558195_at	1117	649	CB296407.1	Probe Seq: 1 gagtgaccgaccagcctttagtgac 25	EST Seq: 234 gagtgaccgaccagcctttagtgac 258	3e-08	25/25 (100%)
1558195_at	602	747	CB296407.1	Probe Seq: 1 gtcatccatgggtcactagtcattg 25	EST Seq: 275 gtcatccatgggtcactagtcattg 299	3e-08	25/25 (100%)
1558262_at	623	79	CB298452.1	Probe Seq: 1 aggagctgccatgctgggccatcca 25	EST Seq: 15 aggagctgccatgctgggccatcca 39	3e-08	25/25 (100%)
1558262_at	997	965	CB298452.1	Probe Seq: 1 tgctgggccatccaccatctggatt 25	EST Seq: 26 tgctgggccatccaccatctggatt 50	3e-08	25/25 (100%)
1558262_at	1054	347	CB298452.1	Probe Seq: 1 catctggattcctacgactcaggga 25	EST Seq: 41 catctggattcctacgactcaggga 65	3e-08	25/25 (100%)
1558262_at	503	1021	CB298452.1	Probe Seq: 1 tcagggaatagaacactgcaccttc 25	EST Seq: 59 tcagggaatagaacactgcaccttc 83	3e-08	25/25 (100%)
1558262_at	1152	569	CB298452.1	Probe Seq: 1 gaagcacttgtttcttcgtgggtac 25	EST Seq: 86 gaagcacttgtttcttcgtgggtac 110	3e-08	25/25 (100%)
1558262_at	955	311	CB298452.1	Probe Seq: 1 cacttgtttcttcgtgggtacacca 25	EST Seq: 90 cacttgtttcttcgtgggtacacca 114	3e-08	25/25 (100%)
1558262_at	869	807	CB298452.1	Probe Seq: 1 gggtacaccaccagctgagaaagaa 25	EST Seq: 105 gggtacaccaccagctgagaaagaa 129	3e-08	25/25 (100%)
1558262_at	816	573	CB298452.1	Probe Seq: 1 gaagcctcatgatgattgttgtctt 25	EST Seq: 127 gaagcctcatgatgattgttgtctt 151	3e-08	25/25 (100%)
1558262_at	226	5	CB298452.1	Probe Seq: 1 attgttgtcttatggatgcttctca 25	EST Seq: 141 attgttgtcttatggatgcttctca 165	3e-08	25/25 (100%)
1558262_at	900	839	CB298452.1	Probe Seq: 1 ggatgcttctcattgcaggaaccat 25	EST Seq: 154 ggatgcttctcattgcaggaaccat 178	3e-08	25/25 (100%)
1558262_at	332	517	CB298452.1	Probe Seq: 1 gcttctcattgcaggaaccatgtgg 25	EST Seq: 158 gcttctcattgcaggaaccatgtgg 182	3e-08	25/25 (100%)
1561527_at	368	677	CB298521.1	Probe Seq: 1 gatctggcaggaaccatgttaacca 25	EST Seq: 116 gatctggcaggaaccatgttaacca 140	3e-08	25/25 (100%)
1561527_at	609	961	CB298521.1	Probe Seq: 1 tgcttccccattgatgcgccgagaa 25	EST Seq: 188 tgcttccccattgatgcgccgagaa 212	3e-08	25/25 (100%)
1561527_at	383	859	CB298521.1	Probe Seq: 1 ggacacagcattgctcatgcagca 24	EST Seq: 213 ggacacagcattgctcatgcagca 236	1e-07	24/24 (100%)
1561527_at	1039	507	CB298521.1	Probe Seq: 1 gctcatgcagcatccttgtcaaaaa 25	EST Seq: 225 gctcatgcagcaaccttgtcaaaaa 249	7e-06	24/25 (96%)
1561527_at	367	973	CB298521.1	Probe Seq: 1 tgccagacagccaaactcttcagaa 25	EST Seq: 280 tgccagacagccaaactcttcagaa 304	3e-08	25/25 (100%)
1561527_at	656	107	CB298521.1	Probe Seq: 1 agatatgacaactgactgcaacgca 25	EST Seq: 369 agatatgacaactgactgcaacgca 393	3e-08	25/25 (100%)
1561527_at	831	955	CB298521.1	Probe Seq: 1 tgcaacgcagaatcctggaccagac 25	EST Seq: 385 tgcaacgcagaatcctggaccagac 409	3e-08	25/25 (100%)
1562693_at	880	73	CB298629.1	Probe Seq: 1 aggcctggcctaatcacttaagagc 25	EST Seq: 189 aggcctggcctaatcaattaagagc 213	7e-06	24/25 (96%)
1562693_at	526	253	CB298629.1	Probe Seq: 1 aagagcttctgctaaccctgaaaa 24	EST Seq: 245 aagagcttctgctaaccctgaaaa 268	1e-07	24/24 (100%)
1562693_at	440	665	CB298629.1	Probe Seq: 1 gatggcctctaacagctgaggacct 25	EST Seq: 304 gatggcctctaacagctgaggacct 328	3e-08	25/25 (100%)
1564962_at	474	707	CB296688.1	Probe Seq: 1 gttacctgcaagaacttggaggttc 25	EST Seq: 113 gttacctgcaagaacttggaggttc 137	3e-08	25/25 (100%)
1564962_at	158	357	CB296688.1	Probe Seq: 1 cttggaggttcacagctaagacgcc 25	EST Seq: 127 cttggaggttcacagctaagacgcc 151	3e-08	25/25 (100%)
1564962_at	362	1067	CB296688.1	Probe Seq: 1 tagaggaatggcaatgcttggacac 25	EST Seq: 217 tagaggaatggcaatgcctggacac 241	7e-06	24/25 (96%)
1564963_x_at	473	707	CB296688.1	Probe Seq: 1 gttacctgcaagaacttggaggttc 25	EST Seq: 113 gttacctgcaagaacttggaggttc 137	3e-08	25/25 (100%)
1564963_x_at	159	357	CB296688.1	Probe Seq: 1 cttggaggttcacagctaagacgcc 25	EST Seq: 127 cttggaggttcacagctaagacgcc 151	3e-08	25/25 (100%)
1564963_x_at	557	669	CB296688.1	Probe Seq: 1 gatgtttggccagagcacagcataa 25	EST Seq: 423 gatgtttggccagagcacagcataa 447	3e-08	25/25 (100%)
1565228_s_at	628	123	AU297172.1	Probe Seq: 1 agaaatgaatgcttcttgcaacaca 25	EST Seq: 403 agaaatgaatgcttcttgcaacaca 427	3e-08	25/25 (100%)
1565228_s_at	615	275	AU297172.1	Probe Seq: 1 aatgaatgcttcttgcaacacaaag 25	EST Seq: 406 aatgaatgcttcttgcaacacaaag 430	3e-08	25/25 (100%)
1565228_s_at	152	557	AU297172.1	Probe Seq: 1 gaatgcttcttgcaacacaaagatg 25	EST Seq: 409 gaatgcttcttgcaacacaaagatg 433	3e-08	25/25 (100%)
1565228_s_at	334	55	AU297172.1	Probe Seq: 1 atgcttcttgcaacacaaagatgac 25	EST Seq: 411 atgcttcttgcaacacaaagatgac 435	3e-08	25/25 (100%)
1565228_s_at	1130	515	AU297172.1	Probe Seq: 1 gcttcttgcaacacaaagatgacaa 25	EST Seq: 413 gcttcttgcaacacaaagatgacaa 437	3e-08	25/25 (100%)
1565228_s_at	1068	953	AU297172.1	Probe Seq: 1 tgcaacacaaagatgacaacccaaa 25	EST Seq: 419 tgcaacacaaagatgacaacccaaa 443	3e-08	25/25 (100%)
1565228_s_at	872	191	AU297172.1	Probe Seq: 1 acacaaagatgacaacccaaacctc 25	EST Seq: 423 acacaaagatgacaacccaaacctc 447	3e-08	25/25 (100%)
1565228_s_at	841	623	AU297172.1	Probe Seq: 1 gaccagaggttgatgtgatgtgcac 25	EST Seq: 461 gaccagaggttgatgtgatgtgcac 485	3e-08	25/25 (100%)
1565228_s_at	961	149	AU297172.1	Probe Seq: 1 accagaggttgatgtgatgtgcact 25	EST Seq: 462 accagaggttgatgtgatgtgcact 486	3e-08	25/25 (100%)
1565228_s_at	85	659	AU297172.1	Probe Seq: 1 gaggttgatgtgatgtgcactgctt 25	EST Seq: 466 gaggttgatgtgatgtgcactgctt 490	3e-08	25/25 (100%)
1565228_s_at	566	83	AU297172.1	Probe Seq: 1 aggttgatgtgatgtgcactgcttt 25	EST Seq: 467 aggttgatgtgatgtgcactgcttt 491	3e-08	25/25 (100%)
1565717_s_at	533	531	AU297914.1	Probe Seq: 1 gcagagcagtcagccctacggacag 25	EST Seq: 157 gcagagcagtcagccctacggacag 181	3e-08	25/25 (100%)
1565717_s_at	246	631	AU297914.1	Probe Seq: 1 gagcagtcagccctacggacagcag 25	EST Seq: 160 gagcagtcagccctacggacagcag 184	3e-08	25/25 (100%)
1565717_s_at	141	335	AU297914.1	Probe Seq: 1 cagtcagccctacggacagcagagt 25	EST Seq: 163 cagtcagccctacggacagcagagt 187	3e-08	25/25 (100%)
1565717_s_at	690	1025	AU297914.1	Probe Seq: 1 tcagccctacggacagcagagttac 25	EST Seq: 166 tcagccctacggacagcagagttac 190	3e-08	25/25 (100%)
1565717_s_at	773	487	AU297323.1	Probe Seq: 1 gccctacggacagcagagttacag 24	EST Seq: 170 gccctacggacagcagagttacag 193	1e-07	24/24 (100%)
1565717_s_at	1097	1121	AU297323.1	Probe Seq: 1 ttacagtggttatagccagtccacg 25	EST Seq: 188 ttacagcggttatagccagtccacg 212	7e-06	24/25 (96%)
1565717_s_at	1055	903	AU297323.1	Probe Seq: 2 ggttatagccagtccacggacact 25	EST Seq: 195 ggttatagccagtccacggacact 218	1e-07	24/24 (100%)
1565717_s_at	471	331	AU297914.1	Probe Seq: 1 cagtccacggacacttcaggctatg 25	EST Seq: 203 cagtccacggacactccaggctatg 227	7e-06	24/25 (96%)
1565717_s_at	774	759	AU297914.1	Probe Seq: 1 gtccacggacacttcaggctatggc 25	EST Seq: 205 gtccacggacactccaggctatggc 229	7e-06	24/25 (96%)
1567214_a_at	154	259	CB297901.1	Probe Seq: 1 aagtcacaaatcttcaaaaggtggt 25	EST Seq: 11 aagtcacaaatcttcaaaaggtggt 35	3e-08	25/25 (100%)
1567214_a_at	666	279	CB297901.1	Probe Seq: 1 aatcttcaaaaggtggtagtagtag 25	EST Seq: 19 aatcttcaaaaggtggtagtagtag 43	3e-08	25/25 (100%)
1567214_a_at	40	67	CB297901.1	Probe Seq: 1 aggataagaattcccggtccgacag 25	EST Seq: 61 aggataagaattcccggtccgacag 85	3e-08	25/25 (100%)
1567214_a_at	718	1139	CB297901.1	Probe Seq: 1 ttcccggtccgacagaaagaggtct 25	EST Seq: 71 ttcccggtccgacagaaagaggtct 95	3e-08	25/25 (100%)
1567214_a_at	1145	821	CB297901.1	Probe Seq: 1 ggtccgacagaaagaggtctatatc 25	EST Seq: 76 ggtccgacagaaagaggtctatatc 100	3e-08	25/25 (100%)
1567214_a_at	1097	823	CB297901.1	Probe Seq: 1 ggtctatatcagagagtagtcgatc 25	EST Seq: 91 ggtctatatcagagagtagtcgatc 115	3e-08	25/25 (100%)
1567214_a_at	207	1023	CB297901.1	Probe Seq: 1 tcagagagtagtcgatcaggcaaaa 25	EST Seq: 99 tcagagagtagtcgatcaggcaaaa 123	3e-08	25/25 (100%)
1567214_a_at	1106	755	CB297901.1	Probe Seq: 1 gtcgatcaggcaaaagatcttcaag 25	EST Seq: 109 gtcgatcaggcaaaagatcttcaag 133	3e-08	25/25 (100%)
1567214_a_at	1081	885	CB297901.1	Probe Seq: 1 ggcgttaatggaagaagccaggctt 25	EST Seq: 172 ggcgttaatggaagaagccaggctt 196	3e-08	25/25 (100%)
1567628_at	248	1131	AU297737.1	Probe Seq: 1 ttcattcaggcccaagtgcgacga 24	EST Seq: 679 ttcattcaggcccaagtgcgacga 702	1e-07	24/24 (100%)
1567628_at	541	995	AU297737.1	Probe Seq: 1 tcaggcccaagtgcgacgagaacgg 25	EST Seq: 684 tcaggcccaagtgcgacgaaaacgg 708	7e-06	24/25 (96%)
1567628_at	511	95	AU297737.1	Probe Seq: 1 agtgcgacgagaacggcaactatct 25	EST Seq: 693 agtgcgacgaaaacggcaactatct 717	7e-06	24/25 (96%)
1567628_at	250	163	AU297737.1	Probe Seq: 1 acgagaacggcaactatctgccact 25	EST Seq: 699 acgaaaacggcaactatctgccact 723	7e-06	24/25 (96%)
1567628_at	497	577	AU297737.1	Probe Seq: 2 aacggcaactatctgccactccag 25	EST Seq: 704 aacggcaactatctgccactccag 727	1e-07	24/24 (100%)
1568603_at	753	153	CB297559.1	Probe Seq: 1 accttaaacagcaagacctatgaaa 25	EST Seq: 68 accttaaacagcaagacctatgaaa 92	3e-08	25/25 (100%)
1568603_at	293	1045	CB297559.1	Probe Seq: 1 taaacagcaagacctatgaaacgat 25	EST Seq: 72 taaacagcaagacctatgaaacgat 96	3e-08	25/25 (100%)
1568603_at	263	187	CB297559.1	Probe Seq: 1 acagcaagacctatgaaacgatccg 25	EST Seq: 75 acagcaagacctatgaaacgatccg 99	3e-08	25/25 (100%)
1568603_at	76	545	CB297559.1	Probe Seq: 1 gcaagacctatgaaacgatccggaa 25	EST Seq: 78 gcaagacctatgaaacgatccggaa 102	3e-08	25/25 (100%)
1568603_at	107	299	CB297559.1	Probe Seq: 1 caagacctatgaaacgatccggaac 25	EST Seq: 79 caagacctatgaaacgatccggaac 103	3e-08	25/25 (100%)
1568603_at	313	1045	CB297559.1	Probe Seq: 1 taaacccattaggaattttctgtca 25	EST Seq: 272 taaacccattaggaattttctgtca 296	3e-08	25/25 (100%)
1568603_at	998	423	CB297559.1	Probe Seq: 1 cccattaggaattttctgtcaacta 25	EST Seq: 276 cccattaggaattttctgtcaacta 300	3e-08	25/25 (100%)
1568603_at	355	353	CB297559.1	Probe Seq: 1 cattaggaattttctgtcaactacc 25	EST Seq: 278 cattaggaattttctgtcaactacc 302	3e-08	25/25 (100%)
1568603_at	370	235	CB297559.1	Probe Seq: 1 aactaccatgcccatgagatgttta 25	EST Seq: 296 aactaccatgcccatgagatgttta 320	3e-08	25/25 (100%)
1568603_at	295	1063	CB297559.1	Probe Seq: 1 taccatgcccatgagatgtttatca 25	EST Seq: 299 taccatgcccatgagatgtttatca 323	3e-08	25/25 (100%)
1568603_at	345	153	CB297559.1	Probe Seq: 1 accatgcccatgagatgtttatcaa 25	EST Seq: 300 accatgcccatgagatgtttatcaa 324	3e-08	25/25 (100%)
1568604_a_at	887	411	CB297559.1	Probe Seq: 1 cgatccggaaccgtctcactgtgga 25	EST Seq: 93 cgatccggaaccgtctcactgtgga 117	3e-08	25/25 (100%)
1568604_a_at	391	843	CB297559.1	Probe Seq: 1 ggaggaagccacagcatcagtgagt 25	EST Seq: 115 ggaggaagccacagcatcagtgagt 139	3e-08	25/25 (100%)
1568604_a_at	184	623	CB297559.1	Probe Seq: 1 gaccatttggtcctagagtctgctg 25	EST Seq: 205 gaccatttggtcctagagtccgctg 229	7e-06	24/25 (96%)
1568604_a_at	176	759	CB297559.1	Probe Seq: 1 gtcctgtaatcagtgcatgtcctta 25	EST Seq: 237 gtcctgtaatcagtgcatgtcctta 261	3e-08	25/25 (100%)
1568604_a_at	636	765	CB297559.1	Probe Seq: 1 gtgcatgtccttagtctgttagtta 25	EST Seq: 249 gtgcatgtccttagtctgttagtta 273	3e-08	25/25 (100%)
1568604_a_at	539	237	CB297559.1	Probe Seq: 1 aactgccattttagctatgtggtac 25	EST Seq: 328 aactgccattttagctatgtggtac 352	3e-08	25/25 (100%)
1568604_a_at	1103	539	CB297559.1	Probe Seq: 1 gcaaatgaccttcatatccactgat 25	EST Seq: 361 gcaaatgaccttcatatccactgat 385	3e-08	25/25 (100%)
1568604_a_at	932	19	CB297559.1	Probe Seq: 1 atttcctgatgtccatgtctatatg 25	EST Seq: 384 atttcctgatgtccatgtctatatg 408	3e-08	25/25 (100%)
1568604_a_at	1030	23	CB297559.1	Probe Seq: 1 atagtctaaccactaggcgtgtccc 25	EST Seq: 460 atagtctaaccactaggcgtgtccc 484	3e-08	25/25 (100%)
1568604_a_at	993	885	CB297559.1	Probe Seq: 1 ggcgtgtccctgttatcagcaaaga 25	EST Seq: 475 ggcgtgtccctgttatcagcaaaga 499	3e-08	25/25 (100%)
1568604_a_at	421	735	CB297559.1	Probe Seq: 1 gtacattcactctgtttcacgtatg 25	EST Seq: 568 gtacattcactctgtttcatgtatg 592	7e-06	24/25 (96%)
1568658_at	97	741	CB297264.1	Probe Seq: 1 gtaaggaagtgttggccacaccctt 25	EST Seq: 256 gtaaggaagtgttggccacaccctt 280	3e-08	25/25 (100%)
1568658_at	868	775	CB297264.1	Probe Seq: 1 gtgttggccacacccttagaaaaca 25	EST Seq: 264 gtgttggccacacccttagaaaaca 288	3e-08	25/25 (100%)
1568658_at	1072	657	CB297264.1	Probe Seq: 1 gaggatgatggtttgcagaaaatac 25	EST Seq: 369 gaggatgatggtttgcagaaaatac 393	3e-08	25/25 (100%)
1568658_at	963	583	CB297264.1	Probe Seq: 1 gaaaatacacacatctgtcactaga 25	EST Seq: 386 gaaaatacacacatctgtcactaga 410	3e-08	25/25 (100%)
1568658_at	1063	181	CB297264.1	Probe Seq: 1 acatctgtcactagaactccttcag 25	EST Seq: 396 acatctgtcactagaactccttcag 420	3e-08	25/25 (100%)
1568658_at	18	579	CB297264.1	Probe Seq: 1 gaactccttcagttgttgaaagcca 25	EST Seq: 409 gaactccttcagttgttgaaagcca 433	3e-08	25/25 (100%)
1568658_at	344	79	CB297264.1	Probe Seq: 1 aggagtgacattttctagggaggta 25	EST Seq: 449 aggagtgacattttctanngaggta 473	0.0001	23/25 (92%)
1568658_at	381	83	CB297264.1	Probe Seq: 1 aggtaattgttgtggatcttgggaa 25	EST Seq: 469 aggtaattgttgtggatcttgggaa 493	3e-08	25/25 (100%)
1568658_at	1121	867	CB297264.1	Probe Seq: 1 ggaatgaataccctacacctcgaag 25	EST Seq: 490 ggaatgaataccctacacctcgaag 514	3e-08	25/25 (100%)
1568658_at	24	31	CB297264.1	Probe Seq: 1 ataccctacacctcgaagctatact 25	EST Seq: 497 ataccctacacctcgaagctatact 521	3e-08	25/25 (100%)
1568658_at	745	571	CB297264.1	Probe Seq: 1 gaagctatactcgagaacataaaga 25	EST Seq: 511 gaagctatactcgagaacataaaga 535	3e-08	25/25 (100%)
1568822_at	802	211	CB297926.1	Probe Seq: 1 aaagctggtgagactcctggagtta 25	EST Seq: 124 aaagctggtgagactcctggagtta 148	3e-08	25/25 (100%)
1568822_at	671	613	CB297926.1	Probe Seq: 1 gactcctggagttagagcagcttgc 25	EST Seq: 135 gactcctggagttagagcagcttgc 159	3e-08	25/25 (100%)
1568822_at	150	923	CB297926.1	Probe Seq: 1 tgtctcctcctcagaaggcacaggg 25	EST Seq: 161 tgtctcctcctcagaaggcacaggg 185	3e-08	25/25 (100%)
1568822_at	613	949	CB297926.1	Probe Seq: 1 tgaaacgcaggcctgcgtgctaaat 25	EST Seq: 280 tgaaacgcaggcctgcgtgctaaat 304	3e-08	25/25 (100%)
1569194_at	38	457	CB298908.1	Probe Seq: 1 ccagtccgtctatgtgtctattaca 25	EST Seq: 4 ccagtccgtctatgtgtcnnttaca 28	0.0001	23/25 (92%)
1569194_at	669	839	CB298908.1	Probe Seq: 1 ggatctgacaagaaattcacttatg 25	EST Seq: 137 ggatctgacaagaaattcacttatg 161	3e-08	25/25 (100%)
1569194_at	321	31	CB298908.1	Probe Seq: 1 atacaccttagacatgtagcttctt 25	EST Seq: 168 atacaccttngacatgtagcttctt 192	2e-06	24/25 (96%)
1569194_at	233	731	CB298908.1	Probe Seq: 1 gtagcttcttcaagctacgcttgat 25	EST Seq: 183 gtagcttcttcaagctacgcttgat 207	3e-08	25/25 (100%)
1569194_at	90	511	CB298908.1	Probe Seq: 1 gctacgcttgatttaattgttccct 25	EST Seq: 196 gctacgcttgatttaattgttccct 220	3e-08	25/25 (100%)
1569194_at	239	5	CB298908.1	Probe Seq: 1 attgttcccttttgatattcagttt 25	EST Seq: 211 attgttcccttttgatattcagttt 235	3e-08	25/25 (100%)
1569259_at	555	555	CB298560.1	Probe Seq: 1 gaatgaaacaaaactgctccgct 23	EST Seq: 304 gaatgaaacaaaactgctccgct 326	5e-07	23/23 (100%)
1569259_at	19	169	CB298560.1	Probe Seq: 1 actgctccgcttagggaacttggaa 25	EST Seq: 316 actgctccgctcagggaacttggaa 340	7e-06	24/25 (96%)
1569259_at	519	291	CB298560.1	Probe Seq: 1 aattgaaaaggcaaggcacaggctg 25	EST Seq: 345 aattgaaaaggcaaggcacaggctg 369	3e-08	25/25 (100%)
1569259_at	468	689	CB298560.1	Probe Seq: 1 gatttatgtgaacttctttctggat 25	EST Seq: 389 gatttatgtgaacttctttctggat 413	3e-08	25/25 (100%)
1569259_at	813	579	CB298560.1	Probe Seq: 1 gaacttctttctggattatacaaaa 25	EST Seq: 398 gaacttctttctggattatacaaaa 422	3e-08	25/25 (100%)
1569952_x_at	792	487	AU297407.1	Probe Seq: 1 gccctttgaacggacgattacca 23	EST Seq: 648 gccctttgaacggacgattacca 670	5e-07	23/23 (100%)
1569952_x_at	55	943	AU297407.1	Probe Seq: 1 tgaacggacgattaccaagcataag 25	EST Seq: 654 tgaacggacgattaccatgcataag 678	7e-06	24/25 (96%)
1569952_x_at	1062	689	AU297407.1	Probe Seq: 1 gattaccaagcataaggatagcact 25	EST Seq: 663 gattaccatgcataaggatagcact 687	7e-06	24/25 (96%)
1569952_x_at	264	837	AU297407.1	Probe Seq: 1 ggatagcactagacatgttggtttt 25	EST Seq: 678 ggatagcactggacatgttggtttt 702	7e-06	24/25 (96%)
1570360_s_at	33	1149	CB298945.1	Probe Seq: 1 ttgctaatctggacctgaactctga 25	EST Seq: 44 ttgctaatctggacctgaactctga 68	3e-08	25/25 (100%)
1570360_s_at	448	47	CB298945.1	Probe Seq: 1 atctggacctgaactctgaaaaac 24	EST Seq: 50 atctggacctgaactctgaaaaac 73	1e-07	24/24 (100%)
200003_s_at	1145	269	CB297114.1	Probe Seq: 1 aatggatggtcgtgcggaactgctc 25	EST Seq: 59 aatggatggtcgtgcggaactgctc 83	3e-08	25/25 (100%)
200003_s_at	188	283	CB297114.1	Probe Seq: 1 aataacttgaaggcccgcaattcct 25	EST Seq: 130 aataacttgaaggcccgcaattcct 154	3e-08	25/25 (100%)
200003_s_at	827	283	CB297114.1	Probe Seq: 1 caattccttccgctacaacggactg 25	EST Seq: 147 caattccttccgctacaacggactg 171	3e-08	25/25 (100%)
200003_s_at	24	1143	CB297114.1	Probe Seq: 1 ttccgctacaacggactgattcacc 25	EST Seq: 154 ttccgctacaacggactgattcacc 178	3e-08	25/25 (100%)
200003_s_at	892	689	CB297114.1	Probe Seq: 1 gattcaccgcaagactgtgggcgtg 25	EST Seq: 171 gattcaccgcaagactgtgggcgtg 195	3e-08	25/25 (100%)
200003_s_at	263	299	CB297114.1	Probe Seq: 1 caagactgtgggcgtggagccggca 25	EST Seq: 180 caagactgtgggcgtggagccggca 204	3e-08	25/25 (100%)
200003_s_at	87	145	CB297114.1	Probe Seq: 1 agccgacggcaaaggtgtcgtggtg 25	EST Seq: 204 agccgacggcaaaggtgtcgtggtg 228	3e-08	25/25 (100%)
200003_s_at	706	817	CB297114.1	Probe Seq: 1 ggtgtcgtggtggtcattaagcgga 25	EST Seq: 217 ggtgtcgtggtggtcattaagcgga 241	3e-08	25/25 (100%)
200003_s_at	576	815	CB297114.1	Probe Seq: 1 ggtggtcattaagcggagatccggc 25	EST Seq: 225 ggtggtcattaagcggagatccggc 249	3e-08	25/25 (100%)
200003_s_at	1161	1123	CB297114.1	Probe Seq: 1 ttaagcggagatccggccagcggaa 25	EST Seq: 233 ttaagcggagatccggccagcggaa 257	3e-08	25/25 (100%)
200003_s_at	337	443	CB297114.1	Probe Seq: 1 cctgcgcatggcagccatccgcagg 25	EST Seq: 357 cctgcgcatggcagccatccgcagg 381	3e-08	25/25 (100%)
200004_at	304	13	CB295274.1	Probe Seq: 2 ttacatcataagttctcaagcaga 25	EST Seq: 425 ttacatcataagttctcaagcaga 448	1e-07	24/24 (100%)
200004_at	193	663	CB295274.1	Probe Seq: 1 gaggcagtctattgcaaggaccttc 25	EST Seq: 447 gaggcagtctattgcaaggaccttc 471	3e-08	25/25 (100%)
200004_at	1132	1087	CB295274.1	Probe Seq: 1 tattgcaaggaccttctttgctgcc 25	EST Seq: 456 tattgcaaggaccttctttgctgcc 480	3e-08	25/25 (100%)
200004_at	589	961	CB295274.1	Probe Seq: 1 tgctgccagttatcataggctgttt 25	EST Seq: 474 tgctgccagttatcataggctgttt 498	3e-08	25/25 (100%)
200006_at	1008	733	CB294100.1	Probe Seq: 1 gtaaagttacaacacaccctcttgc 25	EST Seq: 418 gtaaagttacaacacaccctcttgc 442	3e-08	25/25 (100%)
200006_at	344	825	CB294100.1	Probe Seq: 1 ggtcattacacctactctgagaatc 25	EST Seq: 465 ggtcattacacctactctgagaatc 489	3e-08	25/25 (100%)
200006_at	730	889	CB294100.1	Probe Seq: 1 ggcctgattcttacaagccgggggc 25	EST Seq: 504 ggcctgattcttacaagccgggggc 528	3e-08	25/25 (100%)
200006_at	807	325	CB294100.1	Probe Seq: 1 cagcttcgagtttgcgcttgcaatt 25	EST Seq: 536 cagcttcgagtttgcgcttgcaatt 560	3e-08	25/25 (100%)
200006_at	81	791	CB294100.1	Probe Seq: 1 gtggcggctcaagtgaaggctccac 25	EST Seq: 585 gtggcagctcaagtgaaggctccac 609	7e-06	24/25 (96%)
200006_at	830	557	CB294100.1	Probe Seq: 1 gaaggctccacttgttcttaaagac 25	EST Seq: 599 gaaggctccacttgttcttaaagac 623	3e-08	25/25 (100%)
200007_at	1006	89	CB295485.1	Probe Seq: 1 agggctttgagcccgcagacaacaa 25	EST Seq: 181 agggctttgagcccgcagacaacaa 205	3e-08	25/25 (100%)
200007_at	992	745	CB295485.1	Probe Seq: 1 gtctgttaagagctaccgatgggaa 25	EST Seq: 208 gtctgttaagagctaccgatgggaa 232	3e-08	25/25 (100%)
200007_at	1105	679	CB295485.1	Probe Seq: 1 gatcagcactgtggtgagctccaag 25	EST Seq: 239 gatcagcactgtggtgagctccaag 263	3e-08	25/25 (100%)
200007_at	675	331	CB295485.1	Probe Seq: 1 cagatggcttattcaaacctcctta 25	EST Seq: 279 cagatggcttattcaaacctcctta 303	3e-08	25/25 (100%)
200007_at	621	543	CB295485.1	Probe Seq: 1 gcaacagcagcacagtaaagggcat 25	EST Seq: 435 gcaacagcagcacagtaaagggcat 459	3e-08	25/25 (100%)
200007_at	814	207	CB295485.1	Probe Seq: 1 aaagggcatacatttcctgctttca 25	EST Seq: 451 aaagggcatacatttcctgctttca 475	3e-08	25/25 (100%)
200007_at	1137	441	CB295485.1	Probe Seq: 1 cctgctttcaccaattaaccactga 25	EST Seq: 466 cctgctttcaccaattaaccactga 490	3e-08	25/25 (100%)
200007_at	1129	331	CB295464.1	Probe Seq: 2 agatagctaggtttctggttcccc 25	EST Seq: 512 agatagctangtttctggttcccc 535	7e-06	23/24 (95%)
200008_s_at	513	505	CB297568.1	Probe Seq: 1 gctcgctgtaagcagctcatctgtg 25	EST Seq: 206 gctcgctgtaagcagctcatctgtg 230	3e-08	25/25 (100%)
200008_s_at	357	919	CB297568.1	Probe Seq: 1 tgtgaccccagctacgtaaaagatc 25	EST Seq: 227 tgtgaccccagctacataaaagatc 251	7e-06	24/25 (96%)
200008_s_at	78	93	CB297568.1	Probe Seq: 1 agtgggccaggtgatcagagttatt 25	EST Seq: 262 agtgggccaggtgatcagagttatt 286	3e-08	25/25 (100%)
200008_s_at	358	331	CB297568.1	Probe Seq: 1 cagagttatttgcatcctcagccac 25	EST Seq: 277 cagagttatttgcatcctcagccac 301	3e-08	25/25 (100%)
200008_s_at	711	1087	CB297568.1	Probe Seq: 1 tattccacagaaccaagtcaatcga 25	EST Seq: 343 tattccacagaaccaagtcaatcga 367	3e-08	25/25 (100%)
200008_s_at	1046	331	CB297568.1	Probe Seq: 1 cagatatctacgtctgcatgatctc 25	EST Seq: 372 cagatatctacgtctgcatgatctc 396	3e-08	25/25 (100%)
200008_s_at	759	935	CB297568.1	Probe Seq: 1 tgatctcctttgcgcacaatgtagc 25	EST Seq: 390 tgatctcctttgcgcacaatgtagc 414	3e-08	25/25 (100%)
200010_at	519	769	CB297323.1	Probe Seq: 1 gtgaaaaggagaaccccatgcggga 25	EST Seq: 15 gtgaaaaggagaaccccatgcggga 39	3e-08	25/25 (100%)
200010_at	1129	631	CB297323.1	Probe Seq: 1 gagaaccccatgcgggaacttcgca 25	EST Seq: 23 gagaaccccatgcgggaacttcgca 47	3e-08	25/25 (100%)
200010_at	741	965	CB297323.1	Probe Seq: 1 tgcgggaacttcgcatccgcaaact 25	EST Seq: 33 tgcgggaacttcgcatccgcaaact 57	3e-08	25/25 (100%)
200010_at	284	237	CB297323.1	Probe Seq: 1 aactctgtctcaacatctgtgttgg 25	EST Seq: 54 aactctgtctcaacatctgtgttgg 78	3e-08	25/25 (100%)
200010_at	815	613	CB297323.1	Probe Seq: 1 gactgacgcgagcagccaaggtgtt 25	EST Seq: 93 gactgacccgagcagccaaggtgtt 117	7e-06	24/25 (96%)
200010_at	505	431	CB297323.1	Probe Seq: 1 cccctgtgttttccaaagctagata 25	EST Seq: 138 cccctgtgttttccaaagctagata 162	3e-08	25/25 (100%)
200010_at	394	109	CB297323.1	Probe Seq: 1 agatcctttggcatccggagaaatg 25	EST Seq: 170 agatcctttggcatccggagaaatg 194	3e-08	25/25 (100%)
200012_x_at	1158	453	CB298260.1	Probe Seq: 1 ccatcttccagtaattcgccaaaat 25	EST Seq: 17 ccatcttccagtaattcgccaaaat 41	3e-08	25/25 (100%)
200012_x_at	631	873	CB298260.1	Probe Seq: 1 ggcacccgatatatgttctctaggc 25	EST Seq: 67 ggcacccgatatatgttctctaggc 91	3e-08	25/25 (100%)
200012_x_at	820	183	CB298260.1	Probe Seq: 1 acatggagttgttcctttggccaca 25	EST Seq: 102 acatggagttgttcctttggccaca 126	3e-08	25/25 (100%)
200012_x_at	1146	867	CB295315.1	Probe Seq: 1 ggaatgccccacaagtgttaccatg 25	EST Seq: 127 ggaatgccccacaagtgttaccatg 151	3e-08	25/25 (100%)
200012_x_at	232	131	CB295316.1	Probe Seq: 1 agcacattaagcactctaagagccg 25	EST Seq: 90 agcacattaagcactctaagagccg 114	3e-08	25/25 (100%)
200012_x_at	677	625	CB295316.1	Probe Seq: 1 gagccgagataacttcctgaaacgt 25	EST Seq: 109 gagccgagatagcttcctgaaacgt 133	7e-06	24/25 (96%)
200012_x_at	60	733	CB295316.1	Probe Seq: 1 gtacctgggttcaactaaagcgcca 25	EST Seq: 177 gtacctgggttcaactaaagcgcca 201	3e-08	25/25 (100%)
200012_x_at	86	391	CB295316.1	Probe Seq: 1 ctccacccagagaagcacactttgt 25	EST Seq: 207 ctccacccagagaagcacactttgt 231	3e-08	25/25 (100%)
200012_x_at	799	867	CB295316.1	Probe Seq: 1 ggaaggagcctgagctgctggaacc 25	EST Seq: 243 ggaaggagcctgagctgctggaacc 267	3e-08	25/25 (100%)
200012_x_at	1000	495	CB295316.1	Probe Seq: 1 gctggaacctattccctatgaattc 25	EST Seq: 259 gctggaacctattccctatgaattc 283	3e-08	25/25 (100%)
200013_at	1069	41	CB298258.1	Probe Seq: 1 atcttttgtctttccgtggagctgt 25	EST Seq: 9 atcttttgtctttccgtggagctgt 33	3e-08	25/25 (100%)
200013_at	1009	851	CB295270.1	Probe Seq: 2 gagctgtcgccatgaaggtcgagc 25	EST Seq: 1 gagctgtcgccatgaaggtcgagc 24	1e-07	24/24 (100%)
200013_at	349	821	CB298258.1	Probe Seq: 1 ggtcgagctgtgcagttttagcggg 25	EST Seq: 43 ggtcgagctgtgcagttttagcggg 67	3e-08	25/25 (100%)
200013_at	260	415	CB298258.1	Probe Seq: 1 gcgggtacaagatctaccccggaca 25	EST Seq: 63 gcgggtacaagatctaccccggaca 87	3e-08	25/25 (100%)
200013_at	1081	415	CB298258.1	Probe Seq: 1 cgaaatgcgagtcggctttcctttc 25	EST Seq: 138 cgaaatgcgagtcggctttcctttc 162	3e-08	25/25 (100%)
200013_at	758	661	CB298258.1	Probe Seq: 1 gaggaatcctcggcagataaactgg 25	EST Seq: 166 gaggaatcctcggcagataaactgg 190	3e-08	25/25 (100%)
200013_at	708	681	CB298258.1	Probe Seq: 1 gataaactggactgtcctctacaga 25	EST Seq: 181 gataaactggactgtcctctacaga 205	3e-08	25/25 (100%)
200013_at	176	211	CB298258.1	Probe Seq: 1 aaagaacccgccgagcagtcaaatt 25	EST Seq: 246 aaagaacccgccgagcagtcaaatt 270	3e-08	25/25 (100%)
200013_at	275	99	CB298258.1	Probe Seq: 1 agtcaaattccagagggccattact 25	EST Seq: 262 agtcaaattccagagggccattact 286	3e-08	25/25 (100%)
200013_at	621	13	CB295271.1	Probe Seq: 1 attactggtgcatctcttgctgata 25	EST Seq: 42 attactggnncatctcttgctgata 66	0.0001	23/25 (92%)
200013_at	294	163	CB298258.1	Probe Seq: 1 acgagaacaagctatcagggctgct 25	EST Seq: 349 acgagaacaagctatcagggctgct 373	3e-08	25/25 (100%)
200016_x_at	907	235	CB296958.1	Probe Seq: 1 aactcgaggactgtatttgtgacta 25	EST Seq: 74 aactcgaggactgtatttgtgacta 98	3e-08	25/25 (100%)
200016_x_at	681	831	CB296958.1	Probe Seq: 1 ggttattttagtttctgttctgtgg 25	EST Seq: 110 ggttattttagtttctgttctgtgg 134	3e-08	25/25 (100%)
200016_x_at	491	1151	CB296958.1	Probe Seq: 1 ttgcaccccatgctgttgattgcta 25	EST Seq: 183 ttgcaccccatgctgttgattgcta 207	3e-08	25/25 (100%)
200016_x_at	883	737	CB296958.1	Probe Seq: 1 gtaacagtctgatcgtgacgctgaa 25	EST Seq: 211 gtaatagtctgatcgtgacgctgaa 235	7e-06	24/25 (96%)
200017_at	632	317	CB296163.1	Probe Seq: 1 caccctcgaggttgaaccctcggat 25	EST Seq: 72 caccctcgaggttgaaccctcggat 96	3e-08	25/25 (100%)
200017_at	118	833	CB296163.1	Probe Seq: 1 ggttgaaccctcggatacgatagaa 25	EST Seq: 81 ggttgaaccctcggatacgatagaa 105	3e-08	25/25 (100%)
200017_at	50	77	CB296163.1	Probe Seq: 1 aggataaggaaggaattcctcctga 25	EST Seq: 125 aggataaggaaggaattcctcctga 149	3e-08	25/25 (100%)
200017_at	463	871	CB296163.1	Probe Seq: 1 ggcaagcagctagaagatggacgta 25	EST Seq: 172 ggcaagcagctggaagatggacgta 196	7e-06	24/25 (96%)
200017_at	390	111	CB296163.1	Probe Seq: 1 agatggacgtactttgtctgactac 25	EST Seq: 186 agatggacgtactttgtctgactac 210	3e-08	25/25 (100%)
200017_at	769	617	CB296163.1	Probe Seq: 1 gacgtactttgtctgactacaatat 25	EST Seq: 191 gacgtactttgtctgactacaatat 215	3e-08	25/25 (100%)
200017_at	444	569	CB296163.1	Probe Seq: 1 gaagaagaagtcttacaccactccc 25	EST Seq: 273 gaagaagaagtcttacaccactccc 297	3e-08	25/25 (100%)
200017_at	204	271	CB296163.1	Probe Seq: 1 aatggcaaaattagtcgccttcgtc 25	EST Seq: 364 aatggcaaaattagtcgccttcgtc 388	3e-08	25/25 (100%)
200017_at	1009	287	CB296163.1	Probe Seq: 1 aattagtcgccttcgtcgagagtgc 25	EST Seq: 372 aattagtcgccttcgtcgagagtgc 396	3e-08	25/25 (100%)
200018_at	910	257	CB298240.1	Probe Seq: 1 aagttgacatctgacgacgtgaagg 25	EST Seq: 121 aagttgacatctgacgacgtgaagg 145	3e-08	25/25 (100%)
200018_at	1099	163	CB298240.1	Probe Seq: 1 actggccaagaagggccttactcct 25	EST Seq: 159 actggccaagaagggccttactcct 183	3e-08	25/25 (100%)
200018_at	409	451	CB298240.1	Probe Seq: 1 ccttactccttcacagatcggtgta 25	EST Seq: 174 ccttactccttcacagatcggtgta 198	3e-08	25/25 (100%)
200018_at	485	1013	CB298240.1	Probe Seq: 1 tcttcctgaagatctctaccattta 25	EST Seq: 291 tcttcctgaagatctctaccattta 315	3e-08	25/25 (100%)
200018_at	349	673	CB298240.1	Probe Seq: 1 gatgctaaattccgtctgattct 23	EST Seq: 370 gatgctaaattccgtctgattct 392	5e-07	23/23 (100%)
200018_at	630	1067	CB295046.1	Probe Seq: 1 tagagagccggattcaccgtttggc 25	EST Seq: 354 tagagagccggattcaccgtttggc 378	3e-08	25/25 (100%)
200018_at	1007	1127	CB298240.1	Probe Seq: 1 ttcaccgtttggctcgatattataa 25	EST Seq: 407 ttcaccgnntggctcgatattataa 431	0.0001	23/25 (92%)
200018_at	895	285	CB295046.1	Probe Seq: 1 aatatgaatcatctacagcctctgc 25	EST Seq: 420 aatatgaatcatctacagcctctgc 444	3e-08	25/25 (100%)
200018_at	233	445	CB295046.1	Probe Seq: 1 cctctgccctggtcgcataaatttg 25	EST Seq: 438 cctctgccctggtcgcataaatttg 462	3e-08	25/25 (100%)
200025_s_at	643	1153	CB298803.1	Probe Seq: 1 ttgatgatggcacctcagatcgccc 25	EST Seq: 123 ttgatgatggcacctcagatcgccc 147	3e-08	25/25 (100%)
200025_s_at	727	403	CB298803.1	Probe Seq: 1 ctggtggctggaattgaccgctacc 25	EST Seq: 161 ctggtggctggaattgaccgctacc 185	3e-08	25/25 (100%)
200025_s_at	544	193	CB298803.1	Probe Seq: 1 acaaggtactctgtggatatcccct 25	EST Seq: 284 acaaggtactctgtggatatcccct 308	3e-08	25/25 (100%)
200025_s_at	1139	383	CB298803.1	Probe Seq: 1 ctctgtggatatccccttggacaaa 25	EST Seq: 292 ctctgtggatatccccttggacaaa 316	3e-08	25/25 (100%)
200025_s_at	893	683	CB298803.1	Probe Seq: 1 gatatccccttggacaaaactgtcg 25	EST Seq: 299 gatatccccttggacaaaactgtcg 323	3e-08	25/25 (100%)
200026_at	1040	65	CB294710.1	Probe Seq: 1 atggtccagcgtttgacataccgac 25	EST Seq: 29 atggtccagcgtttgacataccgac 53	3e-08	25/25 (100%)
200026_at	269	781	CB294710.1	Probe Seq: 1 gtgtgtgcccaggcaaacttcgagg 25	EST Seq: 168 gtgtgtgcccaggcagacttcgagg 192	7e-06	24/25 (96%)
200026_at	854	487	CB294710.1	Probe Seq: 1 gcccaggcaaacttcgaggggttcg 25	EST Seq: 174 gcccaggcagacttcgaggggttcg 198	7e-06	24/25 (96%)
200026_at	64	993	CB294710.1	Probe Seq: 1 tcgaggggttcgtcctgtaagacct 25	EST Seq: 187 tcgaggggttcgtgctgtaagacct 211	7e-06	24/25 (96%)
200026_at	733	993	CB294710.1	Probe Seq: 1 tcgtcctgtaagacctaaagttctt 25	EST Seq: 196 tcgtgctgtaagacctaaagttctt 220	7e-06	24/25 (96%)
200026_at	827	587	CB294710.1	Probe Seq: 1 gaaacatgtcagcagggcctatggt 25	EST Seq: 241 gaaacatgtcagcagggcctatggt 265	3e-08	25/25 (100%)
200026_at	315	69	CB294710.1	Probe Seq: 1 atggtggttccatgtgtgctaaatg 25	EST Seq: 261 atggtggttccatgtgtgctaaatg 285	3e-08	25/25 (100%)
200026_at	309	781	CB294710.1	Probe Seq: 1 gtgtgctaaatgtgttcgtgacagg 25	EST Seq: 274 gtgtgctaaatgtgttcgtgacagg 298	3e-08	25/25 (100%)
200026_at	557	703	CB294710.1	Probe Seq: 1 gttcgtgacaggatcaagcgtgctt 25	EST Seq: 287 gttcgtgacaggatcaagcgtgctt 311	3e-08	25/25 (100%)
200026_at	143	605	CB294710.1	Probe Seq: 1 gacaggatcaagcgtgctttcctta 25	EST Seq: 293 gacaggatcaagcgtgctttcctta 317	3e-08	25/25 (100%)
200029_at	229	275	CB298247.1	Probe Seq: 1 aatgaaatcgccaatgccaactccc 25	EST Seq: 111 aatgaaatcgccaatgccaactccc 135	3e-08	25/25 (100%)
200029_at	632	679	CB298247.1	Probe Seq: 1 gatcatccgcaagcctgtgacggtc 25	EST Seq: 170 gatcatccgcaagcctgtgacggtc 194	3e-08	25/25 (100%)
200029_at	572	351	CB298247.1	Probe Seq: 1 cattcccgggctcgatgccggaaaa 25	EST Seq: 195 cattcccgggctcgatgccggaaaa 219	3e-08	25/25 (100%)
200029_at	206	435	CB298247.1	Probe Seq: 1 ccgccggaagggcaggcacatgggc 25	EST Seq: 230 ccgccggaagggcaggcacatgggc 254	3e-08	25/25 (100%)
200029_at	287	867	CB298246.1	Probe Seq: 1 ggaagggtacagccaatgcccgaat 25	EST Seq: 270 ggaagggtacagccaatgcccgaat 294	3e-08	25/25 (100%)
200029_at	53	129	CB298246.1	Probe Seq: 1 agaatgaggattttgcgccggctgc 25	EST Seq: 320 agaatgaggattttgcgccggctgc 344	3e-08	25/25 (100%)
200029_at	685	967	CB295077.1	Probe Seq: 1 tgcgccggctgctcagaagataccg 25	EST Seq: 327 tgcgccggctgctcagangataccg 351	2e-06	24/25 (96%)
200029_at	893	565	CB298246.1	Probe Seq: 1 gaagatcgatcgccacatgtatcac 25	EST Seq: 367 gaagatcgatcgccacatgtatcac 391	3e-08	25/25 (100%)
200029_at	139	937	CB298246.1	Probe Seq: 1 tgaggcccgcaggtctaagaccaag 25	EST Seq: 505 tgaggcccgcangtctaagnccaag 529	0.0001	23/25 (92%)
200029_at	71	417	CB298246.1	Probe Seq: 1 cgcaagcgccgtgaagagcgcct 23	EST Seq: 536 cgcaagcgccgtgaagagcgcct 558	5e-07	23/23 (100%)
200030_s_at	1096	189	CB296568.1	Probe Seq: 1 acaccatgatgaagttcgcctgctt 25	EST Seq: 43 acaccatgatgaagttcgcctgctt 67	3e-08	25/25 (100%)
200030_s_at	176	993	CB296568.1	Probe Seq: 1 tcgcctgctttgaacgtactgttga 25	EST Seq: 58 tcgcctgctttgaacgtactgttga 82	3e-08	25/25 (100%)
200030_s_at	486	857	CB296568.1	Probe Seq: 1 tgtacaagtttgtggttcctaagcc 25	EST Seq: 88 tgtacaagtttgtggttcctaagcc 112	3e-08	25/25 (100%)
200030_s_at	562	981	CB296568.1	Probe Seq: 1 tcctaagccccgcagtgaatgttca 25	EST Seq: 104 tcctaagccccgcagtgaatgttca 128	3e-08	25/25 (100%)
200030_s_at	161	159	CB296568.1	Probe Seq: 1 accctgctgattctgtggtatctgt 25	EST Seq: 199 accctgctgattctgtggtatctgt 223	3e-08	25/25 (100%)
200030_s_at	628	765	CB296568.1	Probe Seq: 1 gtgcttctctggtcctcaagagact 25	EST Seq: 247 gtgcttctctggtcctcaagagact 271	3e-08	25/25 (100%)
200030_s_at	165	1017	CB296568.1	Probe Seq: 1 tcatcatgattggtaccctgactgc 25	EST Seq: 310 tcatcatgattggtaccctgactgc 334	3e-08	25/25 (100%)
200030_s_at	876	731	CB296568.1	Probe Seq: 1 gtaccctgactgcactacagtggtt 25	EST Seq: 322 gtaccctgactgcactacagtggtt 346	3e-08	25/25 (100%)
200030_s_at	439	787	CB296568.1	Probe Seq: 1 gtggtttatctatgactccgtgaag 25	EST Seq: 341 gtggtttatctatgactccgtgaag 365	3e-08	25/25 (100%)
200030_s_at	902	765	CB296568.1	Probe Seq: 1 gtgaaggtctacttcagacttcctc 25	EST Seq: 360 gtgaaggtctacttcagactccctc 384	7e-06	24/25 (96%)
200031_s_at	178	327	CB294940.1	Probe Seq: 1 cagactgagcgtgcctaccaaaagc 25	EST Seq: 25 cagnctgagcgtgcctaccaaaagc 49	2e-06	24/25 (96%)
200031_s_at	727	465	CB298220.1	Probe Seq: 1 ccaaaagcagccgaccatctttcaa 25	EST Seq: 43 ccaaaagcagccgaccatctttcaa 67	3e-08	25/25 (100%)
200031_s_at	728	601	CB298220.1	Probe Seq: 1 gacacccaaggaggctattgagggc 25	EST Seq: 148 gacacccaaggaggctattgagggc 172	3e-08	25/25 (100%)
200031_s_at	365	5	CB298220.1	Probe Seq: 1 attgacaagaaatgccccttcactg 25	EST Seq: 179 attgacaagaaatgccccttcactg 203	3e-08	25/25 (100%)
200031_s_at	441	485	CB298221.1	Probe Seq: 1 gccccttcactggtaatgtgtccat 25	EST Seq: 4 gccccttcactggtaatgtgtccat 28	3e-08	25/25 (100%)
200031_s_at	415	355	CB298221.1	Probe Seq: 1 cattgtcatccgccgagactatctg 25	EST Seq: 80 cattgtcatccgccgagactatctg 104	3e-08	25/25 (100%)
200031_s_at	64	413	CB298221.1	Probe Seq: 1 cgcaagtacaaccgcttcgagaagc 25	EST Seq: 114 cgcaagtacaaccgcttcgagaagc 138	3e-08	25/25 (100%)
200031_s_at	734	297	CB298221.1	Probe Seq: 1 caagaacatgtctgtacacctgtcc 25	EST Seq: 143 caagaacatgtctgtacacctgtcc 167	3e-08	25/25 (100%)
200031_s_at	797	181	CB298221.1	Probe Seq: 1 acatcgtcacagtgggcgagtgccg 25	EST Seq: 196 acatcgtcacagtgggtgagtgccg 220	7e-06	24/25 (96%)
200031_s_at	622	545	CB298221.1	Probe Seq: 1 gcaagacagtgcgcttcaacgtgct 25	EST Seq: 229 gcaagacagtgcgcttcaacgtgct 253	3e-08	25/25 (100%)
200032_s_at	218	423	AU297121.1	Probe Seq: 1 cccagaggaaccctgcggagggact 25	EST Seq: 191 cccagaggaaccccgcggagggact 215	7e-06	24/25 (96%)
200032_s_at	256	1029	AU297107.1	Probe Seq: 1 tcacatcaatgtagaactcagcctt 25	EST Seq: 143 tcacatnaatgtagaactcagcctt 167	2e-06	24/25 (96%)
200032_s_at	673	663	AU297982.1	Probe Seq: 1 gaggctccgggttgacaaatggtgg 25	EST Seq: 185 gaggctccgggttgacaaatggtgg 209	3e-08	25/25 (100%)
200032_s_at	1150	45	AU297982.1	Probe Seq: 1 actggctaccgttcggactatttgt 25	EST Seq: 224 actggctaccgttcggactatttgt 248	3e-08	25/25 (100%)
200032_s_at	1011	1121	AU297107.1	Probe Seq: 1 ttacactgggcttccgttacaagat 25	EST Seq: 277 ttacactgggcttcggttacaagat 301	7e-06	24/25 (96%)
200032_s_at	131	1153	AU297982.1	Probe Seq: 1 ttgattcagcaagccacaacagtta 25	EST Seq: 506 ttgattcagcaagccacaacagtta 530	3e-08	25/25 (100%)
200032_s_at	8	679	AU296993.1	Probe Seq: 1 gatctaagagttacctggctaca 23	EST Seq: 606 gatctaagagttacctggctaca 628	5e-07	23/23 (100%)
200034_s_at	831	531	CB295065.1	Probe Seq: 1 gcaaaatgcctagatattatcctac 25	EST Seq: 301 gcaaaatgcctagatattatcctac 325	3e-08	25/25 (100%)
200034_s_at	655	943	CB295064.1	Probe Seq: 1 tgagccacggcaaaaaacccttcag 25	EST Seq: 388 tgagccatggcaaaaaacccttcag 412	7e-06	24/25 (96%)
200034_s_at	984	213	CB295064.1	Probe Seq: 1 aaacccttcagtcagcacgtgagaa 25	EST Seq: 402 aaacccttcagtcagcacgtgagaa 426	3e-08	25/25 (100%)
200034_s_at	117	123	CB295064.1	Probe Seq: 1 agaaaactgcgagccagcattaccc 25	EST Seq: 423 agaaaactgcgagccagcattaccc 447	3e-08	25/25 (100%)
200034_s_at	371	535	CB295044.1	Probe Seq: 1 gcagctggctagtggcttattactt 25	EST Seq: 212 gcagctggctagtggcttattactt 236	3e-08	25/25 (100%)
200034_s_at	595	221	CB295044.1	Probe Seq: 1 aaaacatcttactgatgcttacttc 25	EST Seq: 341 aaaacatcttactgatgcttacttc 365	3e-08	25/25 (100%)
200034_s_at	421	645	CB295044.1	Probe Seq: 1 gagattacggagcagcgcaagattg 25	EST Seq: 435 gagattacggagcagcgcaagattg 459	3e-08	25/25 (100%)
200036_s_at	827	323	CB298274.1	Probe Seq: 1 cagcttgaagaactatgatccccag 25	EST Seq: 94 cagcttgaagaactatgacccccag 118	7e-06	24/25 (96%)
200036_s_at	842	369	CB298274.1	Probe Seq: 1 ctatgatccccagaaggacaagcgc 25	EST Seq: 106 ctatgacccccagaaggacaagcgc 130	7e-06	24/25 (96%)
200036_s_at	747	623	CB298274.1	Probe Seq: 1 gaccagcagcactgtgacgaggcta 25	EST Seq: 194 gaccagcagcactgtgacgaggcta 218	3e-08	25/25 (100%)
200036_s_at	273	345	CB298274.1	Probe Seq: 1 catcgaggcgctgaaaaaactcaac 25	EST Seq: 244 catcgaggcgctgaaaaaactcaac 268	3e-08	25/25 (100%)
200036_s_at	711	725	CB298274.1	Probe Seq: 1 gtatgatgcgtttttggcctcagag 25	EST Seq: 304 gtatgatgcgtttttggcctcagag 328	3e-08	25/25 (100%)
200036_s_at	1090	713	CB298274.1	Probe Seq: 1 gtttttggcctcagagtctctgatc 25	EST Seq: 313 gtttttggcctcagagtctttgatc 337	7e-06	24/25 (96%)
200036_s_at	853	649	CB298274.1	Probe Seq: 1 gagtctctgatcaagcagattccac 25	EST Seq: 326 gagtctttgatcaagcagattccac 350	7e-06	24/25 (96%)
200036_s_at	1127	297	CB298274.1	Probe Seq: 1 caagcagattccacgaatcctcggc 25	EST Seq: 337 caagcagattccacgaatcctcggc 361	3e-08	25/25 (100%)
200036_s_at	162	385	CB298274.1	Probe Seq: 1 ctcggcccaggtttaaataaggcag 25	EST Seq: 356 ctcggcccaggtttaaataaggcag 380	3e-08	25/25 (100%)
200036_s_at	1039	427	CB298274.1	Probe Seq: 1 ccctgctcacacacaacgaaaacat 25	EST Seq: 393 ccctgctcacacacaacgaaaacat 417	3e-08	25/25 (100%)
200038_s_at	212	125	CB296495.1	Probe Seq: 1 agaacactcgtgaaactgctcaggc 25	EST Seq: 111 agaacactcgtgaaactgctcaggc 135	3e-08	25/25 (100%)
200038_s_at	746	169	CB296495.1	Probe Seq: 1 actgctcaggccatcaagggtatgc 25	EST Seq: 125 actgctcaggccatcaagggtatgc 149	3e-08	25/25 (100%)
200038_s_at	332	231	CB296495.1	Probe Seq: 1 aacagtgtgtaccattccgacgtta 25	EST Seq: 195 aacagtgtgtaccattccgacgtta 219	3e-08	25/25 (100%)
200038_s_at	834	909	CB296495.1	Probe Seq: 1 tggtggagttggcaggtgtgcgcag 25	EST Seq: 223 tggtggagttggcaggtgtgcgcag 247	3e-08	25/25 (100%)
200038_s_at	536	781	CB296495.1	Probe Seq: 1 gtgtgcgcaggccaagcaatggggc 25	EST Seq: 238 gtgtgcgcaggccaagcagtggggc 262	7e-06	24/25 (96%)
200038_s_at	1010	897	CB296495.1	Probe Seq: 1 tggacacaaggtcggtggcccaaaa 25	EST Seq: 263 tggacacaaggtcggtggcccaaaa 287	3e-08	25/25 (100%)
200038_s_at	992	755	CB296495.1	Probe Seq: 1 gtcggtggcccaaaaagagtgctga 25	EST Seq: 273 gtcggtggcccaaaaagagtgctga 297	3e-08	25/25 (100%)
200038_s_at	777	501	CB296495.1	Probe Seq: 1 gctgaatttttgctgcacatgctta 25	EST Seq: 293 gctgaatttttgctgcacatgctta 317	3e-08	25/25 (100%)
200043_at	100	415	CB294256.1	Probe Seq: 1 cgatgatctggcagacctcagctgc 25	EST Seq: 126 cgatgatctggcagacctcagctgc 150	3e-08	25/25 (100%)
200043_at	7	141	CB294256.1	Probe Seq: 1 agctgcctggtttaccgagctgata 25	EST Seq: 145 agctgcctggtttaccgagctgata 169	3e-08	25/25 (100%)
200043_at	713	499	CB294256.1	Probe Seq: 1 gctgatacccagacataccagcctt 25	EST Seq: 163 gctgatacccagacataccagcctt 187	3e-08	25/25 (100%)
200043_at	745	995	CB294256.1	Probe Seq: 1 tcggcaggcccaacaggctgggaaa 25	EST Seq: 231 tcggcaggcccaacaggctgggaaa 255	3e-08	25/25 (100%)
200043_at	303	351	CB294255.1	Probe Seq: 1 catagtaatcctgtttccactttgt 25	EST Seq: 471 catagtaatcctgtttccactttgt 495	3e-08	25/25 (100%)
200061_s_at	828	949	CB294921.1	Probe Seq: 1 tgaacgacaccgtaactatccgcac 25	EST Seq: 10 tgaacgacactgtaactatccgcac 34	7e-06	24/25 (96%)
200061_s_at	693	205	CB296610.1	Probe Seq: 1 aaatggtcattgatgtccttcaccc 25	EST Seq: 21 aaatggtcattgatgtccttcaccc 45	3e-08	25/25 (100%)
200061_s_at	11	197	CB296610.1	Probe Seq: 1 acaagaccacaccggatgtcatctt 25	EST Seq: 99 acaagaccacaccggatgtcatctt 123	3e-08	25/25 (100%)
200061_s_at	571	1129	CB296610.1	Probe Seq: 1 ttcagaactcattttggtggtggca 25	EST Seq: 134 ttcagaactcattttggtggtggca 158	3e-08	25/25 (100%)
200061_s_at	698	815	CB296610.1	Probe Seq: 1 ggtggcaagacaactggctttggca 25	EST Seq: 152 ggtggcaagacaactggctttggca 176	3e-08	25/25 (100%)
200061_s_at	991	523	CB296610.1	Probe Seq: 1 gcatgatttatgattccctggatta 25	EST Seq: 174 gcatgatttatgattccctggatta 198	3e-08	25/25 (100%)
200061_s_at	336	609	CB296610.1	Probe Seq: 1 gacttgcaagacatggcctgtatga 25	EST Seq: 225 gacttgcaagacatggcctgtatga 249	3e-08	25/25 (100%)
200061_s_at	971	893	CB296610.1	Probe Seq: 1 tggccactgtggatttttcgcaaga 25	EST Seq: 404 tggccactgtggatttttcacaaga 428	7e-06	24/25 (96%)
200067_x_at	741	1007	CB294961.1	Probe Seq: 1 tctttcccccttttaatttgtgatg 25	EST Seq: 376 tctttcccccttttaatgtgtgatg 400	7e-06	24/25 (96%)
200067_x_at	717	945	CB294961.1	Probe Seq: 1 tgaccccatttatgtgtaggagcac 25	EST Seq: 406 tgaccccatttatgtgtaggagcac 430	3e-08	25/25 (100%)
200067_x_at	170	727	CB294961.1	Probe Seq: 1 gtaggagcactacaccattggtttc 25	EST Seq: 421 gtaggagcactacaccattggtttc 445	3e-08	25/25 (100%)
200067_x_at	202	3	CB294961.1	Probe Seq: 1 attggtttccaatactgcacacata 25	EST Seq: 437 attggtttccaatactgcacacata 461	3e-08	25/25 (100%)
200074_s_at	691	1021	CB296321.1	Probe Seq: 1 tcagaacagggctttggtcgatgga 25	EST Seq: 153 tcagaacagggctttggtcgatgga 177	3e-08	25/25 (100%)
200074_s_at	744	879	CB296321.1	Probe Seq: 1 ggctttggtcgatggaccttgcact 25	EST Seq: 162 ggctttggtcgatggaccttgcact 186	3e-08	25/25 (100%)
200074_s_at	1120	971	CB296321.1	Probe Seq: 1 tgcctttcaagtgcatgcagctcac 25	EST Seq: 206 tgcctttcaagtgcatgcagctcac 230	3e-08	25/25 (100%)
200074_s_at	722	55	CB296321.1	Probe Seq: 1 atgcagctcactgatttcatcctca 25	EST Seq: 220 atgcagctcactgatttcatcctca 244	3e-08	25/25 (100%)
200074_s_at	414	205	CB296321.1	Probe Seq: 1 aaatgggcagccacacgatgggcca 25	EST Seq: 310 aaatgggcagccacacgatgggcca 334	3e-08	25/25 (100%)
200074_s_at	962	873	CB296321.1	Probe Seq: 1 ggcagccacacgatgggccaagaag 25	EST Seq: 315 ggcagccacacgatgggccaagaag 339	3e-08	25/25 (100%)
200074_s_at	18	257	CB296321.1	Probe Seq: 1 aagatgacagattttgatcgtttta 25	EST Seq: 364 aagatgacagattttgatcgtttta 388	3e-08	25/25 (100%)
200074_s_at	610	571	CB296321.1	Probe Seq: 1 gaagcttcaaaaggcagctctcctg 25	EST Seq: 441 gaagcttcaaaaggcagctctcctg 465	3e-08	25/25 (100%)
200074_s_at	744	433	CB296321.1	Probe Seq: 1 tcccaaaaaagcacctggtactaag 25	EST Seq: 474 tcccaaaaaagcacctggtactaag 498	3e-08	25/25 (100%)
200074_s_at	283	537	CB296321.1	Probe Seq: 1 gcacctggtactaagggtactgctg 25	EST Seq: 484 gcacctggtactaagggtactgctg 508	3e-08	25/25 (100%)
200074_s_at	182	965	CB296321.1	Probe Seq: 1 tgctgctgctaaagttccagcaaaa 25	EST Seq: 513 tgctgctgctaaagttccagcaaaa 537	3e-08	25/25 (100%)
200077_s_at	560	5	AU297296.1	Probe Seq: 1 attctactccgatgatcggctgaat 25	EST Seq: 361 attctactccgatgatcggctgaat 385	3e-08	25/25 (100%)
200077_s_at	666	387	AU297296.1	Probe Seq: 1 ctccgaaccttcagctttttgggct 25	EST Seq: 638 ctccgaaccttcagctttttgggct 662	3e-08	25/25 (100%)
200077_s_at	424	575	AU297296.1	Probe Seq: 1 gaaccttcagctttttgggctttga 25	EST Seq: 642 gaaccttcagctttttgggctttga 666	3e-08	25/25 (100%)
200080_s_at	1112	1003	AU297849.1	Probe Seq: 1 tctcttcttcctgttattggtagtt 25	EST Seq: 571 tctcttcttcctgttattggtagtt 595	3e-08	25/25 (100%)
200080_s_at	1006	193	CB297727.1	Probe Seq: 1 acaagtttcagcggttcaactttat 25	EST Seq: 10 acaagtttcagcggttcaactttat 34	3e-08	25/25 (100%)
200080_s_at	58	737	CB297727.1	Probe Seq: 1 gtaaatttcttattgatggcaacta 25	EST Seq: 101 gtaaatttcttattgatggcaacta 125	3e-08	25/25 (100%)
200080_s_at	593	871	CB297727.1	Probe Seq: 1 ggcaactaaatggtgtttgtagcat 25	EST Seq: 118 ggcaactaaatggtgtttgtagcat 142	3e-08	25/25 (100%)
200080_s_at	47	41	CB297727.1	Probe Seq: 1 atcatacagtagattccatccattc 25	EST Seq: 147 atcatacagtagattccatccattc 171	3e-08	25/25 (100%)
200080_s_at	978	353	CB297727.1	Probe Seq: 1 cattcactatacttttctaactgag 25	EST Seq: 167 cattcactatacttttctaactgag 191	3e-08	25/25 (100%)
200080_s_at	1161	1133	CB297727.1	Probe Seq: 1 ttctaactgagttgtcctacatgca 25	EST Seq: 181 ttctaactgagttgtcctacatgca 205	3e-08	25/25 (100%)
200080_s_at	102	941	CB297727.1	Probe Seq: 1 tgagttgtcctacatgcaagtacat 25	EST Seq: 188 tgagttgtcctacatgcaagtacat 212	3e-08	25/25 (100%)
200080_s_at	942	401	CB297727.1	Probe Seq: 1 ctgtgctgttcctgtaagtttgcta 25	EST Seq: 234 ctgtgctgttcctgtaagtttgcta 258	3e-08	25/25 (100%)
200081_s_at	1050	173	CB298259.1	Probe Seq: 1 acttcgtactttctatgagaagcgt 25	EST Seq: 143 acttcgtactttttatgagaagcgt 167	7e-06	24/25 (96%)
200081_s_at	665	635	CB298259.1	Probe Seq: 1 gagaagcgtatggccacagaagttg 25	EST Seq: 159 gagaagcgtatggccacagaagttg 183	3e-08	25/25 (100%)
200081_s_at	325	965	CB295304.1	Probe Seq: 1 tgctgctgacgctctgggtgaagaa 25	EST Seq: 83 tgctgctgacgctctgggtgaagaa 107	3e-08	25/25 (100%)
200081_s_at	951	561	CB295304.1	Probe Seq: 1 gaagggttatgtggtccgaatcagt 25	EST Seq: 110 gaagggttatgtggtccgaatcagt 134	3e-08	25/25 (100%)
200081_s_at	103	821	CB295304.1	Probe Seq: 1 ggtccgaatcagtggtgggaacgac 25	EST Seq: 122 ggtccgaatcagtggtgggaacgac 146	3e-08	25/25 (100%)
200081_s_at	647	219	CB295304.1	Probe Seq: 1 aaacaaggtttccccatgaagcagg 25	EST Seq: 147 aaacaaggtttccccatgaagcagg 171	3e-08	25/25 (100%)
200081_s_at	610	829	CB295304.1	Probe Seq: 1 ggtttccccatgaagcagggtgtct 25	EST Seq: 153 ggtttccccatgaagcagggtgtct 177	3e-08	25/25 (100%)
200081_s_at	758	249	CB295304.1	Probe Seq: 1 aagcagggtgtcttgacccatggcc 25	EST Seq: 165 aagcagggtgtcttgacccatggcc 189	3e-08	25/25 (100%)
200081_s_at	455	149	CB295304.1	Probe Seq: 1 accaaagcacccaagattcagcgtc 25	EST Seq: 486 accaaagcacccaagattcagcgtc 510	3e-08	25/25 (100%)
200081_s_at	1055	131	CB295304.1	Probe Seq: 1 agcacccaagattcagcgtcttg 23	EST Seq: 491 agcacccaagattcagcgtcttg 513	5e-07	23/23 (100%)
200082_s_at	624	123	CB296130.1	Probe Seq: 1 agaaagccatgttcagttcgagcgc 25	EST Seq: 32 agaaagccatgttcagttcgagcgc 56	3e-08	25/25 (100%)
200082_s_at	1006	993	CB296130.1	Probe Seq: 1 tcgagcgccaagatcgtgaagccca 25	EST Seq: 49 tcgagcgccaagattgtgaagccca 73	7e-06	24/25 (96%)
200082_s_at	193	573	CB296130.1	Probe Seq: 1 gaagcccaatggcgagaagccggac 25	EST Seq: 66 gaagcccaatggcgagaagccggac 90	3e-08	25/25 (100%)
200082_s_at	734	399	CB296130.1	Probe Seq: 1 cggacgagttcgagtccggcatctc 25	EST Seq: 86 cggacgagttcgagtccggcatctc 110	3e-08	25/25 (100%)
200082_s_at	770	851	CB296130.1	Probe Seq: 1 ggagctggagatgaactcggacctc 25	EST Seq: 123 ggagctggagatgaactcggacctc 147	3e-08	25/25 (100%)
200082_s_at	560	901	CB298356.1	Probe Seq: 1 tggagatgaactcggacctcaaggc 25	EST Seq: 10 tggagnngaactcggacctcaaggc 34	0.0001	23/25 (92%)
200082_s_at	524	563	CB298356.1	Probe Seq: 1 gaagttggtggtggtcggaaagcta 25	EST Seq: 75 gaagttggtggtggtcggaaagcta 99	3e-08	25/25 (100%)
200082_s_at	62	1143	CB298356.1	Probe Seq: 1 ttcccgttcctcaactgaaatctt 24	EST Seq: 112 ttcccgctcctcaactgaaatctt 135	3e-05	23/24 (95%)
200082_s_at	722	703	CB296130.1	Probe Seq: 1 gttcagtgggaagcatgtcgtcttt 25	EST Seq: 297 gttcanngggaagcatgtcgtcttt 321	0.0001	23/25 (92%)
200082_s_at	197	571	CB296130.1	Probe Seq: 1 gaagcatgtcgtctttatcgctcag 25	EST Seq: 306 gaagcatgtcgtctttatcgctcag 330	3e-08	25/25 (100%)
200086_s_at	860	627	CB298303.1	Probe Seq: 1 gagcgaagacttttcgctcccagct 25	EST Seq: 112 gagcgaagacttttcgctcccagct 136	3e-08	25/25 (100%)
200086_s_at	1058	505	CB298303.1	Probe Seq: 1 gctcccagcttatatggatcggcgt 25	EST Seq: 127 gctcccagcttatatggatcggcgt 151	3e-08	25/25 (100%)
200086_s_at	160	903	CB298303.1	Probe Seq: 1 tggagcagcctctccatggatgaga 25	EST Seq: 233 tggagcagcctctccatggatgaga 257	3e-08	25/25 (100%)
200086_s_at	558	1039	CB298303.1	Probe Seq: 1 taagttcaaggagagctttgctgag 25	EST Seq: 277 taagttcaaggagagctttgctgag 301	3e-08	25/25 (100%)
200086_s_at	921	599	CB295991.1	Probe Seq: 1 gacaaagagtgggtggccaagcaga 25	EST Seq: 429 gacaaagagtgggtggccaagcaga 453	3e-08	25/25 (100%)
200086_s_at	217	347	CB295991.1	Probe Seq: 1 catccagggcttagcctccaagtgg 25	EST Seq: 485 catccagggcttagcctccaagtgg 509	3e-08	25/25 (100%)
200086_s_at	793	543	CB295991.1	Probe Seq: 1 gcaactccatgcctatttactggaa 25	EST Seq: 582 gcaactccatgcctatttactggaa 606	3e-08	25/25 (100%)
200086_s_at	372	1079	CB295991.1	Probe Seq: 1 tatgccaaacagttgtaccactgct 25	EST Seq: 613 tatgccaaacagttgtaccactgct 637	3e-08	25/25 (100%)
200086_s_at	544	695	CB295991.1	Probe Seq: 1 gttgtaccactgctaataaatga 23	EST Seq: 624 gttgtaccactgctaataaatga 646	5e-07	23/23 (100%)
200091_s_at	1036	483	CB294913.1	Probe Seq: 1 gccgcctaaggacgacaagaagaag 25	EST Seq: 34 gccgcctaaggacgacaagaagaag 58	3e-08	25/25 (100%)
200091_s_at	518	617	CB294914.1	Probe Seq: 1 gacgctggaaagtcggccaagaaag 25	EST Seq: 18 gacgctggaaagtcggccaagaaag 42	3e-08	25/25 (100%)
200091_s_at	1129	767	CB294914.1	Probe Seq: 1 gtgaacaaatccgggggcaaggcca 25	EST Seq: 54 gtgaacaaatccgggggcaaggcca 78	3e-08	25/25 (100%)
200091_s_at	601	267	CB294914.1	Probe Seq: 1 aaggcaaagttcgggacaagctcaa 25	EST Seq: 97 aaggcaaagttcgggacaagctcaa 121	3e-08	25/25 (100%)
200091_s_at	416	799	CB294914.1	Probe Seq: 1 gggacaagctcaataacttagtctt 25	EST Seq: 109 gggacaagctcaataacttagtctt 133	3e-08	25/25 (100%)
200091_s_at	808	1071	CB294914.1	Probe Seq: 1 tagtcttgtttgacaaagctaccta 25	EST Seq: 127 tagtcttgtttgacaaagctaccta 151	3e-08	25/25 (100%)
200091_s_at	511	305	CB294914.1	Probe Seq: 1 caaagctacctatgataaactctgt 25	EST Seq: 140 caaagctacctatgataaactctgt 164	3e-08	25/25 (100%)
200091_s_at	240	169	CB294914.1	Probe Seq: 1 actctgtaaggaagttcccaactat 25	EST Seq: 158 actctgtaaggaagttcccaactat 182	3e-08	25/25 (100%)
200091_s_at	384	369	CB294914.1	Probe Seq: 1 ctataaacttataaccccagctgtg 25	EST Seq: 179 ctataaacttataaccccagctgtg 203	3e-08	25/25 (100%)
200091_s_at	143	239	CB294914.1	Probe Seq: 1 aactggtttcaaagcacagagctca 25	EST Seq: 280 aactggtttcaaagcacagagctca 304	3e-08	25/25 (100%)
200091_s_at	509	523	CB294914.1	Probe Seq: 1 gcatgaataggtccaaccagctgta 25	EST Seq: 360 gcatgaataggtccaaccagctgta 384	3e-08	25/25 (100%)
200093_s_at	43	405	CB295287.1	Probe Seq: 1 ctggtggcgacacgatctttgggaa 25	EST Seq: 82 ctggtggcgacacgatcttcgggaa 106	7e-06	24/25 (96%)
200093_s_at	423	1111	CB295287.1	Probe Seq: 1 ttttgaggatgaccggtgccttgct 25	EST Seq: 140 ttttgaggatgaccggtgccttgct 164	3e-08	25/25 (100%)
200093_s_at	748	375	CB295287.1	Probe Seq: 1 ctcaagcaccaacacattttctggt 25	EST Seq: 181 ctcaagcaccaacacattttctggt 205	3e-08	25/25 (100%)
200093_s_at	176	193	CB295287.1	Probe Seq: 1 acacattttctggtgatacccaaga 25	EST Seq: 192 acacattttctggtgatacccaaga 216	3e-08	25/25 (100%)
200093_s_at	890	159	CB295283.1	Probe Seq: 1 acccaagaaacatatatcccagatt 25	EST Seq: 286 acccaagaaacatgtatcccagatt 310	7e-06	24/25 (96%)
200093_s_at	484	677	CB295287.1	Probe Seq: 1 gatctgggcctgaataagggttatc 25	EST Seq: 303 gatctgggcctgaataagggttatc 327	3e-08	25/25 (100%)
200093_s_at	1055	55	CB295287.1	Probe Seq: 1 atgaaggttcagatggtggacagtc 25	EST Seq: 340 atgaaggttcagatggtggacagtc 364	3e-08	25/25 (100%)
200093_s_at	1122	59	CB295287.1	Probe Seq: 1 atgttcttggaggtcggcaaatgca 25	EST Seq: 385 atgttcttggaggtcggcaaatgca 409	3e-08	25/25 (100%)
200093_s_at	488	305	CB295287.1	Probe Seq: 1 caaatgcattggcctcctggttaag 25	EST Seq: 402 caaatgcattggcctcctggttaag 426	3e-08	25/25 (100%)
200093_s_at	449	617	CB295287.1	Probe Seq: 1 tcctggttaagcacgttttggggat 25	EST Seq: 416 tcctggttaagcacgttttggggat 440	3e-08	25/25 (100%)
200094_s_at	253	1129	CB296536.1	Probe Seq: 1 ttcagagggaaactcagatgtccaa 25	EST Seq: 4 ttcagagggaaactcagatgtccaa 28	3e-08	25/25 (100%)
200094_s_at	711	1085	CB296536.1	Probe Seq: 1 tatttgggtacatggcccgcagtgg 25	EST Seq: 58 tatttgggtacatggcccgcagtgg 82	3e-08	25/25 (100%)
200094_s_at	1012	653	CB296536.1	Probe Seq: 1 ggggaaaggaacacgcgggtagatg 25	EST Seq: 98 ggggaaaggaacacgcgggtagatg 122	3e-08	25/25 (100%)
200094_s_at	880	493	CB296536.1	Probe Seq: 1 gcgggtagatgatttctagcaggca 25	EST Seq: 112 gcgggtagatgatttctagcaggca 136	3e-08	25/25 (100%)
200094_s_at	873	525	CB296536.1	Probe Seq: 1 gcaggcaggaagtcctgtgcggtgt 25	EST Seq: 130 gcaggcaggaagtcctgtacggtgt 154	7e-06	24/25 (96%)
200094_s_at	963	319	CB296536.1	Probe Seq: 1 cagctgtactagtgccattggaata 25	EST Seq: 170 cagctgtactagtgccattggaata 194	3e-08	25/25 (100%)
200095_x_at	821	723	CB297076.1	Probe Seq: 1 gtatccagtatctccgtgattacct 25	EST Seq: 248 gtatccagtatctccgtgattacct 272	3e-08	25/25 (100%)
200095_x_at	1079	491	CB297076.1	Probe Seq: 1 gcgacctgcgagactcacaagaggg 25	EST Seq: 360 gcgacctgcgagactcacaagaggg 384	3e-08	25/25 (100%)
200095_x_at	661	373	CB297076.1	Probe Seq: 1 ctacagacggagtgctgtgccacct 25	EST Seq: 402 ctacagacggagtgctgtgccacct 426	3e-08	25/25 (100%)
200095_x_at	611	471	CB297076.1	Probe Seq: 1 gccacctggtgccgacaagaaagcc 25	EST Seq: 420 gccacctggtgccgacaagaaagcc 444	3e-08	25/25 (100%)
200095_x_at	891	589	CB297076.1	Probe Seq: 1 gaaagccgaggctggggctgggtca 25	EST Seq: 438 gaaagccgaggctggggctgggtca 462	3e-08	25/25 (100%)
200095_x_at	716	883	CB297076.1	Probe Seq: 1 ggctgggtcagcaaccgaattccag 25	EST Seq: 453 ggctgggtcagcaaccgaattccag 477	3e-08	25/25 (100%)
200095_x_at	607	535	CB297076.1	Probe Seq: 1 gcaaccgaattccagtttagaggcg 25	EST Seq: 463 gcaaccgaattccagtttagaggcg 487	3e-08	25/25 (100%)
200095_x_at	872	111	CB297076.1	Probe Seq: 1 agaggcggatttggtcgtggacgtg 25	EST Seq: 481 agaggcggatttggtcgtggacgtg 505	3e-08	25/25 (100%)
200095_x_at	939	1159	CB297076.1	Probe Seq: 1 ttggtcgtggacgtggtcagccacc 25	EST Seq: 491 ttggtcgtggacgtggtcagccacc 515	3e-08	25/25 (100%)
200095_x_at	1093	411	CB297076.1	Probe Seq: 1 cgtggtcagccacctcagtaaaatt 25	EST Seq: 502 cgtggtcagccacctcagtaaaatt 526	3e-08	25/25 (100%)
200095_x_at	320	3	CB297076.1	Probe Seq: 1 attggagaggattcttttgcattga 25	EST Seq: 524 attggagaggattcttttgcattga 548	3e-08	25/25 (100%)
200096_s_at	797	239	CB297873.1	Probe Seq: 1 aaccggggagttatcattaccatgt 25	EST Seq: 177 aaccggggagttatcattaccatgt 201	3e-08	25/25 (100%)
200096_s_at	451	1119	CB297873.1	Probe Seq: 1 ttaccatgttggtgacctgttcagt 25	EST Seq: 193 ttaccatgttggtgacctgttcagt 217	3e-08	25/25 (100%)
200096_s_at	129	697	CB297873.1	Probe Seq: 1 gttggtgacctgttcagtttgctgc 25	EST Seq: 200 gttggtgacctgttcagtttgctgc 224	3e-08	25/25 (100%)
200096_s_at	1098	451	CB297873.1	Probe Seq: 1 ccattagctgccttaaacgttaaca 25	EST Seq: 439 ccattagctgccttaaacgttaaca 463	3e-08	25/25 (100%)
200096_s_at	125	391	CB297873.1	Probe Seq: 1 ctgccttaaacgttaacagcacatt 25	EST Seq: 446 ctgccttaaacgttaacagcacatt 470	3e-08	25/25 (100%)
200096_s_at	1037	229	CB297873.1	Probe Seq: 1 aacagcacatttgaatgccttattc 25	EST Seq: 460 aacagcacatttgaatgccttattc 484	3e-08	25/25 (100%)
200096_s_at	415	555	CB297873.1	Probe Seq: 1 gaatgccttattctacaatgcagcg 25	EST Seq: 472 gaatgccttattctacaatgcagcg 496	3e-08	25/25 (100%)
200096_s_at	646	195	CB297873.1	Probe Seq: 1 acaatgcagcgtgttttcctttgcc 25	EST Seq: 486 acaatgcagcgtgttttcctttgcc 510	3e-08	25/25 (100%)
200096_s_at	300	905	CB297873.1	Probe Seq: 1 tggtgaattacgtgcctccataacc 25	EST Seq: 523 tggtgaattacgtgcctacataacc 547	7e-06	24/25 (96%)
200096_s_at	607	951	CB297873.1	Probe Seq: 1 tgaactgtgccgactccacaaaac 24	EST Seq: 548 tgaactgtgccgactccacaaaac 571	1e-07	24/24 (100%)
200099_s_at	352	1151	AU298406.1	Probe Seq: 1 ttgaagtgagtcttgctgatttgca 25	EST Seq: 226 ttgaagtgagtcttgctgatttgca 250	3e-08	25/25 (100%)
200099_s_at	122	649	AU298406.1	Probe Seq: 1 gagtcttgctgatttgcagaatgat 25	EST Seq: 233 gagtcttgctgatttgcagaatgat 257	3e-08	25/25 (100%)
200099_s_at	162	217	AU297472.1	Probe Seq: 1 aaactgcctgactaacttccatgg 24	EST Seq: 319 aaactgcctgactaacttncatgg 342	7e-06	23/24 (95%)
200099_s_at	153	875	AU298406.1	Probe Seq: 1 ggcagacaatgattgaagctcacgt 25	EST Seq: 376 ggcagacaatgattgaagctcacgt 400	3e-08	25/25 (100%)
200099_s_at	456	1059	AU298406.1	Probe Seq: 1 tacggaagacctcttatgctcagca 25	EST Seq: 475 tacggaagacctcttatgctcagca 499	3e-08	25/25 (100%)
200099_s_at	773	619	CB295667.1	Probe Seq: 1 gacccgagaggtgcagacaaatgac 25	EST Seq: 520 gacccgagnggtgcagacaaatgac 544	2e-06	24/25 (96%)
200099_s_at	75	643	CB295667.1	Probe Seq: 1 gagaggtgcagacaaatgacttgaa 25	EST Seq: 525 gagnggtgcagacaaatgacttgaa 549	2e-06	24/25 (96%)
200598_s_at	1134	905	CB297274.1	Probe Seq: 1 tggtaccatagccaaatctgggaca 25	EST Seq: 296 tggtaccatagccaaatctgggaca 320	3e-08	25/25 (100%)
200598_s_at	48	867	CB297274.1	Probe Seq: 1 ggaagatggccagtcaacttctgaa 25	EST Seq: 353 ggaagacggccagtcaacttctgaa 377	7e-06	24/25 (96%)
200598_s_at	677	695	CB297274.1	Probe Seq: 1 gattggccagtttggtgtcggtttc 25	EST Seq: 380 gattggccagtttggtgtcggtttc 404	3e-08	25/25 (100%)
200598_s_at	288	1091	CB297274.1	Probe Seq: 1 tttggtgtcggtttctattccgcct 25	EST Seq: 390 tttggtgtcggtttctattccgcct 414	3e-08	25/25 (100%)
200598_s_at	1080	219	CB297274.1	Probe Seq: 1 aaaacacaacaacgatacccagcac 25	EST Seq: 446 aaaacacaacaacgatacccagcac 470	3e-08	25/25 (100%)
200598_s_at	935	459	CB297274.1	Probe Seq: 1 ccagcacatctgggagtctgactcc 25	EST Seq: 464 ccagcacatctgggagtctgactcc 488	3e-08	25/25 (100%)
200598_s_at	16	755	CB297274.1	Probe Seq: 1 gtctgactccaatgaattttctgta 25	EST Seq: 479 gtctgactccaatgaattttctgta 503	3e-08	25/25 (100%)
200598_s_at	610	5	CB297274.1	Probe Seq: 1 attgctgacccaagaggaaacactc 25	EST Seq: 504 attgctgacccaagaggaaacactc 528	3e-08	25/25 (100%)
200599_s_at	883	679	CB297083.1	Probe Seq: 1 gatcagagacatgcttcgacgaatt 25	EST Seq: 130 gatcagagacatgcttcgacgaatt 154	3e-08	25/25 (100%)
200599_s_at	831	1111	CB297083.1	Probe Seq: 1 ttttggatcttgctgtggttttgtt 25	EST Seq: 180 ttttggatcttgctgtggttttgtt 204	3e-08	25/25 (100%)
200599_s_at	64	229	CB297083.1	Probe Seq: 1 aacagcaacgcttcggtcagggtat 25	EST Seq: 208 aacagcaacgcttcggtcagggtat 232	3e-08	25/25 (100%)
200599_s_at	254	747	CB297083.1	Probe Seq: 1 gtcagggtatcttttaccagacact 25	EST Seq: 223 gtcagggtatcttttaccagacact 247	3e-08	25/25 (100%)
200599_s_at	875	591	CB297083.1	Probe Seq: 1 gaaagaatgcttcgcctcagtttga 25	EST Seq: 269 gaaagaatgcttcgcctcagtttga 293	3e-08	25/25 (100%)
200599_s_at	232	993	CB297083.1	Probe Seq: 1 tcgcctcagtttgaacattgaccct 25	EST Seq: 280 tcgcctcagtttgaacattgaccct 304	3e-08	25/25 (100%)
200599_s_at	549	603	CB297083.1	Probe Seq: 1 gacagcagaagacacaacagaagac 25	EST Seq: 346 gacagcagaagacacaacagaagac 370	3e-08	25/25 (100%)
200599_s_at	420	31	CB297083.1	Probe Seq: 1 atactctcaccatttggatcctgtg 25	EST Seq: 467 atactctcaccatttggatcctgtg 491	3e-08	25/25 (100%)
200599_s_at	769	839	CB297083.1	Probe Seq: 1 ggatcctgtgtggagagggaatgtg 25	EST Seq: 482 ggatcctgtgtggagagngaatgtg 506	2e-06	24/25 (96%)
200603_at	61	275	CB297899.1	Probe Seq: 1 aatgagttacttagaatgccataaa 25	EST Seq: 254 aatgagttacttagaatgccataaa 278	3e-08	25/25 (100%)
200603_at	1118	225	CB297899.1	Probe Seq: 1 aaaattgcagtttcatgtatgtata 25	EST Seq: 276 aaaattgcagtttcatgtatgtata 300	3e-08	25/25 (100%)
200603_at	452	725	CB297899.1	Probe Seq: 1 gtatgtatataatcatgctcatgta 25	EST Seq: 292 gtatgtatataatcatgctcatgta 316	3e-08	25/25 (100%)
200603_at	838	1035	CB297899.1	Probe Seq: 1 taatgctttctgagtgagttttact 25	EST Seq: 331 taatgctttctgagtgagttttact 355	3e-08	25/25 (100%)
200603_at	887	831	CB297899.1	Probe Seq: 3 ttaaatcatttggcttgctgttt 25	EST Seq: 357 ttaaatcatttggcttgctgttt 379	5e-07	23/23 (100%)
200605_s_at	15	807	CB297899.1	Probe Seq: 1 gggtttctgatctgtactttgtgtt 25	EST Seq: 131 gggtttctgatctgtactttgtgtt 155	3e-08	25/25 (100%)
200605_s_at	996	917	CB297899.1	Probe Seq: 1 tgtgtttagctacctttttatattt 25	EST Seq: 150 tgtgtttagctacctttttgtattt 174	7e-06	24/25 (96%)
200610_s_at	741	603	CB297365.1	Probe Seq: 1 gacagtatacagtcctgtggtctcc 25	EST Seq: 28 gacagtatacagtcctgtggtctcc 52	3e-08	25/25 (100%)
200610_s_at	529	915	CB297365.1	Probe Seq: 1 tgtggtctccttggaaatccgtcta 25	EST Seq: 43 tgtggtctccttggaaatccgtcta 67	3e-08	25/25 (100%)
200610_s_at	921	27	CB297365.1	Probe Seq: 1 atagagctaacccttatctgtaagt 25	EST Seq: 139 atagagctaacccttatctgtaagt 163	3e-08	25/25 (100%)
200613_at	1152	439	CB296071.1	Probe Seq: 1 cctgtctgtcctggcctaatgccag 25	EST Seq: 4 cctgtctgtcctggcctaatgccag 28	3e-08	25/25 (100%)
200613_at	344	767	CB296071.1	Probe Seq: 1 gtgaccaaagccaggtgggttccct 25	EST Seq: 41 gtgaccaaagccaggtgggttccct 65	3e-08	25/25 (100%)
200620_at	189	459	CB297602.1	Probe Seq: 1 ccagtacgcaccacatttggagcag 25	EST Seq: 4 ccagtatgcaccacatttggagcag 28	7e-06	24/25 (96%)
200620_at	579	381	CB294562.1	Probe Seq: 2 tctctcttaactctgggtggattt 25	EST Seq: 1 tctctcttaactctgggtggattt 24	1e-07	24/24 (100%)
200620_at	240	811	CB294562.1	Probe Seq: 1 gggtggattttaactacaactcttg 25	EST Seq: 15 gggtggattttaactacaactcttg 39	3e-08	25/25 (100%)
200620_at	509	1155	CB294562.1	Probe Seq: 1 ttgtcctctcggtgatggtattgct 25	EST Seq: 37 ttgtcctctcggtgatggtattgct 61	3e-08	25/25 (100%)
200620_at	508	767	CB294562.1	Probe Seq: 1 gtgcaactgttgctacagctgtgga 25	EST Seq: 73 gtgcaactgttgctacagctgtgga 97	3e-08	25/25 (100%)
200620_at	904	915	CB294562.1	Probe Seq: 1 tgtggagcagtatgttccctctgag 25	EST Seq: 92 tgtggagcagtatgttccctctgag 116	3e-08	25/25 (100%)
200620_at	261	219	CB294562.1	Probe Seq: 1 aaacagatatccagcttcttctctt 25	EST Seq: 164 aaacagatatccagcttcttctctt 188	3e-08	25/25 (100%)
200620_at	164	137	CB294562.1	Probe Seq: 1 agcttcttctcttgtggttgttaga 25	EST Seq: 176 agcttcttctcttgtggttgttaga 200	3e-08	25/25 (100%)
200620_at	700	1067	CB294563.1	Probe Seq: 1 tagacatctaaaattccactcctca 25	EST Seq: 79 tagacatctaaaattccactcctca 103	3e-08	25/25 (100%)
200620_at	478	291	CB294562.1	Probe Seq: 1 aattccactcctcatagagctttta 25	EST Seq: 312 aattcnactcctcatagagctttta 336	2e-06	24/25 (96%)
200622_x_at	1037	69	CB296489.1	Probe Seq: 1 aggcgttccgtgtctttgacaagga 25	EST Seq: 31 aggcgttccgtgtctttgacaagga 55	3e-08	25/25 (100%)
200622_x_at	937	913	CB296489.1	Probe Seq: 1 tgggaatggctacatcagcgccgca 25	EST Seq: 56 tgggaatggctacatcagcgccgca 80	3e-08	25/25 (100%)
200622_x_at	50	485	CB296489.1	Probe Seq: 1 gccgcagagctgcgtcacgtaatga 25	EST Seq: 75 gccgcagagctgcgtcacgtaatga 99	3e-08	25/25 (100%)
200622_x_at	51	1061	CB296489.1	Probe Seq: 1 taccccggttctagcaaacaccaat 25	EST Seq: 302 taccccggttctagcaaacaccaat 326	3e-08	25/25 (100%)
200624_s_at	752	453	CB295468.1	Probe Seq: 1 ccatatcagcccaatgttcctgttg 25	EST Seq: 74 ccatatcagcccaatgttcctgttg 98	3e-08	25/25 (100%)
200624_s_at	1071	61	CB295468.1	Probe Seq: 1 atgttcctgttggtatagactatgt 25	EST Seq: 87 atgttcctgttggtatagactatgt 111	3e-08	25/25 (100%)
200624_s_at	955	805	CB295468.1	Probe Seq: 1 gggttttactgtaagctgtgttcac 25	EST Seq: 125 gggttttactgtaagctgtgttcac 149	3e-08	25/25 (100%)
200624_s_at	815	141	CB295468.1	Probe Seq: 1 agctgtgttcactcttttatacaaa 25	EST Seq: 138 agctgtgttcactcttttatacaaa 162	3e-08	25/25 (100%)
200624_s_at	578	129	CB295468.1	Probe Seq: 1 agaatactcattgcagcagccttcc 25	EST Seq: 177 agaatactcattgcagcagccttcc 201	3e-08	25/25 (100%)
200624_s_at	407	669	CB295469.1	Probe Seq: 1 gatgtctgttcatgtgttaagtgtt 25	EST Seq: 104 gatgtctgttcatgtgttaagtgtt 128	3e-08	25/25 (100%)
200624_s_at	842	713	CB295469.1	Probe Seq: 1 gtttttgttttatcagaatggcaac 25	EST Seq: 165 gtttttgttttatcagaatggcaac 189	3e-08	25/25 (100%)
200624_s_at	410	559	CB295469.1	Probe Seq: 1 gaatggcaacagacagaagtacttt 25	EST Seq: 180 gaatggcaacagacagaagtacttt 204	3e-08	25/25 (100%)
200624_s_at	200	113	CB295469.1	Probe Seq: 1 agagattgacttcctaagctactta 25	EST Seq: 207 agagattgacttcctaagctactta 231	3e-08	25/25 (100%)
200624_s_at	650	509	CB295468.1	Probe Seq: 1 gctacttaagacaacttgcaccact 25	EST Seq: 524 gctacttaagacnacttgcaccact 548	2e-06	24/25 (96%)
200625_s_at	82	799	CB297730.1	Probe Seq: 1 gggaagagagattgtcctgtgattt 25	EST Seq: 197 gggaagagagattgtcctgtgattt 221	3e-08	25/25 (100%)
200625_s_at	286	1059	CB297730.1	Probe Seq: 1 tacccatttcctgaggcctgtggaa 25	EST Seq: 223 tacccatttcctgagacctgtggaa 247	7e-06	24/25 (96%)
200626_s_at	271	1015	CB295469.1	Probe Seq: 3 atttggagtttgaacccgttttg 25	EST Seq: 411 atttggagtttgaacccgttttg 433	5e-07	23/23 (100%)
200626_s_at	834	575	CB295469.1	Probe Seq: 1 gaacccgttttggttgcatttcatt 25	EST Seq: 422 gaacccgttttggttgcatttcatt 446	3e-08	25/25 (100%)
200627_at	1050	447	CB297684.1	Probe Seq: 1 cctaagtctccttttcttcataaca 25	EST Seq: 354 cctaagtctccttttcttcataaca 378	3e-08	25/25 (100%)
200627_at	976	947	CB297684.1	Probe Seq: 1 tgacatgataggaagctctcagctt 25	EST Seq: 386 tgacatgataggaagctctcagctt 410	3e-08	25/25 (100%)
200639_s_at	104	373	CB297124.1	Probe Seq: 1 ctacctatcctgaatggtctgtcat 25	EST Seq: 541 ctacctatcctgaatggtctgtcat 565	3e-08	25/25 (100%)
200639_s_at	475	907	CB297124.1	Probe Seq: 1 tggtctgtcattgtctgcctttaaa 25	EST Seq: 555 tggtctgtcattgtctgcctttaaa 579	3e-08	25/25 (100%)
200639_s_at	509	359	CB297124.1	Probe Seq: 1 cttcctcctctattctctaaataat 25	EST Seq: 593 cttcctcctctattctctaaataat 617	3e-08	25/25 (100%)
200640_at	678	31	CB297124.1	Probe Seq: 1 atactcttatagcctgccttcaatt 25	EST Seq: 264 atactcttatagcctgccttcaatt 288	3e-08	25/25 (100%)
200640_at	52	1089	CB297124.1	Probe Seq: 1 tattctttctatttgtcaggtgcac 25	EST Seq: 298 tattctttctatttgtcaggtgcac 322	3e-08	25/25 (100%)
200640_at	168	747	CB297124.1	Probe Seq: 1 gtcaggtgcacaagattaccttcct 25	EST Seq: 312 gtcaggtgcacaagattaccttcct 336	3e-08	25/25 (100%)
200640_at	788	297	CB297124.1	Probe Seq: 1 caagattaccttcctgttttagcct 25	EST Seq: 322 caagattaccttcctgttttagcct 346	3e-08	25/25 (100%)
200640_at	584	357	CB297124.1	Probe Seq: 1 cttgtcaccaaccattcttacttgg 25	EST Seq: 352 cttgtcaccaaccattcttacttgg 376	3e-08	25/25 (100%)
200640_at	490	243	CB297124.1	Probe Seq: 1 aaccattcttacttggtggccatgt 25	EST Seq: 361 aaccattcttacttggtggccatgt 385	3e-08	25/25 (100%)
200640_at	607	219	CB297124.1	Probe Seq: 1 aaaaaggccgcatgatctttctggc 25	EST Seq: 392 aaaaaggccgcatgatctttctggc 416	3e-08	25/25 (100%)
200640_at	942	407	CB297124.1	Probe Seq: 1 ctggctccactcagtgtctaaggca 25	EST Seq: 412 ctggctccactcagtgtctaaggca 436	3e-08	25/25 (100%)
200640_at	849	541	CB297124.1	Probe Seq: 1 gcaaatctctccttagttgatgaga 25	EST Seq: 492 gcaaatctctccttagttgatgaga 516	3e-08	25/25 (100%)
200640_at	412	671	CB297124.1	Probe Seq: 1 gatgagactgtgtttatctcccttt 25	EST Seq: 510 gatgagattgtgtttatctcccttt 534	7e-06	24/25 (96%)
200641_s_at	336	223	CB297629.1	Probe Seq: 1 aaaagttcttgatccccaatgcttc 25	EST Seq: 403 aaaagttcttgatccccaatgcttc 427	3e-08	25/25 (100%)
200641_s_at	66	607	CB297410.1	Probe Seq: 1 gacattgtggacatcggatacccaa 25	EST Seq: 77 gacattgtggacatcggatacccaa 101	3e-08	25/25 (100%)
200641_s_at	670	729	CB297410.1	Probe Seq: 1 gtagaccatttgtcatccatgctgt 25	EST Seq: 184 gtagaccatttgtcatccatgctgt 208	3e-08	25/25 (100%)
200641_s_at	117	347	CB297410.1	Probe Seq: 1 catccatgctgtcccacaaatagtt 25	EST Seq: 197 catccatgctgtcccacaaatagtt 221	3e-08	25/25 (100%)
200642_at	82	397	CB295534.1	Probe Seq: 1 ctgaagggcgacggcccagtgcagg 25	EST Seq: 102 ctgaagggcgatggcccagtgcagg 126	7e-06	24/25 (96%)
200642_at	755	527	CB295534.1	Probe Seq: 1 gcagggcatcatcaatttcgagcag 25	EST Seq: 122 gcagggcatcatcaatttcgagcag 146	3e-08	25/25 (100%)
200642_at	174	615	CB295534.1	Probe Seq: 1 gactgaaggcctgcatggattccat 25	EST Seq: 194 gactgaaggcctgcatggattccat 218	3e-08	25/25 (100%)
200642_at	340	377	CB295534.1	Probe Seq: 1 ctcactttaatcctctatccagaaa 25	EST Seq: 265 ctcactttaatcctctatccagaaa 289	3e-08	25/25 (100%)
200642_at	98	643	CB295534.1	Probe Seq: 1 gagaggcatgttggagacttgggca 25	EST Seq: 312 gagaggcatgttggagacttgggca 336	3e-08	25/25 (100%)
200642_at	411	111	CB295534.1	Probe Seq: 1 agatggtgtggccgatgtgtctatt 25	EST Seq: 353 agatggtgtggccgatgtgtctatt 377	3e-08	25/25 (100%)
200642_at	266	81	CB295533.1	Probe Seq: 1 aggagaccattgcatcattggccgc 25	EST Seq: 437 aggagaccattgcatcattggccgc 461	3e-08	25/25 (100%)
200642_at	61	435	CB295533.1	Probe Seq: 1 ccgcacactggtggtccatgaaaaa 25	EST Seq: 458 ccgcacactngtggtccatgaaaaa 482	2e-06	24/25 (96%)
200642_at	786	239	CB295514.1	Probe Seq: 1 aacgctggaagtcgtttggcttgt 24	EST Seq: 44 aacgctggaagtcgtttggcttgt 67	1e-07	24/24 (100%)
200642_at	484	839	CB295512.1	Probe Seq: 1 ggatcgcccaataaacattcccttg 25	EST Seq: 524 ggatcgcccaataaacattcccttg 548	3e-08	25/25 (100%)
200645_at	288	1157	CB294679.1	Probe Seq: 1 ttgtcaacaatgtcattccacccac 25	EST Seq: 265 ttgtcaacaatgtcattccacccac 289	3e-08	25/25 (100%)
200645_at	819	761	CB294679.1	Probe Seq: 1 gtgccacaatgggtcagctgtacca 25	EST Seq: 292 gtgccacaatgggtcagctctacca 316	7e-06	24/25 (96%)
200645_at	172	1133	CB294679.1	Probe Seq: 1 ttctttctctacattgcctacagtg 25	EST Seq: 336 ttctttctctacattgcctacagtg 360	3e-08	25/25 (100%)
200645_at	990	749	CB294679.1	Probe Seq: 1 gtctacggtctgtgaagctgctgcc 25	EST Seq: 369 gtctacggtctgtgaagctgctgcc 393	3e-08	25/25 (100%)
200645_at	465	843	CB294679.1	Probe Seq: 1 ggaggggggtctcattctacaaaga 25	EST Seq: 402 ggaggggggtctcattctacaaaga 426	3e-08	25/25 (100%)
200645_at	893	1125	CB294679.1	Probe Seq: 1 ttaatgtttgtggctttctctccag 25	EST Seq: 504 ttaatgtttgtggctttctctccag 528	3e-08	25/25 (100%)
200645_at	610	381	CB294679.1	Probe Seq: 1 ctctccagcctctcttaggaggggt 25	EST Seq: 521 ctctccagcctctcttaggaggggt 545	3e-08	25/25 (100%)
200647_x_at	946	113	CB297173.1	Probe Seq: 1 agagtcactgaggacctacctcttc 25	EST Seq: 15 agagtcactgaggacctacctcttc 39	3e-08	25/25 (100%)
200647_x_at	136	447	CB297173.1	Probe Seq: 1 cctcttcacctacagcagtgtctat 25	EST Seq: 33 cctcttcacctacagcagtgtctat 57	3e-08	25/25 (100%)
200647_x_at	439	605	CB297173.1	Probe Seq: 1 gacatgtttgagctggatctgccca 25	EST Seq: 173 gacatgtttgagctggatctgccca 197	3e-08	25/25 (100%)
200647_x_at	170	167	CB297173.1	Probe Seq: 1 actgtgcactccatcatcagcaaaa 25	EST Seq: 197 actgtgcactccatcatcagcaaaa 221	3e-08	25/25 (100%)
200647_x_at	76	327	CB297173.1	Probe Seq: 1 cagcagaacctggctctgcagctgg 25	EST Seq: 404 cagcagaacctggctctgcagctgg 428	3e-08	25/25 (100%)
200648_s_at	232	279	CB294740.1	Probe Seq: 2 atcgtagcgccagcatacgcattc 25	EST Seq: 1 atcgtagcgccagcatacgcattc 24	1e-07	24/24 (100%)
200648_s_at	733	437	CB294740.1	Probe Seq: 1 ccggactgttggccaggagaagaag 25	EST Seq: 26 ccggactgttggccaggagaagaag 50	3e-08	25/25 (100%)
200648_s_at	567	567	CB294740.1	Probe Seq: 1 gaagaagggttactttgaagatcgt 25	EST Seq: 44 gaagaagggttactttgaagatcgt 68	3e-08	25/25 (100%)
200648_s_at	273	435	CB294741.1	Probe Seq: 1 ccgcacgtgtcttctcaatgaaacc 25	EST Seq: 13 ccgcacgtgtcttctcaatgaaacc 37	3e-08	25/25 (100%)
200648_s_at	602	293	CB294741.1	Probe Seq: 1 caatgaaaccggcgatgagcccttc 25	EST Seq: 28 caatgaaaccggcgatgagcccttc 52	3e-08	25/25 (100%)
200648_s_at	896	991	CB294741.1	Probe Seq: 1 tcccagttgtcccgattgtaactca 25	EST Seq: 133 tcccagttgtcccgattgtaactca 157	3e-08	25/25 (100%)
200650_s_at	767	747	AU298402.1	Probe Seq: 1 gtcatatcatttcactgtctaggct 25	EST Seq: 256 gtcatatcatttcactgtctaggct 280	3e-08	25/25 (100%)
200650_s_at	897	697	AU298402.1	Probe Seq: 1 gttgtcctttttatctgatctgtga 25	EST Seq: 311 gttgtcctttttatctgatctgtga 335	3e-08	25/25 (100%)
200650_s_at	287	203	AU298402.1	Probe Seq: 1 aaatccacagctatatcctgatgct 25	EST Seq: 409 aaatccacagctatatcctgatgct 433	3e-08	25/25 (100%)
200653_s_at	29	743	AU298193.1	Probe Seq: 1 gtcactgggtcagaacccaacagaa 25	EST Seq: 313 gtcactgggtcagaacccaacagaa 337	3e-08	25/25 (100%)
200653_s_at	971	575	AU297490.1	Probe Seq: 2 aacccaacagaagctgaattgcag 25	EST Seq: 326 aacccnacagaagctgaattgcag 349	7e-06	23/24 (95%)
200653_s_at	497	355	AU298193.1	Probe Seq: 1 cattgacttccccgaatttttgact 25	EST Seq: 388 cattgacttccccgaatttttgact 412	3e-08	25/25 (100%)
200653_s_at	67	989	AU298193.1	Probe Seq: 1 tccccgaatttttgactatgatggc 25	EST Seq: 396 tccccgaatttttgactatgatggc 420	3e-08	25/25 (100%)
200653_s_at	217	871	AU298193.1	Probe Seq: 1 ggcaatggttatatcagtgcagcag 25	EST Seq: 488 ggcaatggttatatcagtgcagcag 512	3e-08	25/25 (100%)
200653_s_at	1117	93	AU298193.1	Probe Seq: 1 agtgcagcagaactacgtcacgtca 25	EST Seq: 503 agtgcagcagaactacgtcacgtca 527	3e-08	25/25 (100%)
200653_s_at	461	579	AU298193.1	Probe Seq: 1 gaactacgtcacgtcatgacaaact 25	EST Seq: 512 gaactacgtcacgtcatgacaaact 536	3e-08	25/25 (100%)
200653_s_at	239	1027	AU298193.1	Probe Seq: 1 tcacgtcatgacaaacttaggagaa 25	EST Seq: 520 tcacgtcatgacaaacttaggagaa 544	3e-08	25/25 (100%)
200664_s_at	119	233	AU297617.1	Probe Seq: 1 aacattccagctgatatcgtctttg 25	EST Seq: 325 aacattccagctgatatcgtctttg 349	3e-08	25/25 (100%)
200664_s_at	161	897	AU297617.1	Probe Seq: 1 tggctctgatgtcatttatcctgcc 25	EST Seq: 387 tggctctgatgtcatttatcctgcc 411	3e-08	25/25 (100%)
200674_s_at	269	159	CB298248.1	Probe Seq: 1 accccttgtgaagcccaagatcgtc 25	EST Seq: 56 accccttgtgaagcccaagatcgtc 80	3e-08	25/25 (100%)
200674_s_at	895	1017	CB298248.1	Probe Seq: 1 tcatccggcaccagtcagaccgata 25	EST Seq: 100 tcatccggcaccagtcagaccgata 124	3e-08	25/25 (100%)
200674_s_at	283	473	CB298248.1	Probe Seq: 1 gccagatcttgatgcccaacattgg 25	EST Seq: 193 gccagatcttgatgcccaacattgg 217	3e-08	25/25 (100%)
200674_s_at	701	227	CB298248.1	Probe Seq: 1 aacaaagcacatgctgcccagtggc 25	EST Seq: 236 aacaaagcacatgctgcccagtggc 260	3e-08	25/25 (100%)
200674_s_at	1098	419	CB298248.1	Probe Seq: 1 cccagtggcttccggaagttcctgg 25	EST Seq: 252 cccagtggcttccggaagttcctgg 276	3e-08	25/25 (100%)
200674_s_at	795	1141	CB295133.1	Probe Seq: 1 ttcctggtccacaacgtcaaggag 24	EST Seq: 276 ttcctggtccacaacgtcaaggag 299	1e-07	24/24 (100%)
200674_s_at	1064	363	CB298248.1	Probe Seq: 1 cttactgtgccgagatcgctcacaa 25	EST Seq: 322 cttactgtgccgagatcgctcacaa 346	3e-08	25/25 (100%)
200674_s_at	671	375	CB298248.1	Probe Seq: 1 ctcacaatgtttcctccaagaaccg 25	EST Seq: 340 ctcacaatgtttcctccaagaaccg 364	3e-08	25/25 (100%)
200674_s_at	329	475	CB295132.1	Probe Seq: 1 gccatcgtggaaagagctgcccaac 25	EST Seq: 377 gccatcgtggaaagagctnnccaac 401	0.0001	23/25 (92%)
200674_s_at	888	467	CB295133.1	Probe Seq: 1 ccaatgccaggctgcgcagtgaag 24	EST Seq: 421 ccaatgccaggctgcgcagtgaag 444	1e-07	24/24 (100%)
200674_s_at	409	727	CB295132.1	Probe Seq: 1 gtaggcagctcatgtgcacgttttc 25	EST Seq: 454 gtaggcagctcatgtgcatgttttc 478	7e-06	24/25 (96%)
200679_x_at	970	245	AU298311.1	Probe Seq: 1 aagccgagaggcaaaatgtcatcat 25	EST Seq: 177 aagccgagaggcaaaatgtcatcat 201	3e-08	25/25 (100%)
200679_x_at	903	1091	AU298311.1	Probe Seq: 1 tttgtgcaaacttgtcgggaggagc 25	EST Seq: 210 tttgtgcaaacttgtcgggaggagc 234	3e-08	25/25 (100%)
200679_x_at	724	317	AU298162.1	Probe Seq: 1 cacccagatgcttcagtcaacttct 25	EST Seq: 12 cacccatatgcttcagtcaacttct 36	7e-06	24/25 (96%)
200679_x_at	702	741	AU298033.1	Probe Seq: 1 gtcaacttctcagagttttctaaga 25	EST Seq: 211 gtcaacttctcagagttttntaaga 235	2e-06	24/25 (96%)
200679_x_at	399	641	AU298162.1	Probe Seq: 2 agaggtggaagaccatgtctgcta 25	EST Seq: 61 agaggnggaagaccatgtctgcta 84	7e-06	23/24 (95%)
200679_x_at	643	565	AU298162.1	Probe Seq: 2 aagttcaaggatcccaatgcaccc 25	EST Seq: 183 aagttcacggatcccaatgcaccc 206	3e-05	23/24 (95%)
200680_x_at	765	643	AU298311.1	Probe Seq: 2 agatgtggaataacactgctgca 24	EST Seq: 547 agatgtggaataacactgctgca 569	5e-07	23/23 (100%)
200680_x_at	320	531	CB298207.1	Probe Seq: 1 gcagatgacaagcagccttatgaaa 25	EST Seq: 497 gcagatgacaagcagtcttatgaaa 521	7e-06	24/25 (96%)
200680_x_at	575	33	CB298696.1	Probe Seq: 1 ataagttggttctagcgcagttttt 25	EST Seq: 69 ataagttggttctagcgcagttttt 93	3e-08	25/25 (100%)
200680_x_at	564	747	CB298696.1	Probe Seq: 1 gtctataaagcatttaacccccctg 25	EST Seq: 102 gtctataaagcatttaacccccctg 126	3e-08	25/25 (100%)
200680_x_at	58	273	CB298696.1	Probe Seq: 1 aatgtgtctttagatagccctgtcc 25	EST Seq: 231 aatgtgtctttagatagccctgtcc 255	3e-08	25/25 (100%)
200680_x_at	403	487	CB298696.1	Probe Seq: 1 gccctgtcctggtggtattttcaat 25	EST Seq: 247 gccctgtcctggtggtattttcaat 271	3e-08	25/25 (100%)
200680_x_at	871	291	CB298696.1	Probe Seq: 1 caatagccactaaccttgcctggta 25	EST Seq: 268 caatagccactaaccttgcctggta 292	3e-08	25/25 (100%)
200680_x_at	621	153	CB298696.1	Probe Seq: 1 accttgcctggtacagtatgggggt 25	EST Seq: 280 accttgcctggtacagtatgggggt 304	3e-08	25/25 (100%)
200680_x_at	601	209	CB298696.1	Probe Seq: 1 aaagcaggttcttgttggtgcacag 25	EST Seq: 326 aaagcaggttcttgttggtgcacag 350	3e-08	25/25 (100%)
200682_s_at	251	871	CB298291.1	Probe Seq: 1 ggcaagggcttattgttcctgacaa 25	EST Seq: 137 ggcaagggcttattgttcctgacaa 161	3e-08	25/25 (100%)
200682_s_at	875	1143	CB295854.1	Probe Seq: 1 ttcctgacaaccctccatatgataa 25	EST Seq: 108 ttcctgacaaccctccatatgataa 132	3e-08	25/25 (100%)
200682_s_at	1052	197	CB298291.1	Probe Seq: 1 aaatcaactttccagcagagtaccc 25	EST Seq: 194 aaatcaactttccagcagagtaccc 218	3e-08	25/25 (100%)
200682_s_at	535	1145	CB298291.1	Probe Seq: 1 ttccagcagagtacccattcaaacc 25	EST Seq: 203 ttccagcagagtacccattcaaacc 227	3e-08	25/25 (100%)
200682_s_at	346	11	CB298291.1	Probe Seq: 1 attcaaaccaccgaagatcacattt 25	EST Seq: 219 attcaaaccaccgaggatcacattt 243	7e-06	24/25 (96%)
200682_s_at	1092	205	CB298291.1	Probe Seq: 1 aaaggggcaggtctgtctgccagta 25	EST Seq: 276 aaaggggcaggtctgtctgccagta 300	3e-08	25/25 (100%)
200682_s_at	825	753	CB298291.1	Probe Seq: 1 gtctgccagtaattagtgccgaaaa 25	EST Seq: 290 gtctgccagtaattagtgctgaaaa 314	7e-06	24/25 (96%)
200682_s_at	602	277	CB298291.1	Probe Seq: 1 aatccagtccctcatagcactggtg 25	EST Seq: 345 aatccagtccctcatagcactggtg 369	3e-08	25/25 (100%)
200682_s_at	214	517	CB298291.1	Probe Seq: 1 gcttcgggctgacctagctgaagaa 25	EST Seq: 393 gcttcgggctgacctnnctgaagaa 417	0.0001	23/25 (92%)
200682_s_at	824	875	CB295853.1	Probe Seq: 1 ggcagttactaactttctacagttt 25	EST Seq: 573 ggcagnnactaactttctacagttt 597	0.0001	23/25 (92%)
200689_x_at	369	919	AU296799.1	Probe Seq: 1 tgtgagcaggcgctggctgctgagc 25	EST Seq: 144 tgtgagcaggcgctggctgctgagc 168	3e-08	25/25 (100%)
200689_x_at	1144	1025	AU296799.1	Probe Seq: 1 tcacctgcccaagagtacctttgtg 25	EST Seq: 191 tcacctgcccaagagtacctttgtg 215	3e-08	25/25 (100%)
200689_x_at	111	789	AU296799.1	Probe Seq: 1 gtggcactgccatatttctgggagc 25	EST Seq: 261 gtggcactgccatatttctgggagc 285	3e-08	25/25 (100%)
200689_x_at	918	679	AU296799.1	Probe Seq: 1 gataaggacggctggtccctgtggt 25	EST Seq: 291 gataaggacggttggtccctgtggt 315	7e-06	24/25 (96%)
200689_x_at	984	723	AU296799.1	Probe Seq: 1 gtatcgcttccctgaagaactcact 25	EST Seq: 323 gtatcgcttccctgaagaactcact 347	3e-08	25/25 (100%)
200689_x_at	269	579	AU296799.1	Probe Seq: 1 gaactcactcagaccttcatgagct 25	EST Seq: 339 gaactcactcagaccttcatgagct 363	3e-08	25/25 (100%)
200689_x_at	959	1139	AU296799.1	Probe Seq: 1 ttcgccagtgtcatcctttttggaa 25	EST Seq: 417 ttcgccagtgtcatcctttttggaa 441	3e-08	25/25 (100%)
200689_x_at	764	19	AU296799.1	Probe Seq: 1 atttctggagtctgggtcttccgag 25	EST Seq: 459 atttctggagtctgggtcttccgag 483	3e-08	25/25 (100%)
200689_x_at	519	477	AU296799.1	Probe Seq: 1 gcctttccgctgagtccagattggc 25	EST Seq: 495 gcctttccgctgagtccagattggc 519	3e-08	25/25 (100%)
200694_s_at	766	461	CB296147.1	Probe Seq: 1 ccagccactgtttacggagagccag 25	EST Seq: 148 ccagccactgtttacggagagccag 172	3e-08	25/25 (100%)
200694_s_at	267	753	CB296147.1	Probe Seq: 1 gtctgccccaagtaagagcgagtct 25	EST Seq: 217 gtctgccccaagtaagagcgagtct 241	3e-08	25/25 (100%)
200694_s_at	1054	393	CB296147.1	Probe Seq: 1 ctgctttgagctgtctctccaagca 25	EST Seq: 240 ctgctttgagctgtctctccaagca 264	3e-08	25/25 (100%)
200694_s_at	275	771	CB296147.1	Probe Seq: 1 gtgactgcacattggtttctgttct 25	EST Seq: 359 gtgactgcacattggtttctgttct 383	3e-08	25/25 (100%)
200694_s_at	200	1099	CB296147.1	Probe Seq: 1 tttctgttctctggctatttgcaaa 25	EST Seq: 374 tttctgttctctggctatttgcaaa 398	3e-08	25/25 (100%)
200694_s_at	1045	405	CB296147.1	Probe Seq: 1 ctggctatttgcaaaacctctccca 25	EST Seq: 384 ctggctatttgcaaaacctctccca 408	3e-08	25/25 (100%)
200701_at	597	129	CB298223.1	Probe Seq: 1 agcaaggccgtggtgcatggcatcc 25	EST Seq: 239 agcaaggccgtggtgcatggcatcc 263	3e-08	25/25 (100%)
200701_at	355	425	CB298223.1	Probe Seq: 1 cccattcctgagcctgatggttgta 25	EST Seq: 287 cccattcctgagcctgatggttgta 311	3e-08	25/25 (100%)
200701_at	837	653	CB298223.1	Probe Seq: 1 gagtggaattaactgccctatccaa 25	EST Seq: 313 gagtggaattaactgccccatccaa 337	7e-06	24/25 (96%)
200701_at	258	121	CB298223.1	Probe Seq: 1 agacaagacctatagctacctgaat 25	EST Seq: 340 agacaagacctatagctacctgaat 364	3e-08	25/25 (100%)
200701_at	899	815	CB298223.1	Probe Seq: 1 ggtggtggagtggcaacttcaggat 25	EST Seq: 403 ggtggtggagtggcaacttcaggat 427	3e-08	25/25 (100%)
200701_at	65	49	CB298223.1	Probe Seq: 1 atcccagtacagatcgtttctcatc 25	EST Seq: 458 atcccagtacagatcgtttctcatc 482	3e-08	25/25 (100%)
200701_at	740	1135	CB298223.1	Probe Seq: 1 ttctcatctctaagtgcctcattga 25	EST Seq: 475 ttctcatctctaagtgcctcattga 499	3e-08	25/25 (100%)
200701_at	551	447	CB298223.1	Probe Seq: 1 cctcattgagttcggtgcatctg 23	EST Seq: 491 cctcattgagttcggtgcatctg 513	5e-07	23/23 (100%)
200702_s_at	494	657	AU297043.1	Probe Seq: 1 gaggtacagcggcggtttctgaggt 25	EST Seq: 16 gaggtacagcggcggttnccgaggt 40	0.0005	23/25 (92%)
200702_s_at	668	753	AU297600.1	Probe Seq: 1 gtctccacacgcaaccatgaagttg 25	EST Seq: 75 gtctccacacgcagccatgaagttg 99	7e-06	24/25 (96%)
200702_s_at	156	667	AU297600.1	Probe Seq: 1 gatggatgacttggtgtgctttgag 25	EST Seq: 220 gatggatgacttggtgtgctttgag 244	3e-08	25/25 (100%)
200702_s_at	1153	945	AU297600.1	Probe Seq: 1 tgacagattaccagttggtctcc 23	EST Seq: 249 tgacagattaccagttggtctcc 271	5e-07	23/23 (100%)
200702_s_at	832	659	AU297600.1	Probe Seq: 1 gaggagggaaagtctagctcaccaa 25	EST Seq: 354 gaggagggagagtctagctcaccaa 378	7e-06	24/25 (96%)
200702_s_at	653	841	AU297043.1	Probe Seq: 1 ggaggcccagggagatgacatggtt 25	EST Seq: 463 ggaggcccagggagatgacatggtt 487	3e-08	25/25 (100%)
200702_s_at	748	829	AU297043.1	Probe Seq: 1 ggtttgtgatgatccggaggctggg 25	EST Seq: 484 ggtttatgatgatccggaggctggg 508	7e-06	24/25 (96%)
200702_s_at	565	1019	AU297043.1	Probe Seq: 1 tcagaaaacctggtccaaactgctc 25	EST Seq: 518 tcagaaaacctggtccaaactgctc 542	3e-08	25/25 (100%)
200703_at	746	755	AU297465.1	Probe Seq: 1 gtgcgaccgaaaggccgtgatcaaa 25	EST Seq: 113 gtgcgaccgaaaggccatgatcaaa 137	7e-06	24/25 (96%)
200703_at	882	95	AU297760.1	Probe Seq: 1 agtgcgctactcaggcgctggagaa 25	EST Seq: 178 agtgcgctactcacgcgctggagaa 202	7e-06	24/25 (96%)
200703_at	147	317	AU297232.1	Probe Seq: 1 cacccagtgatccatccagaaaca 24	EST Seq: 400 cacccagtgatccatccaaaaaca 423	3e-05	23/24 (95%)
200703_at	876	473	AU297465.1	Probe Seq: 1 gccttgctaagggaacatctcgatg 25	EST Seq: 468 gccttgctaagggaacatctcgatg 492	3e-08	25/25 (100%)
200703_at	618	1135	AU297465.1	Probe Seq: 1 ttctctgtactagtttgtcgtggtt 25	EST Seq: 524 ttctctgtactagtttgtcgtggtt 548	3e-08	25/25 (100%)
200705_s_at	522	1159	CB294675.1	Probe Seq: 1 ttgtgtcatgccctacgttggtata 25	EST Seq: 93 ttgtgtcatgccctacgttggtata 117	3e-08	25/25 (100%)
200705_s_at	485	829	CB294675.1	Probe Seq: 1 ggtataatcacatcaagtcttacga 25	EST Seq: 112 ggtataatcatatcaagtcttacga 136	7e-06	24/25 (96%)
200705_s_at	96	205	CB294675.1	Probe Seq: 1 aaaggaaaaggccagcctgccagga 25	EST Seq: 137 aaaggaaaaggccagcctgccagga 161	3e-08	25/25 (100%)
200705_s_at	71	541	CB294675.1	Probe Seq: 1 gcaaatatggtcctgccgatgtgga 25	EST Seq: 178 gcaagtatggtcctgccgatgtgga 202	7e-06	24/25 (96%)
200705_s_at	972	607	CB294675.1	Probe Seq: 1 gacattgacctctttggatctgatg 25	EST Seq: 246 gacattgacctctttggatctgatg 270	3e-08	25/25 (100%)
200705_s_at	950	865	CB294675.1	Probe Seq: 1 ggaagaacgtcttgcacaatatgaa 25	EST Seq: 305 ggaagaacgtcttgcacaatatgaa 329	3e-08	25/25 (100%)
200705_s_at	597	539	CB294675.1	Probe Seq: 1 gcacttgttgccaagtcttccatct 25	EST Seq: 351 gcacttgttgccaagtcttccatct 375	3e-08	25/25 (100%)
200705_s_at	514	845	CB294675.1	Probe Seq: 1 ggagtgcgtcagaagcattcaagca 25	EST Seq: 425 ggagtgcgtcagaagcattcaagca 449	3e-08	25/25 (100%)
200705_s_at	100	133	CB294675.1	Probe Seq: 1 agcagacggcttagtctggggctca 25	EST Seq: 446 agcagacggcttagtctggggctca 470	3e-08	25/25 (100%)
200705_s_at	1106	753	CB294675.1	Probe Seq: 1 gtctggggctcatctaaactagttc 25	EST Seq: 459 gtctggggctcatctaaactagttc 483	3e-08	25/25 (100%)
200705_s_at	305	767	CB294675.1	Probe Seq: 1 gtgcagtccatggatgtggctgctt 25	EST Seq: 588 gtgcagtcnatggatgtggctgctt 612	2e-06	24/25 (96%)
200709_at	294	729	CB297862.1	Probe Seq: 1 gtagatcatgttcactgcaatgctg 25	EST Seq: 245 gtagatcatgttcactgcaatgctg 269	3e-08	25/25 (100%)
200709_at	218	169	CB297862.1	Probe Seq: 1 actgcaatgctggacactacaggta 25	EST Seq: 258 actgcaatgctggacactacaggta 282	3e-08	25/25 (100%)
200709_at	383	601	CB297862.1	Probe Seq: 1 gacactacaggtatctgtccctggg 25	EST Seq: 270 gacactacaggtatctgtccctggg 294	3e-08	25/25 (100%)
200709_at	563	155	CB297862.1	Probe Seq: 1 acctctgaagccttctttgtggcct 25	EST Seq: 304 acctctgaagccttctttgtggcct 328	3e-08	25/25 (100%)
200716_x_at	585	1057	AU297309.1	Probe Seq: 1 tactgctgggccggaaggtggtggt 25	EST Seq: 102 tactgctgggccggaaggtggtggt 126	3e-08	25/25 (100%)
200716_x_at	158	813	AU297814.1	Probe Seq: 1 ggtggtcgtacgctgtgaaggcatc 25	EST Seq: 110 ggtggtcgtacgctgtgaaggcatc 134	3e-08	25/25 (100%)
200716_x_at	1027	295	AU297814.1	Probe Seq: 1 caagttgaagtacctggctttcctc 25	EST Seq: 161 caagttgaagtacctggctttcctc 185	3e-08	25/25 (100%)
200716_x_at	287	987	AU297814.1	Probe Seq: 1 tccgcaagcggatgaacaccaaccc 25	EST Seq: 184 tccgcaagcggatgaacaccaaccc 208	3e-08	25/25 (100%)
200716_x_at	235	1013	AU297814.1	Probe Seq: 1 tcttctggcggaccgtgcgaggtat 25	EST Seq: 247 tcttctggcggaccgtgcgaggtat 271	3e-08	25/25 (100%)
200716_x_at	875	991	AU297814.1	Probe Seq: 1 tcccaccgccctatgacaagaaaaa 25	EST Seq: 334 tcccaccgccctacgacaagaaaaa 358	7e-06	24/25 (96%)
200716_x_at	910	1031	AU297814.1	Probe Seq: 1 tcaaggtcgtgcgtctgaagcctac 25	EST Seq: 382 tcaaggtcgtgcgtctgaagcctac 406	3e-08	25/25 (100%)
200716_x_at	1098	481	AU297814.1	Probe Seq: 1 gcctggctcacgaggttggctggaa 25	EST Seq: 430 gcctggctcacgaggttggctggaa 454	3e-08	25/25 (100%)
200716_x_at	568	259	AU297763.1	Probe Seq: 1 aagtaccaggcagtgacagccaccc 25	EST Seq: 454 aagtaccaggcagtgacagccaccc 478	3e-08	25/25 (100%)
200716_x_at	897	309	AU297763.1	Probe Seq: 1 cacagaggtcctcaagacccacgga 25	EST Seq: 588 cacagaggtcctcaagacccacgga 612	3e-08	25/25 (100%)
200717_x_at	367	495	CB298281.1	Probe Seq: 1 gctggcaacttctatgtacctgcag 25	EST Seq: 230 gctggcaacttctatgtacctgcag 254	3e-08	25/25 (100%)
200717_x_at	877	731	CB298281.1	Probe Seq: 1 gtacctgcagaacccaaattggcgt 25	EST Seq: 245 gtacctgcagaacccaaattggcgt 269	3e-08	25/25 (100%)
200717_x_at	420	415	CB298281.1	Probe Seq: 1 cgaaaggtgttgcagcttcttcgcc 25	EST Seq: 314 cgaaaggtgttgcagcttcttcgcc 338	3e-08	25/25 (100%)
200717_x_at	1107	1139	CB298281.1	Probe Seq: 1 ttcgccttcgtcaaatcttcaatgg 25	EST Seq: 333 ttcgccttcgtcaaatcttcaatgg 357	3e-08	25/25 (100%)
200717_x_at	28	687	CB295657.1	Probe Seq: 1 gggtaccccaatctgaagtcagtaa 25	EST Seq: 44 gggtaccccaatctgaagtcagtaa 68	3e-08	25/25 (100%)
200717_x_at	871	603	CB295657.1	Probe Seq: 1 gacagataacgctttgattgctcga 25	EST Seq: 124 gacagataacgctttgattgctcga 148	3e-08	25/25 (100%)
200717_x_at	884	693	CB295657.1	Probe Seq: 1 gattgctcgatctcttggtaaatac 25	EST Seq: 139 gattgctcgatctcttggtaaatac 163	3e-08	25/25 (100%)
200717_x_at	413	29	CB295657.1	Probe Seq: 1 atacggcatcatctgcatggaggat 25	EST Seq: 160 atacggcatcatctgcatggaggat 184	3e-08	25/25 (100%)
200717_x_at	101	871	CB295657.1	Probe Seq: 1 ggcaaataacttcctgtggcccttc 25	EST Seq: 226 ggcaaataacttcctgtggcccttc 250	3e-08	25/25 (100%)
200717_x_at	319	451	CB295657.1	Probe Seq: 1 ccttcaaattgtcttctccacgagg 25	EST Seq: 246 ccttcaaattgtcttctccacgagg 270	3e-08	25/25 (100%)
200717_x_at	855	803	CB295657.1	Probe Seq: 1 gggaggaccagatcaacaggcttat 25	EST Seq: 324 gggaggaccagatcaacaggcttat 348	3e-08	25/25 (100%)
200725_x_at	451	987	CB294991.1	Probe Seq: 1 tccgctttgtggccacatggtgtca 25	EST Seq: 173 tccgctttgtggccacatggtgtca 197	3e-08	25/25 (100%)
200725_x_at	735	25	CB294991.1	Probe Seq: 1 atatgagcagctgtcctctgaagcc 25	EST Seq: 203 atatgagcagctgtcctctgaagcc 227	3e-08	25/25 (100%)
200725_x_at	575	663	CB294991.1	Probe Seq: 1 gaggctgcccgaatttgtgccaata 25	EST Seq: 231 gaggctgcccgaatttgtgcgaata 255	7e-06	24/25 (96%)
200725_x_at	400	899	CB294989.1	Probe Seq: 1 tggaaagccccagggcactgtgg 23	EST Seq: 461 tggaaagccccagggcactgtgg 483	5e-07	23/23 (100%)
200725_x_at	836	893	CB294059.1	Probe Seq: 1 tggccaagttatcatgtccatccgc 25	EST Seq: 404 tggccaagttatcatgtcnatccgc 428	2e-06	24/25 (96%)
200725_x_at	913	967	CB294971.1	Probe Seq: 1 tgcgcagggccaagttcaagtttcc 25	EST Seq: 124 tgcgcagggccaagttcaagtttcc 148	3e-08	25/25 (100%)
200725_x_at	1066	895	CB294971.1	Probe Seq: 1 tggctgaaaagcggctcatcccaga 25	EST Seq: 223 tggctgaaaagcggctcatcccaga 247	3e-08	25/25 (100%)
200725_x_at	376	791	CB294971.1	Probe Seq: 1 gtggccctctggacaagtggcgggc 25	EST Seq: 277 gtggccctctggacaagtggcgggc 301	3e-08	25/25 (100%)
200725_x_at	214	793	CB294971.1	Probe Seq: 1 gggccctgcactcatgagggcttcc 25	EST Seq: 298 gggccctgcactcatgagggcttcc 322	3e-08	25/25 (100%)
200725_x_at	804	59	CB294971.1	Probe Seq: 1 atgagggcttccaatgtgctgcccc 25	EST Seq: 311 atgagggcttccaatgtgctgcccc 335	3e-08	25/25 (100%)
200730_s_at	832	1141	CB296980.1	Probe Seq: 1 ttcccatgccagaatcttatcaata 25	EST Seq: 22 ttcccatgccagaatcttatcaata 46	3e-08	25/25 (100%)
200730_s_at	840	467	CB296980.1	Probe Seq: 1 gccaaaatacccagcacaatacttg 25	EST Seq: 72 gccaaaatacccagcacaatacttg 96	3e-08	25/25 (100%)
200730_s_at	948	581	CB296980.1	Probe Seq: 1 gaacactagaccttatgtggtttat 25	EST Seq: 139 gaacactagaccttatgtggtttat 163	3e-08	25/25 (100%)
200730_s_at	543	509	CB296980.1	Probe Seq: 1 gctcactttatgtttacatctccca 25	EST Seq: 215 gctcactttatgtttacatctccca 239	3e-08	25/25 (100%)
200730_s_at	46	45	CB296980.1	Probe Seq: 1 atctcccacattcataccaatatac 25	EST Seq: 232 atctcccacattcataccaatatac 256	3e-08	25/25 (100%)
200735_x_at	713	267	CB296026.1	Probe Seq: 1 aaggcacggaaggctatgtccaaac 25	EST Seq: 250 aaggcacggaaggctatgtccaaac 274	3e-08	25/25 (100%)
200735_x_at	910	61	CB296026.1	Probe Seq: 1 atgtccaaactgggtcttcggcagg 25	EST Seq: 265 atgtccaaactgggtcttcggcagg 289	3e-08	25/25 (100%)
200735_x_at	579	749	CB296026.1	Probe Seq: 1 gtcttcggcaggttacaggagttac 25	EST Seq: 278 gtcttcggcaggttacaggagttac 302	3e-08	25/25 (100%)
200735_x_at	539	845	CB296026.1	Probe Seq: 1 ggagttactagagtcactatccgga 25	EST Seq: 295 ggagttactagagtcactatccgga 319	3e-08	25/25 (100%)
200735_x_at	1139	149	CB296026.1	Probe Seq: 1 accagatgtctacaagagccctgct 25	EST Seq: 351 accagatgtctacaagagccctgct 375	3e-08	25/25 (100%)
200735_x_at	387	627	CB296026.1	Probe Seq: 1 gagccctgcttcagatacttacata 25	EST Seq: 366 gagccctgcttcagatacttacata 390	3e-08	25/25 (100%)
200735_x_at	174	417	CB296026.1	Probe Seq: 1 cgaagatttatcccagcaagcacaa 25	EST Seq: 411 cgaagatttatcccagcaagcacaa 435	3e-08	25/25 (100%)
200735_x_at	994	543	CB296026.1	Probe Seq: 1 gcaagcacaactagcagctgctgag 25	EST Seq: 426 gcaagcacaactagcagctgctgag 450	3e-08	25/25 (100%)
200735_x_at	402	529	CB296025.1	Probe Seq: 1 gcagtccgagccctgaagaacaaca 25	EST Seq: 620 gcagtccgagccctgaagnacaaca 644	2e-06	24/25 (96%)
200736_s_at	845	691	AU297626.1	Probe Seq: 1 gattctgaattccctcaagtacgt 24	EST Seq: 320 gattctgaattccntcaagtacgt 343	7e-06	23/24 (95%)
200736_s_at	590	489	AU297204.1	Probe Seq: 1 gcccaacttcatgctcttcgagaag 25	EST Seq: 359 gcccaacttcatgctcttcgagaag 383	3e-08	25/25 (100%)
200736_s_at	765	563	AU296747.1	Probe Seq: 1 gaagtgcgaggtgaacggtgcgggg 25	EST Seq: 380 gaagtgcnaggtgaacggtgcgggg 404	2e-06	24/25 (96%)
200736_s_at	640	1003	AU296852.1	Probe Seq: 1 tctccggtgtgtcgcaacgatgttg 25	EST Seq: 496 tctccggtgtgtcgcaacgatgttg 520	3e-08	25/25 (100%)
200737_at	561	793	AU297731.1	Probe Seq: 1 gggctgcatcaccatcataggtggt 25	EST Seq: 565 gggctgcatcaccatcataggtggt 589	3e-08	25/25 (100%)
200737_at	146	503	AU297731.1	Probe Seq: 1 gctgcatcaccatcataggtggtgg 25	EST Seq: 567 gctgcatcaccatcataggtggtgg 591	3e-08	25/25 (100%)
200737_at	1062	39	AU297731.1	Probe Seq: 1 atcataggtggtggagacactgcca 25	EST Seq: 578 atcataggtggtggagacactgcca 602	3e-08	25/25 (100%)
200739_s_at	616	953	AU297969.1	Probe Seq: 1 tgaaggtggccgggcaggacggctc 25	EST Seq: 180 tgaaggtggccgggcaggacggctc 204	3e-08	25/25 (100%)
200739_s_at	397	141	AU297969.1	Probe Seq: 1 agctgatgaaggcctactgcgagag 25	EST Seq: 246 agctgatgaaggcctactgcgagag 270	3e-08	25/25 (100%)
200739_s_at	693	661	AU297969.1	Probe Seq: 1 gaggcagggcttgtcaatgaggcag 25	EST Seq: 268 gaggcagggcttgtcaatgaggcag 292	3e-08	25/25 (100%)
200739_s_at	535	57	AU297969.1	Probe Seq: 1 atgaaactgacactccagcacagct 25	EST Seq: 324 atgaaactgacactccagcacagct 348	3e-08	25/25 (100%)
200739_s_at	893	79	AU297969.1	Probe Seq: 1 aggacgaggacaccatcgacgtgtt 25	EST Seq: 357 aggacgaggacaccatcgacgtgtt 381	3e-08	25/25 (100%)
200739_s_at	1053	145	AU297969.1	Probe Seq: 1 agcctggcagggcacagtttctaga 25	EST Seq: 413 agcctggcagggcacagtttctaga 437	3e-08	25/25 (100%)
200739_s_at	684	975	AU297969.1	Probe Seq: 1 tccatcctcgcattgctgttgaatg 25	EST Seq: 461 tccatccttgcattgctgttgaatg 485	7e-06	24/25 (96%)
200739_s_at	763	607	AU297775.1	Probe Seq: 1 gacattcaccacgatgattttcctc 25	EST Seq: 522 gacattcaccacgatgattttcctc 546	3e-08	25/25 (100%)
200741_s_at	1077	445	CB294349.1	Probe Seq: 1 cctacgcacacgagaacatgcctct 25	EST Seq: 13 cctacgcacccgagaacatgcctct 37	7e-06	24/25 (96%)
200741_s_at	101	541	CB294349.1	Probe Seq: 1 gcacacgagaacatgcctctcgcaa 25	EST Seq: 18 gcacccgagaacatgcctctcgcaa 42	7e-06	24/25 (96%)
200741_s_at	663	231	CB294349.1	Probe Seq: 1 aacatgcctctcgcaaaggatctcc 25	EST Seq: 27 aacatgcctctcgcaaaggatctcc 51	3e-08	25/25 (100%)
200741_s_at	1143	1003	CB294349.1	Probe Seq: 1 tctcgcaaaggatctccttcatccc 25	EST Seq: 35 tctcgcaaaggatctccttcatccc 59	3e-08	25/25 (100%)
200741_s_at	902	979	CB294349.1	Probe Seq: 1 tccttcatccctctccagaagagga 25	EST Seq: 49 tccttcatccctctccagaagagga 73	3e-08	25/25 (100%)
200741_s_at	572	291	CB294350.1	Probe Seq: 1 aattcctacttcatggatgtgaaat 25	EST Seq: 46 aattcctacttcatggatgtgaaat 70	3e-08	25/25 (100%)
200741_s_at	993	593	CB294350.1	Probe Seq: 1 gaaatgcccaggatgctataaaatc 25	EST Seq: 66 gaaatgcccaggatgctataaaatc 90	3e-08	25/25 (100%)
200741_s_at	922	51	CB294350.1	Probe Seq: 1 atgctataaaatcaccacggtcttt 25	EST Seq: 78 atgctataaaatcaccacggtcttt 102	3e-08	25/25 (100%)
200741_s_at	829	823	CB294349.1	Probe Seq: 1 ggtctttagccatgcacaaacggta 25	EST Seq: 164 ggtctttagccatgcacaaacggta 188	3e-08	25/25 (100%)
200741_s_at	979	1119	CB294349.1	Probe Seq: 1 ttagccatgcacaaacggtagtttt 25	EST Seq: 169 ttagccatgcacaaacggtagtttt 193	3e-08	25/25 (100%)
200748_s_at	693	671	CB295439.1	Probe Seq: 1 gatgaagctgcagaaccaacgagg 24	EST Seq: 375 gatgaagctgcagaaccaacgagg 398	1e-07	24/24 (100%)
200748_s_at	1156	571	CB295462.1	Probe Seq: 1 gaaccaacgaggtggccgaatcttc 25	EST Seq: 387 gaaccaacgaggtggccgaatcttc 411	3e-08	25/25 (100%)
200748_s_at	911	147	CB295462.1	Probe Seq: 1 accaacgaggtggccgaatcttcct 25	EST Seq: 389 accaacgaggtggccgaatcttcct 413	3e-08	25/25 (100%)
200748_s_at	463	895	CB295462.1	Probe Seq: 1 tggccgaatcttccttcaggatatc 25	EST Seq: 399 tggccgaatcttccttcaggatatc 423	3e-08	25/25 (100%)
200748_s_at	820	615	CB295462.1	Probe Seq: 1 gactgtgatgactgggagagcgggc 25	EST Seq: 433 gactgtgatgactgggagagcgggc 457	3e-08	25/25 (100%)
200748_s_at	868	917	CB295462.1	Probe Seq: 1 tgtgatgactgggagagcgggctga 25	EST Seq: 436 tgtgatgactgggagagcgggctga 460	3e-08	25/25 (100%)
200748_s_at	769	943	CB295462.1	Probe Seq: 1 tgactgggagagcgggctgaatgc 24	EST Seq: 441 tgactgggagagcgggctgaatgc 464	1e-07	24/24 (100%)
200748_s_at	62	463	CB295440.1	Probe Seq: 1 ccacgtgaccaacttgcgcaagatg 25	EST Seq: 393 ccacgtgaccaacttgcgcaagatg 417	3e-08	25/25 (100%)
200748_s_at	1021	177	CB295440.1	Probe Seq: 1 acttgcgcaagatgggagcgcccga 25	EST Seq: 404 acttgcgcaagatgggagcgcccga 428	3e-08	25/25 (100%)
200748_s_at	907	1145	CB295440.1	Probe Seq: 1 ttgcgcaagatgggagcgcccgaat 25	EST Seq: 406 ttgcgcaagatgggagcgcccgaat 430	3e-08	25/25 (100%)
200751_s_at	987	227	AU298265.1	Probe Seq: 1 aacactcttgtggtcaagaaatctg 25	EST Seq: 265 aacactcttgtggtcaagaaatctg 289	3e-08	25/25 (100%)
200751_s_at	927	595	AU296936.1	Probe Seq: 1 gaaatctgatgtggaggcaatcttt 25	EST Seq: 250 gaaatctgatgtggaggcaatnttt 274	2e-06	24/25 (96%)
200751_s_at	473	65	AU298265.1	Probe Seq: 1 atgtggaggcaatcttttcgaagta 25	EST Seq: 290 atgtggaggcaatcttttcgaagta 314	3e-08	25/25 (100%)
200751_s_at	824	661	AU298265.1	Probe Seq: 1 gaggcaatcttttcgaagtatggca 25	EST Seq: 295 gaggcaatcttttcgaagtatggca 319	3e-08	25/25 (100%)
200751_s_at	402	965	AU298030.1	Probe Seq: 1 tgctggccaggttttagatattaac 25	EST Seq: 388 tgctggccaggttttagatattaac 412	3e-08	25/25 (100%)
200751_s_at	889	1073	CB297287.1	Probe Seq: 1 taggatgtacagttacccagcacgt 25	EST Seq: 561 taggatgtacagnnacccagcacgt 585	0.0001	23/25 (92%)
200751_s_at	791	487	AU297822.1	Probe Seq: 1 gccctcgaaacgtcagcgtgtatca 25	EST Seq: 468 gccctcgaaacgtcagcgtgtatca 492	3e-08	25/25 (100%)
200751_s_at	12	589	AU297822.1	Probe Seq: 1 gaaacgtcagcgtgtatcaggaaac 25	EST Seq: 474 gaaacgtcagcgtgtatcaggaaac 498	3e-08	25/25 (100%)
200751_s_at	496	493	AU297822.1	Probe Seq: 1 gcgtgtatcaggaaacacttcacga 25	EST Seq: 483 gcgtgtatcaggaaacacttcacga 507	3e-08	25/25 (100%)
200760_s_at	469	371	CB295892.1	Probe Seq: 1 ctaccccacgacgttcgttatggtg 25	EST Seq: 310 ctaccccacgacgttcgttatggtg 334	3e-08	25/25 (100%)
200760_s_at	198	69	CB295892.1	Probe Seq: 1 atggtggtcatgttggcgagctatt 25	EST Seq: 329 atggtggtcatgttggcgagctatt 353	3e-08	25/25 (100%)
200760_s_at	278	715	CB295891.1	Probe Seq: 1 gtttatccatgcatcgttgagactt 25	EST Seq: 421 gtttatccatgcatcgttgagactt 445	3e-08	25/25 (100%)
200760_s_at	294	523	CB295891.1	Probe Seq: 1 gcatcgttgagacttcggaacctca 25	EST Seq: 431 gcatcgttgagacttcggaacctca 455	3e-08	25/25 (100%)
200760_s_at	203	661	CB295891.1	Probe Seq: 1 gaggacaccgatgggcattgtcctg 25	EST Seq: 496 gaggacaccgatgggcattgtcctg 520	3e-08	25/25 (100%)
200760_s_at	263	597	CB295891.1	Probe Seq: 1 gaaattgagttgcagcttgcccttg 25	EST Seq: 620 gaaattgagttgcagcttgcccttg 644	3e-08	25/25 (100%)
200772_x_at	347	951	AU298234.1	Probe Seq: 1 tgaactctcgctttctttttaatcc 25	EST Seq: 125 tgaactctcgctttcttttnaatcc 149	2e-06	24/25 (96%)
200772_x_at	498	319	CB294625.1	Probe Seq: 1 caccatgtcagacgcagccgtagac 25	EST Seq: 169 caccatgtcagacgcagtcgtagac 193	7e-06	24/25 (96%)
200772_x_at	57	65	CB294625.1	Probe Seq: 1 atgtcagacgcagccgtagacacca 25	EST Seq: 173 atgtcagacgcagtcgtagacacca 197	7e-06	24/25 (96%)
200772_x_at	766	35	CB294596.1	Probe Seq: 1 atcaccaccaaggacttaaaggaga 25	EST Seq: 90 atcaccaccaannacttaaaggaga 114	0.0001	23/25 (92%)
200778_s_at	639	1161	CB296525.1	Probe Seq: 1 ttggtgcaaggccatctgcttacca 25	EST Seq: 79 ttggtgcaaggccatctgcttacca 103	3e-08	25/25 (100%)
200778_s_at	586	363	CB296525.1	Probe Seq: 1 cttaccacatcacaccacttggaga 25	EST Seq: 97 cttaccacatcacaccacttggaga 121	3e-08	25/25 (100%)
200778_s_at	638	995	CB296525.1	Probe Seq: 1 tcgtctgcgattttatctgttaacc 25	EST Seq: 197 tcgtctgcgattttatctgttaacc 221	3e-08	25/25 (100%)
200780_x_at	722	365	CB298880.1	Probe Seq: 1 cttttcccttcagcttgcttagatg 25	EST Seq: 50 cttttcccttcagcttgcttagatg 74	3e-08	25/25 (100%)
200780_x_at	242	703	CB298880.1	Probe Seq: 1 gttccctctcactttcagtaaaaat 25	EST Seq: 131 gttccctctcactttcagtaaaaat 155	3e-08	25/25 (100%)
200782_at	983	319	CB297228.1	Probe Seq: 1 cacctctctttattccatgattaag 25	EST Seq: 147 cacctctctttattccatgattaag 171	3e-08	25/25 (100%)
200782_at	978	795	CB297228.1	Probe Seq: 1 gggagatacatctggggactataag 25	EST Seq: 171 gggagatacatctggggactataag 195	3e-08	25/25 (100%)
200782_at	252	1083	CB297228.1	Probe Seq: 1 tataagaaagctcttctgctgctct 25	EST Seq: 190 tataagaaagctcttctgctgctct 214	3e-08	25/25 (100%)
200787_s_at	859	589	CB296199.1	Probe Seq: 2 aaacccttctttactagatatcct 25	EST Seq: 89 aaacccttctttactagatatcct 112	1e-07	24/24 (100%)
200787_s_at	8	319	CB296200.1	Probe Seq: 1 caccctgaccgtgctaactgtgtgt 25	EST Seq: 127 caccctgaccgtgctaactgtgtgt 151	3e-08	25/25 (100%)
200789_at	913	61	CB294142.1	Probe Seq: 1 atgtaggaacactggagcgcctgcc 25	EST Seq: 244 atgtaggaacactgcagcgcctgcc 268	7e-06	24/25 (96%)
200789_at	1095	83	CB294142.1	Probe Seq: 2 ggtcatcgggaaccagagcctggt 25	EST Seq: 272 ggtcatcgggaaccagagcctggt 295	1e-07	24/24 (100%)
200789_at	770	459	CB294142.1	Probe Seq: 1 ccagagcctggtcaacgagctggcc 25	EST Seq: 284 ccagagcctggtcaacgagctggcc 308	3e-08	25/25 (100%)
200789_at	482	451	CB294142.1	Probe Seq: 1 ccttcaccgcccacaagatgatggc 25	EST Seq: 307 ccttcaccgcccgcaagatgatggc 331	7e-06	24/25 (96%)
200789_at	548	501	CB294142.1	Probe Seq: 1 gctgacgaggccctggacagtgggc 25	EST Seq: 330 gctgacgaggccctgggcagtgggc 354	7e-06	24/25 (96%)
200795_at	539	211	CB294183.1	Probe Seq: 1 aaagaactcaactttccagcatcct 25	EST Seq: 60 aaagaactcaactttccagcatcct 84	3e-08	25/25 (100%)
200795_at	1008	387	CB294183.1	Probe Seq: 1 ctcctctgttctaaccacttcagaa 25	EST Seq: 83 ctcctctgttctaaccacttcagaa 107	3e-08	25/25 (100%)
200795_at	746	25	CB294183.1	Probe Seq: 2 tatgcagctgtgatacttgtaga 24	EST Seq: 111 tatgcagctgtgatacttgtaga 133	5e-07	23/23 (100%)
200795_at	670	517	CB294183.1	Probe Seq: 1 gcttgacaacaacctatgcaccagg 25	EST Seq: 184 gcttgacaataacctatgcaccagg 208	7e-06	24/25 (96%)
200795_at	603	741	CB294184.1	Probe Seq: 1 gtaatttcactctctgcattgactt 25	EST Seq: 77 gtaatttcactctctgcattgactt 101	3e-08	25/25 (100%)
200795_at	851	705	CB294184.1	Probe Seq: 1 gttcataatatcatgtgcacttcaa 25	EST Seq: 154 gttcataatatcatgtgcacttcaa 178	3e-08	25/25 (100%)
200795_at	73	869	CB294184.1	Probe Seq: 1 ggaatgctactcttttgtggtttac 25	EST Seq: 185 ggaatgctactcttttgtnntttac 209	0.0001	23/25 (92%)
200803_s_at	1110	357	AU296827.1	Probe Seq: 1 cttgctggatttgcattccttacag 25	EST Seq: 231 cttgctggatntgcattccttacag 255	2e-06	24/25 (96%)
200803_s_at	881	427	AU296827.1	Probe Seq: 1 ccctgccctggagttttgtattgc 24	EST Seq: 269 ccctgccctggagttttgcattgc 292	3e-05	23/24 (95%)
200803_s_at	216	993	AU296827.1	Probe Seq: 1 tcccactgctttcatgggcacagca 25	EST Seq: 311 tcccactgctctcatgggcacagca 335	7e-06	24/25 (96%)
200803_s_at	941	129	AU298417.1	Probe Seq: 1 agcaatgatctttacctgcttcacc 25	EST Seq: 311 agcaatgatctttacctgcttcacc 335	3e-08	25/25 (100%)
200803_s_at	506	801	AU298417.1	Probe Seq: 1 gggactggtggtcatgtgtggcttc 25	EST Seq: 476 gggactggtggtcatgtgtggcttc 500	3e-08	25/25 (100%)
200803_s_at	480	1081	AU298417.1	Probe Seq: 1 tatctggcactgcattgatctcttc 25	EST Seq: 557 tatctggcactgcattgatctcttc 581	3e-08	25/25 (100%)
200803_s_at	308	585	AU296771.1	Probe Seq: 1 gaaaactcatgatgatcctggccat 25	EST Seq: 377 gaaaactcatgatgatcctggccat 401	3e-08	25/25 (100%)
200803_s_at	922	203	AU296771.1	Probe Seq: 1 aaatgaagtgaccatccagcctttc 25	EST Seq: 430 aaatgaagtgaccatccagcctttc 454	3e-08	25/25 (100%)
200803_s_at	926	19	AU296771.1	Probe Seq: 1 atttcctttttgcacacattacagg 25	EST Seq: 485 atttcctttttgcacacattacagg 509	3e-08	25/25 (100%)
200804_at	825	601	CB296168.1	Probe Seq: 1 gacagctacccccagaagggtcaat 25	EST Seq: 57 gacagctgcccccagaagggtcaat 81	7e-06	24/25 (96%)
200804_at	295	697	CB296168.1	Probe Seq: 1 gttgggagtggttgtggctctgagc 25	EST Seq: 82 gttgggagtggttgtggctctgagc 106	3e-08	25/25 (100%)
200804_at	518	963	CB296168.1	Probe Seq: 1 tgctctacagagcttcagtgtgaga 25	EST Seq: 107 tgctctacagagcttcagtgtgaga 131	3e-08	25/25 (100%)
200804_at	381	1127	CB296168.1	Probe Seq: 1 ttcacaaccagtgcacagtttgaca 25	EST Seq: 187 ttcacaaccagtgcacagtttgaca 211	3e-08	25/25 (100%)
200804_at	94	95	CB296168.1	Probe Seq: 1 agtgcaccatgtcactgtgctatcc 25	EST Seq: 230 agtgcaccatgtcactgtgctatcc 254	3e-08	25/25 (100%)
200804_at	1136	965	CB296168.1	Probe Seq: 1 tgctgtcctctgatttagctgctgc 25	EST Seq: 332 tgctgtcctctgatttagctgctgc 356	3e-08	25/25 (100%)
200804_at	13	323	CB296168.1	Probe Seq: 1 cagcctctggcttgagaacttacta 25	EST Seq: 360 cagcctctggcttgagaacttacta 384	3e-08	25/25 (100%)
200804_at	573	775	CB296168.1	Probe Seq: 1 gtgattctctgctaggcctaagatt 25	EST Seq: 432 gtgattctctgctaggcctaagatt 456	3e-08	25/25 (100%)
200804_at	892	231	CB296168.1	Probe Seq: 1 aacatctcttgaagccaaactccac 25	EST Seq: 464 aacatctcttgaagccaaactccac 488	3e-08	25/25 (100%)
200806_s_at	935	1153	CB297565.1	Probe Seq: 1 ttgatcgaggctatatttctccata 25	EST Seq: 166 ttgatcgaggctatatttctccata 190	3e-08	25/25 (100%)
200806_s_at	113	83	CB297565.1	Probe Seq: 1 aggatgcctatgttctgttgagtga 25	EST Seq: 229 aggatgcctatgttctgttgagtga 253	3e-08	25/25 (100%)
200806_s_at	27	1071	CB297565.1	Probe Seq: 1 tagtatccagtccattgtacctgct 25	EST Seq: 266 tagtgtccagtccattgtacctgct 290	7e-06	24/25 (96%)
200806_s_at	745	507	CB297565.1	Probe Seq: 1 gctcttgaaattgccaatgctcacc 25	EST Seq: 288 gctcttgaaattgccaatgctcacc 312	3e-08	25/25 (100%)
200806_s_at	120	55	CB297565.1	Probe Seq: 1 atgctcaccgtaagcctttggtcat 25	EST Seq: 304 atgctcaccgtaagcctttggtcat 328	3e-08	25/25 (100%)
200806_s_at	901	571	CB297565.1	Probe Seq: 1 gaagctctaagtacactcgtcttga 25	EST Seq: 351 gaagctctaagtacactcgtcttga 375	3e-08	25/25 (100%)
200806_s_at	598	205	CB297565.1	Probe Seq: 1 aaaggttggtcttcaggttgtggca 25	EST Seq: 383 aaaggttggtcttcannttgtggca 407	0.0001	23/25 (92%)
200813_s_at	452	843	CB297119.1	Probe Seq: 1 ggaggaagcaagcgtgtcttcccct 25	EST Seq: 260 ggaggaagcaagcgtgtcttcccct 284	3e-08	25/25 (100%)
200813_s_at	384	327	CB297119.1	Probe Seq: 1 cagcacacagcgacttgcgttgaca 25	EST Seq: 286 cagcacacagcgacttgcgttgaca 310	3e-08	25/25 (100%)
200813_s_at	211	1121	CB297119.1	Probe Seq: 1 ttacttgggagattgccacagcctg 25	EST Seq: 350 ttacttgggagattgccacagcctg 374	3e-08	25/25 (100%)
200813_s_at	341	569	CB297119.1	Probe Seq: 1 gaagcagcgaacattgaatctcagg 25	EST Seq: 411 gaagcagcgaacattgaatctcagg 435	3e-08	25/25 (100%)
200813_s_at	48	555	CB297119.1	Probe Seq: 1 gaatctcagggatggcccacaactg 25	EST Seq: 426 gaatctcagggatggcccacaactg 450	3e-08	25/25 (100%)
200813_s_at	361	489	CB297119.1	Probe Seq: 1 gcccacaactgggtccacatgtaat 25	EST Seq: 440 gcccacaactgggtccacatgtaat 464	3e-08	25/25 (100%)
200813_s_at	698	133	CB297119.1	Probe Seq: 1 agcagtccgtctacaacctggaatc 25	EST Seq: 497 agcagtccgtctacaacctggaatc 521	3e-08	25/25 (100%)
200813_s_at	494	303	CB297119.1	Probe Seq: 1 caaaatttcctgcactgctgtctga 25	EST Seq: 529 caaaatttcctgcactgctgtctga 553	3e-08	25/25 (100%)
200814_at	91	951	CB297950.1	Probe Seq: 1 tgaaaagatcgtggtccttctgcag 25	EST Seq: 3 tgaaaagattgtggtccttctgcag 27	7e-06	24/25 (96%)
200814_at	363	1001	CB297950.1	Probe Seq: 1 tctgcagcgcttgaagcctgagatc 25	EST Seq: 21 tctgcagcgcttgaagcctgagatc 45	3e-08	25/25 (100%)
200814_at	427	151	CB297950.1	Probe Seq: 1 accacctggttgcagctgcagatac 25	EST Seq: 76 accacctggttgcagctgcagatac 100	3e-08	25/25 (100%)
200814_at	263	719	CB297950.1	Probe Seq: 1 gtttgagctgatgaccagcctccac 25	EST Seq: 150 gtttgagctgatgaccagcctccac 174	3e-08	25/25 (100%)
200814_at	973	517	CB297950.1	Probe Seq: 1 gcttccacactcaaatctctaagta 25	EST Seq: 188 gcttccacactcaaatctctaagta 212	3e-08	25/25 (100%)
200814_at	313	733	CB297950.1	Probe Seq: 1 gtaccgggacatccggctgatggtc 25	EST Seq: 306 gtaccgggacatccggctgatggtc 330	3e-08	25/25 (100%)
200814_at	885	847	CB297950.1	Probe Seq: 1 ggagatccgcaatgcttatgctgtg 25	EST Seq: 333 ggagatccgcaatgcttatgctgtg 357	3e-08	25/25 (100%)
200814_at	732	935	CB297950.1	Probe Seq: 1 tgatctattgagagccctctctccc 25	EST Seq: 422 tgatctattgagagccctctctccc 446	3e-08	25/25 (100%)
200814_at	961	187	CB297950.1	Probe Seq: 1 acagcagagaccttcctgcttttta 25	EST Seq: 461 acagcagagaccttcctgcttttta 485	3e-08	25/25 (100%)
200817_x_at	965	693	CB297076.1	Probe Seq: 1 gattgccatctatgaactccttttt 25	EST Seq: 48 gattgccatttatgaactccttttt 72	7e-06	24/25 (96%)
200817_x_at	398	971	CB297076.1	Probe Seq: 1 tgcctaagcacccggagctggcaga 25	EST Seq: 110 tgcctaagcacccggagctggcaga 134	3e-08	25/25 (100%)
200817_x_at	305	599	CB297076.1	Probe Seq: 1 gacaagaatgtgcccaaccttcatg 25	EST Seq: 133 gacaagaatgtgcccaaccttcatg 157	3e-08	25/25 (100%)
200817_x_at	583	637	CB297076.1	Probe Seq: 1 gagacatttctactggtaccttacc 25	EST Seq: 216 gagacatttctactggtaccttacc 240	3e-08	25/25 (100%)
200817_x_at	820	723	CB297076.1	Probe Seq: 1 gtatccagtatctccgtgattacct 25	EST Seq: 248 gtatccagtatctccgtgattacct 272	3e-08	25/25 (100%)
200817_x_at	524	731	CB297076.1	Probe Seq: 1 gtagccgtccagagactggcaggcc 25	EST Seq: 311 gtagccgtccagagactggcaggcc 335	3e-08	25/25 (100%)
200817_x_at	1078	491	CB297076.1	Probe Seq: 1 gcgacctgcgagactcacaagaggg 25	EST Seq: 360 gcgacctgcgagactcacaagaggg 384	3e-08	25/25 (100%)
200817_x_at	612	471	CB297076.1	Probe Seq: 1 gccacctggtgccgacaagaaagcc 25	EST Seq: 420 gccacctggtgccgacaagaaagcc 444	3e-08	25/25 (100%)
200817_x_at	890	589	CB297076.1	Probe Seq: 1 gaaagccgaggctggggctgggtca 25	EST Seq: 438 gaaagccgaggctggggctgggtca 462	3e-08	25/25 (100%)
200817_x_at	979	805	CB297076.1	Probe Seq: 1 gggtcagcaaccgaattccagttta 25	EST Seq: 457 gggtcagcaaccgaattccagttta 481	3e-08	25/25 (100%)
200817_x_at	938	1159	CB297076.1	Probe Seq: 1 ttggtcgtggacgtggtcagccacc 25	EST Seq: 491 ttggtcgtggacgtggtcagccacc 515	3e-08	25/25 (100%)
200818_at	949	559	CB295949.1	Probe Seq: 1 gaaggaacccaaagtggctgcttct 25	EST Seq: 204 gaaggaacccaaagtggctgcttct 228	3e-08	25/25 (100%)
200818_at	256	555	CB295949.1	Probe Seq: 1 gaatccctatgtgaagcgttccatt 25	EST Seq: 234 gaatccctatgtgaagcgttccatt 258	3e-08	25/25 (100%)
200818_at	846	447	CB295949.1	Probe Seq: 1 cctcactaccaacctgatcaatttg 25	EST Seq: 306 cctcaccaccaacctgatcaatttg 330	7e-06	24/25 (96%)
200818_at	60	251	CB295949.1	Probe Seq: 1 caatacccaaggagtcgtttctgcc 25	EST Seq: 354 caatacccaaggagtcgtttctgcc 378	3e-08	25/25 (100%)
200818_at	1159	371	CB295949.1	Probe Seq: 1 ctaccatgatgagtgtccatcgcgg 25	EST Seq: 383 ctaccatgatgagtgtccatcgcgg 407	3e-08	25/25 (100%)
200818_at	495	781	CB295949.1	Probe Seq: 1 gtgtccatcgcggagaggtaccttg 25	EST Seq: 395 gtgtccatcgcggagnggtaccttg 419	2e-06	24/25 (96%)
200818_at	1006	657	CB295949.1	Probe Seq: 3 ggtaccttgcacagtgacctctg 25	EST Seq: 411 ggtaccttgcacagtgacctctg 433	5e-07	23/23 (100%)
200818_at	1004	43	CB295949.1	Probe Seq: 1 atctcctttagaagaagccacactc 25	EST Seq: 435 atctcctttagaagaagccacactc 459	3e-08	25/25 (100%)
200818_at	101	149	CB295949.1	Probe Seq: 1 agccacactctctgaattaaaaact 25	EST Seq: 450 agccacactctctgaattaaaaact 474	3e-08	25/25 (100%)
200818_at	814	841	CB295947.1	Probe Seq: 1 ggaggctaagactgatccgtcaatc 25	EST Seq: 532 ggaggctangnctgatccgtcaatc 556	0.0001	23/25 (92%)
200818_at	1109	613	CB295947.1	Probe Seq: 3 ctgatccgtcaatcttgggtgga 25	EST Seq: 543 ctgatccgtcaatcttgggtgga 565	5e-07	23/23 (100%)
200819_s_at	273	483	CB294296.1	Probe Seq: 1 gccggaagtggtgaagacgcacctg 25	EST Seq: 233 gccggaagtggtgaagacgcacctg 257	3e-08	25/25 (100%)
200819_s_at	323	119	CB294296.1	Probe Seq: 1 agacgcacctgcgggacatgatcat 25	EST Seq: 247 agacgcacctgcgggacatgatcat 271	3e-08	25/25 (100%)
200819_s_at	700	155	CB294296.1	Probe Seq: 1 acctgcgggacatgatcatcctacc 25	EST Seq: 253 acctgcgggacatgatcatcctacc 277	3e-08	25/25 (100%)
200819_s_at	1023	965	CB294296.1	Probe Seq: 1 tgcgggacatgatcatcctacccga 25	EST Seq: 256 tgcgggacatgatcatcctacccga 280	3e-08	25/25 (100%)
200819_s_at	563	411	CB294296.1	Probe Seq: 1 cgggacatgatcatcctacccgaga 25	EST Seq: 258 cgggacatgatcatcctacccgaga 282	3e-08	25/25 (100%)
200819_s_at	406	183	CB294296.1	Probe Seq: 1 acatgatcatcctacccgagatggt 25	EST Seq: 262 acatgatcatcctacccgagatggt 286	3e-08	25/25 (100%)
200819_s_at	1102	59	CB294296.1	Probe Seq: 1 atgatcatcctacccgagatggtgg 25	EST Seq: 264 atgatcatcctacccgagatggtgg 288	3e-08	25/25 (100%)
200819_s_at	354	449	CB294296.1	Probe Seq: 1 cctacccgagatggtgggcagcatg 25	EST Seq: 272 cctacccgagatggtgggcagcatg 296	3e-08	25/25 (100%)
200819_s_at	35	913	CB294295.1	Probe Seq: 1 tgggcgtctacaacggcaagacctt 25	EST Seq: 299 tgggcgtctacaacggcaagacctt 323	3e-08	25/25 (100%)
200819_s_at	710	885	CB294295.1	Probe Seq: 1 ggcgtctacaacggcaagaccttca 25	EST Seq: 301 ggcgtctacaacggcaagaccttca 325	3e-08	25/25 (100%)
200819_s_at	997	373	CB294295.1	Probe Seq: 1 ctacaacggcaagaccttcaaccag 25	EST Seq: 306 ctacaacggcaagaccttcaaccag 330	3e-08	25/25 (100%)
200820_at	773	391	CB298799.1	Probe Seq: 1 ctgcctgccaaggacatacagacca 25	EST Seq: 16 ctgcctgccaaggacatccagacca 40	7e-06	24/25 (96%)
200820_at	556	653	CB298799.1	Probe Seq: 1 gagggcagctacaacaaagtgttcc 25	EST Seq: 85 gagggcagctacaacaaagtgttcc 109	3e-08	25/25 (100%)
200820_at	265	1133	CB298799.1	Probe Seq: 1 ttcctggccaagggtaacatccccg 25	EST Seq: 106 ttcctggccaagggtaacatccccg 130	3e-08	25/25 (100%)
200820_at	894	947	CB298799.1	Probe Seq: 1 tgacatcctgctcgacactatcagg 25	EST Seq: 153 tgacatcctgctcgacactatcagg 177	3e-08	25/25 (100%)
200820_at	1145	1019	CB298799.1	Probe Seq: 1 tcagggatgagatcgctgggtgcat 25	EST Seq: 173 tcagggatgagatcgctgggtgcat 197	3e-08	25/25 (100%)
200820_at	267	299	CB298799.1	Probe Seq: 1 caagaagcgagggtgggtcctgggc 25	EST Seq: 282 caagaagcgagggtgggtcctgggc 306	3e-08	25/25 (100%)
200822_x_at	78	535	CB298071.1	Probe Seq: 1 gcagcccagaagcccagtaactgcc 25	EST Seq: 52 gcagcccagaagcccagtaactgcc 76	3e-08	25/25 (100%)
200822_x_at	1156	1137	CB298071.1	Probe Seq: 1 ttctgatggtgtcatctgctccttc 25	EST Seq: 93 ttctgatggtgtcatctgctccttc 117	3e-08	25/25 (100%)
200822_x_at	838	377	CB298071.1	Probe Seq: 1 ctcatccaaactgtatcttccttt 24	EST Seq: 125 ctcatccaaactgtatcttccttt 148	1e-07	24/24 (100%)
200822_x_at	953	1103	CB298071.1	Probe Seq: 1 tttactgtttatatcttcaccctgt 25	EST Seq: 147 tttactgtttatatcttcaccctgt 171	3e-08	25/25 (100%)
200822_x_at	527	51	CB298071.1	Probe Seq: 1 atggttgggaccaggccaatccctt 25	EST Seq: 173 atggttgggaccaggccaatccctt 197	3e-08	25/25 (100%)
200822_x_at	275	49	CB298071.1	Probe Seq: 1 atcccttctccacttactataatgg 25	EST Seq: 191 atcccttctccacttactataatgg 215	3e-08	25/25 (100%)
200822_x_at	1074	213	CB298071.1	Probe Seq: 1 aaacgtcaccaaggtggcttctcct 25	EST Seq: 224 aaacgtcaccaaggtggcttctcct 248	3e-08	25/25 (100%)
200822_x_at	915	127	CB298071.1	Probe Seq: 1 agaaggcaggagtgctgccctctcc 25	EST Seq: 360 agaaggcaggagtactgccctctcc 384	7e-06	24/25 (96%)
200822_x_at	193	763	CB298071.1	Probe Seq: 1 gtgcctctgtgctgtgtatgtgaac 25	EST Seq: 395 gtgcctctgtgctgtgtatgtgaac 419	3e-08	25/25 (100%)
200826_at	9	659	CB298570.1	Probe Seq: 1 gaggaatttaacaccggtccactct 25	EST Seq: 21 gaggaatttaacaccggtccactct 45	3e-08	25/25 (100%)
200826_at	751	313	CB298570.1	Probe Seq: 1 cactctctgtgctcacacagtcagt 25	EST Seq: 40 cactctctgtgctcacacagtcagt 64	3e-08	25/25 (100%)
200826_at	119	583	CB298570.1	Probe Seq: 1 gaacaatacccaagtgctcatcaac 25	EST Seq: 68 gaacaatacccaagtgctcatcaac 92	3e-08	25/25 (100%)
200826_at	68	963	CB298570.1	Probe Seq: 1 tgctcatcaactgccgcaacaataa 25	EST Seq: 82 tgctcatcaactgccgcaacaataa 106	3e-08	25/25 (100%)
200826_at	611	557	CB298570.1	Probe Seq: 1 gaaggccttcgataggcactgcaac 25	EST Seq: 125 gaaggccttcgataggcactgcaac 149	3e-08	25/25 (100%)
200826_at	881	181	CB298570.1	Probe Seq: 1 acatctccaagatgttcctgcgcgg 25	EST Seq: 241 acatctccaagatgttcctgcgcgg 265	3e-08	25/25 (100%)
200826_at	16	1017	CB298570.1	Probe Seq: 1 tcatcgccggcaagtaggggccgcc 25	EST Seq: 298 tcatcgccggcaagtaggggccgcc 322	3e-08	25/25 (100%)
200831_s_at	364	487	AU297890.1	Probe Seq: 1 gccctgttccctggagtcagggtga 25	EST Seq: 579 gccctgttccctggagtcagggtga 603	3e-08	25/25 (100%)
200831_s_at	916	1151	AU297890.1	Probe Seq: 1 ttgagataccacaaaccctgctgaa 25	EST Seq: 633 ttgagataccacaaaccctgctgaa 657	3e-08	25/25 (100%)
200834_s_at	681	145	CB297859.1	Probe Seq: 1 agcctcgaaatgcagaacgacgccg 25	EST Seq: 38 agcctcgaaatgcagaacgacgccg 62	3e-08	25/25 (100%)
200834_s_at	788	267	CB297859.1	Probe Seq: 1 aatgcagaacgacgccggcgagttc 25	EST Seq: 46 aatgcagaacgacgccggcgagttc 70	3e-08	25/25 (100%)
200834_s_at	744	733	CB297859.1	Probe Seq: 1 gtacgtgccgcggaaatgctccgct 25	EST Seq: 79 gtacgtgccgcggaaatgctccgct 103	3e-08	25/25 (100%)
200834_s_at	1080	859	CB297859.1	Probe Seq: 1 ggaaatgctccgctagcaatcgcat 25	EST Seq: 90 ggaaatgctccgctagcaatcgcat 114	3e-08	25/25 (100%)
200834_s_at	1074	293	CB297859.1	Probe Seq: 1 caatcgcatcatcggtgccaaggac 25	EST Seq: 106 caatcgcatcatcggtgccaaggac 130	3e-08	25/25 (100%)
200834_s_at	1074	149	CB297859.1	Probe Seq: 1 accacgcatccatccagatgaacgt 25	EST Seq: 129 accacgcatccatccagatgaacgt 153	3e-08	25/25 (100%)
200834_s_at	380	541	CB297859.1	Probe Seq: 1 gaacgtggccgaggttgacaaggtc 25	EST Seq: 148 gaacgtggccgaggttgacaaggtc 172	3e-08	25/25 (100%)
200834_s_at	1047	657	CB297859.1	Probe Seq: 1 gaggttgacaaggtcacaggcaggt 25	EST Seq: 158 gaggttgacaaggtcacaggcaggt 182	3e-08	25/25 (100%)
200834_s_at	441	1045	CB297859.1	Probe Seq: 1 taaaacttatgctatctgcggggcc 25	EST Seq: 196 taaaacttatgctatctgcggggcc 220	3e-08	25/25 (100%)
200834_s_at	1097	391	CB297859.1	Probe Seq: 1 ctgcggggccattcgtaggatgggt 25	EST Seq: 211 ctgcggggccattcgtaggatgggt 235	3e-08	25/25 (100%)
200834_s_at	842	649	CB297859.1	Probe Seq: 1 gagtcagatgattccattctccgat 25	EST Seq: 236 gagtcagatgattccattctccgat 260	3e-08	25/25 (100%)
200837_at	695	627	CB294171.1	Probe Seq: 1 gagctggccagcactaagcaaaaac 25	EST Seq: 534 gagctggccagcactaagcaaaaac 558	3e-08	25/25 (100%)
200837_at	443	1139	CB294171.1	Probe Seq: 1 ttctggccatgcggaagcagtctga 25	EST Seq: 580 ttctggccatgcggaagcagtctga 604	3e-08	25/25 (100%)
200838_at	483	51	CB296093.1	Probe Seq: 1 atccatccatctccagggagcaaga 25	EST Seq: 78 atccatccacctccagggagcaaga 102	7e-06	24/25 (96%)
200838_at	190	591	CB296093.1	Probe Seq: 1 gaaagcggagttcctaacaggatga 25	EST Seq: 127 gaaagcggagttcctaacaggatga 151	3e-08	25/25 (100%)
200838_at	781	423	CB296093.1	Probe Seq: 1 cccagtacctccaagcaagtagctt 25	EST Seq: 159 cccagtacctccaagcaagtagctt 183	3e-08	25/25 (100%)
200838_at	1091	731	CB296093.1	Probe Seq: 1 gtacctccaagcaagtagctttcca 25	EST Seq: 163 gtacctccaagcaagtagctttcca 187	3e-08	25/25 (100%)
200838_at	639	299	CB296093.1	Probe Seq: 1 caagcaagtagctttccacatttgt 25	EST Seq: 170 caagcaagtagctttccacatttgt 194	3e-08	25/25 (100%)
200838_at	774	975	CB296093.1	Probe Seq: 1 tccacatttgtcacagaaatcagag 25	EST Seq: 184 tccacatttgtcacaaaaatcagag 208	7e-06	24/25 (96%)
200839_s_at	964	907	CB296093.1	Probe Seq: 1 tggtgttgggagccctttggagaac 25	EST Seq: 215 tggtgttgggagccctttggagaac 239	3e-08	25/25 (100%)
200839_s_at	152	145	CB296093.1	Probe Seq: 1 agccctttggagaacgccagtctcc 25	EST Seq: 225 agccctttggagaacgccagtctcc 249	3e-08	25/25 (100%)
200839_s_at	707	431	CB296093.1	Probe Seq: 1 ccccctgcatctatcgagtttgcaa 25	EST Seq: 254 ccccctgcatctatcgagtttgcaa 278	3e-08	25/25 (100%)
200839_s_at	513	357	CB296093.1	Probe Seq: 1 cttgtgctcagcatgattctttaat 25	EST Seq: 297 cttgtgctcagcatgattctttaat 321	3e-08	25/25 (100%)
200839_s_at	267	1107	CB296093.1	Probe Seq: 1 tttttcgtgcactctgctaatcatg 25	EST Seq: 333 tttttcgtgcactctgctaatcatg 357	3e-08	25/25 (100%)
200839_s_at	191	333	CB296093.1	Probe Seq: 1 cagattgcctcctaatgacgcggct 25	EST Seq: 401 cagattgcctcctaatgacgcggct 425	3e-08	25/25 (100%)
200839_s_at	618	239	CB296093.1	Probe Seq: 1 aatgacgcggctcaaaaggaaacca 25	EST Seq: 414 aatgacgcggctcaaaaggaaacca 438	3e-08	25/25 (100%)
200839_s_at	1086	313	CB296093.1	Probe Seq: 2 actgatctctactaccacaaggaa 25	EST Seq: 464 actgatctctactaccacaaggaa 487	1e-07	24/24 (100%)
200853_at	1093	153	CB298211.1	Probe Seq: 1 acctcaccgcagaggtacttgaact 25	EST Seq: 335 acctcaccgcagnggtacttgaact 359	2e-06	24/25 (96%)
200853_at	918	653	CB298211.1	Probe Seq: 3 ggtacttgaactggcaggaaatg 25	EST Seq: 348 ggtacttgaactggcaggaaatg 370	5e-07	23/23 (100%)
200853_at	588	577	CB298211.1	Probe Seq: 1 gaactggcaggaaatgcatcaaaag 25	EST Seq: 355 gaactggcaggaaatgcatcaaaag 379	3e-08	25/25 (100%)
200853_at	1118	127	CB298211.1	Probe Seq: 1 agaattggattctctcatcaaggct 25	EST Seq: 438 agaattggattctctcatcaaggct 462	3e-08	25/25 (100%)
200853_at	960	835	CB298211.1	Probe Seq: 1 ggattctctcatcaaggctacaatt 25	EST Seq: 444 ggattctctcatcaaggctacaatt 468	3e-08	25/25 (100%)
200853_at	542	381	CB298211.1	Probe Seq: 1 ctctcatcaaggctacaattgctgg 25	EST Seq: 449 ctctcatcaaggctacaattgctgg 473	3e-08	25/25 (100%)
200853_at	347	1031	CB298211.1	Probe Seq: 1 tcaaggctacaattgctggtggtgg 25	EST Seq: 455 tcaaggctacaattgctggtggtgg 479	3e-08	25/25 (100%)
200853_at	650	93	CB296614.1	Probe Seq: 1 agtgttggtgattccagtggactgt 25	EST Seq: 479 agtgttggtgattccagtggactgt 503	3e-08	25/25 (100%)
200853_at	386	775	CB296614.1	Probe Seq: 1 gtgattccagtggactgtatctctg 25	EST Seq: 486 gtgattccagtggactgtatctctg 510	3e-08	25/25 (100%)
200858_s_at	840	151	CB294322.1	Probe Seq: 3 acagtccgtgtgcggggaggtaa 25	EST Seq: 1 acagtccgtgtgcggggaggtaa 23	5e-07	23/23 (100%)
200858_s_at	912	909	AU298561.1	Probe Seq: 1 tggggctcagagtgttgtactcgta 25	EST Seq: 222 tggggctcagagtgttgtactcgta 246	3e-08	25/25 (100%)
200858_s_at	360	795	AU298561.1	Probe Seq: 1 gggctcagagtgttgtactcgtaaa 25	EST Seq: 224 gggctcagagtgttgtactcgtaaa 248	3e-08	25/25 (100%)
200858_s_at	895	925	AU298561.1	Probe Seq: 1 tgtactcgtaaaacaaggatcatcg 25	EST Seq: 237 tgtactcgtaaaacaaggatcatcg 261	3e-08	25/25 (100%)
200858_s_at	633	837	AU298561.1	Probe Seq: 1 ggatcatcgatgttgtctacaatgc 25	EST Seq: 253 ggatcatcgatgttgtctacaatgc 277	3e-08	25/25 (100%)
200858_s_at	492	197	AU298561.1	Probe Seq: 1 acaatgcatctaataacgagctggt 25	EST Seq: 271 acaatgcatctaataatgagctggt 295	7e-06	24/25 (96%)
200858_s_at	322	281	AU298561.1	Probe Seq: 1 aataacgagctggttcgtaccaaga 25	EST Seq: 282 aataatgagctggttcgtaccaaga 306	7e-06	24/25 (96%)
200858_s_at	969	403	AU298561.1	Probe Seq: 1 ctgggccgcaagaagggagccaagc 25	EST Seq: 384 ctgggccgcaagaagggagccaagc 408	3e-08	25/25 (100%)
200858_s_at	801	483	AU298561.1	Probe Seq: 1 gccgcaagaagggagccaagctgac 25	EST Seq: 388 gccgcaagaagggagccaagctgac 412	3e-08	25/25 (100%)
200869_at	897	161	CB296340.1	Probe Seq: 3 gcggagagcacgccatgaaggcc 25	EST Seq: 18 gcggagagcacgccatgaaggcc 40	5e-07	23/23 (100%)
200869_at	21	411	CB296340.1	Probe Seq: 1 cggagagcacgccatgaaggcctcg 25	EST Seq: 19 cggagagcacgccatgaaggcctcg 43	3e-08	25/25 (100%)
200869_at	521	479	CB296340.1	Probe Seq: 1 gcctcgggcacgctacgagagtaca 25	EST Seq: 38 gcctcgggcacgctacgagagtaca 62	3e-08	25/25 (100%)
200869_at	1025	995	CB296340.1	Probe Seq: 1 tcgggcacgctacgagagtacaagg 25	EST Seq: 41 tcgggcacgctacgagagtacaagg 65	3e-08	25/25 (100%)
200869_at	922	793	CB296340.1	Probe Seq: 1 gggcacgctacgagagtacaaggta 25	EST Seq: 43 gggcacgctacgagagtacaaggta 67	3e-08	25/25 (100%)
200869_at	313	649	CB296340.1	Probe Seq: 1 gagtacaaggtagtgggtcgctgcc 25	EST Seq: 56 gagtacaaggtagtgggtcgctgcc 80	3e-08	25/25 (100%)
200869_at	447	735	CB296340.1	Probe Seq: 1 gtacaaggtagtgggtcgctgcctg 25	EST Seq: 58 gtacaaggtagtgggtcgctgcctg 82	3e-08	25/25 (100%)
200869_at	1015	463	CB296340.1	Probe Seq: 1 ccactccattcagatcatgaaggtg 25	EST Seq: 394 ccactccattcagatcatgaaggtg 418	3e-08	25/25 (100%)
200869_at	264	81	CB296340.1	Probe Seq: 1 aggagatcgcggccagcaagtgccg 25	EST Seq: 420 aggagatcgcggccagcaagtgccg 444	3e-08	25/25 (100%)
200869_at	758	847	CB296340.1	Probe Seq: 1 ggagatcgcggccagcaagtgccgc 25	EST Seq: 421 ggagatcgcggccagcaagtgccgc 445	3e-08	25/25 (100%)
200876_s_at	79	187	CB298214.1	Probe Seq: 1 acagtcattggatgcagcggttttc 25	EST Seq: 255 acagtcattggatgcagtggttttc 279	7e-06	24/25 (96%)
200876_s_at	1072	455	CB298214.1	Probe Seq: 1 ccatgactacgggggcaattgctgc 25	EST Seq: 352 ccatgactacgggggcaattgctgc 376	3e-08	25/25 (100%)
200876_s_at	119	965	CB298214.1	Probe Seq: 1 tgctgcaatgctgtctacaatcctg 25	EST Seq: 371 tgctgcaatgctntctacaatcctg 395	2e-06	24/25 (96%)
200876_s_at	177	279	CB298214.1	Probe Seq: 1 aatcctgtattcaaggcgcttcttt 25	EST Seq: 389 aatcctgtattcaaggcgcttcttt 413	3e-08	25/25 (100%)
200876_s_at	221	491	CB298214.1	Probe Seq: 1 gcgcttctttccatactatgtttac 25	EST Seq: 404 gcgcttctttccatactatgtttac 428	3e-08	25/25 (100%)
200876_s_at	792	927	CB298214.1	Probe Seq: 1 tgtttacaacatcatcggtggactt 25	EST Seq: 422 tgtttacaacatcatcggtggactt 446	3e-08	25/25 (100%)
200876_s_at	605	189	CB294942.1	Probe Seq: 1 acagctttgatccagtagggtctta 25	EST Seq: 482 acagctttgatccagtagggtctta 506	3e-08	25/25 (100%)
200876_s_at	713	1071	CB294942.1	Probe Seq: 1 tagggtcttaccagagagactcctt 25	EST Seq: 497 tagggtcttaccagagagactcctt 521	3e-08	25/25 (100%)
200876_s_at	283	663	CB294942.1	Probe Seq: 1 gaggctcagcaagtgccatgctaca 25	EST Seq: 530 gaggctcagcaagtgccatgctaca 554	3e-08	25/25 (100%)
200876_s_at	540	145	CB294942.1	Probe Seq: 1 agcccctgcttgacaaccaggttgg 25	EST Seq: 554 agcccctgcttgacaaccangttgg 578	2e-06	24/25 (96%)
200884_at	887	347	CB297723.1	Probe Seq: 1 catcgagatggaacagcggctggag 25	EST Seq: 41 catcgagatggagcagcggctggag 65	7e-06	24/25 (96%)
200884_at	103	479	CB297723.1	Probe Seq: 1 gcctgcccagaaatgaagcccggcc 25	EST Seq: 92 gcctgcccagaaatgaagcccggcc 116	3e-08	25/25 (100%)
200884_at	889	1141	CB297723.1	Probe Seq: 1 ttccgtcacccttggtagagtttat 25	EST Seq: 224 ttccgtcacccttggtagagtttat 248	3e-08	25/25 (100%)
200888_s_at	244	415	CB297842.1	Probe Seq: 1 cgaggacgtggtgggtcctctggtg 25	EST Seq: 31 cgaggacgtggtgggtcctctggtg 55	3e-08	25/25 (100%)
200888_s_at	1047	757	CB297842.1	Probe Seq: 1 gtcctctggtgcgaaattccggatt 25	EST Seq: 45 gtcctctggtgcgaaattccggatt 69	3e-08	25/25 (100%)
200888_s_at	671	1139	CB297842.1	Probe Seq: 1 ttccttgggtcttccggtaggagct 25	EST Seq: 69 ttccttgggtcttccggtaggagct 93	3e-08	25/25 (100%)
200888_s_at	156	825	CB297842.1	Probe Seq: 1 ggtcttccggtaggagctgtaatca 25	EST Seq: 76 ggtcttccggtaggagctgtaatca 100	3e-08	25/25 (100%)
200888_s_at	403	727	CB297842.1	Probe Seq: 1 gtaggagctgtaatcaattgtgctg 25	EST Seq: 85 gtaggagctgtaatcaattgtgctg 109	3e-08	25/25 (100%)
200888_s_at	735	3	CB297842.1	Probe Seq: 1 attgtgctgacaacacaggagccaa 25	EST Seq: 101 attgtgctgacaacacaggagccaa 125	3e-08	25/25 (100%)
200888_s_at	577	469	CB297842.1	Probe Seq: 1 gccaaaaacctgtatatcatctccg 25	EST Seq: 121 gccaaaaacctgtatatcatctccg 145	3e-08	25/25 (100%)
200888_s_at	898	23	CB297842.1	Probe Seq: 1 atatcatctccgtgaaggggatcaa 25	EST Seq: 134 atatcatctccgtgaaggggatcaa 158	3e-08	25/25 (100%)
200888_s_at	963	85	CB297842.1	Probe Seq: 1 aggggatcaagggacggctgaacag 25	EST Seq: 149 aggggatcaagggacggctgaacag 173	3e-08	25/25 (100%)
200888_s_at	660	909	CB297842.1	Probe Seq: 1 tggtgtgggtgacatggtgatggcc 25	EST Seq: 186 tggtgtgggtgacatggtgatggcc 210	3e-08	25/25 (100%)
200888_s_at	530	593	CB297842.1	Probe Seq: 1 gaaaggcaaaccagagctcagaaaa 25	EST Seq: 219 gaaaggcaaaccagagctcagaaaa 243	3e-08	25/25 (100%)
200896_x_at	888	431	CB298025.1	Probe Seq: 1 cccctttagatctctgaagccacaa 25	EST Seq: 227 cccctttagntctctgaagccacaa 251	2e-06	24/25 (96%)
200896_x_at	815	959	CB298025.1	Probe Seq: 1 tgcttgggaagactcctagctgt 23	EST Seq: 258 tgcttgggaagactcctagctgt 280	5e-07	23/23 (100%)
200909_s_at	924	433	CB296993.1	Probe Seq: 1 ccccagcgccaaggacatcaagaag 25	EST Seq: 118 ccccagcgccaaggacatcaagaag 142	3e-08	25/25 (100%)
200909_s_at	1106	321	CB296993.1	Probe Seq: 1 cagcgccaaggacatcaagaagatc 25	EST Seq: 121 cagcgccaaggacatcaagaagatc 145	3e-08	25/25 (100%)
200909_s_at	813	251	CB296993.1	Probe Seq: 1 aagaagatcttggacagcgtgggta 25	EST Seq: 137 aagaagatcttggacagcgtgggta 161	3e-08	25/25 (100%)
200909_s_at	1132	107	CB296993.1	Probe Seq: 1 agatcttggacagcgtgggtatcga 25	EST Seq: 141 agatcttggacagcgtgggtatcga 165	3e-08	25/25 (100%)
200909_s_at	903	899	CB296993.1	Probe Seq: 1 tggacagcgtgggtatcgaggcgga 25	EST Seq: 147 tggacagcgtgggtatcgaggcgga 171	3e-08	25/25 (100%)
200909_s_at	703	315	CB296993.1	Probe Seq: 1 cagcgtgggtatcgaggcggacgac 25	EST Seq: 151 cagcgtgggtatcgaggcggacgac 175	3e-08	25/25 (100%)
200909_s_at	337	911	CB296993.1	Probe Seq: 1 tgggtatcgaggcggacgacgaccg 25	EST Seq: 156 tgggtatcgaggcggacgacgaccg 180	3e-08	25/25 (100%)
200909_s_at	1090	161	CB296993.1	Probe Seq: 1 acgacgaccggctcaacaaggttat 25	EST Seq: 171 acgacgaccggctcaacaaggttat 195	3e-08	25/25 (100%)
200909_s_at	1032	615	CB296993.1	Probe Seq: 1 gacgaccggctcaacaaggttatca 25	EST Seq: 173 gacgaccggctcaacaaggttatca 197	3e-08	25/25 (100%)
200909_s_at	866	413	CB296993.1	Probe Seq: 1 cgaccggctcaacaaggttatcagt 25	EST Seq: 175 cgaccggctcaacaaggttatcagt 199	3e-08	25/25 (100%)
200909_s_at	360	217	CB296993.1	Probe Seq: 1 aaacattgaagacgtcattgcccag 25	EST Seq: 214 aaacattgaagacgtcattgcccag 238	3e-08	25/25 (100%)
200912_s_at	690	335	AU297106.1	Probe Seq: 1 cagtgctcgctgttgctgaataggc 25	EST Seq: 502 cagtgctcgctgttgctgaataggc 526	3e-08	25/25 (100%)
200912_s_at	303	501	AU297106.1	Probe Seq: 1 gctgaataggcgatcacaacgtgca 25	EST Seq: 516 gctgaataggcgatcacaacgtgca 540	3e-08	25/25 (100%)
200912_s_at	891	299	AU297106.1	Probe Seq: 1 caacgtgcattgtgcttctttcttt 25	EST Seq: 532 caacgtgcattgtgcttctttcttt 556	3e-08	25/25 (100%)
200912_s_at	737	553	AU297106.1	Probe Seq: 1 gaatcttgtctcaatgctcataa 23	EST Seq: 567 gaatcttgtctcaatgctcataa 589	5e-07	23/23 (100%)
200912_s_at	857	615	CB296388.1	Probe Seq: 1 gacgttagtcgtgagctcttgtgag 25	EST Seq: 133 gacgttagtcgtgagctcttgtgag 157	3e-08	25/25 (100%)
200913_at	248	631	CB298825.1	Probe Seq: 1 gagcttcggttattgtcatccattg 25	EST Seq: 98 gagcttcggttattgtcatccattg 122	3e-08	25/25 (100%)
200913_at	11	497	CB298825.1	Probe Seq: 1 gctggatcagtgcctggcaccagac 25	EST Seq: 133 gctggatcagtgcctggcaccagac 157	3e-08	25/25 (100%)
200913_at	621	873	CB298825.1	Probe Seq: 1 ggcaccagacacttctggggatggt 25	EST Seq: 148 ggcaccagacacttctggggatggt 172	3e-08	25/25 (100%)
200913_at	742	959	CB298825.1	Probe Seq: 1 tgcatcatcatttgcttcaagcccc 25	EST Seq: 194 tgcatcatcatttgcttcaagcccc 218	3e-08	25/25 (100%)
200913_at	754	299	CB298825.1	Probe Seq: 1 caagccccgaaacacagcagagctc 25	EST Seq: 211 caagccccgaaacacagcagagctc 235	3e-08	25/25 (100%)
200913_at	1048	111	CB298825.1	Probe Seq: 1 agaggaggtgctctctactgagggg 25	EST Seq: 262 agaggaggtgctctctactgagggg 286	3e-08	25/25 (100%)
200913_at	440	559	CB298825.1	Probe Seq: 1 gaaggccaagcgagactagcagtca 25	EST Seq: 319 gaaggccaagcgggactagcagtca 343	7e-06	24/25 (96%)
200913_at	597	425	CB298825.1	Probe Seq: 1 ccctccggacctgagactgagtttt 25	EST Seq: 378 ccctccggacctgagactgagtttt 402	3e-08	25/25 (100%)
200913_at	541	1009	CB298825.1	Probe Seq: 1 tctttttcctttagccttagcagtg 25	EST Seq: 404 tctttttcctttagccttagcagtg 428	3e-08	25/25 (100%)
200913_at	270	807	CB298825.1	Probe Seq: 1 gggtatgaggtgtgcagggggagct 25	EST Seq: 428 gggtatgaggtgtgcagggggagct 452	3e-08	25/25 (100%)
200913_at	1013	487	CB298825.1	Probe Seq: 1 gcccattccaaagagggctctccct 25	EST Seq: 468 gcccattccaaagagggctctccct 492	3e-08	25/25 (100%)
200919_at	1069	155	CB297366.1	Probe Seq: 1 acctgccgtgtcctttgcaggaagg 25	EST Seq: 217 acctgcagtgtcctttgcaggaagg 241	7e-06	24/25 (96%)
200919_at	144	727	CB297366.1	Probe Seq: 1 gtaggcacctttctgagcttattct 25	EST Seq: 244 gtaggcacctttctgagcttattct 268	3e-08	25/25 (100%)
200919_at	462	307	CB297366.1	Probe Seq: 1 cacacccccaggcagggttggaaat 25	EST Seq: 279 cacacccccaggcagggttggaaat 303	3e-08	25/25 (100%)
200926_at	430	545	AU298101.1	Probe Seq: 1 gcaagtgtcgtggacttcgtactgc 25	EST Seq: 34 gcaagtgtcgtggacttcgtactgc 58	3e-08	25/25 (100%)
200926_at	223	413	AU298101.1	Probe Seq: 1 cgtactgctaggaagctccgtagtc 25	EST Seq: 51 cgtactgctaggaagctccgtagtc 75	3e-08	25/25 (100%)
200926_at	230	299	AU298101.1	Probe Seq: 1 caacccttttggaggtgcttctcat 25	EST Seq: 143 caacccttttggaggtgcttctcat 167	3e-08	25/25 (100%)
200926_at	634	573	AU298101.1	Probe Seq: 1 gaagccaaacagccaaattctgcca 25	EST Seq: 201 gaagccaaacagccaaattctgcca 225	3e-08	25/25 (100%)
200926_at	682	563	AU297492.1	Probe Seq: 1 gaagtgtgtaagggtccagctgatc 25	EST Seq: 235 gaagtgtgtannggtccagctgatc 259	0.0001	23/25 (92%)
200926_at	234	733	AU298101.1	Probe Seq: 1 gtacccaatgacggttgcttgaact 25	EST Seq: 282 gtacccaacgacggntgcttgaact 306	0.0005	23/25 (92%)
200926_at	783	907	AU297468.1	Probe Seq: 1 tggtcgcaaaggtcatgctgttggt 25	EST Seq: 346 tggtcgcaaaggtcatgccgttggt 370	7e-06	24/25 (96%)
200926_at	515	775	AU297468.1	Probe Seq: 1 gtgatattcctggagtccgctttaa 25	EST Seq: 369 gtgatattcctggagtccgctttaa 393	3e-08	25/25 (100%)
200926_at	529	715	AU297468.1	Probe Seq: 1 gtttctcttttggccctatacaaag 25	EST Seq: 413 gtttctcttttggccctatacaaag 437	3e-08	25/25 (100%)
200933_x_at	610	19	AU297084.1	Probe Seq: 1 atttccgtctgatctatgacaccaa 25	EST Seq: 323 atttccgactgatctatgacaccaa 347	7e-06	24/25 (96%)
200933_x_at	823	945	AU297084.1	Probe Seq: 1 tgacaccaagggtcgctttgctg 23	EST Seq: 339 tgacaccaagggtcgctttgctg 361	5e-07	23/23 (100%)
200933_x_at	458	279	CB296077.1	Probe Seq: 1 aatccctcatctggtgactcatgat 25	EST Seq: 480 aatccctcacctggtgactcatgat 504	7e-06	24/25 (96%)
200933_x_at	956	429	AU297458.1	Probe Seq: 1 cccgatcccctcatcaaggtgaatg 25	EST Seq: 501 cccgatcccctcatcaaggtgaatg 525	3e-08	25/25 (100%)
200933_x_at	677	35	AU297084.1	Probe Seq: 1 atcaagttcgacactggtaacctgt 25	EST Seq: 547 atcnagttcgacactggtaacctgt 571	2e-06	24/25 (96%)
200937_s_at	1030	787	CB298440.1	Probe Seq: 1 gtggaggtgactggtgatgaataca 25	EST Seq: 304 gtggaggtgactggtgatgaataca 328	3e-08	25/25 (100%)
200937_s_at	541	771	CB298440.1	Probe Seq: 1 gtgactggtgatgaatacaatgtgg 25	EST Seq: 310 gtgactggtgatgaatacaatgtgg 334	3e-08	25/25 (100%)
200937_s_at	56	249	CB298440.1	Probe Seq: 1 aagcattgatggtcagccaggtgcc 25	EST Seq: 336 aagcattgatggtcagccaggtgcc 360	3e-08	25/25 (100%)
200937_s_at	233	5	CB298440.1	Probe Seq: 1 attgatggtcagccaggtgccttca 25	EST Seq: 340 attgatggtcagccaggtgccttca 364	3e-08	25/25 (100%)
200937_s_at	1037	971	CB298440.1	Probe Seq: 1 tgccttcacctgctatttggatgc 24	EST Seq: 357 tgccttcacctgctatttggatgc 380	1e-07	24/24 (100%)
200937_s_at	122	513	CB298440.1	Probe Seq: 1 gctatttggatgcaggccttgccag 25	EST Seq: 368 gctatttggatgcgggccttgccag 392	7e-06	24/25 (96%)
200937_s_at	536	73	CB298440.1	Probe Seq: 2 ggccttgccagaactaccactggc 25	EST Seq: 382 ggccttgccagaactaccactggc 405	1e-07	24/24 (100%)
200937_s_at	714	327	CB298440.1	Probe Seq: 1 cagaactaccactggcaataaagtt 25	EST Seq: 390 cagaactaccactggcaataaagtt 414	3e-08	25/25 (100%)
200942_s_at	216	469	CB298273.1	Probe Seq: 1 gccaagctgggcatcggggagatgg 25	EST Seq: 36 gccaagctgggcatcggggagatgg 60	3e-08	25/25 (100%)
200942_s_at	1137	811	CB298273.1	Probe Seq: 1 ggggagatggccgagactgacccca 25	EST Seq: 51 ggggagatggccgagactgacccca 75	3e-08	25/25 (100%)
200942_s_at	601	623	CB298273.1	Probe Seq: 1 gaccatgtctgaccagatcattggg 25	EST Seq: 140 gaccatgtctgaccagatcattggg 164	3e-08	25/25 (100%)
200942_s_at	838	647	CB298273.1	Probe Seq: 1 gagtagtcgcattgatgatctggaa 25	EST Seq: 179 gagtagtcgcattgatgatctggaa 203	3e-08	25/25 (100%)
200942_s_at	313	129	CB298273.1	Probe Seq: 1 agaatatcgcggacctcatgacaca 25	EST Seq: 205 agaatatcgcggacctcatgacaca 229	3e-08	25/25 (100%)
200942_s_at	415	853	CB298273.1	Probe Seq: 1 ggacctcatgacacaggctggggtg 25	EST Seq: 215 ggacctcatgacacaggctggggtg 239	3e-08	25/25 (100%)
200942_s_at	955	585	CB298273.1	Probe Seq: 1 gaaaacaagatacctgccacgcaaa 25	EST Seq: 255 gaaaacaagatacctgccacgcaaa 279	3e-08	25/25 (100%)
200942_s_at	1042	519	CB298273.1	Probe Seq: 1 gcatttttccaagccaagagaagat 25	EST Seq: 317 gcatttttccaagccaagagaagat 341	3e-08	25/25 (100%)
200942_s_at	285	825	CB295531.1	Probe Seq: 1 ggtcagttgtgctattcattattaa 25	EST Seq: 463 ggtcagttgtgctattcattattaa 487	3e-08	25/25 (100%)
200946_x_at	1107	449	CB297464.1	Probe Seq: 1 cctttctctcctgactcattaataa 25	EST Seq: 6 cctttctctcctgactcattaataa 30	3e-08	25/25 (100%)
200946_x_at	193	303	CB297464.1	Probe Seq: 1 caacaagtcaatccaagtcagcccg 25	EST Seq: 44 caacaagtcaatccaaatcagcccg 68	7e-06	24/25 (96%)
200946_x_at	807	1025	CB297464.1	Probe Seq: 1 tcacctacaccagagagccattttg 25	EST Seq: 128 tcacctacaccagagagccattttg 152	3e-08	25/25 (100%)
200946_x_at	376	879	CB297464.1	Probe Seq: 1 ggcttttcccaacacaatcagtgct 25	EST Seq: 209 ggcttttcccaacacaatcagtgct 233	3e-08	25/25 (100%)
200946_x_at	502	649	CB297464.1	Probe Seq: 1 gagtctgggacacactgtaacttta 25	EST Seq: 290 gagtctgggacacactgtaacttta 314	3e-08	25/25 (100%)
200947_s_at	375	387	CB296498.1	Probe Seq: 1 ctccctgtttggagtctggctggct 25	EST Seq: 111 ctccctgtttggagtctggctggct 135	3e-08	25/25 (100%)
200947_s_at	188	885	CB296498.1	Probe Seq: 1 ggctggctctgagcattgccaatgg 25	EST Seq: 128 ggctggctctgagcattgccaatgg 152	3e-08	25/25 (100%)
200947_s_at	26	725	CB296498.1	Probe Seq: 1 gtatcctctccttttagaggctttg 25	EST Seq: 172 gtatcctctccttttagaggctttg 196	3e-08	25/25 (100%)
200947_s_at	936	535	CB296498.1	Probe Seq: 1 gcacccagcttcactaacagtgggc 25	EST Seq: 203 gcacccagcttcactaacagtgggc 227	3e-08	25/25 (100%)
200947_s_at	498	581	CB296498.1	Probe Seq: 1 gaacagtagtgtccccatgaagtgc 25	EST Seq: 284 gaacagtagtgtccccatgaagtgc 308	3e-08	25/25 (100%)
200947_s_at	1068	779	CB296498.1	Probe Seq: 1 gtgtccccatgaagtgctagataat 25	EST Seq: 292 gtgtccccatgaagtgctagataat 316	3e-08	25/25 (100%)
200947_s_at	234	795	CB296498.1	Probe Seq: 1 tttaactctaacacccttcagaaat 25	EST Seq: 349 tttaactctaacacccttcagaaat 373	3e-08	25/25 (100%)
200948_at	983	905	CB297458.1	Probe Seq: 1 tggtttaccattgatgacttcgcct 25	EST Seq: 37 tggtttaccattgatgacttcgcct 61	3e-08	25/25 (100%)
200948_at	1001	445	CB297458.1	Probe Seq: 1 cctctgcatctactgacttgatttt 25	EST Seq: 59 cctctgcatctactgacttgatttt 83	3e-08	25/25 (100%)
200948_at	949	1057	CB297458.1	Probe Seq: 1 tactgacttgatttttcattctgcc 25	EST Seq: 69 tactgacttgatttttcattctgcc 93	3e-08	25/25 (100%)
200948_at	865	981	CB297458.1	Probe Seq: 1 tcctactcctgccatgcattgaagg 25	EST Seq: 125 tcctactcctgccatgcattgaagg 149	3e-08	25/25 (100%)
200948_at	918	807	CB297458.1	Probe Seq: 1 gggtcaatgcattttggggtgagct 25	EST Seq: 148 gggtcaatgcattttggggtgagct 172	3e-08	25/25 (100%)
200948_at	813	909	CB297458.1	Probe Seq: 1 tggggtgagctctgggtttaggggc 25	EST Seq: 162 tggggtgagctctgggtttaggggc 186	3e-08	25/25 (100%)
200948_at	1156	789	CB297458.1	Probe Seq: 1 gggccgtagccctatctagggctgt 25	EST Seq: 248 gggccgtagccctatctagggctgt 272	3e-08	25/25 (100%)
200948_at	104	81	CB297458.1	Probe Seq: 1 aggagcagactggttcctaactctc 25	EST Seq: 276 aggagcagactggttcctaactctc 300	3e-08	25/25 (100%)
200949_x_at	597	703	CB297408.1	Probe Seq: 1 gttcgctctcgccgaggaacaagtc 25	EST Seq: 73 gttcgctctcgccgaggaacaagtc 97	3e-08	25/25 (100%)
200949_x_at	1040	221	CB297408.1	Probe Seq: 1 aacaagtcggtcaggaagcccgcgc 25	EST Seq: 90 aacaagtcggtcaggaagcccgcgc 114	3e-08	25/25 (100%)
200949_x_at	265	491	CB297408.1	Probe Seq: 1 gcgcgcaacagccatggcttttaag 25	EST Seq: 111 gcgcgcagcagccatggcttttaag 135	7e-06	24/25 (96%)
200949_x_at	121	853	CB297408.1	Probe Seq: 1 ggagccggaggtggcaattcaccga 25	EST Seq: 156 ggagccggaggtggcaattcaccga 180	3e-08	25/25 (100%)
200949_x_at	316	1127	CB297408.1	Probe Seq: 1 ttcaccgaattcgaatcaccctaac 25	EST Seq: 173 ttcaccgaattcgaatcaccctaac 197	3e-08	25/25 (100%)
200949_x_at	880	533	CB297408.1	Probe Seq: 1 tcaccctaacaagccgcaacgtaaa 25	EST Seq: 188 tcaccctaacaagccgcaacgtaaa 212	3e-08	25/25 (100%)
200949_x_at	629	703	CB297408.1	Probe Seq: 1 gttcgaatgcctaccaagactttga 25	EST Seq: 283 gttcgaatgcctaccaagactttga 307	3e-08	25/25 (100%)
200949_x_at	170	613	CB297408.1	Probe Seq: 1 gactcattgacttgcacagtccttc 25	EST Seq: 383 gactcattgacttgcacagtccttc 407	3e-08	25/25 (100%)
200949_x_at	302	789	CB297408.1	Probe Seq: 1 gtggaagtcaccattgcagatgctt 25	EST Seq: 457 gtggaagtcaccattgcagntgctt 481	2e-06	24/25 (96%)
200953_s_at	930	1003	CB296202.1	Probe Seq: 1 tctcctctctctcagttatatagtt 25	EST Seq: 31 tctcctctctctcagttatatagtt 55	3e-08	25/25 (100%)
200953_s_at	961	781	CB296202.1	Probe Seq: 1 gtgtgatgccatatcaagtccatgt 25	EST Seq: 116 gtgtgatgccatatcaagtccatgt 140	3e-08	25/25 (100%)
200953_s_at	133	97	CB296202.1	Probe Seq: 1 agtccatgttattctctcacagtgt 25	EST Seq: 132 agtccatgttatcctctcacagtgt 156	7e-06	24/25 (96%)
200953_s_at	927	815	CB296202.1	Probe Seq: 1 ggtgtgggtgtctgtttggtcagga 25	EST Seq: 168 ggtgtgggcgtctgtttggtcagga 192	7e-06	24/25 (96%)
200953_s_at	869	59	CB296202.1	Probe Seq: 1 atgttgtattggctatgatggtgac 25	EST Seq: 260 atgttgtattggctatgatggtgac 284	3e-08	25/25 (100%)
200953_s_at	689	1039	CB296202.1	Probe Seq: 1 taagaggtcttatctgttcagtgtt 25	EST Seq: 306 taagaggtcttatctgttcagtgtt 330	3e-08	25/25 (100%)
200963_x_at	709	415	CB298189.1	Probe Seq: 2 gcagaatggctcccgcaaagaagg 25	EST Seq: 17 gcagaatggctcccgcaaagaagg 40	1e-07	24/24 (100%)
200963_x_at	835	585	CB298189.1	Probe Seq: 1 gaaaaagggccgttctgccatcaac 25	EST Seq: 51 gaaaaagggccgttctgccatcaac 75	3e-08	25/25 (100%)
200963_x_at	583	1051	CB298189.1	Probe Seq: 1 tacaccatcaacattcacaagcgca 25	EST Seq: 94 tacaccatcaacattcacaagcgca 118	3e-08	25/25 (100%)
200963_x_at	597	143	CB298189.1	Probe Seq: 1 agcgcatccatggagtgggcttcaa 25	EST Seq: 113 agcgcatccatggagtgggcttcaa 137	3e-08	25/25 (100%)
200963_x_at	112	413	CB298189.1	Probe Seq: 1 cgtgcacctcgggcactcaaagaga 25	EST Seq: 142 cgtgcacctcgggcactcaaagaga 166	3e-08	25/25 (100%)
200963_x_at	314	643	CB298189.1	Probe Seq: 1 gagatgggaactccagatgtgcgca 25	EST Seq: 187 gagatgggaactccagatgtgcgca 211	3e-08	25/25 (100%)
200963_x_at	1104	109	CB298189.1	Probe Seq: 1 agatgtgcgcattgacaccaggctc 25	EST Seq: 201 agatgtgcgcattgacaccaggctc 225	3e-08	25/25 (100%)
200963_x_at	105	509	CB298189.1	Probe Seq: 1 gctcaacaaagctgtctgggccaaa 25	EST Seq: 222 gctcaacaaagctgtctgggccaaa 246	3e-08	25/25 (100%)
200963_x_at	1151	867	CB298189.1	Probe Seq: 1 ggaatgtgccataccgaatccgtgt 25	EST Seq: 254 ggaatgtgccataccgaatccgtgt 278	3e-08	25/25 (100%)
200963_x_at	249	279	CB298189.1	Probe Seq: 1 aatccgtgtgcggctgtccagaaaa 25	EST Seq: 270 aatccgtgtgcggctgtccagaaaa 294	3e-08	25/25 (100%)
200963_x_at	162	709	CB296640.1	Probe Seq: 1 gttacctatgtacctgttaccactt 25	EST Seq: 331 gttacctatgtacctgttaccactt 355	3e-08	25/25 (100%)
200966_x_at	750	1031	CB297660.1	Probe Seq: 1 tcaatgccattaacaagtgccccct 25	EST Seq: 2 tcaatgctattaacaagtgccccct 26	7e-06	24/25 (96%)
200966_x_at	152	81	CB297660.1	Probe Seq: 1 aggagtatgtcaagcgagccctggc 25	EST Seq: 128 aggagtatgtcaagcgagccctggc 152	3e-08	25/25 (100%)
200966_x_at	175	209	CB297660.1	Probe Seq: 1 aaagtacactccgagcggtcaggct 25	EST Seq: 174 aaagtacactccgagcggtcaggct 198	3e-08	25/25 (100%)
200966_x_at	1106	9	AU297882.1	Probe Seq: 1 attaagcggaggtgttcccaggctg 25	EST Seq: 14 attaagcggagctgttcccaggctg 38	7e-06	24/25 (96%)
200966_x_at	779	1141	CB297660.1	Probe Seq: 2 tccctcgtgacagtggtgtgtggt 25	EST Seq: 356 tccctcgtgacagtggtgtgtggt 379	1e-07	24/24 (100%)
200966_x_at	382	917	CB297660.1	Probe Seq: 1 tgtgtggtgtcgtctgtgaatgcta 25	EST Seq: 372 tgtgtggtgtcgtctgtgaatgcta 396	3e-08	25/25 (100%)
200966_x_at	839	767	CB297660.1	Probe Seq: 1 gtgaatgctaagtccatcacccttt 25	EST Seq: 387 gtgaatgctaagtccatcacccttt 411	3e-08	25/25 (100%)
200967_at	998	539	CB297108.1	Probe Seq: 1 gcaaattccatcgtgtaatcaagga 25	EST Seq: 300 gcaaattccatcgtgtaatcaagga 324	3e-08	25/25 (100%)
200967_at	924	347	CB297108.1	Probe Seq: 1 catcgtgtaatcaaggacttcatga 25	EST Seq: 308 catcgtgtaatcaaggacttcatga 332	3e-08	25/25 (100%)
200967_at	330	897	CB297108.1	Probe Seq: 1 tggcacaggaggaaagagcatctac 25	EST Seq: 361 tggcacaggaggaaagagcatctac 385	3e-08	25/25 (100%)
200968_s_at	689	609	CB297108.1	Probe Seq: 1 gacttcatgatccagggcggagact 25	EST Seq: 323 gacttcatgatccagggcggagact 347	3e-08	25/25 (100%)
200968_s_at	765	59	CB297108.1	Probe Seq: 1 atgatccagggcggagacttcacca 25	EST Seq: 329 atgatccagggcggagacttcacca 353	3e-08	25/25 (100%)
200972_at	32	575	CB295378.1	Probe Seq: 1 gaaccaattgcgagtcatgtagtgt 25	EST Seq: 361 gaaccaattgtgagtcatgtagtgt 385	7e-06	24/25 (96%)
200972_at	969	959	CB295378.1	Probe Seq: 1 tgcttctgttacctccaagtggtaa 25	EST Seq: 412 tgcttctgttacctccaagtggtaa 436	3e-08	25/25 (100%)
200972_at	439	263	CB295378.1	Probe Seq: 1 aagtggtaacaggactgatgccgaa 25	EST Seq: 428 aagtggtaacaggactgatgccgaa 452	3e-08	25/25 (100%)
200972_at	480	935	CB295378.1	Probe Seq: 1 tgatgccgaaatgtcaccaggtcct 25	EST Seq: 443 tgatgccgaaatgtcaccaggtcct 467	3e-08	25/25 (100%)
200972_at	806	759	CB295378.1	Probe Seq: 1 gtcctttcagtcttcacagtggaga 25	EST Seq: 463 gtcctttcagtcttcacagtggaga 487	3e-08	25/25 (100%)
200972_at	574	635	CB295378.1	Probe Seq: 1 gagaactcttggccaaaggtttttg 25	EST Seq: 484 gagaactcttggccaaaggtttttg 508	3e-08	25/25 (100%)
200973_s_at	924	523	CB295378.1	Probe Seq: 1 gcatgctgtgtgcttgcatcgtgtt 25	EST Seq: 31 gcatgctgtgtgcctgcatcgtgtt 55	7e-06	24/25 (96%)
200973_s_at	242	101	CB295378.1	Probe Seq: 1 agtagagatcctgcttacgagctcc 25	EST Seq: 66 agtagagatcctgcttacgagctcc 90	3e-08	25/25 (100%)
200973_s_at	696	379	CB295378.1	Probe Seq: 1 ctcatcactggcggaacctatgcat 25	EST Seq: 90 ctcatcactggcggaacctatgcat 114	3e-08	25/25 (100%)
200973_s_at	382	909	CB295378.1	Probe Seq: 1 tggtgttggacagagcagcttggct 25	EST Seq: 226 tggtgttggacagagcagcttggct 250	3e-08	25/25 (100%)
200978_at	271	551	CB294095.1	Probe Seq: 1 gaatttgtcacgactgtgcagcagc 25	EST Seq: 18 gaatttgtcacgactgtgcagcagc 42	3e-08	25/25 (100%)
200978_at	546	503	CB294095.1	Probe Seq: 1 gctgctgtcatcaaggctcgaaaac 25	EST Seq: 48 gctgctgtcatcaaggctcgaaaac 72	3e-08	25/25 (100%)
200978_at	120	217	CB294095.1	Probe Seq: 1 aaactatccagtgccatgtctgctg 25	EST Seq: 69 aaactatccagtgccatgtctgctg 93	3e-08	25/25 (100%)
200978_at	479	395	CB294095.1	Probe Seq: 1 ctgcaaaagccatctgtgaccacgt 25	EST Seq: 91 ctgcaaaagccatctgtgaccacgt 115	3e-08	25/25 (100%)
200978_at	582	771	CB294095.1	Probe Seq: 1 gtgaccacgtcagggacatctggtt 25	EST Seq: 106 gtgaccacgtcagggacatctggtt 130	3e-08	25/25 (100%)
200978_at	338	719	CB294095.1	Probe Seq: 1 gtttgtgtccatgggtgttatctct 25	EST Seq: 149 gtttgtgtccatgggtgttatctct 173	3e-08	25/25 (100%)
200978_at	983	937	CB294095.1	Probe Seq: 1 tgatggcaactcctatggtgttcct 25	EST Seq: 173 tgatggcaactcctatggtgttcct 197	3e-08	25/25 (100%)
200978_at	828	983	CB294095.1	Probe Seq: 1 tcctgatgatctgctctactcattc 25	EST Seq: 194 tcctgatgatctgctctactcattc 218	3e-08	25/25 (100%)
200978_at	690	373	CB294095.1	Probe Seq: 1 ctactcattccctgttgtaatcaag 25	EST Seq: 209 ctactcattccctgttgtaatcaag 233	3e-08	25/25 (100%)
200979_at	653	897	CB294077.1	Probe Seq: 1 tggcaggagattggccagctcttct 25	EST Seq: 137 tggcaggagattggccagctcttct 161	3e-08	25/25 (100%)
200979_at	784	511	CB294077.1	Probe Seq: 1 gctttttcccagcttgaacctaata 25	EST Seq: 217 gctttttcccagcttgaacctaata 241	3e-08	25/25 (100%)
200979_at	183	713	CB294077.1	Probe Seq: 1 gttttctgctcttgaagcatattca 25	EST Seq: 276 gttttctgctcttgaagcatattca 300	3e-08	25/25 (100%)
200979_at	175	711	CB294077.1	Probe Seq: 1 gttttgaggctcttaccgtagtcga 25	EST Seq: 333 gttttgaggctcttaccgtagtcga 357	3e-08	25/25 (100%)
200979_at	389	829	CB294077.1	Probe Seq: 1 ggtatcttagatcttccttagtgat 25	EST Seq: 359 ggtatcttagatcttccttagtgat 383	3e-08	25/25 (100%)
200979_at	540	593	CB294077.1	Probe Seq: 1 gaaagtgtataaccctcttcaacaa 25	EST Seq: 400 gaaagtgtataaccctcttcaacaa 424	3e-08	25/25 (100%)
200979_at	896	331	CB294077.1	Probe Seq: 1 cagatccttaagagctgagcagctg 25	EST Seq: 439 cagatccttaagngctgagcagctg 463	2e-06	24/25 (96%)
200981_x_at	720	365	CB298880.1	Probe Seq: 1 cttttcccttcagcttgcttagatg 25	EST Seq: 50 cttttcccttcagcttgcttagatg 74	3e-08	25/25 (100%)
200981_x_at	241	703	CB298880.1	Probe Seq: 1 gttccctctcactttcagtaaaaat 25	EST Seq: 131 gttccctctcactttcagtaaaaat 155	3e-08	25/25 (100%)
200983_x_at	121	973	CB298192.1	Probe Seq: 1 tccaaggagggtctgtcctgttcgg 25	EST Seq: 89 tccaaggagggtctgtcctgttcgg 113	3e-08	25/25 (100%)
200983_x_at	804	749	CB298192.1	Probe Seq: 1 gtcttctgccattcaggtcatagcc 25	EST Seq: 133 gtcttctgccattcaggtcatagcc 157	3e-08	25/25 (100%)
200983_x_at	11	147	CB298192.1	Probe Seq: 1 agcctgcagtgctacaactgtccta 25	EST Seq: 154 agcctgcagtgctacaactgtccta 178	3e-08	25/25 (100%)
200983_x_at	208	673	CB298192.1	Probe Seq: 1 gatgcgtgtctcattaccaaagctg 25	EST Seq: 226 gatgcgtgtctcattaccaaagctg 250	3e-08	25/25 (100%)
200983_x_at	558	629	CB298192.1	Probe Seq: 1 gagctaacgtactactgctgcaaga 25	EST Seq: 328 gagctaacgtactactgctgcaaga 352	3e-08	25/25 (100%)
200983_x_at	338	221	CB294802.1	Probe Seq: 1 aaaacagttcttctgctggtgactc 25	EST Seq: 430 aaaacagttcttctgcgggtgactc 454	7e-06	24/25 (96%)
200983_x_at	631	979	CB294802.1	Probe Seq: 1 tccatttctggcagcagcctggagc 25	EST Seq: 453 tccatttctggcagcagcctggagc 477	3e-08	25/25 (100%)
200983_x_at	348	451	CB294802.1	Probe Seq: 1 ccttcatccctaagtcaacaccagg 25	EST Seq: 477 ccttcatccctaagtcaacaccagg 501	3e-08	25/25 (100%)
200983_x_at	510	1135	CB294802.1	Probe Seq: 1 ttctcttgctgccacattctaaa 23	EST Seq: 541 ttctcttgctgccacattctaaa 563	5e-07	23/23 (100%)
200991_s_at	883	939	CB296227.1	Probe Seq: 1 tgagtgccgtgagcttgcggggaat 25	EST Seq: 6 tgagtgccgtgagcttgcggggaat 30	3e-08	25/25 (100%)
200991_s_at	31	967	CB296227.1	Probe Seq: 1 tgcggggaattggcagtcccagcac 25	EST Seq: 21 tgcggggaattggcagtcccagcac 45	3e-08	25/25 (100%)
200991_s_at	734	473	CB296227.1	Probe Seq: 1 gccagtgccagtgatgtccacggca 25	EST Seq: 50 gccagtgccagtgatgtccacggca 74	3e-08	25/25 (100%)
200991_s_at	301	937	CB296227.1	Probe Seq: 1 tgatgtccacggcaatttcgccttc 25	EST Seq: 61 tgatgtccacggcaatttcgccttc 85	3e-08	25/25 (100%)
200991_s_at	485	293	CB296227.1	Probe Seq: 1 caatttcgccttcgagggcattgga 25	EST Seq: 73 caatttcgccttcgagggcattgga 97	3e-08	25/25 (100%)
200991_s_at	172	483	CB296227.1	Probe Seq: 1 gccctctaccccagaggaatttaca 25	EST Seq: 133 gccctctaccccagaggaatttaca 157	3e-08	25/25 (100%)
200991_s_at	263	1123	CB296227.1	Probe Seq: 1 ttacagaaacttgccctgtgcctgt 25	EST Seq: 153 ttacagaaacttgccctgtgcctgt 177	3e-08	25/25 (100%)
200991_s_at	413	407	CB296227.1	Probe Seq: 1 ctggccctcgatgccaaattagcat 25	EST Seq: 318 ctggccctcgatgccaaattagcat 342	3e-08	25/25 (100%)
201000_at	180	817	CB296989.1	Probe Seq: 1 ggtggtggcaaggatgtgtctgcac 25	EST Seq: 33 ggtggtggcaaggatgtgtctgcac 57	3e-08	25/25 (100%)
201000_at	189	871	CB296989.1	Probe Seq: 1 ggcaagaacgttggctgcctgcagg 25	EST Seq: 66 ggcaagaacgttggctgcctgcagg 90	3e-08	25/25 (100%)
201000_at	165	325	CB296989.1	Probe Seq: 1 cagctgcgcctcggggatgtaaaga 25	EST Seq: 120 cagctgcgcctcggggatgtaaaga 144	3e-08	25/25 (100%)
201000_at	3	433	CB296989.1	Probe Seq: 1 cccctcctaacccagcagtaactgg 25	EST Seq: 244 cccctcctaacccagcagtaactgg 268	3e-08	25/25 (100%)
201000_at	409	179	CB296989.1	Probe Seq: 1 acttgggagcagtcctatgtctcag 25	EST Seq: 274 acttgagagcagtcctatgtctcag 298	7e-06	24/25 (96%)
201000_at	436	761	CB296989.1	Probe Seq: 1 gtgccatcggtctagaaccactaac 25	EST Seq: 335 gtgccatcggtctagaaccactaac 359	3e-08	25/25 (100%)
201000_at	481	995	CB296989.1	Probe Seq: 1 tcgtcacgctcgcatctatagataa 25	EST Seq: 376 tcgtcacgctcgcatctatagataa 400	3e-08	25/25 (100%)
201001_s_at	368	31	CB294188.1	Probe Seq: 1 atgaaaaccgaatatacagccttaa 25	EST Seq: 184 atgaaaaccgaatatacagccttaa 208	3e-08	25/25 (100%)
201001_s_at	458	653	CB294188.1	Probe Seq: 1 gagtggtggacccaagagccatatc 25	EST Seq: 298 gagtggtggacccaagagccatatc 322	3e-08	25/25 (100%)
201001_s_at	442	619	CB294188.1	Probe Seq: 1 gacccaagagccatatcagtgctag 25	EST Seq: 306 gacccaagagccatatcagtgctag 330	3e-08	25/25 (100%)
201001_s_at	629	955	CB294188.1	Probe Seq: 1 tgcaagagcttcggcgcctaatgat 25	EST Seq: 367 tgcaagagcttcggcgcctaatgat 391	3e-08	25/25 (100%)
201001_s_at	1143	135	CB294188.1	Probe Seq: 1 agcttcggcgcctaatgatgtctaa 25	EST Seq: 373 agcttcggcgcctaatgatgtctaa 397	3e-08	25/25 (100%)
201001_s_at	201	1141	CB294188.1	Probe Seq: 1 ttccccccaattcgatttaatcagt 25	EST Seq: 479 ttccccccaattcgatttaatcagt 503	3e-08	25/25 (100%)
201001_s_at	851	1035	CB294188.1	Probe Seq: 1 taatcagtcttcattttccacagta 25	EST Seq: 496 taatcagtcttcattttcnacagta 520	2e-06	24/25 (96%)
201001_s_at	248	731	CB294188.1	Probe Seq: 1 gtaccggaaaggaagctcccattca 25	EST Seq: 555 gtactggaaaggaagctcccattca 579	7e-06	24/25 (96%)
201001_s_at	784	77	CB294188.1	Probe Seq: 1 aggaagctcccattcaaaggaaatt 25	EST Seq: 564 aggaagctcccattcaaaggaaatt 588	3e-08	25/25 (100%)
201005_at	1010	877	CB296352.1	Probe Seq: 1 ggcattgccgtggtcatgatatttg 25	EST Seq: 22 ggcattgccttggtcatgatatttg 46	7e-06	24/25 (96%)
201005_at	625	725	CB296352.1	Probe Seq: 1 gtatgatcttgtgctgtgctatccg 25	EST Seq: 59 gtatgatcttgtgctgtgctatccg 83	3e-08	25/25 (100%)
201005_at	759	919	CB296352.1	Probe Seq: 1 tgtgctatccgcaggaaccgcgaga 25	EST Seq: 73 tgtgctatccgcaggaaccgcgaga 97	3e-08	25/25 (100%)
201005_at	76	525	CB296352.1	Probe Seq: 1 gcaggaaccgcgagatggtctagag 25	EST Seq: 83 gcaggaaccgcgagatggtctagag 107	3e-08	25/25 (100%)
201005_at	753	907	CB296352.1	Probe Seq: 1 tggtctagagtcagcttacatccct 25	EST Seq: 98 tggtctagagtcagcttacatccct 122	3e-08	25/25 (100%)
201005_at	216	745	CB296352.1	Probe Seq: 1 gtcagcttacatccctgagcaggaa 25	EST Seq: 107 gtcagcttacatccctgagcaggaa 131	3e-08	25/25 (100%)
201005_at	382	631	CB296352.1	Probe Seq: 1 gagcaggaaagtttacccatgaaga 25	EST Seq: 123 gagcaggaaagtttacccatgaaga 147	3e-08	25/25 (100%)
201008_s_at	6	541	CB298871.1	Probe Seq: 1 gcaaaggggtttcctcgatttggag 25	EST Seq: 13 gcaaaggagtttcctcgatttggag 37	7e-06	24/25 (96%)
201008_s_at	262	1147	AU298672.1	Probe Seq: 1 ttccaccgtcatttctaactcttaa 25	EST Seq: 273 ttccaccgtcatttctaactcttaa 297	3e-08	25/25 (100%)
201008_s_at	782	213	AU298672.1	Probe Seq: 1 aaaccaactcagttccatcatggtg 25	EST Seq: 297 aaaccaactcagttccatcatggtg 321	3e-08	25/25 (100%)
201008_s_at	525	907	AU298672.1	Probe Seq: 1 tgaggtggtctttaacgaccctgaa 25	EST Seq: 345 tgaggtggnctttaacgaccctgaa 369	2e-06	24/25 (96%)
201008_s_at	587	563	AU298529.1	Probe Seq: 1 gaagttactcgtgtcaaagccgtt 24	EST Seq: 424 gaagttcctcgtgtcaaagccgtt 447	3e-05	23/24 (95%)
201008_s_at	1020	675	AU298664.1	Probe Seq: 1 gatcctggcttgcggagtggctaaa 25	EST Seq: 163 gatcctggcttgcggagtggctaaa 187	3e-08	25/25 (100%)
201008_s_at	1003	409	AU298664.1	Probe Seq: 1 cggagtacctgcgctatgaagacac 25	EST Seq: 229 cggagtacctgcgctatgaagacac 253	3e-08	25/25 (100%)
201008_s_at	1015	1049	AU298664.1	Probe Seq: 1 tacaagttcggctttgagcttcct 24	EST Seq: 325 tacaagttcggctttgagcttcct 348	1e-07	24/24 (100%)
201020_at	817	139	CB294247.1	Probe Seq: 1 agctgagctggacacactaaacgag 25	EST Seq: 133 agctgagctggacacactaaacgag 157	3e-08	25/25 (100%)
201020_at	408	369	CB294247.1	Probe Seq: 1 ctataaggactccacgctgatcatg 25	EST Seq: 163 ctataaggactccacgctgatcatg 187	3e-08	25/25 (100%)
201020_at	60	511	CB294247.1	Probe Seq: 1 gctaaacctatctgtattggcagca 25	EST Seq: 346 gctaaacctatctgtattgacagca 370	7e-06	24/25 (96%)
201020_at	179	131	CB294247.1	Probe Seq: 1 agcacagctactcagatctgcactc 25	EST Seq: 367 agcacagctactcagatctgcactc 391	3e-08	25/25 (100%)
201020_at	1072	313	CB294247.1	Probe Seq: 1 cactcctgtctcttgggaagcagtt 25	EST Seq: 387 cactcctgtctcttgggaagcagtt 411	3e-08	25/25 (100%)
201020_at	759	201	CB294247.1	Probe Seq: 1 aaatcatgggcattgctggactgat 25	EST Seq: 418 aaatcatgggcattgctggactgat 442	3e-08	25/25 (100%)
201020_at	277	407	CB294248.1	Probe Seq: 1 ctggactgatggttgctttgagccc 25	EST Seq: 3 ctggactgatggttgctttgagccc 27	3e-08	25/25 (100%)
201020_at	641	15	CB294248.1	Probe Seq: 1 attttactatgcctgttgatctatg 25	EST Seq: 77 attttactatgcctgttgatctatg 101	3e-08	25/25 (100%)
201020_at	686	1039	CB294248.1	Probe Seq: 1 taagcagtacatcttgtgcatgcaa 25	EST Seq: 205 taagcagtacatcttgtgcatgcaa 229	3e-08	25/25 (100%)
201020_at	673	955	CB294248.1	Probe Seq: 1 tgcaaaaatgaattcacccctccca 25	EST Seq: 225 tgcaaaaatgaattcacccctccca 249	3e-08	25/25 (100%)
201021_s_at	87	731	AU297730.1	Probe Seq: 1 gtagctgatgaagtatgtcgcattt 25	EST Seq: 122 gtagctgatgaagtatgtcgcattt 146	3e-08	25/25 (100%)
201021_s_at	997	259	AU298150.1	Probe Seq: 1 aagtgcatcattgtagaagaaggca 25	EST Seq: 259 aagtgcatcattgtanaanaaggca 283	0.0001	23/25 (92%)
201021_s_at	450	817	AU298150.1	Probe Seq: 1 ggtgtaaccataactgatcctttca 25	EST Seq: 307 ggtgtaaccataactgatcctttca 331	3e-08	25/25 (100%)
201021_s_at	483	453	AU298150.1	Probe Seq: 1 ccataactgatcctttcaagcatt 24	EST Seq: 314 ccataactgatcctttcaagcatt 337	1e-07	24/24 (100%)
201021_s_at	935	517	AU298150.1	Probe Seq: 1 gcttcctgaaaaagattgtcgctat 25	EST Seq: 348 gcttcctgaaaaagattgtcgctat 372	3e-08	25/25 (100%)
201021_s_at	786	209	AU298150.1	Probe Seq: 1 aaagattgtcgctatgctttgtatg 25	EST Seq: 358 aaagattgtcgctatgctttgnatg 382	2e-06	24/25 (96%)
201021_s_at	1041	535	AU297730.1	Probe Seq: 1 gcaccagaactagcacctctgaaaa 25	EST Seq: 416 gcaccagaactagcacctctgaaaa 440	3e-08	25/25 (100%)
201021_s_at	517	557	AU297730.1	Probe Seq: 1 gaatgtcaagcaaatggaccagaag 25	EST Seq: 503 gaatgtcaagcaaatggaccagaag 527	3e-08	25/25 (100%)
201031_s_at	66	487	CB297858.1	Probe Seq: 1 gccctttgccacgttaaattgaaca 25	EST Seq: 76 gccctttgccacgttacattgaaca 100	7e-06	24/25 (96%)
201031_s_at	658	5	CB297858.1	Probe Seq: 1 attgaacactgttttggatgcatgt 25	EST Seq: 93 attgaacactgttttggatgcatgt 117	3e-08	25/25 (100%)
201031_s_at	721	77	CB297858.1	Probe Seq: 1 aggagctgtgtctactattaaaagt 25	EST Seq: 153 aggagctgtgtctactattaaaagt 177	3e-08	25/25 (100%)
201031_s_at	559	617	CB297858.1	Probe Seq: 1 gacgcaataccaatacttaggattt 25	EST Seq: 281 gacgcaataccaatacttaggattt 305	3e-08	25/25 (100%)
201031_s_at	1050	835	CB297858.1	Probe Seq: 1 ggattttggtcttggtgtttgtatg 25	EST Seq: 300 ggattttggtcttggtgtttgtatg 324	3e-08	25/25 (100%)
201031_s_at	715	927	CB297858.1	Probe Seq: 1 tgtatgaaattctgaggccttgatt 25	EST Seq: 319 tgtatgaaattctgaggccttgatt 343	3e-08	25/25 (100%)
201033_x_at	698	317	CB298302.1	Probe Seq: 1 caccactaaaatctccaggggcacc 25	EST Seq: 498 caccactaaaatctccaggggcacc 522	3e-08	25/25 (100%)
201033_x_at	1074	161	CB298302.1	Probe Seq: 1 acgctgctgaacatgctcaacatct 25	EST Seq: 586 acgctgctgaacatgctcaacatct 610	3e-08	25/25 (100%)
201035_s_at	672	1105	CB298779.1	Probe Seq: 1 tttattgtgaaccgcctcctggttc 25	EST Seq: 38 tttattgtgaaccgcctcctggttc 62	3e-08	25/25 (100%)
201035_s_at	461	443	CB298779.1	Probe Seq: 1 cctcctggttccatacctcatggaa 25	EST Seq: 52 cctcctggttccatacctcatggaa 76	3e-08	25/25 (100%)
201035_s_at	10	633	CB298779.1	Probe Seq: 1 tgaaattaggagccggttaccccat 25	EST Seq: 132 tgaaattaggagccggttaccccat 156	3e-08	25/25 (100%)
201035_s_at	586	343	CB298779.1	Probe Seq: 1 catgggcccatttgagcttctagat 25	EST Seq: 154 catgggcccatttgagcttctagat 178	3e-08	25/25 (100%)
201035_s_at	641	489	CB298779.1	Probe Seq: 1 gcccagcccatccttaaataagctg 25	EST Seq: 253 gcccagcccatccttaaataagctg 277	3e-08	25/25 (100%)
201035_s_at	473	569	CB298779.1	Probe Seq: 1 gaagaacacctgagagcgctttcca 25	EST Seq: 357 gaagaacacctgagagcgctttcca 381	3e-08	25/25 (100%)
201035_s_at	307	437	CB298779.1	Probe Seq: 1 ccgagtgcctgtgggaatgctcttt 25	EST Seq: 391 ccgagtgcctgtgggaatgctcttt 415	3e-08	25/25 (100%)
201035_s_at	278	277	CB298779.1	Probe Seq: 1 aatgctctttggtcagacattccct 25	EST Seq: 406 aatgctctttggtcagncattccct 430	2e-06	24/25 (96%)
201047_x_at	334	585	CB298844.1	Probe Seq: 2 aaaagcctgctgaatttatgttgt 25	EST Seq: 1 aaaagcctgctgaatttatgttgt 24	1e-07	24/24 (100%)
201047_x_at	834	225	CB298844.1	Probe Seq: 1 aaaatatcttcatacttcctcatcc 25	EST Seq: 64 aaaatatcttcatacttcctcatcc 88	3e-08	25/25 (100%)
201047_x_at	245	1145	CB298844.1	Probe Seq: 1 ttcctcatcccctcattggaacaaa 25	EST Seq: 79 ttcctcatcccctcattggaacaaa 103	3e-08	25/25 (100%)
201077_s_at	106	669	AU297792.1	Probe Seq: 1 gatgtgaatccaaaggcctatcccc 25	EST Seq: 101 gatgtgaatccgaaggcctatcccc 125	7e-06	24/25 (96%)
201077_s_at	380	143	AU297792.1	Probe Seq: 1 accaagaagctactggacctcgttc 25	EST Seq: 143 accaagaagctactggaccccgttc 167	7e-06	24/25 (96%)
201077_s_at	1159	619	AU297792.1	Probe Seq: 1 gacctcgttcagcagtcatgtaact 25	EST Seq: 158 gaccccgttcagcagtcatgtaact 182	7e-06	24/25 (96%)
201077_s_at	860	415	AU297792.1	Probe Seq: 1 cgagccactggagatcattctgcac 25	EST Seq: 268 cgagccactggagatcattctgcac 292	3e-08	25/25 (100%)
201077_s_at	445	251	AU297792.1	Probe Seq: 1 aagaatgtgccctacgtgtttgtgc 25	EST Seq: 314 aagaatgtgccctacgtgtttgtgc 338	3e-08	25/25 (100%)
201077_s_at	389	745	AU297792.1	Probe Seq: 1 gtcaccatcaaagaaggctcgcagc 25	EST Seq: 398 gtcaccatcaaagaaggctcgcagc 422	3e-08	25/25 (100%)
201077_s_at	680	131	AU297792.1	Probe Seq: 1 agcagatccaatccattcagcagtc 25	EST Seq: 429 agcagatccagtccattcagcagtc 453	7e-06	24/25 (96%)
201077_s_at	396	525	AU297792.1	Probe Seq: 1 gcagtccattgaaaggctcttagtc 25	EST Seq: 448 gcagtccattgaaaggctcttagtc 472	3e-08	25/25 (100%)
201077_s_at	919	1011	AU297792.1	Probe Seq: 1 tcttagtctaaacctgtggcctctg 25	EST Seq: 465 tcttagtctaaacctgtggcctctg 489	3e-08	25/25 (100%)
201090_x_at	700	283	AU298283.1	Probe Seq: 1 aatacatggcttgctgcctgttg 23	EST Seq: 551 aatacatggcttgctgcctgttg 573	5e-07	23/23 (100%)
201090_x_at	527	63	CB295927.1	Probe Seq: 1 atgtcaatgctgccattgccaccat 25	EST Seq: 77 atgtcaatgctgccattgccaccat 101	3e-08	25/25 (100%)
201090_x_at	1137	969	CB295927.1	Probe Seq: 1 tgccccactggcttcaaggttggca 25	EST Seq: 136 tgccccactggcttcaaggttggca 160	3e-08	25/25 (100%)
201090_x_at	211	267	CB295927.1	Probe Seq: 1 aaggttggcatcaactaccagcctc 25	EST Seq: 151 aaggttggcatcaactaccagcctc 175	3e-08	25/25 (100%)
201090_x_at	43	191	CB295926.1	Probe Seq: 1 acaccacagccattgctgaggcct 24	EST Seq: 541 acaccacagccattgctgaggcct 564	1e-07	24/24 (100%)
201090_x_at	880	481	CB295928.1	Probe Seq: 1 gcctggaccacaagtttgacctgat 25	EST Seq: 66 gcctggaccacaagtttgacctgat 90	3e-08	25/25 (100%)
201090_x_at	624	621	CB295928.1	Probe Seq: 1 gacctgatgtatgccaagcgtgcct 25	EST Seq: 83 gacctgatgtatgccaagcgtgcct 107	3e-08	25/25 (100%)
201093_x_at	485	951	CB296223.1	Probe Seq: 1 tgaacgaggctgactgtgccacc 23	EST Seq: 78 tgaacgaggctgactgtgccacc 100	5e-07	23/23 (100%)
201093_x_at	835	475	CB296223.1	Probe Seq: 1 gccattcgctcctactgatgagaca 25	EST Seq: 110 gccattcgctcctactgatgagaca 134	3e-08	25/25 (100%)
201093_x_at	35	351	CB296223.1	Probe Seq: 1 cataactgtcttcatacgcttctgc 25	EST Seq: 199 cataactgtcttcatacgcgtctgc 223	7e-06	24/25 (96%)
201093_x_at	1048	693	CB296223.1	Probe Seq: 1 gattggcacctagtggctgggagct 25	EST Seq: 255 gattggcacctagtggctgggagct 279	3e-08	25/25 (100%)
201094_at	763	1103	CB294215.1	Probe Seq: 1 tttacctcgttgcactgctgagagc 25	EST Seq: 2 tttacctcgttgcactgctgagagc 26	3e-08	25/25 (100%)
201094_at	1018	941	CB294216.1	Probe Seq: 3 agagcaagatgggtcaccagcag 25	EST Seq: 1 agagcaagatgggtcaccagcag 23	5e-07	23/23 (100%)
201094_at	1012	417	CB294216.1	Probe Seq: 1 cgcgaaaattcggccagggttctcg 25	EST Seq: 40 cgcgaaaattcggccagggttctcg 64	3e-08	25/25 (100%)
201094_at	817	379	CB294216.1	Probe Seq: 1 ctcttgtcgtgtctgttcaaaccgg 25	EST Seq: 65 ctcttgtcgcgtctgttcaaaccgg 89	7e-06	24/25 (96%)
201094_at	199	1031	CB294216.1	Probe Seq: 1 tcaaaccggcacggtctgatccgga 25	EST Seq: 81 tcaaaccggcacggtctgatccgga 105	3e-08	25/25 (100%)
201094_at	646	199	CB294216.1	Probe Seq: 1 aaatatggcctcaatatgtgccgcc 25	EST Seq: 105 aaatatggcctcaatatgtgccgcc 129	3e-08	25/25 (100%)
201094_at	686	1033	CB294216.1	Probe Seq: 1 tcaatatgtgccgccagtgtttccg 25	EST Seq: 115 tcaatatgtgccgccagtgtttccg 139	3e-08	25/25 (100%)
201094_at	49	459	CB294216.1	Probe Seq: 1 ccagtgtttccgtcagtacgcgaag 25	EST Seq: 128 ccagtgtttccgtcagtacgcgaag 152	3e-08	25/25 (100%)
201094_at	836	731	CB294216.1	Probe Seq: 1 gtacgcgaaggatatcggtttcatt 25	EST Seq: 143 gtacgcgaaggatatcggtttcatt 167	3e-08	25/25 (100%)
201094_at	904	695	CB294216.1	Probe Seq: 1 gttggactaaatgctcttccttcag 25	EST Seq: 170 gttggactaaatgctcttccttcag 194	3e-08	25/25 (100%)
201094_at	357	329	CB294216.1	Probe Seq: 1 cagaggattatccggggcatctact 25	EST Seq: 192 cagnggattatccggggcatctact 216	2e-06	24/25 (96%)
201114_x_at	772	247	CB294592.1	Probe Seq: 1 aagctggtgatcaaggcactcctgg 25	EST Seq: 23 aagctggtgatcaaggcactcctgg 47	3e-08	25/25 (100%)
201114_x_at	1094	579	CB294592.1	Probe Seq: 1 gaacttgctgtcatgaggcgagatc 25	EST Seq: 77 gaacttgctgtcatgaggcgagatc 101	3e-08	25/25 (100%)
201114_x_at	987	59	CB294592.1	Probe Seq: 1 atgagtctcgatgtgtaggcctttc 25	EST Seq: 254 atgagtctcgatgtgtaggcctttc 278	3e-08	25/25 (100%)
201116_s_at	160	257	CB294232.1	Probe Seq: 1 aagttcccacctgaagagactctga 25	EST Seq: 348 aagttcccacctgaagagactctga 372	3e-08	25/25 (100%)
201116_s_at	48	1045	CB294232.1	Probe Seq: 1 taacaaaaactccctcattagctac 25	EST Seq: 389 taacaaaaactccctcattagctac 413	3e-08	25/25 (100%)
201116_s_at	189	837	CB294232.1	Probe Seq: 1 ggatttgtccgagaccttcaaggta 25	EST Seq: 441 ggatttgtccgagaccttcaaggta 465	3e-08	25/25 (100%)
201116_s_at	413	825	CB294232.1	Probe Seq: 1 ggtaacccaattgcgaatgccacca 25	EST Seq: 462 ggtaacccaattgcgaatgccacca 486	3e-08	25/25 (100%)
201116_s_at	805	275	CB294232.1	Probe Seq: 1 aatgccaccatctccgtggaaggaa 25	EST Seq: 477 aatgccaccatctccgtggaaggaa 501	3e-08	25/25 (100%)
201134_x_at	500	1127	CB294187.1	Probe Seq: 1 ttcacaacctctgtggtccgtagga 25	EST Seq: 13 ttcacaacctctgtggtccgtagga 37	3e-08	25/25 (100%)
201134_x_at	1100	79	CB294187.1	Probe Seq: 1 aggagccactatgaggagggccctg 25	EST Seq: 34 aggagccactatgaggagggccctg 58	3e-08	25/25 (100%)
201134_x_at	402	793	CB294187.1	Probe Seq: 1 gggccctgggaagaatttgccattt 25	EST Seq: 51 gggccctgggaagaatttgccattt 75	3e-08	25/25 (100%)
201134_x_at	871	669	CB294187.1	Probe Seq: 1 gatgtttcagttcctccatttaaca 25	EST Seq: 182 gatgtttcagttcctccatttaaca 206	3e-08	25/25 (100%)
201134_x_at	533	657	CB294187.1	Probe Seq: 1 gaggtgcagcctctggaagtggatc 25	EST Seq: 226 gaggtncngcctctggaagtggatc 250	0.0001	23/25 (92%)
201134_x_at	79	305	CB294185.1	Probe Seq: 1 caaactagaactcatatgccatact 25	EST Seq: 332 caaactagaactcatatgccatact 356	3e-08	25/25 (100%)
201138_s_at	1052	427	CB296583.1	Probe Seq: 1 ccctggaggccaaaatctgtcatca 25	EST Seq: 166 ccctggaggccaaaatctgtcatca 190	3e-08	25/25 (100%)
201138_s_at	1079	3	CB296583.1	Probe Seq: 1 attgagtattattttggcgacttca 25	EST Seq: 192 attgagtattattttggcgacttca 216	3e-08	25/25 (100%)
201138_s_at	996	885	CB296583.1	Probe Seq: 1 ggcgacttcaatttgccacgggaca 25	EST Seq: 207 ggcgacttcaatttgccacgggaca 231	3e-08	25/25 (100%)
201138_s_at	792	973	CB296583.1	Probe Seq: 1 tgccacgggacaagtttctaaagga 25	EST Seq: 220 tgccacgggacaagtttctaaagga 244	3e-08	25/25 (100%)
201138_s_at	729	831	CB296583.1	Probe Seq: 1 ggttgaaccgtctaacaacagactt 25	EST Seq: 301 ggttgaaccgtctaacaacagactt 325	3e-08	25/25 (100%)
201138_s_at	128	571	CB296583.1	Probe Seq: 1 gaagcattgagcaaatccaaggcag 25	EST Seq: 339 gaagcattgagcaaatccaaggcag 363	3e-08	25/25 (100%)
201138_s_at	102	1049	CB296583.1	Probe Seq: 1 taaaggcttcccaactgatgcaact 25	EST Seq: 476 taaaggcttcccaactgatgcaact 500	3e-08	25/25 (100%)
201138_s_at	294	237	CB296583.1	Probe Seq: 1 aactgatgcaactcttgatgacata 25	EST Seq: 488 aactgatgcaactcttgatgacata 512	3e-08	25/25 (100%)
201160_s_at	808	785	CB298675.1	Probe Seq: 1 gtggaagactaaccaagatttgga 24	EST Seq: 62 gtggaagactaaccaagatttgga 85	1e-07	24/24 (100%)
201160_s_at	407	115	CB298675.1	Probe Seq: 1 agagagtagcctctccagtttcagc 25	EST Seq: 190 agagagcagcctctccagtttcagc 214	7e-06	24/25 (96%)
201160_s_at	1161	385	CB298675.1	Probe Seq: 1 ctccagtttcagcaaccgctaggtt 25	EST Seq: 202 ctccagtttcagcaaccgctaggtt 226	3e-08	25/25 (100%)
201160_s_at	332	101	CB298675.1	Probe Seq: 1 agtttcagcaaccgctaggtttcta 25	EST Seq: 206 agtttcagcaaccgctaggtttcta 230	3e-08	25/25 (100%)
201160_s_at	73	1111	CB298675.1	Probe Seq: 1 ttttgttcattttggatgctggtgc 25	EST Seq: 355 ttttgttcattttggatgctggtgc 379	3e-08	25/25 (100%)
201160_s_at	98	675	CB298675.1	Probe Seq: 1 gatgctggtgctaaacctccaagtg 25	EST Seq: 369 gatgctggtgctaaacctccaagtg 393	3e-08	25/25 (100%)
201160_s_at	965	509	CB298675.1	Probe Seq: 1 gctaaacctccaagtgtcatgattt 25	EST Seq: 378 gctaaacctccaagtgtcatgattt 402	3e-08	25/25 (100%)
201160_s_at	128	181	CB298675.1	Probe Seq: 1 acatttttgctttcttatgtgactc 25	EST Seq: 461 acatttttgctttcttatgtgactc 485	3e-08	25/25 (100%)
201160_s_at	348	65	CB298675.1	Probe Seq: 1 atgtgactctctttgaaaatgtgc 24	EST Seq: 477 atgtgactctctttgaaaatgtgc 500	1e-07	24/24 (100%)
201164_s_at	763	333	CB297908.1	Probe Seq: 1 cagtatgccaactacgtggtccaga 25	EST Seq: 252 cagtatgccaactacgtggtccaga 276	3e-08	25/25 (100%)
201164_s_at	463	933	CB297908.1	Probe Seq: 1 tgattgacgtggcggagccaggcca 25	EST Seq: 280 tgattgacgtggcggagccaggcca 304	3e-08	25/25 (100%)
201164_s_at	214	457	CB297908.1	Probe Seq: 1 ccaggccagcggaagatcgtcatgc 25	EST Seq: 297 ccaggccagcggaagatcgtcatgc 321	3e-08	25/25 (100%)
201164_s_at	333	677	CB297908.1	Probe Seq: 1 gatcgtcatgcataagatccggccc 25	EST Seq: 311 gatcgtcatgcataagatccggccc 335	3e-08	25/25 (100%)
201164_s_at	213	465	CB297908.1	Probe Seq: 1 ccacatcgcaactcttcgtaagtac 25	EST Seq: 335 ccacatcgcaactcttcgtaagtac 359	3e-08	25/25 (100%)
201170_s_at	549	829	CB297368.1	Probe Seq: 1 ggtattaagtcgttgcctttatttg 25	EST Seq: 53 ggtattaagtcgttgcctttatttg 77	3e-08	25/25 (100%)
201170_s_at	326	777	CB297368.1	Probe Seq: 1 gtgtttatattttggagccttcctg 25	EST Seq: 236 gtgtttatattttggagccttcctg 260	3e-08	25/25 (100%)
201172_x_at	145	607	CB297873.1	Probe Seq: 1 gacatgctctacagtgctcagtctt 25	EST Seq: 334 gacatgctctacagtgctcagtctt 358	3e-08	25/25 (100%)
201172_x_at	1014	213	CB297873.1	Probe Seq: 1 aaaccagaccacttttcttgacttg 25	EST Seq: 404 aaaccagaccacttttcttgacttg 428	3e-08	25/25 (100%)
201172_x_at	354	609	CB297873.1	Probe Seq: 1 gacttgcctgttttggccattagct 25	EST Seq: 423 gacttgcctgttttggccattagct 447	3e-08	25/25 (100%)
201172_x_at	645	195	CB297873.1	Probe Seq: 1 acaatgcagcgtgttttcctttgcc 25	EST Seq: 486 acaatgcagcgtgttttcctttgcc 510	3e-08	25/25 (100%)
201172_x_at	553	1145	CB297873.1	Probe Seq: 1 ttcctttgccttttttgcactttgg 25	EST Seq: 501 ttcctttgccttttttgcactttgg 525	3e-08	25/25 (100%)
201178_at	443	275	CB297142.1	Probe Seq: 1 aatgacagatttccctttagaccca 25	EST Seq: 115 aatgacagatttccctttagaccca 139	3e-08	25/25 (100%)
201178_at	68	327	CB297142.1	Probe Seq: 1 cagcaggggtcggccaactgatggc 25	EST Seq: 138 cagcaggggtcggccaactgatggc 162	3e-08	25/25 (100%)
201178_at	244	483	CB297142.1	Probe Seq: 1 gccggctgtcattcatgtgattgat 25	EST Seq: 161 gccggctgtcattcatgtgattgat 185	3e-08	25/25 (100%)
201178_at	249	1053	CB297142.1	Probe Seq: 1 tacagatgtcaactccttggggtgc 25	EST Seq: 230 tacagatgtcaactccttggggtgc 254	3e-08	25/25 (100%)
201178_at	1099	1157	CB297142.1	Probe Seq: 1 ttggggtgctgatctcgagtgttat 25	EST Seq: 246 ttggggtgctgatctcgagtgttat 270	3e-08	25/25 (100%)
201178_at	557	57	CB297142.1	Probe Seq: 1 atgacccaaaggttcctctgtgac 24	EST Seq: 344 atgacccaaaggttcctctgtgac 367	1e-07	24/24 (100%)
201178_at	319	285	CB297142.1	Probe Seq: 1 aatagttggctgccaatctccctgc 25	EST Seq: 383 aatagttggctgccagtctccctgc 407	7e-06	24/25 (96%)
201178_at	871	379	CB297142.1	Probe Seq: 1 ctcttggttctcctctagattgaag 25	EST Seq: 407 ctcttggttcttctctagattgaag 431	7e-06	24/25 (96%)
201194_at	125	901	CB295309.1	Probe Seq: 1 tggacatctgcggcgagggaactcc 25	EST Seq: 99 tggacatctgcggcgagggaactcc 123	3e-08	25/25 (100%)
201194_at	1014	889	CB295309.1	Probe Seq: 1 ggccaccgggttctttgaagtgatg 25	EST Seq: 127 ggccaccgggttctttgaagtgatg 151	3e-08	25/25 (100%)
201194_at	477	731	CB295309.1	Probe Seq: 1 gtagccgggaagttgattcactcta 25	EST Seq: 152 gtagccgggaagttgattcactcta 176	3e-08	25/25 (100%)
201194_at	750	593	CB295309.1	Probe Seq: 1 gaaaggcgatggctacgtggacaca 25	EST Seq: 181 gaaaggcgatggctacgtggacaca 205	3e-08	25/25 (100%)
201194_at	550	1137	CB295309.1	Probe Seq: 1 ttctgaagttggtggccgccatcaa 25	EST Seq: 216 ttctgaagttggtggccgccatcaa 240	3e-08	25/25 (100%)
201194_at	197	475	CB295309.1	Probe Seq: 1 gccttggctcagggctaatgcgccc 25	EST Seq: 245 gccttggctcagggctaatgcgccc 269	3e-08	25/25 (100%)
201194_at	35	75	CB295307.1	Probe Seq: 1 aggcagagtccagggaccttgaccc 25	EST Seq: 330 aggcagagtccggggaccttgaccc 354	7e-06	24/25 (96%)
201194_at	1110	425	CB295309.1	Probe Seq: 1 ccctctcagcagacgcttcatgata 25	EST Seq: 301 ccctctcagcagacgcttcatgata 325	3e-08	25/25 (100%)
201194_at	396	785	CB296905.1	Probe Seq: 1 gtggcaacgtttgcaaccgttcacg 25	EST Seq: 43 gtggcaacgtttgcaaccgttcacg 67	3e-08	25/25 (100%)
201212_at	719	903	CB297965.1	Probe Seq: 1 tggagtgagaagtctccgctgctcg 25	EST Seq: 53 tggagtgagaagtctccgctgctcg 77	3e-08	25/25 (100%)
201212_at	954	853	CB297965.1	Probe Seq: 1 ggaccttcttcacaagatgacttgc 25	EST Seq: 116 ggaccttcttcacaagatgacttgc 140	3e-08	25/25 (100%)
201212_at	1132	211	CB297965.1	Probe Seq: 1 aaagctctgtattgagaagggtca 24	EST Seq: 195 aaagctctgtattgagaagggtca 218	1e-07	24/24 (100%)
201212_at	475	85	CB297965.1	Probe Seq: 1 agggtcatatttgctttctaggagg 25	EST Seq: 212 agggtcacatttgctttctaggagg 236	7e-06	24/25 (96%)
201212_at	943	961	CB297965.1	Probe Seq: 1 tgctttctaggaggtttgttgtttt 25	EST Seq: 223 tgctttctaggaggtttgttgtttt 247	3e-08	25/25 (100%)
201212_at	312	731	CB297965.1	Probe Seq: 1 gtagcccctctcaaaaggagtcttt 25	EST Seq: 294 gtagcccctctcaaaaggagtcttt 318	3e-08	25/25 (100%)
201212_at	289	549	CB297965.1	Probe Seq: 1 gaatttgaagctgaaacctctttaa 25	EST Seq: 326 gaatttgaagccgaaacctctttaa 350	7e-06	24/25 (96%)
201212_at	968	589	CB297965.1	Probe Seq: 1 gaaacctctttaaatcttcagaatg 25	EST Seq: 338 gaaacctctttaaatcttcagaatg 362	3e-08	25/25 (100%)
201212_at	33	887	CB297965.1	Probe Seq: 3 cgcaagccccaaatggaaaactg 25	EST Seq: 380 cgcaagccccaaatggaaaactg 402	5e-07	23/23 (100%)
201217_x_at	84	305	CB295112.1	Probe Seq: 1 caaaggggtcaccagtcgttggcac 25	EST Seq: 387 caaaggggtcaccagtcgttggcac 411	3e-08	25/25 (100%)
201217_x_at	137	481	CB295112.1	Probe Seq: 1 gcctgcgcaaggtggcctgtattgg 25	EST Seq: 443 gcctgcgcaaggtggcctgtattgg 467	3e-08	25/25 (100%)
201217_x_at	94	929	CB295112.1	Probe Seq: 1 tgtattggggcatggcatcctgctc 25	EST Seq: 460 tgtattggggcatggcatcctgctc 484	3e-08	25/25 (100%)
201217_x_at	46	1063	CB295112.1	Probe Seq: 1 taccatcaccgcactgagatcaaca 25	EST Seq: 523 taccatcaccgcactgagatcaaca 547	3e-08	25/25 (100%)
201217_x_at	372	695	CB295112.1	Probe Seq: 1 gattggccagggctaccttatcaag 25	EST Seq: 561 gattggccagggctaccttatcaag 585	3e-08	25/25 (100%)
201217_x_at	143	681	CB295112.1	Probe Seq: 1 gatcaagaacaatgcctccactgac 25	EST Seq: 597 gatcaagaacaatgcctccactgac 621	3e-08	25/25 (100%)
201217_x_at	586	389	CB295112.1	Probe Seq: 1 ctccactgactatgacctatctgac 25	EST Seq: 612 ctccactgactatgacctatctgac 636	3e-08	25/25 (100%)
201226_at	598	343	CB295607.1	Probe Seq: 1 catgaccaaggacatgttcccgggg 25	EST Seq: 79 catgaccaaggacatgttcccgggg 103	3e-08	25/25 (100%)
201226_at	179	1059	CB295607.1	Probe Seq: 1 tacgaaccttacccggatgatggca 25	EST Seq: 170 tacgaaccttacccggatgatggca 194	3e-08	25/25 (100%)
201226_at	690	849	CB295605.1	Probe Seq: 1 ggcatggggtatggcgactacccga 25	EST Seq: 191 ggcacggggtatggcgactacccga 215	7e-06	24/25 (96%)
201226_at	156	429	CB295607.1	Probe Seq: 1 ccctgaccgctcacagcatgagaga 25	EST Seq: 220 ccctgaccgctcacagcatgagaga 244	3e-08	25/25 (100%)
201226_at	1136	905	CB295607.1	Probe Seq: 1 tggtatagctgggaccagccgggcc 25	EST Seq: 251 tggtatagctgggaccagccgggcc 275	3e-08	25/25 (100%)
201226_at	5	481	CB295607.1	Probe Seq: 1 gccgggcctgaggttgaactggggt 25	EST Seq: 268 gccgggcctgaggttgaactggggt 292	3e-08	25/25 (100%)
201226_at	972	165	CB295607.1	Probe Seq: 1 actggggtgaaccgatgcactggca 25	EST Seq: 285 actggggtgaaccgatgcactggca 309	3e-08	25/25 (100%)
201226_at	1091	537	CB295607.1	Probe Seq: 1 gcactggcacctagacatgtacaac 25	EST Seq: 301 gcactggcacctagacatgtacaac 325	3e-08	25/25 (100%)
201226_at	97	243	CB295607.1	Probe Seq: 1 aaccgtgtggatacatcccccacac 25	EST Seq: 329 aaccgtgtggatacatcccccacac 353	3e-08	25/25 (100%)
201226_at	296	191	CB295607.1	Probe Seq: 1 acacctgtttcttggcatgtcatgt 25	EST Seq: 350 acacctctttcttggcatgtcatgt 374	7e-06	24/25 (96%)
201226_at	449	1019	CB295607.1	Probe Seq: 1 tcatgtgctgggtgggggacgtgta 25	EST Seq: 411 tcatgtgctgggtgggggacgtgta 435	3e-08	25/25 (100%)
201227_s_at	885	707	CB295607.1	Probe Seq: 1 gtatccttacaataatctgtacctg 25	EST Seq: 466 gtatccttacaataatctgtacctg 490	3e-08	25/25 (100%)
201227_s_at	492	731	CB295607.1	Probe Seq: 1 gtacctggaacgaggcggtgatccc 25	EST Seq: 484 gtacctggaacgaggcggtgatccc 508	3e-08	25/25 (100%)
201227_s_at	338	409	CB295604.1	Probe Seq: 1 cggtgatccctccaaagaaccagag 25	EST Seq: 535 cggtgatccctccaaagaaccagag 559	3e-08	25/25 (100%)
201227_s_at	188	677	CB295604.1	Probe Seq: 1 gatccctccaaagaaccagagcggg 25	EST Seq: 539 gatccctccaaagaaccagagcggg 563	3e-08	25/25 (100%)
201227_s_at	569	459	CB295607.1	Probe Seq: 1 ccagagcgggtggttcactatgaga 25	EST Seq: 517 ccagagcgggtggttcactatgaga 541	3e-08	25/25 (100%)
201227_s_at	324	411	CB295607.1	Probe Seq: 1 cgggtggttcactatgagatctgag 25	EST Seq: 523 cgggtggttcactatgagatctgag 547	3e-08	25/25 (100%)
201227_s_at	900	643	CB295604.1	Probe Seq: 1 gagatctgaggaggcttcgtgggct 25	EST Seq: 575 gagatctgaggangcttcgtgggct 599	2e-06	24/25 (96%)
201227_s_at	377	999	CB295604.1	Probe Seq: 1 tctgaggaggcttcgtgggcttttg 25	EST Seq: 579 tctgaggangcttcgtgggcttttg 603	2e-06	24/25 (96%)
201233_at	206	515	CB298956.1	Probe Seq: 1 gcttctggtgatgaaggccctttcg 25	EST Seq: 16 gcttctggtgatgaaggccctttcg 40	3e-08	25/25 (100%)
201233_at	423	909	CB298956.1	Probe Seq: 1 tggtgatgaaggccctttcggtggg 25	EST Seq: 21 tggtgatgaaggccctttcggtggg 45	3e-08	25/25 (100%)
201233_at	438	633	CB298956.1	Probe Seq: 1 gatgaaggccctttcggtggggctg 25	EST Seq: 25 gatgaaggccctttcggtggggctg 49	3e-08	25/25 (100%)
201233_at	330	953	CB298956.1	Probe Seq: 1 tgaaggccctttcggtggggctggt 25	EST Seq: 27 tgaaggccctttcggtggggctggt 51	3e-08	25/25 (100%)
201233_at	972	487	CB298956.1	Probe Seq: 1 gccctttcggtggggctggtgaaag 25	EST Seq: 32 gccctttcggtggggctggtgaaag 56	3e-08	25/25 (100%)
201233_at	717	995	CB298956.1	Probe Seq: 1 tcggtggggctggtgaaaggcagta 25	EST Seq: 38 tcggtggggctggtgaaaggcagta 62	3e-08	25/25 (100%)
201233_at	831	593	CB298956.1	Probe Seq: 1 gaaaggcagtatagacgaggtggac 25	EST Seq: 52 gaaaggcagtatagacgaggtggac 76	3e-08	25/25 (100%)
201233_at	1012	705	CB298956.1	Probe Seq: 1 gtatagacgaggtggacaaacgagt 25	EST Seq: 60 gtatagacgaggtggacaaacgagt 84	3e-08	25/25 (100%)
201233_at	724	599	CB298956.1	Probe Seq: 1 gacaaacgagtccacatgacctggg 25	EST Seq: 74 gacaaacgagtccacatgacctggg 98	3e-08	25/25 (100%)
201233_at	847	215	CB298956.1	Probe Seq: 1 aaacgagtccacatgacctgggtgc 25	EST Seq: 77 aaacgagtccacatgacctgggtgc 101	3e-08	25/25 (100%)
201233_at	1024	485	CB298956.1	Probe Seq: 1 gccccgagtgttggatttgcaacag 25	EST Seq: 103 gccccgagtgttggatttgcaacag 127	3e-08	25/25 (100%)
201237_at	178	313	CB296599.1	Probe Seq: 1 cacttaccagtgagcatatatattt 25	EST Seq: 362 cacttaccagtgagcatatatattt 386	3e-08	25/25 (100%)
201237_at	425	175	CB296599.1	Probe Seq: 1 actttctttggatattgtaattctt 25	EST Seq: 393 actttctttggatattgtaattctt 417	3e-08	25/25 (100%)
201237_at	444	1075	CB296599.1	Probe Seq: 1 tatggtgtgcggttacagtctaaat 25	EST Seq: 451 tatggtgtgcggttacagtctaaat 475	3e-08	25/25 (100%)
201237_at	755	1101	CB296599.1	Probe Seq: 1 tttcatcctcctatgcatcataagc 25	EST Seq: 478 tttcatcttcctatgcatcataagc 502	7e-06	24/25 (96%)
201237_at	264	705	CB296599.1	Probe Seq: 1 gttctactgatgctacaggaatttc 25	EST Seq: 527 gttctactgatgctacaggaatttc 551	3e-08	25/25 (100%)
201237_at	709	869	CB296599.1	Probe Seq: 1 ggaatttcaagcctgtggtgaatgt 25	EST Seq: 544 ggaatttcaagcctgtggtgaatgt 568	3e-08	25/25 (100%)
201237_at	419	481	CB296599.1	Probe Seq: 1 gcctgtggtgaatgttagtatttac 25	EST Seq: 554 gcctgtggtgaatgttagtatttac 578	3e-08	25/25 (100%)
201238_s_at	635	17	CB296599.1	Probe Seq: 1 atttagctagcttagtgttgaacta 25	EST Seq: 27 atttagctagcttagtgttgaacta 51	3e-08	25/25 (100%)
201238_s_at	17	825	CB296599.1	Probe Seq: 1 ggtctaatgctgttttgagattctg 25	EST Seq: 73 ggtctaatgctgttttgagattctg 97	3e-08	25/25 (100%)
201238_s_at	1040	769	CB296599.1	Probe Seq: 1 gtgacagttacgcaaatcagcttga 25	EST Seq: 148 gtgacagttacgcaaatcagcttga 172	3e-08	25/25 (100%)
201238_s_at	135	519	CB296599.1	Probe Seq: 1 gcttgaattccatatgtccctgagt 25	EST Seq: 167 gcttgaattccatatgtccctgagt 191	3e-08	25/25 (100%)
201242_s_at	218	117	AU297791.1	Probe Seq: 1 agagctgatcacaagcacaaatctt 25	EST Seq: 257 agagctgatcacaagcacaaatctt 281	3e-08	25/25 (100%)
201242_s_at	815	935	AU297791.1	Probe Seq: 1 tgatcacaagcacaaatctttccca 25	EST Seq: 262 tgatcacaagcacaaatctttccca 286	3e-08	25/25 (100%)
201242_s_at	449	367	AU297791.1	Probe Seq: 1 ctttcccactagccatttaataagt 25	EST Seq: 279 ctttcccactagccatttaataagt 303	3e-08	25/25 (100%)
201242_s_at	958	241	AU297791.1	Probe Seq: 1 aacctactagtcttgaacaaactgt 25	EST Seq: 326 aacctactagtcttgaacaaactgt 350	3e-08	25/25 (100%)
201242_s_at	307	237	AU297791.1	Probe Seq: 1 aactgtcatacgtatgggacctaca 25	EST Seq: 345 aactgtcatacgtatgggacctaca 369	3e-08	25/25 (100%)
201242_s_at	1053	725	AU297791.1	Probe Seq: 1 gtatgggacctacacttaatctata 25	EST Seq: 356 gtatgggacctacacttaatctata 380	3e-08	25/25 (100%)
201242_s_at	653	853	AU297791.1	Probe Seq: 1 ggacctacacttaatctatatgctt 25	EST Seq: 361 ggacctacacttaatctatatgctt 385	3e-08	25/25 (100%)
201242_s_at	1061	191	AU297791.1	Probe Seq: 1 acacttaatctatatgctttacact 25	EST Seq: 367 acacttaatctatatgctttacact 391	3e-08	25/25 (100%)
201242_s_at	721	25	AU297791.1	Probe Seq: 1 atatgctttacactagctttctgca 25	EST Seq: 378 atatgctttacactagctttctgca 402	3e-08	25/25 (100%)
201242_s_at	193	515	AU297791.1	Probe Seq: 1 gctttacactagctttctgcattta 25	EST Seq: 382 gctttacactagctttctgcattta 406	3e-08	25/25 (100%)
201242_s_at	13	513	AU297791.1	Probe Seq: 1 gctttctgcatttaataggttagaa 25	EST Seq: 393 gctttctgcatttaataggttagaa 417	3e-08	25/25 (100%)
201254_x_at	757	249	CB295304.1	Probe Seq: 1 aagcagggtgtcttgacccatggcc 25	EST Seq: 165 aagcagggtgtcttgacccatggcc 189	3e-08	25/25 (100%)
201254_x_at	31	757	CB295304.1	Probe Seq: 1 gtccgcctgctactgagtaaggggc 25	EST Seq: 192 gtccgcctgctactgagtaaggggc 216	3e-08	25/25 (100%)
201254_x_at	15	397	CB295301.1	Probe Seq: 1 ctgactgatactacagtgcctcg 23	EST Seq: 387 ctgactgatactacagtgcctcg 409	5e-07	23/23 (100%)
201254_x_at	246	555	CB295304.1	Probe Seq: 1 gaatccgcaaacgtttcaatctctc 25	EST Seq: 394 gaatccgcaaacttttcaatctctc 418	7e-06	24/25 (96%)
201254_x_at	301	567	CB295304.1	Probe Seq: 1 gaagatgatgtccgccagtatgttg 25	EST Seq: 423 gaagatgatgtccgccagtatgttg 447	3e-08	25/25 (100%)
201254_x_at	561	589	CB295304.1	Probe Seq: 1 gaaacctaggaccaaagcacccaag 25	EST Seq: 476 gaaacctannaccaaagcacccaag 500	0.0001	23/25 (92%)
201254_x_at	271	257	CB295297.1	Probe Seq: 1 aagattcagcgtcttgttactccac 25	EST Seq: 563 aagattcagcgtcttgttactccac 587	3e-08	25/25 (100%)
201254_x_at	1026	539	CB295304.1	Probe Seq: 1 gcacaaacggcggcgtattgctctg 25	EST Seq: 533 gcacaaacggcggcgtattgctctg 557	3e-08	25/25 (100%)
201257_x_at	529	219	AU297472.1	Probe Seq: 1 aaaactgcctgactaacttccatgg 25	EST Seq: 318 aaaactgcctgactaacttncatgg 342	2e-06	24/25 (96%)
201257_x_at	375	897	AU298406.1	Probe Seq: 1 tggcatggatcttacccgtgacaaa 25	EST Seq: 329 tggcatggatcttacccgcgacaaa 353	7e-06	24/25 (96%)
201257_x_at	851	157	AU298406.1	Probe Seq: 1 accgatggttacttgcttcgtctgt 25	EST Seq: 414 accgatggttacttgcttcgtctgt 438	3e-08	25/25 (100%)
201257_x_at	897	993	AU298406.1	Probe Seq: 1 tcgtctgttctgtgttggttttact 25	EST Seq: 431 tcgtctgttctgtgttggttttact 455	3e-08	25/25 (100%)
201257_x_at	328	155	AU298406.1	Probe Seq: 1 acctcttatgctcagcaccaacagg 25	EST Seq: 483 acctcttatgctcagcaccaacagg 507	3e-08	25/25 (100%)
201257_x_at	753	465	AU298406.1	Probe Seq: 1 ccaacaggtccgccaaatccggaag 25	EST Seq: 500 ccaacaggtccgccaaatccggaag 524	3e-08	25/25 (100%)
201257_x_at	869	665	AU298406.1	Probe Seq: 1 gatggaaatcatgacccgagaggtg 25	EST Seq: 530 gatggaaatcacgacccgagaggtg 554	7e-06	24/25 (96%)
201257_x_at	842	75	CB295668.1	Probe Seq: 1 aggcttgccaatctatttatcctc 24	EST Seq: 600 aggcttgccaatctatttatcctc 623	1e-07	24/24 (100%)
201258_at	115	821	AU297727.1	Probe Seq: 1 ggtgcaggtcttcggacgcaagaag 25	EST Seq: 81 ggtgcaggtcttcggacgcaagaag 105	3e-08	25/25 (100%)
201258_at	794	995	AU297727.1	Probe Seq: 1 tcggacgcaagaagacagcgacagc 25	EST Seq: 92 tcggacgcaagaagacagcgacagc 116	3e-08	25/25 (100%)
201258_at	277	271	AU297727.1	Probe Seq: 1 aatggtctcatcaaggtgaacgggc 25	EST Seq: 139 aatggtctcatcaaggtgaacgggc 163	3e-08	25/25 (100%)
201258_at	923	821	AU297727.1	Probe Seq: 1 ggtctcatcaaggtgaacgggcggc 25	EST Seq: 142 ggtctcatcaaggtgaacgggcggc 166	3e-08	25/25 (100%)
201258_at	1139	1001	AU297727.1	Probe Seq: 1 tctcatcaaggtgaacgggcggccc 25	EST Seq: 144 tctcatcaaggtgaacgggcggccc 168	3e-08	25/25 (100%)
201258_at	725	885	AU297727.1	Probe Seq: 1 ggcggcccctggagatgattgagcc 25	EST Seq: 161 ggcggcccctggagatgattgagcc 185	3e-08	25/25 (100%)
201258_at	880	485	AU297727.1	Probe Seq: 1 gcccctggagatgattgagccgcgc 25	EST Seq: 165 gcccctggagatgattgagccgcgc 189	3e-08	25/25 (100%)
201258_at	184	429	AU297727.1	Probe Seq: 1 ccctggagatgattgagccgcgcac 25	EST Seq: 167 ccctggagatgattgagccgcgcac 191	3e-08	25/25 (100%)
201258_at	507	419	AU296916.1	Probe Seq: 1 cgcgcacgctacagtacaagctgct 25	EST Seq: 184 cgcgcacgctacantacaagctgct 208	2e-06	24/25 (96%)
201258_at	623	417	AU296916.1	Probe Seq: 1 cgcacgctacagtacaagctgctgg 25	EST Seq: 186 cgcacgctacantacaagctgctgg 210	2e-06	24/25 (96%)
201258_at	485	317	AU296916.1	Probe Seq: 1 cacgctacagtacaagctgctggag 25	EST Seq: 188 cacgctacantacaagctgctggag 212	2e-06	24/25 (96%)
201268_at	757	1017	CB298002.1	Probe Seq: 1 tcatcgccatcaagccggacggcgt 25	EST Seq: 15 tcatcgccatcaagccggacggcgt 39	3e-08	25/25 (100%)
201268_at	1078	889	CB298002.1	Probe Seq: 1 ggcctggtgggcgagatcatcaagc 25	EST Seq: 47 ggcctggtgggcgagatcatcaagc 71	3e-08	25/25 (100%)
201268_at	333	415	CB298002.1	Probe Seq: 1 cgagcagaagggattccgcctcgtg 25	EST Seq: 76 cgagcagaaggggttccgcctcgtg 100	7e-06	24/25 (96%)
201268_at	258	157	CB298002.1	Probe Seq: 1 acctgaagcagcactacattgacct 25	EST Seq: 132 acctgaagcagcactacattgacct 156	3e-08	25/25 (100%)
201268_at	1008	177	CB298002.1	Probe Seq: 1 acattgacctgaaagaccgaccatt 25	EST Seq: 147 acattgacctgaaagaccgaccatt 171	3e-08	25/25 (100%)
201268_at	431	1021	CB298002.1	Probe Seq: 1 tcagggccggttgtggccatggtct 25	EST Seq: 200 tcagggccggtcgtggccatggtct 224	7e-06	24/25 (96%)
201268_at	615	73	CB298002.1	Probe Seq: 1 aggccgagtgatgcttggggagac 24	EST Seq: 250 aggccgagtgatgcttggggagac 273	1e-07	24/24 (100%)
201293_x_at	186	265	AU298083.1	Probe Seq: 1 aagggttcctgctttcacagaatta 25	EST Seq: 189 aagggttcctgctttcacagaatta 213	3e-08	25/25 (100%)
201293_x_at	332	873	AU298083.1	Probe Seq: 1 ggcactggtggcaagtccatctatg 25	EST Seq: 258 ggcactggtggcaagtccatctatg 282	3e-08	25/25 (100%)
201293_x_at	564	1047	AU298083.1	Probe Seq: 1 taaagcatacgggtcctggcatctt 25	EST Seq: 313 taaagcatacaggtcctggcatctt 337	7e-06	24/25 (96%)
201293_x_at	353	439	AU297132.1	Probe Seq: 1 cctggcatcttgtccatggcaaatg 25	EST Seq: 269 cctggnatcttgtccatggcaaatg 293	2e-06	24/25 (96%)
201293_x_at	52	855	AU297295.1	Probe Seq: 1 ggacccaacacaaatggttcccagt 25	EST Seq: 354 ggacccaatacaaatggttcccagt 378	7e-06	24/25 (96%)
201293_x_at	997	713	AU298015.1	Probe Seq: 1 gtttttcatctgcactgccaagact 25	EST Seq: 377 gtttttcatctgcactgccaanact 401	2e-06	24/25 (96%)
201293_x_at	285	1011	CB295659.1	Probe Seq: 1 tcttaaccaccagatcattccttct 25	EST Seq: 555 tcttaaccaccagntcattccttct 579	2e-06	24/25 (96%)
201293_x_at	121	387	AU297295.1	Probe Seq: 1 ctcccatgcctagctggattgcaga 25	EST Seq: 686 ctcccatgcctagctggattgcaga 710	3e-08	25/25 (100%)
201300_s_at	205	1117	CB294982.1	Probe Seq: 1 ttaggtcaagttcatagtttctgta 25	EST Seq: 84 ttaggtcaagttcatagtttctgta 108	3e-08	25/25 (100%)
201300_s_at	177	103	CB294982.1	Probe Seq: 1 agtttctgtaattggcttttgaatc 25	EST Seq: 99 agtttctgtaattggcttttgaatc 123	3e-08	25/25 (100%)
201300_s_at	613	687	CB294983.1	Probe Seq: 1 gatattgtcacctagcagatatgta 25	EST Seq: 71 gatattgtcacctagcagatatgta 95	3e-08	25/25 (100%)
201300_s_at	335	5	CB294983.1	Probe Seq: 2 ttgcataggacagacttaggagtt 25	EST Seq: 175 ttgcataggacagacttaggagtt 198	1e-07	24/24 (100%)
201300_s_at	130	131	CB294983.1	Probe Seq: 1 agcagttaacatctgaagtgtctaa 25	EST Seq: 207 agcagttaacatctgaagtgtctaa 231	3e-08	25/25 (100%)
201300_s_at	5	563	CB294983.1	Probe Seq: 1 gaagtgtctaatgcattaacttttg 25	EST Seq: 221 gaagtgtctaatgcattaacttttg 245	3e-08	25/25 (100%)
201300_s_at	1098	363	CB294983.1	Probe Seq: 1 cttttgcgtggtccttaggcttaca 25	EST Seq: 278 cttttgcgtggtccttaggcttaca 302	3e-08	25/25 (100%)
201300_s_at	157	823	CB294983.1	Probe Seq: 1 ggtccttaggcttacaatgtgcact 25	EST Seq: 287 ggtccttaggcttacaatgtgcact 311	3e-08	25/25 (100%)
201300_s_at	409	85	CB294983.1	Probe Seq: 1 aggtctttgaaatatgcatgtactt 25	EST Seq: 352 aggtctttgaaatatgcatgtactt 376	3e-08	25/25 (100%)
201300_s_at	77	235	CB294983.1	Probe Seq: 1 aactttgcatgttcttgttttgtta 25	EST Seq: 395 aactttgcatgttcttgttttgtta 419	3e-08	25/25 (100%)
201309_x_at	289	579	CB297794.1	Probe Seq: 1 gaactctttgtctgggtcagtcaag 25	EST Seq: 129 gaactctttgtctgggtcagtcaag 153	3e-08	25/25 (100%)
201309_x_at	113	747	CB297794.1	Probe Seq: 1 gtcagtcaagaaccatttccaaaca 25	EST Seq: 144 gtcagtcaagaaccatttctaaaca 168	7e-06	24/25 (96%)
201309_x_at	1046	1037	CB297794.1	Probe Seq: 1 taagggaagacttcctgtcccaaag 25	EST Seq: 191 taagggaagacttcctgtcccaaag 215	3e-08	25/25 (100%)
201309_x_at	498	577	CB297794.1	Probe Seq: 1 gaacgatgagacaaacgctgcctcc 25	EST Seq: 233 gaacgatgagacaaacgctgcctcc 257	3e-08	25/25 (100%)
201309_x_at	61	429	CB297794.1	Probe Seq: 1 ccctgactccactgggcagcagtga 25	EST Seq: 256 ccctgactccactgggcagcagtga 280	3e-08	25/25 (100%)
201309_x_at	522	299	CB297794.1	Probe Seq: 1 caagaatcagttacctccacttttt 25	EST Seq: 292 caagaatcagttacctccacttttt 316	3e-08	25/25 (100%)
201309_x_at	945	1035	CB297794.1	Probe Seq: 1 taatcgtaacacctccatttgtatt 25	EST Seq: 318 taatcgtaacacctccatttgtatt 342	3e-08	25/25 (100%)
201309_x_at	959	1075	CB297794.1	Probe Seq: 1 tatgggactctgagccttgctttag 25	EST Seq: 427 tatgggactctgagccttgctttag 451	3e-08	25/25 (100%)
201309_x_at	1000	151	CB297794.1	Probe Seq: 1 accagtttttaatcattctgactca 25	EST Seq: 484 accagtttttaatcattctgactca 508	3e-08	25/25 (100%)
201309_x_at	470	215	CB297794.1	Probe Seq: 1 aaacgctcagaatttcacactgtga 25	EST Seq: 514 aaacgctcagaatttcacactgtga 538	3e-08	25/25 (100%)
201311_s_at	1019	255	CB294853.1	Probe Seq: 1 aatagtcgaccagccacaggttacc 25	EST Seq: 197 aatagtcgaccagccacaggttacc 221	3e-08	25/25 (100%)
201311_s_at	214	61	CB294853.1	Probe Seq: 1 atgatgccttctttgaagccagaga 25	EST Seq: 267 atgatgccttctttgaagccagaga 291	3e-08	25/25 (100%)
201311_s_at	116	971	CB294853.1	Probe Seq: 1 tgccttcttaggcttgacagcccca 25	EST Seq: 307 tgccttcttaggcttgacagcccca 331	3e-08	25/25 (100%)
201311_s_at	522	323	CB294853.1	Probe Seq: 1 cagccccacctggttcaaaggaagc 25	EST Seq: 324 cagccccacctggttcaaaggaagc 348	3e-08	25/25 (100%)
201311_s_at	990	543	CB294853.1	Probe Seq: 1 gcaagcatgaaccttaagcactgtg 25	EST Seq: 367 gcaagcatgaaccttaagcactgtg 391	3e-08	25/25 (100%)
201311_s_at	989	131	CB294852.1	Probe Seq: 1 agcactgtgctttaagcatcctg 23	EST Seq: 395 agcactgtgctttaagcatcctg 417	5e-07	23/23 (100%)
201315_x_at	378	3	AU297806.1	Probe Seq: 1 attcgcctactccgtgaagtctagg 25	EST Seq: 194 attcgcctactccgtgaagtctagg 218	3e-08	25/25 (100%)
201315_x_at	598	565	AU297806.1	Probe Seq: 1 gaagatggttggcgacgtgaccggg 25	EST Seq: 224 gaagatggttggcgacgtgaccggg 248	3e-08	25/25 (100%)
201315_x_at	856	467	AU297806.1	Probe Seq: 1 gccaagtgcctgaacatctgggccc 25	EST Seq: 270 gccaagtgcctgaacatctgggccc 294	3e-08	25/25 (100%)
201315_x_at	91	41	CB296704.1	Probe Seq: 1 atcattgaggccaggagctctgcc 24	EST Seq: 352 atcactgaggccaggagctctgcc 375	3e-05	23/24 (95%)
201317_s_at	238	217	CB295951.1	Probe Seq: 1 aaactagctcaacaatactatcttg 25	EST Seq: 285 aaactagctcaacaatactatcttg 309	3e-08	25/25 (100%)
201317_s_at	754	1155	CB295951.1	Probe Seq: 1 ttgtgtaccaagaacccattcctac 25	EST Seq: 307 ttgtgtaccaagaacccattcctac 331	3e-08	25/25 (100%)
201317_s_at	120	161	CB295951.1	Probe Seq: 1 acccattcctacagctcagctggta 25	EST Seq: 320 acccattcctacagctcagctggta 344	3e-08	25/25 (100%)
201317_s_at	1118	113	CB295951.1	Probe Seq: 1 agagagtagcttctgtgatgcaaga 25	EST Seq: 346 agagagtagcttctgtgatgcaaga 370	3e-08	25/25 (100%)
201317_s_at	356	747	CB295951.1	Probe Seq: 1 gtcaggtggtgttcgtccatttgga 25	EST Seq: 380 gtcaggtggtgttcgtccatttgga 404	3e-08	25/25 (100%)
201317_s_at	659	647	CB295951.1	Probe Seq: 1 gagtttctttacttatttgtggttg 25	EST Seq: 403 gagtttctttacttatttgtggttg 427	3e-08	25/25 (100%)
201317_s_at	197	51	CB295951.1	Probe Seq: 1 atccatctggagcttactttgcctg 25	EST Seq: 460 atccatctggagcttactttgcctg 484	3e-08	25/25 (100%)
201317_s_at	700	353	CB295929.1	Probe Seq: 1 cattcatacagccatcttaacccta 25	EST Seq: 569 cattcatacagccatcttaacccta 593	3e-08	25/25 (100%)
201318_s_at	168	153	CB294653.1	Probe Seq: 1 accatgtttggtgagaagttaaatg 25	EST Seq: 346 accatgtttggtgagaagttaaatg 370	3e-08	25/25 (100%)
201318_s_at	513	477	CB294652.1	Probe Seq: 1 gcctttgcttgctttgatgaagaag 25	EST Seq: 400 gcctttgcttgctttgatgaagaag 424	3e-08	25/25 (100%)
201337_s_at	367	139	CB295528.1	Probe Seq: 1 agctctctgagttagacgaccgtgc 25	EST Seq: 177 agctctctgagttagacgaccgtgc 201	3e-08	25/25 (100%)
201337_s_at	849	957	CB295528.1	Probe Seq: 1 tgcagacgcactgcaggcaggcgct 25	EST Seq: 199 tgcagacgcactgcaggcaggcgct 223	3e-08	25/25 (100%)
201337_s_at	445	589	CB295528.1	Probe Seq: 1 gaaacgagcgcagccaagttgaaga 25	EST Seq: 233 gaaacgagcgcagccaagttgaaga 257	3e-08	25/25 (100%)
201337_s_at	57	871	CB295528.1	Probe Seq: 1 ggcaatcgggattactgttctggtt 25	EST Seq: 289 ggcaatcgggattactgttctggtt 313	3e-08	25/25 (100%)
201337_s_at	1100	39	CB295528.1	Probe Seq: 1 atcatcatcgtgtgggttgtctctt 25	EST Seq: 326 atcatcatcgtgtgggttgtctctt 350	3e-08	25/25 (100%)
201337_s_at	76	217	CB295528.1	Probe Seq: 1 aaactgctgttcaagaaacctcttc 25	EST Seq: 373 aaactgctgttcaagaaacctcttc 397	3e-08	25/25 (100%)
201337_s_at	296	253	CB295528.1	Probe Seq: 1 aagacttttgacttagaacctgcta 25	EST Seq: 398 aagacttttgacttagaacctgcta 422	3e-08	25/25 (100%)
201337_s_at	937	1031	CB295528.1	Probe Seq: 1 tcaagcttacctactgttatctcta 25	EST Seq: 428 tcaagcttacctactgttatctcta 452	3e-08	25/25 (100%)
201341_at	609	613	CB297624.1	Probe Seq: 1 gactcccactctttgaatcgata 23	EST Seq: 45 gactcccactctttgaatcgata 67	5e-07	23/23 (100%)
201341_at	393	47	CB297624.1	Probe Seq: 1 atcgatataggcatttggtctcact 25	EST Seq: 61 atcgatacaggcatttggtctcact 85	7e-06	24/25 (96%)
201341_at	481	823	CB297624.1	Probe Seq: 1 ggtctcactacttgaccattctcac 25	EST Seq: 77 ggtctcactacttgaccattctcac 101	3e-08	25/25 (100%)
201341_at	813	621	CB297624.1	Probe Seq: 1 gaccattctcaccctgtgaaacgtc 25	EST Seq: 90 gaccattctcaccctgtgaaacgtc 114	3e-08	25/25 (100%)
201341_at	810	215	CB297624.1	Probe Seq: 1 aaacgtcccacactttgaagcaaat 25	EST Seq: 108 aaacgtcccacactttgaagcaaat 132	3e-08	25/25 (100%)
201341_at	874	263	CB297624.1	Probe Seq: 1 aaggttcttcttattttgtgggctg 25	EST Seq: 179 aaggttcttcttattttgtgggctg 203	3e-08	25/25 (100%)
201341_at	220	1045	CB297624.1	Probe Seq: 1 taacaaagggcagccctccacttct 25	EST Seq: 221 taacaaagggcagccctccacttct 245	3e-08	25/25 (100%)
201341_at	606	143	CB297624.1	Probe Seq: 1 agccctccacttctggtataattgt 25	EST Seq: 232 agccctccacttctggtataattgt 256	3e-08	25/25 (100%)
201341_at	16	1069	CB297624.1	Probe Seq: 1 tagagctgcataatgtccctctctt 25	EST Seq: 304 tagagctgcataatgcccctctctt 328	7e-06	24/25 (96%)
201351_s_at	760	659	CB298824.1	Probe Seq: 1 gaggagcttatatttggaaccgacc 25	EST Seq: 241 gaggagcttatatttggaaccgacc 265	3e-08	25/25 (100%)
201351_s_at	346	1085	CB298824.1	Probe Seq: 1 tattacaacaggtgcttccagtgat 25	EST Seq: 267 tattacaacaggtgcttccagtgat 291	3e-08	25/25 (100%)
201351_s_at	1160	135	CB298824.1	Probe Seq: 1 agcttggagttatgacctacagtga 25	EST Seq: 350 agcttggagttatgacctacagtga 374	3e-08	25/25 (100%)
201351_s_at	943	261	CB298824.1	Probe Seq: 1 aagtccagaaacccaatctgccatc 25	EST Seq: 387 aagtccagaaacccaatctgccatc 411	3e-08	25/25 (100%)
201351_s_at	462	45	CB298824.1	Probe Seq: 1 atctcgcagaagctttattgaccta 25	EST Seq: 494 atctcgcagaagctttattgaccta 518	3e-08	25/25 (100%)
201365_at	1091	49	CB296440.1	Probe Seq: 1 atgcctgggcctttaaaacactagc 25	EST Seq: 16 atgcctgggcctttaaaacactagc 40	3e-08	25/25 (100%)
201365_at	66	909	CB296440.1	Probe Seq: 1 tggggcaatccgttcttagggactg 25	EST Seq: 178 tggggcaatccgttcttagggactg 202	3e-08	25/25 (100%)
201365_at	790	1117	CB296440.1	Probe Seq: 1 ttagggactggatacttctggctgg 25	EST Seq: 193 ttagggactggatacttctggctgg 217	3e-08	25/25 (100%)
201365_at	322	433	CB296440.1	Probe Seq: 1 ccccaccaggttccgagtagtgtct 25	EST Seq: 240 ccccaccaggttccgagtagtgtct 264	3e-08	25/25 (100%)
201365_at	347	923	CB296440.1	Probe Seq: 1 tgtctgagactctgctctgcagggc 25	EST Seq: 260 tgtctgagactctgctctgcagggc 284	3e-08	25/25 (100%)
201375_s_at	521	861	CB296082.1	Probe Seq: 1 ggaaacctgcctttgtatgtggaag 25	EST Seq: 108 ggaaacctgcctttgtatgtggaag 132	3e-08	25/25 (100%)
201375_s_at	318	67	CB296082.1	Probe Seq: 1 atgtggaagtatacctggcttttta 25	EST Seq: 124 atgtggaagtatacctggcttttta 148	3e-08	25/25 (100%)
201375_s_at	1016	1159	CB296082.1	Probe Seq: 1 ttgggatctgtcttggcattaaacc 25	EST Seq: 205 ttgggatctgtcttggcattaaacc 229	3e-08	25/25 (100%)
201375_s_at	451	877	CB296082.1	Probe Seq: 1 ggcattaaaccacatcatggaccaa 25	EST Seq: 219 ggcattaaaccacatcatggaccaa 243	3e-08	25/25 (100%)
201375_s_at	1162	851	CB296082.1	Probe Seq: 1 ggaccaaatgtgccatactaatgat 25	EST Seq: 237 ggaccaaatgtgccatactaatgat 261	3e-08	25/25 (100%)
201375_s_at	522	825	CB296082.1	Probe Seq: 1 ggtcagtctaacagtttgcctgctg 25	EST Seq: 313 ggtcagtctaacagtttgcctgctg 337	3e-08	25/25 (100%)
201375_s_at	270	1097	CB296082.1	Probe Seq: 1 tttcctttggactgttcaagcaaaa 25	EST Seq: 354 tttcctctggactgttcaagcaaaa 378	7e-06	24/25 (96%)
201375_s_at	807	1017	CB296083.1	Probe Seq: 1 tcatctccttttgcgcttatttgga 25	EST Seq: 1 tcatctccttttgcgcttatttgga 25	3e-08	25/25 (100%)
201375_s_at	246	833	CB296083.1	Probe Seq: 1 ggttcttcttgggagtatgttgtca 25	EST Seq: 163 ggttcttcttgggagtatattgtca 187	7e-06	24/25 (96%)
201375_s_at	686	61	CB296083.1	Probe Seq: 1 atgttgatctgcatatttctgtata 25	EST Seq: 234 atgttgatctgcatatttctgtata 258	3e-08	25/25 (100%)
201376_s_at	682	229	CB298681.1	Probe Seq: 1 aacaggggccagcaatggggcgtat 25	EST Seq: 2 aacaggggccagcaatggggcgtat 26	3e-08	25/25 (100%)
201376_s_at	481	815	CB298681.1	Probe Seq: 1 ggggcgtatagcagccaggtgatgc 25	EST Seq: 18 ggggcgtatagcagccaggtgatgc 42	3e-08	25/25 (100%)
201376_s_at	762	955	CB298681.1	Probe Seq: 1 tgcaaggcatgggggtgtctgctgc 25	EST Seq: 40 tgcaaggcatgggggtgtctgctgc 64	3e-08	25/25 (100%)
201376_s_at	585	185	CB298681.1	Probe Seq: 1 acagtggcctggagagccagtcagt 25	EST Seq: 76 acagtggcctggagagccagtcagt 100	3e-08	25/25 (100%)
201376_s_at	939	335	CB298681.1	Probe Seq: 1 cagtgagtggctgttacggggccgg 25	EST Seq: 97 cagtgagtggctgttacggggccgg 121	3e-08	25/25 (100%)
201376_s_at	922	571	CB298681.1	Probe Seq: 1 gaagctgggggacccattttgcacc 25	EST Seq: 233 gaagctgggggacccattttgcacc 257	3e-08	25/25 (100%)
201381_x_at	663	849	CB294280.1	Probe Seq: 1 ggagacacggaattttgagacttta 25	EST Seq: 17 ggagacacggaattttgagacttta 41	3e-08	25/25 (100%)
201381_x_at	1153	205	CB294281.1	Probe Seq: 1 aaaggcaatgaattctccatttcct 25	EST Seq: 118 aaaggcaatgaattctccatttcct 142	3e-08	25/25 (100%)
201381_x_at	805	199	CB294281.1	Probe Seq: 1 aaatatgcttattaaacactcctgc 25	EST Seq: 164 aaatatgcttattaaacactcctgc 188	3e-08	25/25 (100%)
201381_x_at	852	191	CB294281.1	Probe Seq: 1 acactcctgcaaagatggttttatt 25	EST Seq: 179 acactcctgcaaagatggttttatt 203	3e-08	25/25 (100%)
201381_x_at	1103	13	CB294281.1	Probe Seq: 1 attagtaccctggtcattttgttca 25	EST Seq: 201 attagtaccctgttcattttgttca 225	7e-06	24/25 (96%)
201381_x_at	242	807	CB294281.1	Probe Seq: 1 gggttatattgcattctcacgtgaa 25	EST Seq: 231 gggttatattgcattctcatgtgaa 255	7e-06	24/25 (96%)
201387_s_at	465	195	CB294647.1	Probe Seq: 1 acaacgtggatggccacctctatga 25	EST Seq: 270 acaacgtggatggccacctctatga 294	3e-08	25/25 (100%)
201387_s_at	816	937	CB294647.1	Probe Seq: 1 tgatggacgaatgccttttccggtg 25	EST Seq: 298 tgatggacgaatgccttttccggtg 322	3e-08	25/25 (100%)
201387_s_at	239	971	CB294647.1	Probe Seq: 1 tgccttttccggtgaaccatggcgc 25	EST Seq: 309 tgccttttccggtgaaccatggcgc 333	3e-08	25/25 (100%)
201387_s_at	336	1023	CB294647.1	Probe Seq: 1 tcagaggacaccctgctgaaggacg 25	EST Seq: 338 tcagaggacaccctgctgaaggacg 362	3e-08	25/25 (100%)
201387_s_at	1013	295	CB294647.1	Probe Seq: 1 caaggagaagtccgcttctctgc 23	EST Seq: 398 caaggagaagtccgcttctctgc 420	5e-07	23/23 (100%)
201387_s_at	233	547	CB294647.1	Probe Seq: 1 gcaaggcagcctaatgctctgtggg 25	EST Seq: 432 gcaaggcagcctaatgctctgtggg 456	3e-08	25/25 (100%)
201387_s_at	561	431	CB294648.1	Probe Seq: 1 ccccccatgcagtctaaaatgcttc 25	EST Seq: 1 ccccccatgcagtctaaaatgcttc 25	3e-08	25/25 (100%)
201387_s_at	309	931	CB294648.1	Probe Seq: 1 tgttcttctgttctgcagacacgcc 25	EST Seq: 45 tgttcttctgttctgcagacacgcc 69	3e-08	25/25 (100%)
201387_s_at	1083	777	CB294648.1	Probe Seq: 1 gtgtatgtcttgtatccgatatcta 25	EST Seq: 170 gtgtatgtcttgtatccgatatcta 194	3e-08	25/25 (100%)
201397_at	177	51	CB297632.1	Probe Seq: 1 atccacattcttgggctgaacgcgg 25	EST Seq: 402 atccacattcttgggctgaacgcgg 426	3e-08	25/25 (100%)
201397_at	1119	537	CB297632.1	Probe Seq: 1 gcactctgaccctgtagtacagcaa 25	EST Seq: 448 gcactctgaccctgtagtacagcaa 472	3e-08	25/25 (100%)
201403_s_at	1066	1091	CB296040.1	Probe Seq: 1 tttgtgcttctaactggtgctgcca 25	EST Seq: 76 tttgtgcttctaactggtgctgcca 100	3e-08	25/25 (100%)
201403_s_at	680	1037	CB296040.1	Probe Seq: 1 taatggtggcccacctagccatca 24	EST Seq: 107 taatggtggcccacctagccatca 130	1e-07	24/24 (100%)
201403_s_at	265	147	CB296040.1	Probe Seq: 1 agccatcaatgtttccaaggcccgc 25	EST Seq: 123 agccatcattgtttccaaggcccgc 147	7e-06	24/25 (96%)
201403_s_at	564	797	CB296039.1	Probe Seq: 1 gggcacatcttcaactgcattcagc 25	EST Seq: 228 gggcacatcttcaactgcattcagc 252	3e-08	25/25 (100%)
201403_s_at	224	317	CB296039.1	Probe Seq: 1 cacgttggaagtgtatcctcccttc 25	EST Seq: 266 cacgttggaagtgtatcctcccttc 290	3e-08	25/25 (100%)
201403_s_at	1159	929	CB296039.1	Probe Seq: 1 tgttggaggtgtttaccacccgcgt 25	EST Seq: 305 tgttggaggtgtttaccacccgcgt 329	3e-08	25/25 (100%)
201403_s_at	1126	833	CB296039.1	Probe Seq: 1 ggcttggcctggattgttggacgag 25	EST Seq: 345 ggcttggcctggattgttggacgag 369	3e-08	25/25 (100%)
201403_s_at	995	633	CB296039.1	Probe Seq: 1 gagaacccagcaagcgtagtcgagg 25	EST Seq: 397 gagaacccagcaagcgtagtcgagg 421	3e-08	25/25 (100%)
201403_s_at	1044	871	CB296039.1	Probe Seq: 1 ggcacaactgtgtgctctgctttcc 25	EST Seq: 456 ggcacaactgtgtgctctgctttcc 480	3e-08	25/25 (100%)
201403_s_at	994	393	CB296039.1	Probe Seq: 1 ctgctttccagcatcttggttgggt 25	EST Seq: 472 ctgctttccagcatcttggttgggt 496	3e-08	25/25 (100%)
201403_s_at	755	217	CB296041.1	Probe Seq: 1 aaacttacctggcatcagcctcata 25	EST Seq: 136 aaacttacctggcatcagcctcata 160	3e-08	25/25 (100%)
201429_s_at	251	887	CB296648.1	Probe Seq: 1 ggcgacatggccaaacgtaccaaga 25	EST Seq: 25 ggcgacatggccaaacgtaccaaga 49	3e-08	25/25 (100%)
201429_s_at	1154	673	CB298095.1	Probe Seq: 1 gtaccaagaaagtcgggatcgtcgg 25	EST Seq: 74 gtaccaagaaagtcgggatcgtcgg 98	3e-08	25/25 (100%)
201429_s_at	1075	291	CB298095.1	Probe Seq: 1 aattgaaatcagccagcacgccaag 25	EST Seq: 147 aattgaaatcagccagcacgccaag 171	3e-08	25/25 (100%)
201429_s_at	1039	895	CB298095.1	Probe Seq: 1 tggcactgtggttcctgcatgaaga 25	EST Seq: 226 tggcactgtggttcctgcatgaaga 250	3e-08	25/25 (100%)
201429_s_at	945	537	CB298095.1	Probe Seq: 1 gcactgtggttcctgcatgaagaca 25	EST Seq: 228 gcactgtggttcctgcatgaagaca 252	3e-08	25/25 (100%)
201429_s_at	889	957	CB298095.1	Probe Seq: 1 tgcatgaagacagtggctggcggtg 25	EST Seq: 241 tgcatgaagacagtggctggcggtg 265	3e-08	25/25 (100%)
201429_s_at	1045	463	CB298095.1	Probe Seq: 1 ccacttccgctgtcacggtaaagtc 25	EST Seq: 281 ccacttccgctgtcacggtaaagtc 305	3e-08	25/25 (100%)
201429_s_at	372	987	CB298095.1	Probe Seq: 1 tccgctgtcacggtaaagtccgcca 25	EST Seq: 286 tccgctgtcacggtaaagtccgcca 310	3e-08	25/25 (100%)
201429_s_at	907	493	CB298095.1	Probe Seq: 1 gctgtcacggtaaagtccgccatca 25	EST Seq: 289 gctgtcacggtaaagtccgccatca 313	3e-08	25/25 (100%)
201429_s_at	1084	743	CB298095.1	Probe Seq: 1 gtcacggtaaagtccgccatcagaa 25	EST Seq: 292 gtcacggtaaagtccgccatcagaa 316	3e-08	25/25 (100%)
201429_s_at	69	827	CB298095.1	Probe Seq: 1 ggtaaagtccgccatcagaagactg 25	EST Seq: 297 ggtaaagtccgccatcagaagactg 321	3e-08	25/25 (100%)
201434_at	742	911	CB296346.1	Probe Seq: 1 tgggctctccacggaaaatttccag 25	EST Seq: 397 tgggctctccacggaaaatttccag 421	3e-08	25/25 (100%)
201434_at	630	37	CB296346.1	Probe Seq: 1 atcaaacaggattcctctaccggct 25	EST Seq: 422 atcaaacaggattcctctaccggct 446	3e-08	25/25 (100%)
201434_at	386	385	CB296346.1	Probe Seq: 1 ctcgtactccatcaatttcgttcaa 25	EST Seq: 445 ctcgtactccatcaatttcgttcaa 469	3e-08	25/25 (100%)
201441_at	577	329	CB294832.1	Probe Seq: 1 caggttgaatccggggtgcctttag 25	EST Seq: 10 caggttgaatccggggtgcctttag 34	3e-08	25/25 (100%)
201441_at	1032	835	CB294832.1	Probe Seq: 1 ggattcagcaccatggcggaagaca 25	EST Seq: 34 ggattcagcaccatggcggaagaca 58	3e-08	25/25 (100%)
201441_at	936	965	CB294832.1	Probe Seq: 1 tgctggcagaactacctggacttcc 25	EST Seq: 133 tgctggcagaactacctggacttcc 157	3e-08	25/25 (100%)
201441_at	833	177	CB294832.1	Probe Seq: 1 acttccaccgctgtcagaaggcaat 25	EST Seq: 152 acttccaccgctgtcagaaggcaat 176	3e-08	25/25 (100%)
201441_at	234	843	CB294832.1	Probe Seq: 1 ggaggcgatatctctgtgtgcgaat 25	EST Seq: 187 ggaggcgatatctctgtgtgcgaat 211	3e-08	25/25 (100%)
201441_at	533	781	CB294832.1	Probe Seq: 1 gtgtgcgaatggtaccagcgtgtgt 25	EST Seq: 202 gtgtgcgaatggtaccagcgtgtgt 226	3e-08	25/25 (100%)
201441_at	985	49	CB294831.1	Probe Seq: 1 atcctgggtcacagactgggatgag 25	EST Seq: 246 atcctgggtcacagactgggatgag 270	3e-08	25/25 (100%)
201441_at	37	545	CB294831.1	Probe Seq: 1 gcaacgggctgaaggcacgtttccc 25	EST Seq: 270 gcaacgggctgaaggcacgtttccc 294	3e-08	25/25 (100%)
201441_at	672	987	CB294831.1	Probe Seq: 1 tcccgggaagatctgaactggctgc 25	EST Seq: 291 tcccgggaagatctgaactggctgc 315	3e-08	25/25 (100%)
201441_at	270	557	CB294831.1	Probe Seq: 1 gaagggggacctggtacccagtgat 25	EST Seq: 357 gaagggggacctggtacccagtgat 381	3e-08	25/25 (100%)
201441_at	395	421	CB294831.1	Probe Seq: 1 cccaccccaggatcctaaatcatga 25	EST Seq: 383 cccaccccgggatcctaaatcatga 407	7e-06	24/25 (96%)
201452_at	638	461	CB296742.1	Probe Seq: 1 ccacggcgcgaagaggggcggtgct 25	EST Seq: 102 ccacggcgcgaagaggggcggtgct 126	3e-08	25/25 (100%)
201452_at	109	887	CB296742.1	Probe Seq: 1 ggcgcgaagaggggcggtgctgacg 25	EST Seq: 106 ggcgcgaagaggggcggtgctgacg 130	3e-08	25/25 (100%)
201452_at	814	491	CB296742.1	Probe Seq: 1 gcgaagaggggcggtgctgacgccg 25	EST Seq: 109 gcgaagaggggcggtgctgacgccg 133	3e-08	25/25 (100%)
201452_at	268	437	CB296742.1	Probe Seq: 1 ccggtcacgtgggcgtgttgtgggg 25	EST Seq: 135 ccggtcacgtgggcgtgttgtgggg 159	3e-08	25/25 (100%)
201456_s_at	892	657	CB297117.1	Probe Seq: 1 gaggtttacatatttctctgacatt 25	EST Seq: 25 gaggtttacatatttctctgacatt 49	3e-08	25/25 (100%)
201456_s_at	1028	1075	CB297117.1	Probe Seq: 2 atgtccatttcagttgaccagccg 25	EST Seq: 62 atgtccatttcagttgaccagccg 85	1e-07	24/24 (100%)
201458_s_at	688	889	CB297117.1	Probe Seq: 1 ggcctattctaggtagttccaaata 25	EST Seq: 175 ggcctattctaggtagttccaaata 199	3e-08	25/25 (100%)
201458_s_at	1037	439	CB297117.1	Probe Seq: 1 cctgagatttattttatccgtgatg 25	EST Seq: 273 cctgagatttattttatccgtgatg 297	3e-08	25/25 (100%)
201458_s_at	412	689	CB297117.1	Probe Seq: 1 gatttattttatccgtgatgtattt 25	EST Seq: 278 gatttattttatccgtgatgtattt 302	3e-08	25/25 (100%)
201458_s_at	214	289	CB297117.1	Probe Seq: 1 aattcttttgatacagagaagggtc 25	EST Seq: 309 aattcttttgatacagagaagggtc 333	3e-08	25/25 (100%)
201458_s_at	26	233	CB297117.1	Probe Seq: 1 aacttggtgtaagtctgaacccatc 25	EST Seq: 358 aacttggtgtaagtctgaacccatc 382	3e-08	25/25 (100%)
201458_s_at	190	779	CB297117.1	Probe Seq: 1 gtgtaagtctgaacccatcttttga 25	EST Seq: 364 gtgtaagtctgaacccatcttttga 388	3e-08	25/25 (100%)
201458_s_at	451	749	CB297117.1	Probe Seq: 1 gtctgaacccatcttttgaaatgta 25	EST Seq: 370 gtctgaacccatcttttgaaatgta 394	3e-08	25/25 (100%)
201458_s_at	431	721	CB297117.1	Probe Seq: 1 gtattttcttcattgcaggtccacc 25	EST Seq: 392 gtattttcttcattgcaggtccacc 416	3e-08	25/25 (100%)
201458_s_at	990	1099	CB297117.1	Probe Seq: 1 tttcttcattgcaggtccacctaat 25	EST Seq: 396 tttcttcattgcaggtccacctaat 420	3e-08	25/25 (100%)
201458_s_at	2	1133	CB297117.1	Probe Seq: 1 ttcattgcaggtccacctaatcatc 25	EST Seq: 400 ttcattgcaggtccacctaatcatc 424	3e-08	25/25 (100%)
201470_at	783	425	CB297563.1	Probe Seq: 1 ccctttggtctggtgccagttctgg 25	EST Seq: 182 ccctttggtctggtgccagttctgg 206	3e-08	25/25 (100%)
201470_at	826	807	CB297563.1	Probe Seq: 1 gggtcagctgatctacgagtctgcc 25	EST Seq: 217 gggtcagctgatctacgagtctgcc 241	3e-08	25/25 (100%)
201470_at	207	97	CB297563.1	Probe Seq: 1 agtctgccatcacctgtgagtacct 25	EST Seq: 234 agtctgccatcacctgtgagtacct 258	3e-08	25/25 (100%)
201470_at	241	865	CB297563.1	Probe Seq: 1 ggaagaagctgttgccggatgaccc 25	EST Seq: 276 ggaagaagctgttgccggatgaccc 300	3e-08	25/25 (100%)
201486_at	32	79	CB296436.1	Probe Seq: 1 aggacttagacctcacatattaatg 25	EST Seq: 44 aggacttagacctcacatattaatg 68	3e-08	25/25 (100%)
201486_at	677	697	CB296436.1	Probe Seq: 1 gttgagaagttctgcttaattttaa 25	EST Seq: 68 gttgagaagttctgcttaattttaa 92	3e-08	25/25 (100%)
201486_at	924	947	CB296436.1	Probe Seq: 1 tgacattgtccaaacctttttcatt 25	EST Seq: 204 tgacattgtccaaacctttttcatt 228	3e-08	25/25 (100%)
201489_at	586	573	CB297575.1	Probe Seq: 1 gaacctgggaacaaacctcacttga 25	EST Seq: 11 gaacctgggaacaaacctcacttga 35	3e-08	25/25 (100%)
201489_at	487	377	CB297575.1	Probe Seq: 1 ctcacttgagctgtgcctagacaat 25	EST Seq: 27 ctcacttgagctgtgcctagacaat 51	3e-08	25/25 (100%)
201489_at	824	325	CB297575.1	Probe Seq: 1 cagaagtggcctgtaagctcctgtg 25	EST Seq: 72 cagaagtggcctgtaagctcctgtg 96	3e-08	25/25 (100%)
201489_at	721	797	CB297575.1	Probe Seq: 3 gaagcatttcctggtaggctttg 25	EST Seq: 106 gaagcatttcctggtaggctttg 128	5e-07	23/23 (100%)
201492_s_at	980	259	AU298199.1	Probe Seq: 1 aagtaaaccgctagcttgttgcacc 25	EST Seq: 113 aagtaaaccgctagcttgttgcacc 137	3e-08	25/25 (100%)
201492_s_at	368	357	AU298199.1	Probe Seq: 1 cttgttgcaccgtggaggccacagg 25	EST Seq: 127 cttgttgcaccgtggtggccacagg 151	7e-06	24/25 (96%)
201492_s_at	216	619	AU297541.1	Probe Seq: 1 gacgctggggatgctggtacaag 23	EST Seq: 176 gacgctggggatgctggtacaag 198	5e-07	23/23 (100%)
201492_s_at	347	271	AU298199.1	Probe Seq: 1 aatggatctagaacttcatcgccct 25	EST Seq: 231 aatggatctagaacttcatcgccct 255	3e-08	25/25 (100%)
201492_s_at	344	383	AU298199.1	Probe Seq: 1 ctctgatcgccgatcacctctgaga 25	EST Seq: 254 ctctgatcgccgatcacctctgaga 278	3e-08	25/25 (100%)
201492_s_at	635	637	AU298199.1	Probe Seq: 1 gagacccaccttgctcataaacaaa 25	EST Seq: 275 gagacccaccttgctcataaacaaa 299	3e-08	25/25 (100%)
201492_s_at	269	195	CB294791.1	Probe Seq: 1 acaaaatgcccatgttggtcctct 24	EST Seq: 289 acaaaatgcccatgttggtcctct 312	1e-07	24/24 (100%)
201492_s_at	86	439	AU297541.1	Probe Seq: 1 cctggacctgtgacattctggacta 25	EST Seq: 326 cctggacctgtggcattctggacta 350	7e-06	24/25 (96%)
201492_s_at	629	401	AU298199.1	Probe Seq: 1 ctgtgtttatttgtggccgagtgta 25	EST Seq: 349 ctgtgtttatttgtggccgagtgta 373	3e-08	25/25 (100%)
201502_s_at	318	467	CB297179.1	Probe Seq: 1 ccaactacaatggccacacgtgtct 25	EST Seq: 342 ccaactacaatggccacacgtgtct 366	3e-08	25/25 (100%)
201502_s_at	667	1091	CB297179.1	Probe Seq: 1 tttggtgtccttgggtgctgatgtc 25	EST Seq: 409 tttggtgtccttgggtgctgatgtc 433	3e-08	25/25 (100%)
201502_s_at	1110	339	CB297179.1	Probe Seq: 1 caggagccctgtaatggccggactg 25	EST Seq: 440 caggagccctgtaatggccggactg 464	3e-08	25/25 (100%)
201502_s_at	958	901	CB297179.1	Probe Seq: 1 tggacctgcaaaatcctgacctggt 25	EST Seq: 480 tggacctgcagaatcctgacctggt 504	7e-06	24/25 (96%)
201502_s_at	286	157	CB297179.1	Probe Seq: 1 acctggtgtcactcctgttgaagtg 25	EST Seq: 498 acctggtgtcgctcctgttgaagtg 522	7e-06	24/25 (96%)
201522_x_at	60	107	AU297066.1	Probe Seq: 1 agatactggcattgctcgggtacca 25	EST Seq: 573 agatactggcattgctcgggtacca 597	3e-08	25/25 (100%)
201522_x_at	185	1063	AU297066.1	Probe Seq: 1 taccacttgctggagctgctggagg 25	EST Seq: 593 taccacttgctggagctgctggagg 617	3e-08	25/25 (100%)
201525_at	214	943	CB295970.1	Probe Seq: 1 tgagaatggacgctgcatccaggcc 25	EST Seq: 254 tgagaatggacgctgcatccaggcc 278	3e-08	25/25 (100%)
201525_at	929	49	CB295970.1	Probe Seq: 1 atccaggccaactactcactaatgg 25	EST Seq: 270 atccaggccaactactcactaatgg 294	3e-08	25/25 (100%)
201525_at	210	1079	CB295970.1	Probe Seq: 1 tatgccatcggcaccgtactggatc 25	EST Seq: 422 tatgccatcggcaccgtactggatc 446	3e-08	25/25 (100%)
201525_at	243	439	CB295970.1	Probe Seq: 1 cctggccaccgactatgagaactat 25	EST Seq: 446 cctggccaccgactatgagaactat 470	3e-08	25/25 (100%)
201525_at	182	59	CB295970.1	Probe Seq: 1 atgagaactatgccctcgtgtattc 25	EST Seq: 460 atgagaactatgccctcgtgtattc 484	3e-08	25/25 (100%)
201525_at	876	175	CB295970.1	Probe Seq: 1 actttttcacgtggattttgcttgg 25	EST Seq: 503 actttttcacgtggattttgcttgg 527	3e-08	25/25 (100%)
201525_at	581	355	CB295970.1	Probe Seq: 1 cttggcaagaaaccctaatctccct 25	EST Seq: 530 cttggcaagaaaccctaatctccct 554	3e-08	25/25 (100%)
201525_at	565	825	CB295970.1	Probe Seq: 1 ggtcacagaccaggtgaactgcccc 25	EST Seq: 620 ggtcacagaccnngtgaactgcccc 644	0.0001	23/25 (92%)
201525_at	512	299	CB295970.1	Probe Seq: 1 caagctctcgtaaccaggttctaca 25	EST Seq: 644 caagctctcgtaaccaggtnctaca 668	2e-06	24/25 (96%)
201527_at	470	661	CB297501.1	Probe Seq: 1 gaggacacggtgactggtttcctgc 25	EST Seq: 83 gaggacacggtgactggtttcctgc 107	3e-08	25/25 (100%)
201527_at	972	983	CB297501.1	Probe Seq: 1 tcctgctgggcggcataggggagct 25	EST Seq: 102 tcctgctgggcggcataggggagct 126	3e-08	25/25 (100%)
201527_at	767	849	CB297501.1	Probe Seq: 1 ggagcttaacaagaaccgccatccc 25	EST Seq: 121 ggagcttaacaagaaccgccatccc 145	3e-08	25/25 (100%)
201527_at	347	569	CB297501.1	Probe Seq: 1 gaagacactttccggcaatttctaa 25	EST Seq: 188 gaagacactttccggcaatttctaa 212	3e-08	25/25 (100%)
201527_at	435	391	CB297501.1	Probe Seq: 1 ctccaaggagcacccatatgacgcc 25	EST Seq: 319 ctccaaggagcacccatatgacgcc 343	3e-08	25/25 (100%)
201527_at	783	527	CB297501.1	Probe Seq: 1 gcagggccaggggcatgttcactgc 25	EST Seq: 363 gcagggccaggggcatgttcactgc 387	3e-08	25/25 (100%)
201527_at	147	877	CB297501.1	Probe Seq: 1 ggcatgttcactgccgaagacctgc 25	EST Seq: 374 ggcatgttcactgccgaagacctgc 398	3e-08	25/25 (100%)
201542_at	184	583	CB298928.1	Probe Seq: 1 gaacaaatctagctaacagtgaatg 25	EST Seq: 4 gaacaaatctagctaacagtgaatg 28	3e-08	25/25 (100%)
201542_at	716	433	CB298928.1	Probe Seq: 1 ccccatacttctctgttcggagaca 25	EST Seq: 78 ccccatacttctctattcggagaca 102	7e-06	24/25 (96%)
201542_at	654	757	CB298928.1	Probe Seq: 1 gtcccttgtcactttgttgcaagct 25	EST Seq: 157 gtcccttgtcactttgttgcaagct 181	3e-08	25/25 (100%)
201542_at	47	785	CB298928.1	Probe Seq: 1 gtgggttatacatagggcagctctt 25	EST Seq: 190 gtgggttatacatagggcagctctt 214	3e-08	25/25 (100%)
201542_at	524	179	CB298928.1	Probe Seq: 1 acatagggcagctctttgtgaaagt 25	EST Seq: 199 acatagggcagctctttgtgaaagt 223	3e-08	25/25 (100%)
201542_at	659	969	CB298928.1	Probe Seq: 1 tgccccacggaacactattcctata 25	EST Seq: 279 tgccccacggaacactattcctata 303	3e-08	25/25 (100%)
201545_s_at	698	509	CB296298.1	Probe Seq: 1 gctcaagggtaggtgggcgtgggtg 25	EST Seq: 33 gctcaagggtaggtgggcgtgggtg 57	3e-08	25/25 (100%)
201545_s_at	661	793	CB296298.1	Probe Seq: 1 gggctctggaaggacaccaaactgt 25	EST Seq: 82 gggctctggaaggacaccaaactgt 106	3e-08	25/25 (100%)
201545_s_at	1101	465	CB296298.1	Probe Seq: 1 ccaaactgttctgcttgttaccttc 25	EST Seq: 98 ccaaactgttctgcttgttaccttc 122	3e-08	25/25 (100%)
201546_at	101	533	CB297771.1	Probe Seq: 1 gcagcagaggttatttctccagttt 25	EST Seq: 418 gcagcagaggttatttctccagttt 442	3e-08	25/25 (100%)
201546_at	968	615	CB297771.1	Probe Seq: 1 gactggtagcccaagattgcctgtt 25	EST Seq: 445 gactggtagcccaagattgcctgtt 469	3e-08	25/25 (100%)
201546_at	735	693	CB297771.1	Probe Seq: 1 gattgcctgttggaggattccggag 25	EST Seq: 459 gattgcctgttggaggattccggag 483	3e-08	25/25 (100%)
201546_at	223	555	CB297771.1	Probe Seq: 1 gaatccacctttgacaattgtccga 25	EST Seq: 487 gaatccacctttgacaattgtccga 511	3e-08	25/25 (100%)
201550_x_at	661	579	CB296613.1	Probe Seq: 1 gaacttgttgctgattttgaccttg 25	EST Seq: 287 gaacttgttgctgattttgaccttg 311	3e-08	25/25 (100%)
201550_x_at	363	1071	CB294859.1	Probe Seq: 1 tagtacgtgtggcttggtcacttcg 25	EST Seq: 425 tagtacgtgtggcttggtcacttcg 449	3e-08	25/25 (100%)
201550_x_at	924	1159	CB294859.1	Probe Seq: 1 ttggtgagtctgtgtggccagcagc 25	EST Seq: 492 ttggtgagtctgtgtggccagcagc 516	3e-08	25/25 (100%)
201550_x_at	304	323	CB294859.1	Probe Seq: 1 cagcctctgatctgtgcagggtatt 25	EST Seq: 513 cagcctctgatctgtgcagggtatt 537	3e-08	25/25 (100%)
201561_s_at	219	639	CB297127.1	Probe Seq: 1 gagacggcaggaggcctgagcgatc 25	EST Seq: 22 gagacggcaggaggcctgagcgatc 46	3e-08	25/25 (100%)
201561_s_at	794	413	CB297127.1	Probe Seq: 1 cgatccgtactcagaacgtccagga 25	EST Seq: 42 cgatccgtactcagaacgtccagga 66	3e-08	25/25 (100%)
201561_s_at	438	977	CB297127.1	Probe Seq: 1 tccaggagagacgcatggcccgaag 25	EST Seq: 60 tccaggagagacgcatggcccgaag 84	3e-08	25/25 (100%)
201561_s_at	501	71	CB297127.1	Probe Seq: 1 atggcccgaagtcaaagtgctggaa 25	EST Seq: 74 atggcccgaagtcaaagtgctggaa 98	3e-08	25/25 (100%)
201561_s_at	752	1145	CB297127.1	Probe Seq: 1 ttccaaaacagcctgttctctcctc 25	EST Seq: 101 ttccaaaacagcctgttctctcctc 125	3e-08	25/25 (100%)
201561_s_at	1031	441	CB297127.1	Probe Seq: 1 cctgccatcaggggggttgaaatcc 25	EST Seq: 145 cctgccatcaggggggttgaaatcc 169	3e-08	25/25 (100%)
201561_s_at	1061	373	CB297127.1	Probe Seq: 1 ctaaaacccacatagcactttgctc 25	EST Seq: 239 ctaaaacccacatagcactttgctc 263	3e-08	25/25 (100%)
201561_s_at	346	815	CB297127.1	Probe Seq: 2 gtgggcaatcattttgaatactgt 25	EST Seq: 299 gtgggcaatcattttgaatactgt 322	1e-07	24/24 (100%)
201561_s_at	1116	1065	CB297127.1	Probe Seq: 1 tagacagcggacagacgctcacgc 24	EST Seq: 416 tagacagcggacagatgctcacgc 439	3e-05	23/24 (95%)
201561_s_at	76	1141	CB297127.1	Probe Seq: 1 ttcccttcgcagatgtgtatactca 25	EST Seq: 473 ttcccttcgcagntntgtatactca 497	0.0001	23/25 (92%)
201568_at	747	913	CB298154.1	Probe Seq: 1 tgggccgcgagtttgggaatctgac 25	EST Seq: 43 tgggccgcgagtttgggaatctgac 67	3e-08	25/25 (100%)
201568_at	1143	553	CB298154.1	Probe Seq: 1 gaatctgacgcggatgcggcatgtg 25	EST Seq: 59 gaatctgacgcggatgcggcatgtg 83	3e-08	25/25 (100%)
201568_at	1145	773	CB298154.1	Probe Seq: 1 gtgatcagctacagcttgtcacc 23	EST Seq: 81 gtgatcagctacagcttgtcacc 103	5e-07	23/23 (100%)
201568_at	874	369	CB298154.1	Probe Seq: 1 ctatccgcacgtcttcactaaagga 25	EST Seq: 119 ctatccgcacgtcttcactaaagga 143	3e-08	25/25 (100%)
201568_at	712	1045	CB294595.1	Probe Seq: 1 taaaggaatccccaatgttctgcgc 25	EST Seq: 97 taaaggaatccccaacgttctgcgc 121	7e-06	24/25 (96%)
201568_at	1141	415	CB294595.1	Probe Seq: 1 cgcattcgggagtctttctttcgcg 25	EST Seq: 122 cgcattcgggagtctttctttcgcg 146	3e-08	25/25 (100%)
201568_at	636	907	CB294595.1	Probe Seq: 1 tggtgccgcagtttgtagtgtttta 25	EST Seq: 147 tggtgccgcagtttgtagtgtttta 171	3e-08	25/25 (100%)
201568_at	770	203	CB296769.1	Probe Seq: 1 aaatgagcaacgcatccggatgacg 25	EST Seq: 118 aaatgagcaacgcatccggatgacg 142	3e-08	25/25 (100%)
201568_at	79	923	CB296769.1	Probe Seq: 1 tgtctctgaaagacctttctctgga 25	EST Seq: 149 tgtctctgaaagacctttctctgga 173	3e-08	25/25 (100%)
201569_s_at	582	837	CB297733.1	Probe Seq: 1 ggatatgtgatggcgtccagtttgg 25	EST Seq: 71 ggatatgtgatggcgtccagtttgg 95	3e-08	25/25 (100%)
201569_s_at	389	665	CB297733.1	Probe Seq: 1 gatggcgtccagtttggagctggga 25	EST Seq: 79 gatggcgtccagtttggagctggga 103	3e-08	25/25 (100%)
201569_s_at	957	885	CB297733.1	Probe Seq: 1 ggcgtccagtttggagctgggataa 25	EST Seq: 82 ggcgtccagtttggagctgggataa 106	3e-08	25/25 (100%)
201569_s_at	534	627	CB297733.1	Probe Seq: 1 gagctgggataaggttcctgtagcc 25	EST Seq: 95 gagctgggataaggttcctgtagcc 119	3e-08	25/25 (100%)
201570_at	641	899	CB297733.1	Probe Seq: 1 tggaacttaattactgcgtccccat 25	EST Seq: 26 tggaacctaattactgcgtccccat 50	7e-06	24/25 (96%)
201570_at	372	169	CB297733.1	Probe Seq: 1 actgcgtccccatgggagtacagac 25	EST Seq: 38 actgcgtccccatgggagtacagac 62	3e-08	25/25 (100%)
201570_at	1005	801	CB297733.1	Probe Seq: 1 gggagtacagacaggcgacaggata 25	EST Seq: 51 gggagtacagacaggcgacaggata 75	3e-08	25/25 (100%)
201577_at	184	693	CB297502.1	Probe Seq: 1 gattccgccttgttggtctgaaatt 25	EST Seq: 166 gattccgccttgttggtctgaaatt 190	3e-08	25/25 (100%)
201577_at	260	545	CB297502.1	Probe Seq: 1 gcaagcttccgaagatcttctcaag 25	EST Seq: 194 gcaagcttccgaagatcttctcaag 218	3e-08	25/25 (100%)
201577_at	861	581	CB297502.1	Probe Seq: 1 gaacactacgttgacctgaaggacc 25	EST Seq: 219 gaacactacgttgacctgaaggacc 243	3e-08	25/25 (100%)
201577_at	294	395	CB297502.1	Probe Seq: 1 ctgaaggaccgtccattctttgccg 25	EST Seq: 234 ctgaaggaccgtccattctttgccg 258	3e-08	25/25 (100%)
201577_at	1021	1133	CB297502.1	Probe Seq: 1 ttctttgccggcctggtgaaataca 25	EST Seq: 249 ttctttgccggcctggtgaaataca 273	3e-08	25/25 (100%)
201577_at	560	819	CB297502.1	Probe Seq: 1 ggtgaagacgggccgagtcatgctc 25	EST Seq: 320 ggtgaagacgggccgagtcatgctc 344	3e-08	25/25 (100%)
201577_at	715	97	CB297502.1	Probe Seq: 1 agtcatgctcggggagaccaaccct 25	EST Seq: 335 agtcatgctcggggagaccaaccct 359	3e-08	25/25 (100%)
201577_at	744	347	CB297502.1	Probe Seq: 1 catccgtggagacttctgcatacaa 25	EST Seq: 380 catccgtggagacttctgcatacaa 404	3e-08	25/25 (100%)
201592_at	742	1025	CB297096.1	Probe Seq: 1 tcagccttgccagcagcaatcattt 25	EST Seq: 295 tcagccttgccagcagcaatcattt 319	3e-08	25/25 (100%)
201592_at	1154	231	CB297096.1	Probe Seq: 1 aacatcagtatcagcagcgtcgcca 25	EST Seq: 424 aacatcagtatcagcagcgtcgcca 448	3e-08	25/25 (100%)
201592_at	1007	131	CB297096.1	Probe Seq: 1 agcagcgtcgccagcaggagaatat 25	EST Seq: 436 agcagcgtcgccagcaggagaatat 460	3e-08	25/25 (100%)
201592_at	256	81	CB297096.1	Probe Seq: 1 aggagaatatgcagcgccagagccg 25	EST Seq: 451 aggagaatatgcagcgccagagccg 475	3e-08	25/25 (100%)
201592_at	654	659	CB297096.1	Probe Seq: 1 gaggaggacctgtccaaactcttca 25	EST Seq: 495 gaggaggacctgtccaaactcttca 519	3e-08	25/25 (100%)
201592_at	759	169	CB297096.1	Probe Seq: 1 actcgctgctcattgcaggccag 23	EST Seq: 547 actcgctgctcattgcaggccag 569	5e-07	23/23 (100%)
201593_s_at	730	565	CB295268.1	Probe Seq: 1 gaagtttatcaaggctgtcacacat 25	EST Seq: 241 gaagtttatcaaggctgtcacacat 265	3e-08	25/25 (100%)
201593_s_at	651	883	CB295268.1	Probe Seq: 1 ggctgtcacacatcaagttaaattt 25	EST Seq: 253 ggctgtcacacatcaagttaaattt 277	3e-08	25/25 (100%)
201593_s_at	416	203	CB295268.1	Probe Seq: 1 aaatccacgtcaggtagcacagagt 25	EST Seq: 286 aaatccacgtcaggtagcacagagt 310	3e-08	25/25 (100%)
201593_s_at	371	707	CB295268.1	Probe Seq: 1 gttcaaacctgtagttgctgctcaa 25	EST Seq: 373 gttcaaacctgtagttgctgctcaa 397	3e-08	25/25 (100%)
201593_s_at	424	677	CB295268.1	Probe Seq: 1 gatcccaagtctgtagtatgtgcat 25	EST Seq: 416 gatcccaagtctgtagtatgtgcat 440	3e-08	25/25 (100%)
201593_s_at	661	725	CB295268.1	Probe Seq: 1 gtatgtgcattcttcaagcaaggac 25	EST Seq: 431 gtatgtgcattcttcaagcaaggac 455	3e-08	25/25 (100%)
201593_s_at	1014	739	CB295268.1	Probe Seq: 1 gtaagttctcccatgacttgactct 25	EST Seq: 477 gtaagttctcccatgacttgactct 501	3e-08	25/25 (100%)
201595_s_at	655	365	CB294929.1	Probe Seq: 1 ctttccacctagaatcaacaggatg 25	EST Seq: 34 ctttccacctagaancaacaggatg 58	2e-06	24/25 (96%)
201595_s_at	929	669	CB294930.1	Probe Seq: 1 gatgtttatttcctatgctgattct 25	EST Seq: 55 gatgtttatttcctatgctgattct 79	3e-08	25/25 (100%)
201595_s_at	700	1013	CB294930.1	Probe Seq: 1 tcttctgactttggctacatctcat 25	EST Seq: 127 tcttctgactttggctacatctcat 151	3e-08	25/25 (100%)
201595_s_at	492	165	CB294930.1	Probe Seq: 1 actgtccacccaagtaagaagtgta 25	EST Seq: 221 actgtccacccaagtaagaagtgta 245	3e-08	25/25 (100%)
201595_s_at	412	41	CB294930.1	Probe Seq: 1 atcttttggttttcatttgggcatg 25	EST Seq: 257 atcttttggttttcatttgggcatg 281	3e-08	25/25 (100%)
201595_s_at	1146	913	CB294930.1	Probe Seq: 1 tgggcatgtgctattaccagaaaca 25	EST Seq: 274 tgggcatgtgctgttaccagaaaca 298	7e-06	24/25 (96%)
201595_s_at	17	1103	CB294930.1	Probe Seq: 1 tttaaaatacccttcatttgacaca 25	EST Seq: 310 tttaaaatacccttcatttgacaca 334	3e-08	25/25 (100%)
201595_s_at	413	477	CB294930.1	Probe Seq: 1 gcctaaaacatgagcactgtacttc 25	EST Seq: 385 gcctaaaacatgagcactgtacttc 409	3e-08	25/25 (100%)
201595_s_at	936	491	CB294930.1	Probe Seq: 1 gcgtatgcagattcagtattgtgta 25	EST Seq: 422 gcgtatgcagattcagtattgtgta 446	3e-08	25/25 (100%)
201595_s_at	978	233	CB294930.1	Probe Seq: 1 aacttcttttatctgacaggatcag 25	EST Seq: 479 aacttcttttatctgacaggatcag 503	3e-08	25/25 (100%)
201595_s_at	385	137	CB294930.1	Probe Seq: 1 agctacaatgccctgtgttaaattg 25	EST Seq: 502 agctacaatgccctgtgttaaattg 526	3e-08	25/25 (100%)
201597_at	130	1017	CB294696.1	Probe Seq: 1 tcatttcccaagaagcaggagtgac 25	EST Seq: 230 tcatttcccaagaagcaggagtgac 254	3e-08	25/25 (100%)
201597_at	574	467	CB294696.1	Probe Seq: 1 ccaagaagcaggagtgacttcagtc 25	EST Seq: 237 ccaagaagcaggagtgacttcagtc 261	3e-08	25/25 (100%)
201597_at	967	991	CB294696.1	Probe Seq: 1 tcccagcaatcgcttggttcagttt 25	EST Seq: 263 tcccagcaatcacttggttcagttt 287	7e-06	24/25 (96%)
201597_at	583	547	CB294696.1	Probe Seq: 1 gcaatcgcttggttcagtttcattc 25	EST Seq: 268 gcaatcacttggttcagtttcattc 292	7e-06	24/25 (96%)
201597_at	820	279	CB294696.1	Probe Seq: 1 aatctgataaataaccgagctcttc 25	EST Seq: 311 aatctgataaataaccaagctcttc 335	7e-06	24/25 (96%)
201597_at	875	681	CB294696.1	Probe Seq: 1 gataaataaccgagctcttctttgg 25	EST Seq: 316 gataaataaccaagctcttctttgg 340	7e-06	24/25 (96%)
201597_at	395	279	CB294696.1	Probe Seq: 1 aataaccgagctcttctttggggat 25	EST Seq: 320 aataaccaagctcttctttggggat 344	7e-06	24/25 (96%)
201597_at	1010	507	CB294696.1	Probe Seq: 1 gctcttctttggggatcaatattta 25	EST Seq: 329 gctcttctttggggatcaatattta 353	3e-08	25/25 (100%)
201601_x_at	534	1143	AU297806.1	Probe Seq: 1 ttccccaaagccagaagatgcacaa 25	EST Seq: 10 ttccccaaagccagaagatgcacaa 34	3e-08	25/25 (100%)
201601_x_at	56	935	AU297806.1	Probe Seq: 1 tgattaacatccacagcgagacctc 25	EST Seq: 97 tgatcaacatccacagcgagacctc 121	7e-06	24/25 (96%)
201601_x_at	16	161	AU297806.1	Probe Seq: 1 accctcttcttgaactggtgctgtc 25	EST Seq: 156 accctcttcttgaactggtgctgtc 180	3e-08	25/25 (100%)
201601_x_at	1063	497	CB296704.1	Probe Seq: 1 gctgtctgggcttcatagcattcgc 25	EST Seq: 151 gctgcctgggcttcatagcattcgc 175	7e-06	24/25 (96%)
201601_x_at	857	467	AU297806.1	Probe Seq: 1 gccaagtgcctgaacatctgggccc 25	EST Seq: 270 gccaagtgcctgaacatctgggccc 294	3e-08	25/25 (100%)
201601_x_at	51	47	AU297806.1	Probe Seq: 1 atctgggccctgattctgggcatcc 25	EST Seq: 285 atctgggccctgattctgggcatcc 309	3e-08	25/25 (100%)
201601_x_at	908	49	AU297806.1	Probe Seq: 1 atcctgttactggtattcggctctg 25	EST Seq: 327 atcctgttactagtattcggctctg 351	7e-06	24/25 (96%)
[truncated: 7,850 more rows]

## Sheet: U133A-chimpanzee
Probeset ID	Position x	Position Y	EST accession	Probe sequences	EST matching region	BLAST e values	Identities
200003_s_at	385	149	CB297114.1	Probe Seq: 1 aatggatggtcgtgcggaactgctc 25	EST Seq: 59 aatggatggtcgtgcggaactgctc 83	3e-08	25/25 (100%)
200003_s_at	615	153	CB297114.1	Probe Seq: 1 aataacttgaaggcccgcaattcct 25	EST Seq: 130 aataacttgaaggcccgcaattcct 154	3e-08	25/25 (100%)
200003_s_at	151	165	CB297114.1	Probe Seq: 1 caattccttccgctacaacggactg 25	EST Seq: 147 caattccttccgctacaacggactg 171	3e-08	25/25 (100%)
200003_s_at	517	697	CB297114.1	Probe Seq: 1 ttccgctacaacggactgattcacc 25	EST Seq: 154 ttccgctacaacggactgattcacc 178	3e-08	25/25 (100%)
200003_s_at	390	427	CB297114.1	Probe Seq: 1 gattcaccgcaagactgtgggcgtg 25	EST Seq: 171 gattcaccgcaagactgtgggcgtg 195	3e-08	25/25 (100%)
200003_s_at	374	169	CB297114.1	Probe Seq: 1 caagactgtgggcgtggagccggca 25	EST Seq: 180 caagactgtgggcgtggagccggca 204	3e-08	25/25 (100%)
200003_s_at	529	81	CB297114.1	Probe Seq: 1 agccgacggcaaaggtgtcgtggtg 25	EST Seq: 204 agccgacggcaaaggtgtcgtggtg 228	3e-08	25/25 (100%)
200003_s_at	281	503	CB297114.1	Probe Seq: 1 ggtgtcgtggtggtcattaagcgga 25	EST Seq: 217 ggtgtcgtggtggtcattaagcgga 241	3e-08	25/25 (100%)
200003_s_at	82	503	CB297114.1	Probe Seq: 1 ggtggtcattaagcggagatccggc 25	EST Seq: 225 ggtggtcattaagcggagatccggc 249	3e-08	25/25 (100%)
200003_s_at	113	689	CB297114.1	Probe Seq: 1 ttaagcggagatccggccagcggaa 25	EST Seq: 233 ttaagcggagatccggccagcggaa 257	3e-08	25/25 (100%)
200003_s_at	20	269	CB297114.1	Probe Seq: 1 cctgcgcatggcagccatccgcagg 25	EST Seq: 357 cctgcgcatggcagccatccgcagg 381	3e-08	25/25 (100%)
200004_at	433	9	CB295274.1	Probe Seq: 2 ttacatcataagttctcaagcaga 25	EST Seq: 425 ttacatcataagttctcaagcaga 448	1e-07	24/24 (100%)
200004_at	394	411	CB295274.1	Probe Seq: 1 gaggcagtctattgcaaggaccttc 25	EST Seq: 447 gaggcagtctattgcaaggaccttc 471	3e-08	25/25 (100%)
200004_at	512	669	CB295274.1	Probe Seq: 1 tattgcaaggaccttctttgctgcc 25	EST Seq: 456 tattgcaaggaccttctttgctgcc 480	3e-08	25/25 (100%)
200004_at	141	595	CB295274.1	Probe Seq: 1 tgctgccagttatcataggctgttt 25	EST Seq: 474 tgctgccagttatcataggctgttt 498	3e-08	25/25 (100%)
200006_at	666	347	CB294100.1	Probe Seq: 1 gtaaagttacaacacaccctcttgc 25	EST Seq: 418 gtaaagttacaacacaccctcttgc 442	3e-08	25/25 (100%)
200006_at	50	509	CB294100.1	Probe Seq: 1 ggtcattacacctactctgagaatc 25	EST Seq: 465 ggtcattacacctactctgagaatc 489	3e-08	25/25 (100%)
200006_at	253	525	CB294100.1	Probe Seq: 1 ggcctgattcttacaagccgggggc 25	EST Seq: 504 ggcctgattcttacaagccgggggc 528	3e-08	25/25 (100%)
200006_at	241	187	CB294100.1	Probe Seq: 1 cagcttcgagtttgcgcttgcaatt 25	EST Seq: 536 cagcttcgagtttgcgcttgcaatt 560	3e-08	25/25 (100%)
200006_at	279	487	CB294100.1	Probe Seq: 1 gtggcggctcaagtgaaggctccac 25	EST Seq: 585 gtggcagctcaagtgaaggctccac 609	7e-06	24/25 (96%)
200006_at	319	347	CB294100.1	Probe Seq: 1 gaaggctccacttgttcttaaagac 25	EST Seq: 599 gaaggctccacttgttcttaaagac 623	3e-08	25/25 (100%)
200007_at	636	51	CB295485.1	Probe Seq: 1 agggctttgagcccgcagacaacaa 25	EST Seq: 181 agggctttgagcccgcagacaacaa 205	3e-08	25/25 (100%)
200007_at	450	459	CB295485.1	Probe Seq: 1 gtctgttaagagctaccgatgggaa 25	EST Seq: 208 gtctgttaagagctaccgatgggaa 232	3e-08	25/25 (100%)
200007_at	639	421	CB295485.1	Probe Seq: 1 gatcagcactgtggtgagctccaag 25	EST Seq: 239 gatcagcactgtggtgagctccaag 263	3e-08	25/25 (100%)
200007_at	463	191	CB295485.1	Probe Seq: 1 cagatggcttattcaaacctcctta 25	EST Seq: 279 cagatggcttattcaaacctcctta 303	3e-08	25/25 (100%)
200007_at	664	337	CB295485.1	Probe Seq: 1 gcaacagcagcacagtaaagggcat 25	EST Seq: 435 gcaacagcagcacagtaaagggcat 459	3e-08	25/25 (100%)
200007_at	479	119	CB295485.1	Probe Seq: 1 aaagggcatacatttcctgctttca 25	EST Seq: 451 aaagggcatacatttcctgctttca 475	3e-08	25/25 (100%)
200007_at	144	267	CB295485.1	Probe Seq: 1 cctgctttcaccaattaaccactga 25	EST Seq: 466 cctgctttcaccaattaaccactga 490	3e-08	25/25 (100%)
200007_at	433	191	CB295464.1	Probe Seq: 2 agatagctaggtttctggttcccc 25	EST Seq: 512 agatagctangtttctggttcccc 535	7e-06	23/24 (95%)
200008_s_at	510	313	CB297568.1	Probe Seq: 1 gctcgctgtaagcagctcatctgtg 25	EST Seq: 206 gctcgctgtaagcagctcatctgtg 230	3e-08	25/25 (100%)
200008_s_at	238	567	CB297568.1	Probe Seq: 1 tgtgaccccagctacgtaaaagatc 25	EST Seq: 227 tgtgaccccagctacataaaagatc 251	7e-06	24/25 (96%)
200008_s_at	702	51	CB297568.1	Probe Seq: 1 agtgggccaggtgatcagagttatt 25	EST Seq: 262 agtgggccaggtgatcagagttatt 286	3e-08	25/25 (100%)
200008_s_at	169	191	CB297568.1	Probe Seq: 1 cagagttatttgcatcctcagccac 25	EST Seq: 277 cagagttatttgcatcctcagccac 301	3e-08	25/25 (100%)
200008_s_at	390	657	CB297568.1	Probe Seq: 1 tattccacagaaccaagtcaatcga 25	EST Seq: 343 tattccacagaaccaagtcaatcga 367	3e-08	25/25 (100%)
200008_s_at	156	193	CB297568.1	Probe Seq: 1 cagatatctacgtctgcatgatctc 25	EST Seq: 372 cagatatctacgtctgcatgatctc 396	3e-08	25/25 (100%)
200008_s_at	295	577	CB297568.1	Probe Seq: 1 tgatctcctttgcgcacaatgtagc 25	EST Seq: 390 tgatctcctttgcgcacaatgtagc 414	3e-08	25/25 (100%)
200010_at	588	473	CB297323.1	Probe Seq: 1 gtgaaaaggagaaccccatgcggga 25	EST Seq: 15 gtgaaaaggagaaccccatgcggga 39	3e-08	25/25 (100%)
200010_at	58	391	CB297323.1	Probe Seq: 1 gagaaccccatgcgggaacttcgca 25	EST Seq: 23 gagaaccccatgcgggaacttcgca 47	3e-08	25/25 (100%)
200010_at	695	595	CB297323.1	Probe Seq: 1 tgcgggaacttcgcatccgcaaact 25	EST Seq: 33 tgcgggaacttcgcatccgcaaact 57	3e-08	25/25 (100%)
200010_at	699	133	CB297323.1	Probe Seq: 1 aactctgtctcaacatctgtgttgg 25	EST Seq: 54 aactctgtctcaacatctgtgttgg 78	3e-08	25/25 (100%)
200010_at	106	381	CB297323.1	Probe Seq: 1 gactgacgcgagcagccaaggtgtt 25	EST Seq: 93 gactgacccgagcagccaaggtgtt 117	7e-06	24/25 (96%)
200010_at	45	261	CB297323.1	Probe Seq: 1 cccctgtgttttccaaagctagata 25	EST Seq: 138 cccctgtgttttccaaagctagata 162	3e-08	25/25 (100%)
200010_at	66	61	CB297323.1	Probe Seq: 1 agatcctttggcatccggagaaatg 25	EST Seq: 170 agatcctttggcatccggagaaatg 194	3e-08	25/25 (100%)
200012_x_at	452	275	CB298260.1	Probe Seq: 1 ccatcttccagtaattcgccaaaat 25	EST Seq: 17 ccatcttccagtaattcgccaaaat 41	3e-08	25/25 (100%)
200012_x_at	704	537	CB298260.1	Probe Seq: 1 ggcacccgatatatgttctctaggc 25	EST Seq: 67 ggcacccgatatatgttctctaggc 91	3e-08	25/25 (100%)
200012_x_at	683	105	CB298260.1	Probe Seq: 1 acatggagttgttcctttggccaca 25	EST Seq: 102 acatggagttgttcctttggccaca 126	3e-08	25/25 (100%)
200012_x_at	261	535	CB295315.1	Probe Seq: 1 ggaatgccccacaagtgttaccatg 25	EST Seq: 127 ggaatgccccacaagtgttaccatg 151	3e-08	25/25 (100%)
200012_x_at	171	75	CB295316.1	Probe Seq: 1 agcacattaagcactctaagagccg 25	EST Seq: 90 agcacattaagcactctaagagccg 114	3e-08	25/25 (100%)
200012_x_at	282	389	CB295316.1	Probe Seq: 1 gagccgagataacttcctgaaacgt 25	EST Seq: 109 gagccgagatagcttcctgaaacgt 133	7e-06	24/25 (96%)
200012_x_at	635	451	CB295316.1	Probe Seq: 1 gtacctgggttcaactaaagcgcca 25	EST Seq: 177 gtacctgggttcaactaaagcgcca 201	3e-08	25/25 (100%)
200012_x_at	193	229	CB295316.1	Probe Seq: 1 ctccacccagagaagcacactttgt 25	EST Seq: 207 ctccacccagagaagcacactttgt 231	3e-08	25/25 (100%)
200012_x_at	38	535	CB295316.1	Probe Seq: 1 ggaaggagcctgagctgctggaacc 25	EST Seq: 243 ggaaggagcctgagctgctggaacc 267	3e-08	25/25 (100%)
200012_x_at	575	305	CB295316.1	Probe Seq: 1 gctggaacctattccctatgaattc 25	EST Seq: 259 gctggaacctattccctatgaattc 283	3e-08	25/25 (100%)
200013_at	589	23	CB298258.1	Probe Seq: 1 atcttttgtctttccgtggagctgt 25	EST Seq: 9 atcttttgtctttccgtggagctgt 33	3e-08	25/25 (100%)
200013_at	208	525	CB295270.1	Probe Seq: 2 gagctgtcgccatgaaggtcgagc 25	EST Seq: 1 gagctgtcgccatgaaggtcgagc 24	1e-07	24/24 (100%)
200013_at	548	505	CB298258.1	Probe Seq: 1 ggtcgagctgtgcagttttagcggg 25	EST Seq: 43 ggtcgagctgtgcagttttagcggg 67	3e-08	25/25 (100%)
200013_at	3	263	CB298258.1	Probe Seq: 1 gcgggtacaagatctaccccggaca 25	EST Seq: 63 gcgggtacaagatctaccccggaca 87	3e-08	25/25 (100%)
200013_at	612	245	CB298258.1	Probe Seq: 1 cgaaatgcgagtcggctttcctttc 25	EST Seq: 138 cgaaatgcgagtcggctttcctttc 162	3e-08	25/25 (100%)
200013_at	35	409	CB298258.1	Probe Seq: 1 gaggaatcctcggcagataaactgg 25	EST Seq: 166 gaggaatcctcggcagataaactgg 190	3e-08	25/25 (100%)
200013_at	463	421	CB298258.1	Probe Seq: 1 gataaactggactgtcctctacaga 25	EST Seq: 181 gataaactggactgtcctctacaga 205	3e-08	25/25 (100%)
200013_at	588	117	CB298258.1	Probe Seq: 1 aaagaacccgccgagcagtcaaatt 25	EST Seq: 246 aaagaacccgccgagcagtcaaatt 270	3e-08	25/25 (100%)
200013_at	374	57	CB298258.1	Probe Seq: 1 agtcaaattccagagggccattact 25	EST Seq: 262 agtcaaattccagagggccattact 286	3e-08	25/25 (100%)
200013_at	152	9	CB295271.1	Probe Seq: 1 attactggtgcatctcttgctgata 25	EST Seq: 42 attactggnncatctcttgctgata 66	0.0001	23/25 (92%)
200013_at	392	93	CB298258.1	Probe Seq: 1 acgagaacaagctatcagggctgct 25	EST Seq: 349 acgagaacaagctatcagggctgct 373	3e-08	25/25 (100%)
200016_x_at	140	135	CB296958.1	Probe Seq: 1 aactcgaggactgtatttgtgacta 25	EST Seq: 74 aactcgaggactgtatttgtgacta 98	3e-08	25/25 (100%)
200016_x_at	35	513	CB296958.1	Probe Seq: 1 ggttattttagtttctgttctgtgg 25	EST Seq: 110 ggttattttagtttctgttctgtgg 134	3e-08	25/25 (100%)
200016_x_at	664	705	CB296958.1	Probe Seq: 1 ttgcaccccatgctgttgattgcta 25	EST Seq: 183 ttgcaccccatgctgttgattgcta 207	3e-08	25/25 (100%)
200016_x_at	271	455	CB296958.1	Probe Seq: 1 gtaacagtctgatcgtgacgctgaa 25	EST Seq: 211 gtaatagtctgatcgtgacgctgaa 235	7e-06	24/25 (96%)
200017_at	481	181	CB296163.1	Probe Seq: 1 caccctcgaggttgaaccctcggat 25	EST Seq: 72 caccctcgaggttgaaccctcggat 96	3e-08	25/25 (100%)
200017_at	322	511	CB296163.1	Probe Seq: 1 ggttgaaccctcggatacgatagaa 25	EST Seq: 81 ggttgaaccctcggatacgatagaa 105	3e-08	25/25 (100%)
200017_at	609	47	CB296163.1	Probe Seq: 1 aggataaggaaggaattcctcctga 25	EST Seq: 125 aggataaggaaggaattcctcctga 149	3e-08	25/25 (100%)
200017_at	287	537	CB296163.1	Probe Seq: 1 ggcaagcagctagaagatggacgta 25	EST Seq: 172 ggcaagcagctggaagatggacgta 196	7e-06	24/25 (96%)
200017_at	350	53	CB296163.1	Probe Seq: 1 agatggacgtactttgtctgactac 25	EST Seq: 186 agatggacgtactttgtctgactac 210	3e-08	25/25 (100%)
200017_at	356	379	CB296163.1	Probe Seq: 1 gacgtactttgtctgactacaatat 25	EST Seq: 191 gacgtactttgtctgactacaatat 215	3e-08	25/25 (100%)
200017_at	17	353	CB296163.1	Probe Seq: 1 gaagaagaagtcttacaccactccc 25	EST Seq: 273 gaagaagaagtcttacaccactccc 297	3e-08	25/25 (100%)
200017_at	492	153	CB296163.1	Probe Seq: 1 aatggcaaaattagtcgccttcgtc 25	EST Seq: 364 aatggcaaaattagtcgccttcgtc 388	3e-08	25/25 (100%)
200017_at	399	161	CB296163.1	Probe Seq: 1 aattagtcgccttcgtcgagagtgc 25	EST Seq: 372 aattagtcgccttcgtcgagagtgc 396	3e-08	25/25 (100%)
200018_at	531	145	CB298240.1	Probe Seq: 1 aagttgacatctgacgacgtgaagg 25	EST Seq: 121 aagttgacatctgacgacgtgaagg 145	3e-08	25/25 (100%)
200018_at	6	93	CB298240.1	Probe Seq: 1 actggccaagaagggccttactcct 25	EST Seq: 159 actggccaagaagggccttactcct 183	3e-08	25/25 (100%)
200018_at	567	273	CB298240.1	Probe Seq: 1 ccttactccttcacagatcggtgta 25	EST Seq: 174 ccttactccttcacagatcggtgta 198	3e-08	25/25 (100%)
200018_at	328	625	CB298240.1	Probe Seq: 1 tcttcctgaagatctctaccattta 25	EST Seq: 291 tcttcctgaagatctctaccattta 315	3e-08	25/25 (100%)
200018_at	550	417	CB298240.1	Probe Seq: 1 gatgctaaattccgtctgattct 23	EST Seq: 370 gatgctaaattccgtctgattct 392	5e-07	23/23 (100%)
200018_at	377	657	CB295046.1	Probe Seq: 1 tagagagccggattcaccgtttggc 25	EST Seq: 354 tagagagccggattcaccgtttggc 378	3e-08	25/25 (100%)
200018_at	129	685	CB298240.1	Probe Seq: 1 ttcaccgtttggctcgatattataa 25	EST Seq: 407 ttcaccgnntggctcgatattataa 431	0.0001	23/25 (92%)
200018_at	196	161	CB295046.1	Probe Seq: 1 aatatgaatcatctacagcctctgc 25	EST Seq: 420 aatatgaatcatctacagcctctgc 444	3e-08	25/25 (100%)
200018_at	250	271	CB295046.1	Probe Seq: 1 cctctgccctggtcgcataaatttg 25	EST Seq: 438 cctctgccctggtcgcataaatttg 462	3e-08	25/25 (100%)
200025_s_at	74	695	CB298803.1	Probe Seq: 1 ttgatgatggcacctcagatcgccc 25	EST Seq: 123 ttgatgatggcacctcagatcgccc 147	3e-08	25/25 (100%)
200025_s_at	512	239	CB298803.1	Probe Seq: 1 ctggtggctggaattgaccgctacc 25	EST Seq: 161 ctggtggctggaattgaccgctacc 185	3e-08	25/25 (100%)
200025_s_at	331	111	CB298803.1	Probe Seq: 1 acaaggtactctgtggatatcccct 25	EST Seq: 284 acaaggtactctgtggatatcccct 308	3e-08	25/25 (100%)
200025_s_at	399	225	CB298803.1	Probe Seq: 1 ctctgtggatatccccttggacaaa 25	EST Seq: 292 ctctgtggatatccccttggacaaa 316	3e-08	25/25 (100%)
200025_s_at	43	425	CB298803.1	Probe Seq: 1 gatatccccttggacaaaactgtcg 25	EST Seq: 299 gatatccccttggacaaaactgtcg 323	3e-08	25/25 (100%)
200026_at	53	39	CB294710.1	Probe Seq: 1 atggtccagcgtttgacataccgac 25	EST Seq: 29 atggtccagcgtttgacataccgac 53	3e-08	25/25 (100%)
200026_at	219	477	CB294710.1	Probe Seq: 1 gtgtgtgcccaggcaaacttcgagg 25	EST Seq: 168 gtgtgtgcccaggcagacttcgagg 192	7e-06	24/25 (96%)
200026_at	567	301	CB294710.1	Probe Seq: 1 gcccaggcaaacttcgaggggttcg 25	EST Seq: 174 gcccaggcagacttcgaggggttcg 198	7e-06	24/25 (96%)
200026_at	462	591	CB294710.1	Probe Seq: 1 tcgaggggttcgtcctgtaagacct 25	EST Seq: 187 tcgaggggttcgtgctgtaagacct 211	7e-06	24/25 (96%)
200026_at	244	615	CB294710.1	Probe Seq: 1 tcgtcctgtaagacctaaagttctt 25	EST Seq: 196 tcgtgctgtaagacctaaagttctt 220	7e-06	24/25 (96%)
200026_at	194	365	CB294710.1	Probe Seq: 1 gaaacatgtcagcagggcctatggt 25	EST Seq: 241 gaaacatgtcagcagggcctatggt 265	3e-08	25/25 (100%)
200026_at	593	39	CB294710.1	Probe Seq: 1 atggtggttccatgtgtgctaaatg 25	EST Seq: 261 atggtggttccatgtgtgctaaatg 285	3e-08	25/25 (100%)
200026_at	67	481	CB294710.1	Probe Seq: 1 gtgtgctaaatgtgttcgtgacagg 25	EST Seq: 274 gtgtgctaaatgtgttcgtgacagg 298	3e-08	25/25 (100%)
200026_at	249	435	CB294710.1	Probe Seq: 1 gttcgtgacaggatcaagcgtgctt 25	EST Seq: 287 gttcgtgacaggatcaagcgtgctt 311	3e-08	25/25 (100%)
200026_at	413	373	CB294710.1	Probe Seq: 1 gacaggatcaagcgtgctttcctta 25	EST Seq: 293 gacaggatcaagcgtgctttcctta 317	3e-08	25/25 (100%)
200029_at	652	153	CB298247.1	Probe Seq: 1 aatgaaatcgccaatgccaactccc 25	EST Seq: 111 aatgaaatcgccaatgccaactccc 135	3e-08	25/25 (100%)
200029_at	528	421	CB298247.1	Probe Seq: 1 gatcatccgcaagcctgtgacggtc 25	EST Seq: 170 gatcatccgcaagcctgtgacggtc 194	3e-08	25/25 (100%)
200029_at	478	203	CB298247.1	Probe Seq: 1 cattcccgggctcgatgccggaaaa 25	EST Seq: 195 cattcccgggctcgatgccggaaaa 219	3e-08	25/25 (100%)
200029_at	530	261	CB298247.1	Probe Seq: 1 ccgccggaagggcaggcacatgggc 25	EST Seq: 230 ccgccggaagggcaggcacatgggc 254	3e-08	25/25 (100%)
200029_at	157	533	CB298246.1	Probe Seq: 1 ggaagggtacagccaatgcccgaat 25	EST Seq: 270 ggaagggtacagccaatgcccgaat 294	3e-08	25/25 (100%)
200029_at	544	73	CB298246.1	Probe Seq: 1 agaatgaggattttgcgccggctgc 25	EST Seq: 320 agaatgaggattttgcgccggctgc 344	3e-08	25/25 (100%)
200029_at	372	597	CB295077.1	Probe Seq: 1 tgcgccggctgctcagaagataccg 25	EST Seq: 327 tgcgccggctgctcagangataccg 351	2e-06	24/25 (96%)
200029_at	383	351	CB298246.1	Probe Seq: 1 gaagatcgatcgccacatgtatcac 25	EST Seq: 367 gaagatcgatcgccacatgtatcac 391	3e-08	25/25 (100%)
200029_at	258	557	CB298246.1	Probe Seq: 1 tgaggcccgcaggtctaagaccaag 25	EST Seq: 505 tgaggcccgcangtctaagnccaag 529	0.0001	23/25 (92%)
200029_at	267	247	CB298246.1	Probe Seq: 1 cgcaagcgccgtgaagagcgcct 23	EST Seq: 536 cgcaagcgccgtgaagagcgcct 558	5e-07	23/23 (100%)
200030_s_at	62	111	CB296568.1	Probe Seq: 1 acaccatgatgaagttcgcctgctt 25	EST Seq: 43 acaccatgatgaagttcgcctgctt 67	3e-08	25/25 (100%)
200030_s_at	18	615	CB296568.1	Probe Seq: 1 tcgcctgctttgaacgtactgttga 25	EST Seq: 58 tcgcctgctttgaacgtactgttga 82	3e-08	25/25 (100%)
200030_s_at	269	567	CB296568.1	Probe Seq: 1 tgtacaagtttgtggttcctaagcc 25	EST Seq: 88 tgtacaagtttgtggttcctaagcc 112	3e-08	25/25 (100%)
200030_s_at	273	605	CB296568.1	Probe Seq: 1 tcctaagccccgcagtgaatgttca 25	EST Seq: 104 tcctaagccccgcagtgaatgttca 128	3e-08	25/25 (100%)
200030_s_at	672	91	CB296568.1	Probe Seq: 1 accctgctgattctgtggtatctgt 25	EST Seq: 199 accctgctgattctgtggtatctgt 223	3e-08	25/25 (100%)
200030_s_at	424	471	CB296568.1	Probe Seq: 1 gtgcttctctggtcctcaagagact 25	EST Seq: 247 gtgcttctctggtcctcaagagact 271	3e-08	25/25 (100%)
200030_s_at	171	625	CB296568.1	Probe Seq: 1 tcatcatgattggtaccctgactgc 25	EST Seq: 310 tcatcatgattggtaccctgactgc 334	3e-08	25/25 (100%)
200030_s_at	693	451	CB296568.1	Probe Seq: 1 gtaccctgactgcactacagtggtt 25	EST Seq: 322 gtaccctgactgcactacagtggtt 346	3e-08	25/25 (100%)
200030_s_at	702	483	CB296568.1	Probe Seq: 1 gtggtttatctatgactccgtgaag 25	EST Seq: 341 gtggtttatctatgactccgtgaag 365	3e-08	25/25 (100%)
200030_s_at	270	473	CB296568.1	Probe Seq: 1 gtgaaggtctacttcagacttcctc 25	EST Seq: 360 gtgaaggtctacttcagactccctc 384	7e-06	24/25 (96%)
200031_s_at	66	189	CB294940.1	Probe Seq: 1 cagactgagcgtgcctaccaaaagc 25	EST Seq: 25 cagnctgagcgtgcctaccaaaagc 49	2e-06	24/25 (96%)
200031_s_at	594	285	CB298220.1	Probe Seq: 1 ccaaaagcagccgaccatctttcaa 25	EST Seq: 43 ccaaaagcagccgaccatctttcaa 67	3e-08	25/25 (100%)
200031_s_at	184	373	CB298220.1	Probe Seq: 1 gacacccaaggaggctattgagggc 25	EST Seq: 148 gacacccaaggaggctattgagggc 172	3e-08	25/25 (100%)
200031_s_at	146	3	CB298220.1	Probe Seq: 1 attgacaagaaatgccccttcactg 25	EST Seq: 179 attgacaagaaatgccccttcactg 203	3e-08	25/25 (100%)
200031_s_at	214	299	CB298221.1	Probe Seq: 1 gccccttcactggtaatgtgtccat 25	EST Seq: 4 gccccttcactggtaatgtgtccat 28	3e-08	25/25 (100%)
200031_s_at	351	207	CB298221.1	Probe Seq: 1 cattgtcatccgccgagactatctg 25	EST Seq: 80 cattgtcatccgccgagactatctg 104	3e-08	25/25 (100%)
200031_s_at	243	245	CB298221.1	Probe Seq: 1 cgcaagtacaaccgcttcgagaagc 25	EST Seq: 114 cgcaagtacaaccgcttcgagaagc 138	3e-08	25/25 (100%)
200031_s_at	521	169	CB298221.1	Probe Seq: 1 caagaacatgtctgtacacctgtcc 25	EST Seq: 143 caagaacatgtctgtacacctgtcc 167	3e-08	25/25 (100%)
200031_s_at	221	105	CB298221.1	Probe Seq: 1 acatcgtcacagtgggcgagtgccg 25	EST Seq: 196 acatcgtcacagtgggtgagtgccg 220	7e-06	24/25 (96%)
200031_s_at	16	339	CB298221.1	Probe Seq: 1 gcaagacagtgcgcttcaacgtgct 25	EST Seq: 229 gcaagacagtgcgcttcaacgtgct 253	3e-08	25/25 (100%)
200032_s_at	515	251	AU297121.1	Probe Seq: 1 cccagaggaaccctgcggagggact 25	EST Seq: 191 cccagaggaaccccgcggagggact 215	7e-06	24/25 (96%)
200032_s_at	272	637	AU297107.1	Probe Seq: 1 tcacatcaatgtagaactcagcctt 25	EST Seq: 143 tcacatnaatgtagaactcagcctt 167	2e-06	24/25 (96%)
200032_s_at	101	411	AU297982.1	Probe Seq: 1 gaggctccgggttgacaaatggtgg 25	EST Seq: 185 gaggctccgggttgacaaatggtgg 209	3e-08	25/25 (100%)
200032_s_at	207	77	AU297982.1	Probe Seq: 1 actggctaccgttcggactatttgt 25	EST Seq: 224 actggctaccgttcggactatttgt 248	3e-08	25/25 (100%)
200032_s_at	252	687	AU297107.1	Probe Seq: 1 ttacactgggcttccgttacaagat 25	EST Seq: 277 ttacactgggcttcggttacaagat 301	7e-06	24/25 (96%)
200032_s_at	297	705	AU297982.1	Probe Seq: 1 ttgattcagcaagccacaacagtta 25	EST Seq: 506 ttgattcagcaagccacaacagtta 530	3e-08	25/25 (100%)
200032_s_at	10	421	AU296993.1	Probe Seq: 1 gatctaagagttacctggctaca 23	EST Seq: 606 gatctaagagttacctggctaca 628	5e-07	23/23 (100%)
200034_s_at	621	337	CB295065.1	Probe Seq: 1 gcaaaatgcctagatattatcctac 25	EST Seq: 301 gcaaaatgcctagatattatcctac 325	3e-08	25/25 (100%)
200034_s_at	266	583	CB295064.1	Probe Seq: 1 tgagccacggcaaaaaacccttcag 25	EST Seq: 388 tgagccatggcaaaaaacccttcag 412	7e-06	24/25 (96%)
200034_s_at	59	123	CB295064.1	Probe Seq: 1 aaacccttcagtcagcacgtgagaa 25	EST Seq: 402 aaacccttcagtcagcacgtgagaa 426	3e-08	25/25 (100%)
200034_s_at	267	71	CB295064.1	Probe Seq: 1 agaaaactgcgagccagcattaccc 25	EST Seq: 423 agaaaactgcgagccagcattaccc 447	3e-08	25/25 (100%)
200034_s_at	517	327	CB295044.1	Probe Seq: 1 gcagctggctagtggcttattactt 25	EST Seq: 212 gcagctggctagtggcttattactt 236	3e-08	25/25 (100%)
200034_s_at	197	127	CB295044.1	Probe Seq: 1 aaaacatcttactgatgcttacttc 25	EST Seq: 341 aaaacatcttactgatgcttacttc 365	3e-08	25/25 (100%)
200034_s_at	127	401	CB295044.1	Probe Seq: 1 gagattacggagcagcgcaagattg 25	EST Seq: 435 gagattacggagcagcgcaagattg 459	3e-08	25/25 (100%)
200036_s_at	54	189	CB298274.1	Probe Seq: 1 cagcttgaagaactatgatccccag 25	EST Seq: 94 cagcttgaagaactatgacccccag 118	7e-06	24/25 (96%)
200036_s_at	302	215	CB298274.1	Probe Seq: 1 ctatgatccccagaaggacaagcgc 25	EST Seq: 106 ctatgacccccagaaggacaagcgc 130	7e-06	24/25 (96%)
200036_s_at	347	387	CB298274.1	Probe Seq: 1 gaccagcagcactgtgacgaggcta 25	EST Seq: 194 gaccagcagcactgtgacgaggcta 218	3e-08	25/25 (100%)
200036_s_at	236	19	CB298274.1	Probe Seq: 1 catcgaggcgctgaaaaaactcaac 25	EST Seq: 244 catcgaggcgctgaaaaaactcaac 268	3e-08	25/25 (100%)
200036_s_at	585	447	CB298274.1	Probe Seq: 1 gtatgatgcgtttttggcctcagag 25	EST Seq: 304 gtatgatgcgtttttggcctcagag 328	3e-08	25/25 (100%)
200036_s_at	516	441	CB298274.1	Probe Seq: 1 gtttttggcctcagagtctctgatc 25	EST Seq: 313 gtttttggcctcagagtctttgatc 337	7e-06	24/25 (96%)
200036_s_at	216	401	CB298274.1	Probe Seq: 1 gagtctctgatcaagcagattccac 25	EST Seq: 326 gagtctttgatcaagcagattccac 350	7e-06	24/25 (96%)
200036_s_at	442	169	CB298274.1	Probe Seq: 1 caagcagattccacgaatcctcggc 25	EST Seq: 337 caagcagattccacgaatcctcggc 361	3e-08	25/25 (100%)
200036_s_at	632	205	CB298274.1	Probe Seq: 1 ctcggcccaggtttaaataaggcag 25	EST Seq: 356 ctcggcccaggtttaaataaggcag 380	3e-08	25/25 (100%)
200036_s_at	96	257	CB298274.1	Probe Seq: 1 ccctgctcacacacaacgaaaacat 25	EST Seq: 393 ccctgctcacacacaacgaaaacat 417	3e-08	25/25 (100%)
200038_s_at	145	71	CB296495.1	Probe Seq: 1 agaacactcgtgaaactgctcaggc 25	EST Seq: 111 agaacactcgtgaaactgctcaggc 135	3e-08	25/25 (100%)
200038_s_at	529	97	CB296495.1	Probe Seq: 1 actgctcaggccatcaagggtatgc 25	EST Seq: 125 actgctcaggccatcaagggtatgc 149	3e-08	25/25 (100%)
200038_s_at	411	131	CB296495.1	Probe Seq: 1 aacagtgtgtaccattccgacgtta 25	EST Seq: 195 aacagtgtgtaccattccgacgtta 219	3e-08	25/25 (100%)
200038_s_at	520	561	CB296495.1	Probe Seq: 1 tggtggagttggcaggtgtgcgcag 25	EST Seq: 223 tggtggagttggcaggtgtgcgcag 247	3e-08	25/25 (100%)
200038_s_at	4	481	CB296495.1	Probe Seq: 1 gtgtgcgcaggccaagcaatggggc 25	EST Seq: 238 gtgtgcgcaggccaagcagtggggc 262	7e-06	24/25 (96%)
200038_s_at	214	555	CB296495.1	Probe Seq: 1 tggacacaaggtcggtggcccaaaa 25	EST Seq: 263 tggacacaaggtcggtggcccaaaa 287	3e-08	25/25 (100%)
200038_s_at	285	465	CB296495.1	Probe Seq: 1 gtcggtggcccaaaaagagtgctga 25	EST Seq: 273 gtcggtggcccaaaaagagtgctga 297	3e-08	25/25 (100%)
200038_s_at	661	307	CB296495.1	Probe Seq: 1 gctgaatttttgctgcacatgctta 25	EST Seq: 293 gctgaatttttgctgcacatgctta 317	3e-08	25/25 (100%)
200043_at	695	245	CB294256.1	Probe Seq: 1 cgatgatctggcagacctcagctgc 25	EST Seq: 126 cgatgatctggcagacctcagctgc 150	3e-08	25/25 (100%)
200043_at	27	81	CB294256.1	Probe Seq: 1 agctgcctggtttaccgagctgata 25	EST Seq: 145 agctgcctggtttaccgagctgata 169	3e-08	25/25 (100%)
200043_at	528	309	CB294256.1	Probe Seq: 1 gctgatacccagacataccagcctt 25	EST Seq: 163 gctgatacccagacataccagcctt 187	3e-08	25/25 (100%)
200043_at	154	617	CB294256.1	Probe Seq: 1 tcggcaggcccaacaggctgggaaa 25	EST Seq: 231 tcggcaggcccaacaggctgggaaa 255	3e-08	25/25 (100%)
200043_at	291	203	CB294255.1	Probe Seq: 1 catagtaatcctgtttccactttgt 25	EST Seq: 471 catagtaatcctgtttccactttgt 495	3e-08	25/25 (100%)
200061_s_at	327	585	CB294921.1	Probe Seq: 1 tgaacgacaccgtaactatccgcac 25	EST Seq: 10 tgaacgacactgtaactatccgcac 34	7e-06	24/25 (96%)
200061_s_at	493	117	CB296610.1	Probe Seq: 1 aaatggtcattgatgtccttcaccc 25	EST Seq: 21 aaatggtcattgatgtccttcaccc 45	3e-08	25/25 (100%)
200061_s_at	487	113	CB296610.1	Probe Seq: 1 acaagaccacaccggatgtcatctt 25	EST Seq: 99 acaagaccacaccggatgtcatctt 123	3e-08	25/25 (100%)
200061_s_at	312	693	CB296610.1	Probe Seq: 1 ttcagaactcattttggtggtggca 25	EST Seq: 134 ttcagaactcattttggtggtggca 158	3e-08	25/25 (100%)
200061_s_at	421	501	CB296610.1	Probe Seq: 1 ggtggcaagacaactggctttggca 25	EST Seq: 152 ggtggcaagacaactggctttggca 176	3e-08	25/25 (100%)
200061_s_at	105	325	CB296610.1	Probe Seq: 1 gcatgatttatgattccctggatta 25	EST Seq: 174 gcatgatttatgattccctggatta 198	3e-08	25/25 (100%)
200061_s_at	339	377	CB296610.1	Probe Seq: 1 gacttgcaagacatggcctgtatga 25	EST Seq: 225 gacttgcaagacatggcctgtatga 249	3e-08	25/25 (100%)
200061_s_at	611	551	CB296610.1	Probe Seq: 1 tggccactgtggatttttcgcaaga 25	EST Seq: 404 tggccactgtggatttttcacaaga 428	7e-06	24/25 (96%)
200067_x_at	629	623	CB294961.1	Probe Seq: 1 tctttcccccttttaatttgtgatg 25	EST Seq: 376 tctttcccccttttaatgtgtgatg 400	7e-06	24/25 (96%)
200067_x_at	175	583	CB294961.1	Probe Seq: 1 tgaccccatttatgtgtaggagcac 25	EST Seq: 406 tgaccccatttatgtgtaggagcac 430	3e-08	25/25 (100%)
200067_x_at	597	431	CB294961.1	Probe Seq: 1 gtaggagcactacaccattggtttc 25	EST Seq: 421 gtaggagcactacaccattggtttc 445	3e-08	25/25 (100%)
200067_x_at	363	3	CB294961.1	Probe Seq: 1 attggtttccaatactgcacacata 25	EST Seq: 437 attggtttccaatactgcacacata 461	3e-08	25/25 (100%)
200074_s_at	275	629	CB296321.1	Probe Seq: 1 tcagaacagggctttggtcgatgga 25	EST Seq: 153 tcagaacagggctttggtcgatgga 177	3e-08	25/25 (100%)
200074_s_at	33	475	CB296321.1	Probe Seq: 1 ggctttggtcgatggaccttgcact 25	EST Seq: 162 ggctttggtcgatggaccttgcact 186	3e-08	25/25 (100%)
200074_s_at	47	599	CB296321.1	Probe Seq: 1 tgcctttcaagtgcatgcagctcac 25	EST Seq: 206 tgcctttcaagtgcatgcagctcac 230	3e-08	25/25 (100%)
200074_s_at	142	33	CB296321.1	Probe Seq: 1 atgcagctcactgatttcatcctca 25	EST Seq: 220 atgcagctcactgatttcatcctca 244	3e-08	25/25 (100%)
200074_s_at	564	115	CB296321.1	Probe Seq: 1 aaatgggcagccacacgatgggcca 25	EST Seq: 310 aaatgggcagccacacgatgggcca 334	3e-08	25/25 (100%)
200074_s_at	620	537	CB296321.1	Probe Seq: 1 ggcagccacacgatgggccaagaag 25	EST Seq: 315 ggcagccacacgatgggccaagaag 339	3e-08	25/25 (100%)
200074_s_at	636	143	CB296321.1	Probe Seq: 1 aagatgacagattttgatcgtttta 25	EST Seq: 364 aagatgacagattttgatcgtttta 388	3e-08	25/25 (100%)
200074_s_at	105	355	CB296321.1	Probe Seq: 1 gaagcttcaaaaggcagctctcctg 25	EST Seq: 441 gaagcttcaaaaggcagctctcctg 465	3e-08	25/25 (100%)
200074_s_at	490	611	CB296321.1	Probe Seq: 1 tcccaaaaaagcacctggtactaag 25	EST Seq: 474 tcccaaaaaagcacctggtactaag 498	3e-08	25/25 (100%)
200074_s_at	463	333	CB296321.1	Probe Seq: 1 gcacctggtactaagggtactgctg 25	EST Seq: 484 gcacctggtactaagggtactgctg 508	3e-08	25/25 (100%)
200074_s_at	526	595	CB296321.1	Probe Seq: 1 tgctgctgctaaagttccagcaaaa 25	EST Seq: 513 tgctgctgctaaagttccagcaaaa 537	3e-08	25/25 (100%)
200077_s_at	282	7	AU297296.1	Probe Seq: 1 attctactccgatgatcggctgaat 25	EST Seq: 361 attctactccgatgatcggctgaat 385	3e-08	25/25 (100%)
200077_s_at	613	223	AU297296.1	Probe Seq: 1 ctccgaaccttcagctttttgggct 25	EST Seq: 638 ctccgaaccttcagctttttgggct 662	3e-08	25/25 (100%)
200077_s_at	214	353	AU297296.1	Probe Seq: 1 gaaccttcagctttttgggctttga 25	EST Seq: 642 gaaccttcagctttttgggctttga 666	3e-08	25/25 (100%)
200080_s_at	363	623	AU297849.1	Probe Seq: 1 tctcttcttcctgttattggtagtt 25	EST Seq: 571 tctcttcttcctgttattggtagtt 595	3e-08	25/25 (100%)
200080_s_at	164	111	CB297727.1	Probe Seq: 1 acaagtttcagcggttcaactttat 25	EST Seq: 10 acaagtttcagcggttcaactttat 34	3e-08	25/25 (100%)
200080_s_at	73	455	CB297727.1	Probe Seq: 1 gtaaatttcttattgatggcaacta 25	EST Seq: 101 gtaaatttcttattgatggcaacta 125	3e-08	25/25 (100%)
200080_s_at	305	537	CB297727.1	Probe Seq: 1 ggcaactaaatggtgtttgtagcat 25	EST Seq: 118 ggcaactaaatggtgtttgtagcat 142	3e-08	25/25 (100%)
200080_s_at	179	25	CB297727.1	Probe Seq: 1 atcatacagtagattccatccattc 25	EST Seq: 147 atcatacagtagattccatccattc 171	3e-08	25/25 (100%)
200080_s_at	399	205	CB297727.1	Probe Seq: 1 cattcactatacttttctaactgag 25	EST Seq: 167 cattcactatacttttctaactgag 191	3e-08	25/25 (100%)
200080_s_at	1	695	CB297727.1	Probe Seq: 1 ttctaactgagttgtcctacatgca 25	EST Seq: 181 ttctaactgagttgtcctacatgca 205	3e-08	25/25 (100%)
200080_s_at	543	579	CB297727.1	Probe Seq: 1 tgagttgtcctacatgcaagtacat 25	EST Seq: 188 tgagttgtcctacatgcaagtacat 212	3e-08	25/25 (100%)
200080_s_at	147	239	CB297727.1	Probe Seq: 1 ctgtgctgttcctgtaagtttgcta 25	EST Seq: 234 ctgtgctgttcctgtaagtttgcta 258	3e-08	25/25 (100%)
200081_s_at	79	99	CB298259.1	Probe Seq: 1 acttcgtactttctatgagaagcgt 25	EST Seq: 143 acttcgtactttttatgagaagcgt 167	7e-06	24/25 (96%)
200081_s_at	505	393	CB298259.1	Probe Seq: 1 gagaagcgtatggccacagaagttg 25	EST Seq: 159 gagaagcgtatggccacagaagttg 183	3e-08	25/25 (100%)
200081_s_at	305	593	CB295304.1	Probe Seq: 1 tgctgctgacgctctgggtgaagaa 25	EST Seq: 83 tgctgctgacgctctgggtgaagaa 107	3e-08	25/25 (100%)
200081_s_at	400	347	CB295304.1	Probe Seq: 1 gaagggttatgtggtccgaatcagt 25	EST Seq: 110 gaagggttatgtggtccgaatcagt 134	3e-08	25/25 (100%)
200081_s_at	304	505	CB295304.1	Probe Seq: 1 ggtccgaatcagtggtgggaacgac 25	EST Seq: 122 ggtccgaatcagtggtgggaacgac 146	3e-08	25/25 (100%)
200081_s_at	548	125	CB295304.1	Probe Seq: 1 aaacaaggtttccccatgaagcagg 25	EST Seq: 147 aaacaaggtttccccatgaagcagg 171	3e-08	25/25 (100%)
200081_s_at	495	511	CB295304.1	Probe Seq: 1 ggtttccccatgaagcagggtgtct 25	EST Seq: 153 ggtttccccatgaagcagggtgtct 177	3e-08	25/25 (100%)
200081_s_at	174	143	CB295304.1	Probe Seq: 1 aagcagggtgtcttgacccatggcc 25	EST Seq: 165 aagcagggtgtcttgacccatggcc 189	3e-08	25/25 (100%)
200081_s_at	85	87	CB295304.1	Probe Seq: 1 accaaagcacccaagattcagcgtc 25	EST Seq: 486 accaaagcacccaagattcagcgtc 510	3e-08	25/25 (100%)
200081_s_at	508	75	CB295304.1	Probe Seq: 1 agcacccaagattcagcgtcttg 23	EST Seq: 491 agcacccaagattcagcgtcttg 513	5e-07	23/23 (100%)
200082_s_at	68	71	CB296130.1	Probe Seq: 1 agaaagccatgttcagttcgagcgc 25	EST Seq: 32 agaaagccatgttcagttcgagcgc 56	3e-08	25/25 (100%)
200082_s_at	47	615	CB296130.1	Probe Seq: 1 tcgagcgccaagatcgtgaagccca 25	EST Seq: 49 tcgagcgccaagattgtgaagccca 73	7e-06	24/25 (96%)
200082_s_at	343	355	CB296130.1	Probe Seq: 1 gaagcccaatggcgagaagccggac 25	EST Seq: 66 gaagcccaatggcgagaagccggac 90	3e-08	25/25 (100%)
200082_s_at	238	243	CB296130.1	Probe Seq: 1 cggacgagttcgagtccggcatctc 25	EST Seq: 86 cggacgagttcgagtccggcatctc 110	3e-08	25/25 (100%)
200082_s_at	65	525	CB296130.1	Probe Seq: 1 ggagctggagatgaactcggacctc 25	EST Seq: 123 ggagctggagatgaactcggacctc 147	3e-08	25/25 (100%)
200082_s_at	474	557	CB298356.1	Probe Seq: 1 tggagatgaactcggacctcaaggc 25	EST Seq: 10 tggagnngaactcggacctcaaggc 34	0.0001	23/25 (92%)
200082_s_at	157	351	CB298356.1	Probe Seq: 1 gaagttggtggtggtcggaaagcta 25	EST Seq: 75 gaagttggtggtggtcggaaagcta 99	3e-08	25/25 (100%)
200082_s_at	503	699	CB298356.1	Probe Seq: 1 ttcccgttcctcaactgaaatctt 24	EST Seq: 112 ttcccgctcctcaactgaaatctt 135	3e-05	23/24 (95%)
200082_s_at	138	437	CB296130.1	Probe Seq: 1 gttcagtgggaagcatgtcgtcttt 25	EST Seq: 297 gttcanngggaagcatgtcgtcttt 321	0.0001	23/25 (92%)
200082_s_at	47	355	CB296130.1	Probe Seq: 1 gaagcatgtcgtctttatcgctcag 25	EST Seq: 306 gaagcatgtcgtctttatcgctcag 330	3e-08	25/25 (100%)
200086_s_at	414	387	CB298303.1	Probe Seq: 1 gagcgaagacttttcgctcccagct 25	EST Seq: 112 gagcgaagacttttcgctcccagct 136	3e-08	25/25 (100%)
200086_s_at	7	313	CB298303.1	Probe Seq: 1 gctcccagcttatatggatcggcgt 25	EST Seq: 127 gctcccagcttatatggatcggcgt 151	3e-08	25/25 (100%)
200086_s_at	267	557	CB298303.1	Probe Seq: 1 tggagcagcctctccatggatgaga 25	EST Seq: 233 tggagcagcctctccatggatgaga 257	3e-08	25/25 (100%)
200086_s_at	700	637	CB298303.1	Probe Seq: 1 taagttcaaggagagctttgctgag 25	EST Seq: 277 taagttcaaggagagctttgctgag 301	3e-08	25/25 (100%)
200086_s_at	592	371	CB295991.1	Probe Seq: 1 gacaaagagtgggtggccaagcaga 25	EST Seq: 429 gacaaagagtgggtggccaagcaga 453	3e-08	25/25 (100%)
200086_s_at	434	201	CB295991.1	Probe Seq: 1 catccagggcttagcctccaagtgg 25	EST Seq: 485 catccagggcttagcctccaagtgg 509	3e-08	25/25 (100%)
200086_s_at	428	337	CB295991.1	Probe Seq: 1 gcaactccatgcctatttactggaa 25	EST Seq: 582 gcaactccatgcctatttactggaa 606	3e-08	25/25 (100%)
200086_s_at	326	663	CB295991.1	Probe Seq: 1 tatgccaaacagttgtaccactgct 25	EST Seq: 613 tatgccaaacagttgtaccactgct 637	3e-08	25/25 (100%)
200086_s_at	67	433	CB295991.1	Probe Seq: 1 gttgtaccactgctaataaatga 23	EST Seq: 624 gttgtaccactgctaataaatga 646	5e-07	23/23 (100%)
200091_s_at	462	297	CB294913.1	Probe Seq: 1 gccgcctaaggacgacaagaagaag 25	EST Seq: 34 gccgcctaaggacgacaagaagaag 58	3e-08	25/25 (100%)
200091_s_at	441	383	CB294914.1	Probe Seq: 1 gacgctggaaagtcggccaagaaag 25	EST Seq: 18 gacgctggaaagtcggccaagaaag 42	3e-08	25/25 (100%)
200091_s_at	402	455	CB294914.1	Probe Seq: 1 gtgaacaaatccgggggcaaggcca 25	EST Seq: 54 gtgaacaaatccgggggcaaggcca 78	3e-08	25/25 (100%)
200091_s_at	1	151	CB294914.1	Probe Seq: 1 aaggcaaagttcgggacaagctcaa 25	EST Seq: 97 aaggcaaagttcgggacaagctcaa 121	3e-08	25/25 (100%)
200091_s_at	35	493	CB294914.1	Probe Seq: 1 gggacaagctcaataacttagtctt 25	EST Seq: 109 gggacaagctcaataacttagtctt 133	3e-08	25/25 (100%)
200091_s_at	102	661	CB294914.1	Probe Seq: 1 tagtcttgtttgacaaagctaccta 25	EST Seq: 127 tagtcttgtttgacaaagctaccta 151	3e-08	25/25 (100%)
200091_s_at	250	173	CB294914.1	Probe Seq: 1 caaagctacctatgataaactctgt 25	EST Seq: 140 caaagctacctatgataaactctgt 164	3e-08	25/25 (100%)
200091_s_at	182	99	CB294914.1	Probe Seq: 1 actctgtaaggaagttcccaactat 25	EST Seq: 158 actctgtaaggaagttcccaactat 182	3e-08	25/25 (100%)
200091_s_at	297	215	CB294914.1	Probe Seq: 1 ctataaacttataaccccagctgtg 25	EST Seq: 179 ctataaacttataaccccagctgtg 203	3e-08	25/25 (100%)
200091_s_at	89	137	CB294914.1	Probe Seq: 1 aactggtttcaaagcacagagctca 25	EST Seq: 280 aactggtttcaaagcacagagctca 304	3e-08	25/25 (100%)
200091_s_at	72	325	CB294914.1	Probe Seq: 1 gcatgaataggtccaaccagctgta 25	EST Seq: 360 gcatgaataggtccaaccagctgta 384	3e-08	25/25 (100%)
200093_s_at	60	239	CB295287.1	Probe Seq: 1 ctggtggcgacacgatctttgggaa 25	EST Seq: 82 ctggtggcgacacgatcttcgggaa 106	7e-06	24/25 (96%)
200093_s_at	277	679	CB295287.1	Probe Seq: 1 ttttgaggatgaccggtgccttgct 25	EST Seq: 140 ttttgaggatgaccggtgccttgct 164	3e-08	25/25 (100%)
200093_s_at	481	219	CB295287.1	Probe Seq: 1 ctcaagcaccaacacattttctggt 25	EST Seq: 181 ctcaagcaccaacacattttctggt 205	3e-08	25/25 (100%)
200093_s_at	405	111	CB295287.1	Probe Seq: 1 acacattttctggtgatacccaaga 25	EST Seq: 192 acacattttctggtgatacccaaga 216	3e-08	25/25 (100%)
200093_s_at	261	87	CB295283.1	Probe Seq: 1 acccaagaaacatatatcccagatt 25	EST Seq: 286 acccaagaaacatgtatcccagatt 310	7e-06	24/25 (96%)
200093_s_at	438	419	CB295287.1	Probe Seq: 1 gatctgggcctgaataagggttatc 25	EST Seq: 303 gatctgggcctgaataagggttatc 327	3e-08	25/25 (100%)
200093_s_at	703	31	CB295287.1	Probe Seq: 1 atgaaggttcagatggtggacagtc 25	EST Seq: 340 atgaaggttcagatggtggacagtc 364	3e-08	25/25 (100%)
200093_s_at	186	35	CB295287.1	Probe Seq: 1 atgttcttggaggtcggcaaatgca 25	EST Seq: 385 atgttcttggaggtcggcaaatgca 409	3e-08	25/25 (100%)
200093_s_at	464	175	CB295287.1	Probe Seq: 1 caaatgcattggcctcctggttaag 25	EST Seq: 402 caaatgcattggcctcctggttaag 426	3e-08	25/25 (100%)
200093_s_at	650	265	CB295287.1	Probe Seq: 1 tcctggttaagcacgttttggggat 25	EST Seq: 416 tcctggttaagcacgttttggggat 440	3e-08	25/25 (100%)
200094_s_at	218	691	CB296536.1	Probe Seq: 1 ttcagagggaaactcagatgtccaa 25	EST Seq: 4 ttcagagggaaactcagatgtccaa 28	3e-08	25/25 (100%)
200094_s_at	315	669	CB296536.1	Probe Seq: 1 tatttgggtacatggcccgcagtgg 25	EST Seq: 58 tatttgggtacatggcccgcagtgg 82	3e-08	25/25 (100%)
200094_s_at	373	1	CB296536.1	Probe Seq: 1 ggggaaaggaacacgcgggtagatg 25	EST Seq: 98 ggggaaaggaacacgcgggtagatg 122	3e-08	25/25 (100%)
200094_s_at	604	305	CB296536.1	Probe Seq: 1 gcgggtagatgatttctagcaggca 25	EST Seq: 112 gcgggtagatgatttctagcaggca 136	3e-08	25/25 (100%)
200094_s_at	10	327	CB296536.1	Probe Seq: 1 gcaggcaggaagtcctgtgcggtgt 25	EST Seq: 130 gcaggcaggaagtcctgtacggtgt 154	7e-06	24/25 (96%)
200094_s_at	359	181	CB296536.1	Probe Seq: 1 cagctgtactagtgccattggaata 25	EST Seq: 170 cagctgtactagtgccattggaata 194	3e-08	25/25 (100%)
200095_x_at	632	447	CB297076.1	Probe Seq: 1 gtatccagtatctccgtgattacct 25	EST Seq: 248 gtatccagtatctccgtgattacct 272	3e-08	25/25 (100%)
200095_x_at	466	303	CB297076.1	Probe Seq: 1 gcgacctgcgagactcacaagaggg 25	EST Seq: 360 gcgacctgcgagactcacaagaggg 384	3e-08	25/25 (100%)
200095_x_at	594	217	CB297076.1	Probe Seq: 1 ctacagacggagtgctgtgccacct 25	EST Seq: 402 ctacagacggagtgctgtgccacct 426	3e-08	25/25 (100%)
200095_x_at	159	289	CB297076.1	Probe Seq: 1 gccacctggtgccgacaagaaagcc 25	EST Seq: 420 gccacctggtgccgacaagaaagcc 444	3e-08	25/25 (100%)
200095_x_at	116	365	CB297076.1	Probe Seq: 1 gaaagccgaggctggggctgggtca 25	EST Seq: 438 gaaagccgaggctggggctgggtca 462	3e-08	25/25 (100%)
200095_x_at	283	545	CB297076.1	Probe Seq: 1 ggctgggtcagcaaccgaattccag 25	EST Seq: 453 ggctgggtcagcaaccgaattccag 477	3e-08	25/25 (100%)
200095_x_at	26	337	CB297076.1	Probe Seq: 1 gcaaccgaattccagtttagaggcg 25	EST Seq: 463 gcaaccgaattccagtttagaggcg 487	3e-08	25/25 (100%)
200095_x_at	397	59	CB297076.1	Probe Seq: 1 agaggcggatttggtcgtggacgtg 25	EST Seq: 481 agaggcggatttggtcgtggacgtg 505	3e-08	25/25 (100%)
200095_x_at	327	709	CB297076.1	Probe Seq: 1 ttggtcgtggacgtggtcagccacc 25	EST Seq: 491 ttggtcgtggacgtggtcagccacc 515	3e-08	25/25 (100%)
200095_x_at	543	229	CB297076.1	Probe Seq: 1 cgtggtcagccacctcagtaaaatt 25	EST Seq: 502 cgtggtcagccacctcagtaaaatt 526	3e-08	25/25 (100%)
200095_x_at	646	3	CB297076.1	Probe Seq: 1 attggagaggattcttttgcattga 25	EST Seq: 524 attggagaggattcttttgcattga 548	3e-08	25/25 (100%)
200096_s_at	161	137	CB297873.1	Probe Seq: 1 aaccggggagttatcattaccatgt 25	EST Seq: 177 aaccggggagttatcattaccatgt 201	3e-08	25/25 (100%)
200096_s_at	329	673	CB297873.1	Probe Seq: 1 ttaccatgttggtgacctgttcagt 25	EST Seq: 193 ttaccatgttggtgacctgttcagt 217	3e-08	25/25 (100%)
200096_s_at	657	431	CB297873.1	Probe Seq: 1 gttggtgacctgttcagtttgctgc 25	EST Seq: 200 gttggtgacctgttcagtttgctgc 224	3e-08	25/25 (100%)
200096_s_at	556	271	CB297873.1	Probe Seq: 1 ccattagctgccttaaacgttaaca 25	EST Seq: 439 ccattagctgccttaaacgttaaca 463	3e-08	25/25 (100%)
200096_s_at	182	229	CB297873.1	Probe Seq: 1 ctgccttaaacgttaacagcacatt 25	EST Seq: 446 ctgccttaaacgttaacagcacatt 470	3e-08	25/25 (100%)
200096_s_at	89	131	CB297873.1	Probe Seq: 1 aacagcacatttgaatgccttattc 25	EST Seq: 460 aacagcacatttgaatgccttattc 484	3e-08	25/25 (100%)
200096_s_at	548	343	CB297873.1	Probe Seq: 1 gaatgccttattctacaatgcagcg 25	EST Seq: 472 gaatgccttattctacaatgcagcg 496	3e-08	25/25 (100%)
200096_s_at	60	115	CB297873.1	Probe Seq: 1 acaatgcagcgtgttttcctttgcc 25	EST Seq: 486 acaatgcagcgtgttttcctttgcc 510	3e-08	25/25 (100%)
200096_s_at	409	557	CB297873.1	Probe Seq: 1 tggtgaattacgtgcctccataacc 25	EST Seq: 523 tggtgaattacgtgcctacataacc 547	7e-06	24/25 (96%)
200096_s_at	339	587	CB297873.1	Probe Seq: 1 tgaactgtgccgactccacaaaac 24	EST Seq: 548 tgaactgtgccgactccacaaaac 571	1e-07	24/24 (100%)
200099_s_at	26	707	AU298406.1	Probe Seq: 1 ttgaagtgagtcttgctgatttgca 25	EST Seq: 226 ttgaagtgagtcttgctgatttgca 250	3e-08	25/25 (100%)
200099_s_at	67	403	AU298406.1	Probe Seq: 1 gagtcttgctgatttgcagaatgat 25	EST Seq: 233 gagtcttgctgatttgcagaatgat 257	3e-08	25/25 (100%)
200099_s_at	536	123	AU297472.1	Probe Seq: 1 aaactgcctgactaacttccatgg 24	EST Seq: 319 aaactgcctgactaacttncatgg 342	7e-06	23/24 (95%)
200099_s_at	30	539	AU298406.1	Probe Seq: 1 ggcagacaatgattgaagctcacgt 25	EST Seq: 376 ggcagacaatgattgaagctcacgt 400	3e-08	25/25 (100%)
200099_s_at	8	653	AU298406.1	Probe Seq: 1 tacggaagacctcttatgctcagca 25	EST Seq: 475 tacggaagacctcttatgctcagca 499	3e-08	25/25 (100%)
200099_s_at	218	385	CB295667.1	Probe Seq: 1 gacccgagaggtgcagacaaatgac 25	EST Seq: 520 gacccgagnggtgcagacaaatgac 544	2e-06	24/25 (96%)
200099_s_at	577	397	CB295667.1	Probe Seq: 1 gagaggtgcagacaaatgacttgaa 25	EST Seq: 525 gagnggtgcagacaaatgacttgaa 549	2e-06	24/25 (96%)
200598_s_at	176	559	CB297274.1	Probe Seq: 1 tggtaccatagccaaatctgggaca 25	EST Seq: 296 tggtaccatagccaaatctgggaca 320	3e-08	25/25 (100%)
200598_s_at	394	533	CB297274.1	Probe Seq: 1 ggaagatggccagtcaacttctgaa 25	EST Seq: 353 ggaagacggccagtcaacttctgaa 377	7e-06	24/25 (96%)
200598_s_at	597	429	CB297274.1	Probe Seq: 1 gattggccagtttggtgtcggtttc 25	EST Seq: 380 gattggccagtttggtgtcggtttc 404	3e-08	25/25 (100%)
200598_s_at	663	671	CB297274.1	Probe Seq: 1 tttggtgtcggtttctattccgcct 25	EST Seq: 390 tttggtgtcggtttctattccgcct 414	3e-08	25/25 (100%)
200598_s_at	153	127	CB297274.1	Probe Seq: 1 aaaacacaacaacgatacccagcac 25	EST Seq: 446 aaaacacaacaacgatacccagcac 470	3e-08	25/25 (100%)
200598_s_at	226	281	CB297274.1	Probe Seq: 1 ccagcacatctgggagtctgactcc 25	EST Seq: 464 ccagcacatctgggagtctgactcc 488	3e-08	25/25 (100%)
200598_s_at	89	465	CB297274.1	Probe Seq: 1 gtctgactccaatgaattttctgta 25	EST Seq: 479 gtctgactccaatgaattttctgta 503	3e-08	25/25 (100%)
200598_s_at	539	5	CB297274.1	Probe Seq: 1 attgctgacccaagaggaaacactc 25	EST Seq: 504 attgctgacccaagaggaaacactc 528	3e-08	25/25 (100%)
200599_s_at	103	421	CB297083.1	Probe Seq: 1 gatcagagacatgcttcgacgaatt 25	EST Seq: 130 gatcagagacatgcttcgacgaatt 154	3e-08	25/25 (100%)
200599_s_at	377	683	CB297083.1	Probe Seq: 1 ttttggatcttgctgtggttttgtt 25	EST Seq: 180 ttttggatcttgctgtggttttgtt 204	3e-08	25/25 (100%)
200599_s_at	555	129	CB297083.1	Probe Seq: 1 aacagcaacgcttcggtcagggtat 25	EST Seq: 208 aacagcaacgcttcggtcagggtat 232	3e-08	25/25 (100%)
200599_s_at	603	457	CB297083.1	Probe Seq: 1 gtcagggtatcttttaccagacact 25	EST Seq: 223 gtcagggtatcttttaccagacact 247	3e-08	25/25 (100%)
200599_s_at	694	365	CB297083.1	Probe Seq: 1 gaaagaatgcttcgcctcagtttga 25	EST Seq: 269 gaaagaatgcttcgcctcagtttga 293	3e-08	25/25 (100%)
200599_s_at	274	615	CB297083.1	Probe Seq: 1 tcgcctcagtttgaacattgaccct 25	EST Seq: 280 tcgcctcagtttgaacattgaccct 304	3e-08	25/25 (100%)
200599_s_at	632	373	CB297083.1	Probe Seq: 1 gacagcagaagacacaacagaagac 25	EST Seq: 346 gacagcagaagacacaacagaagac 370	3e-08	25/25 (100%)
200599_s_at	409	19	CB297083.1	Probe Seq: 1 atactctcaccatttggatcctgtg 25	EST Seq: 467 atactctcaccatttggatcctgtg 491	3e-08	25/25 (100%)
200599_s_at	279	517	CB297083.1	Probe Seq: 1 ggatcctgtgtggagagggaatgtg 25	EST Seq: 482 ggatcctgtgtggagagngaatgtg 506	2e-06	24/25 (96%)
200603_at	327	155	CB297899.1	Probe Seq: 1 aatgagttacttagaatgccataaa 25	EST Seq: 254 aatgagttacttagaatgccataaa 278	3e-08	25/25 (100%)
200603_at	385	129	CB297899.1	Probe Seq: 1 aaaattgcagtttcatgtatgtata 25	EST Seq: 276 aaaattgcagtttcatgtatgtata 300	3e-08	25/25 (100%)
200603_at	678	447	CB297899.1	Probe Seq: 1 gtatgtatataatcatgctcatgta 25	EST Seq: 292 gtatgtatataatcatgctcatgta 316	3e-08	25/25 (100%)
200603_at	549	641	CB297899.1	Probe Seq: 1 taatgctttctgagtgagttttact 25	EST Seq: 331 taatgctttctgagtgagttttact 355	3e-08	25/25 (100%)
200603_at	698	511	CB297899.1	Probe Seq: 3 ttaaatcatttggcttgctgttt 25	EST Seq: 357 ttaaatcatttggcttgctgttt 379	5e-07	23/23 (100%)
200605_s_at	676	495	CB297899.1	Probe Seq: 1 gggtttctgatctgtactttgtgtt 25	EST Seq: 131 gggtttctgatctgtactttgtgtt 155	3e-08	25/25 (100%)
200605_s_at	329	567	CB297899.1	Probe Seq: 1 tgtgtttagctacctttttatattt 25	EST Seq: 150 tgtgtttagctacctttttgtattt 174	7e-06	24/25 (96%)
200610_s_at	171	375	CB297365.1	Probe Seq: 1 gacagtatacagtcctgtggtctcc 25	EST Seq: 28 gacagtatacagtcctgtggtctcc 52	3e-08	25/25 (100%)
200610_s_at	292	565	CB297365.1	Probe Seq: 1 tgtggtctccttggaaatccgtcta 25	EST Seq: 43 tgtggtctccttggaaatccgtcta 67	3e-08	25/25 (100%)
200610_s_at	187	17	CB297365.1	Probe Seq: 1 atagagctaacccttatctgtaagt 25	EST Seq: 139 atagagctaacccttatctgtaagt 163	3e-08	25/25 (100%)
200613_at	268	267	CB296071.1	Probe Seq: 1 cctgtctgtcctggcctaatgccag 25	EST Seq: 4 cctgtctgtcctggcctaatgccag 28	3e-08	25/25 (100%)
200613_at	101	473	CB296071.1	Probe Seq: 1 gtgaccaaagccaggtgggttccct 25	EST Seq: 41 gtgaccaaagccaggtgggttccct 65	3e-08	25/25 (100%)
200620_at	611	279	CB297602.1	Probe Seq: 1 ccagtacgcaccacatttggagcag 25	EST Seq: 4 ccagtatgcaccacatttggagcag 28	7e-06	24/25 (96%)
200620_at	446	223	CB294562.1	Probe Seq: 2 tctctcttaactctgggtggattt 25	EST Seq: 1 tctctcttaactctgggtggattt 24	1e-07	24/24 (100%)
200620_at	302	499	CB294562.1	Probe Seq: 1 gggtggattttaactacaactcttg 25	EST Seq: 15 gggtggattttaactacaactcttg 39	3e-08	25/25 (100%)
200620_at	639	705	CB294562.1	Probe Seq: 1 ttgtcctctcggtgatggtattgct 25	EST Seq: 37 ttgtcctctcggtgatggtattgct 61	3e-08	25/25 (100%)
200620_at	105	473	CB294562.1	Probe Seq: 1 gtgcaactgttgctacagctgtgga 25	EST Seq: 73 gtgcaactgttgctacagctgtgga 97	3e-08	25/25 (100%)
200620_at	449	565	CB294562.1	Probe Seq: 1 tgtggagcagtatgttccctctgag 25	EST Seq: 92 tgtggagcagtatgttccctctgag 116	3e-08	25/25 (100%)
200620_at	331	125	CB294562.1	Probe Seq: 1 aaacagatatccagcttcttctctt 25	EST Seq: 164 aaacagatatccagcttcttctctt 188	3e-08	25/25 (100%)
200620_at	310	77	CB294562.1	Probe Seq: 1 agcttcttctcttgtggttgttaga 25	EST Seq: 176 agcttcttctcttgtggttgttaga 200	3e-08	25/25 (100%)
200620_at	541	659	CB294563.1	Probe Seq: 1 tagacatctaaaattccactcctca 25	EST Seq: 79 tagacatctaaaattccactcctca 103	3e-08	25/25 (100%)
200620_at	45	165	CB294562.1	Probe Seq: 1 aattccactcctcatagagctttta 25	EST Seq: 312 aattcnactcctcatagagctttta 336	2e-06	24/25 (96%)
200622_x_at	406	39	CB296489.1	Probe Seq: 1 aggcgttccgtgtctttgacaagga 25	EST Seq: 31 aggcgttccgtgtctttgacaagga 55	3e-08	25/25 (100%)
200622_x_at	647	563	CB296489.1	Probe Seq: 1 tgggaatggctacatcagcgccgca 25	EST Seq: 56 tgggaatggctacatcagcgccgca 80	3e-08	25/25 (100%)
200622_x_at	316	297	CB296489.1	Probe Seq: 1 gccgcagagctgcgtcacgtaatga 25	EST Seq: 75 gccgcagagctgcgtcacgtaatga 99	3e-08	25/25 (100%)
200622_x_at	321	641	CB296489.1	Probe Seq: 1 taccccggttctagcaaacaccaat 25	EST Seq: 302 taccccggttctagcaaacaccaat 326	3e-08	25/25 (100%)
200624_s_at	579	275	CB295468.1	Probe Seq: 1 ccatatcagcccaatgttcctgttg 25	EST Seq: 74 ccatatcagcccaatgttcctgttg 98	3e-08	25/25 (100%)
200624_s_at	553	33	CB295468.1	Probe Seq: 1 atgttcctgttggtatagactatgt 25	EST Seq: 87 atgttcctgttggtatagactatgt 111	3e-08	25/25 (100%)
200624_s_at	628	495	CB295468.1	Probe Seq: 1 gggttttactgtaagctgtgttcac 25	EST Seq: 125 gggttttactgtaagctgtgttcac 149	3e-08	25/25 (100%)
200624_s_at	301	81	CB295468.1	Probe Seq: 1 agctgtgttcactcttttatacaaa 25	EST Seq: 138 agctgtgttcactcttttatacaaa 162	3e-08	25/25 (100%)
200624_s_at	573	73	CB295468.1	Probe Seq: 1 agaatactcattgcagcagccttcc 25	EST Seq: 177 agaatactcattgcagcagccttcc 201	3e-08	25/25 (100%)
200624_s_at	615	413	CB295469.1	Probe Seq: 1 gatgtctgttcatgtgttaagtgtt 25	EST Seq: 104 gatgtctgttcatgtgttaagtgtt 128	3e-08	25/25 (100%)
200624_s_at	229	441	CB295469.1	Probe Seq: 1 gtttttgttttatcagaatggcaac 25	EST Seq: 165 gtttttgttttatcagaatggcaac 189	3e-08	25/25 (100%)
200624_s_at	602	345	CB295469.1	Probe Seq: 1 gaatggcaacagacagaagtacttt 25	EST Seq: 180 gaatggcaacagacagaagtacttt 204	3e-08	25/25 (100%)
200624_s_at	383	65	CB295469.1	Probe Seq: 1 agagattgacttcctaagctactta 25	EST Seq: 207 agagattgacttcctaagctactta 231	3e-08	25/25 (100%)
200624_s_at	263	317	CB295468.1	Probe Seq: 1 gctacttaagacaacttgcaccact 25	EST Seq: 524 gctacttaagacnacttgcaccact 548	2e-06	24/25 (96%)
200625_s_at	426	491	CB297730.1	Probe Seq: 1 gggaagagagattgtcctgtgattt 25	EST Seq: 197 gggaagagagattgtcctgtgattt 221	3e-08	25/25 (100%)
200625_s_at	42	655	CB297730.1	Probe Seq: 1 tacccatttcctgaggcctgtggaa 25	EST Seq: 223 tacccatttcctgagacctgtggaa 247	7e-06	24/25 (96%)
200626_s_at	340	615	CB295469.1	Probe Seq: 3 atttggagtttgaacccgttttg 25	EST Seq: 411 atttggagtttgaacccgttttg 433	5e-07	23/23 (100%)
200626_s_at	130	357	CB295469.1	Probe Seq: 1 gaacccgttttggttgcatttcatt 25	EST Seq: 422 gaacccgttttggttgcatttcatt 446	3e-08	25/25 (100%)
200627_at	240	273	CB297684.1	Probe Seq: 1 cctaagtctccttttcttcataaca 25	EST Seq: 354 cctaagtctccttttcttcataaca 378	3e-08	25/25 (100%)
200627_at	563	583	CB297684.1	Probe Seq: 1 tgacatgataggaagctctcagctt 25	EST Seq: 386 tgacatgataggaagctctcagctt 410	3e-08	25/25 (100%)
200639_s_at	658	215	CB297124.1	Probe Seq: 1 ctacctatcctgaatggtctgtcat 25	EST Seq: 541 ctacctatcctgaatggtctgtcat 565	3e-08	25/25 (100%)
200639_s_at	338	559	CB297124.1	Probe Seq: 1 tggtctgtcattgtctgcctttaaa 25	EST Seq: 555 tggtctgtcattgtctgcctttaaa 579	3e-08	25/25 (100%)
200639_s_at	663	209	CB297124.1	Probe Seq: 1 cttcctcctctattctctaaataat 25	EST Seq: 593 cttcctcctctattctctaaataat 617	3e-08	25/25 (100%)
200640_at	564	17	CB297124.1	Probe Seq: 1 atactcttatagcctgccttcaatt 25	EST Seq: 264 atactcttatagcctgccttcaatt 288	3e-08	25/25 (100%)
200640_at	439	671	CB297124.1	Probe Seq: 1 tattctttctatttgtcaggtgcac 25	EST Seq: 298 tattctttctatttgtcaggtgcac 322	3e-08	25/25 (100%)
200640_at	295	459	CB297124.1	Probe Seq: 1 gtcaggtgcacaagattaccttcct 25	EST Seq: 312 gtcaggtgcacaagattaccttcct 336	3e-08	25/25 (100%)
200640_at	458	167	CB297124.1	Probe Seq: 1 caagattaccttcctgttttagcct 25	EST Seq: 322 caagattaccttcctgttttagcct 346	3e-08	25/25 (100%)
200640_at	486	207	CB297124.1	Probe Seq: 1 cttgtcaccaaccattcttacttgg 25	EST Seq: 352 cttgtcaccaaccattcttacttgg 376	3e-08	25/25 (100%)
200640_at	280	139	CB297124.1	Probe Seq: 1 aaccattcttacttggtggccatgt 25	EST Seq: 361 aaccattcttacttggtggccatgt 385	3e-08	25/25 (100%)
200640_at	221	125	CB297124.1	Probe Seq: 1 aaaaaggccgcatgatctttctggc 25	EST Seq: 392 aaaaaggccgcatgatctttctggc 416	3e-08	25/25 (100%)
200640_at	32	243	CB297124.1	Probe Seq: 1 ctggctccactcagtgtctaaggca 25	EST Seq: 412 ctggctccactcagtgtctaaggca 436	3e-08	25/25 (100%)
200640_at	178	337	CB297124.1	Probe Seq: 1 gcaaatctctccttagttgatgaga 25	EST Seq: 492 gcaaatctctccttagttgatgaga 516	3e-08	25/25 (100%)
200640_at	97	415	CB297124.1	Probe Seq: 1 gatgagactgtgtttatctcccttt 25	EST Seq: 510 gatgagattgtgtttatctcccttt 534	7e-06	24/25 (96%)
200641_s_at	45	127	CB297629.1	Probe Seq: 1 aaaagttcttgatccccaatgcttc 25	EST Seq: 403 aaaagttcttgatccccaatgcttc 427	3e-08	25/25 (100%)
200641_s_at	368	375	CB297410.1	Probe Seq: 1 gacattgtggacatcggatacccaa 25	EST Seq: 77 gacattgtggacatcggatacccaa 101	3e-08	25/25 (100%)
200641_s_at	124	451	CB297410.1	Probe Seq: 1 gtagaccatttgtcatccatgctgt 25	EST Seq: 184 gtagaccatttgtcatccatgctgt 208	3e-08	25/25 (100%)
200641_s_at	2	203	CB297410.1	Probe Seq: 1 catccatgctgtcccacaaatagtt 25	EST Seq: 197 catccatgctgtcccacaaatagtt 221	3e-08	25/25 (100%)
200642_at	92	233	CB295534.1	Probe Seq: 1 ctgaagggcgacggcccagtgcagg 25	EST Seq: 102 ctgaagggcgatggcccagtgcagg 126	7e-06	24/25 (96%)
200642_at	567	325	CB295534.1	Probe Seq: 1 gcagggcatcatcaatttcgagcag 25	EST Seq: 122 gcagggcatcatcaatttcgagcag 146	3e-08	25/25 (100%)
200642_at	564	379	CB295534.1	Probe Seq: 1 gactgaaggcctgcatggattccat 25	EST Seq: 194 gactgaaggcctgcatggattccat 218	3e-08	25/25 (100%)
200642_at	394	217	CB295534.1	Probe Seq: 1 ctcactttaatcctctatccagaaa 25	EST Seq: 265 ctcactttaatcctctatccagaaa 289	3e-08	25/25 (100%)
200642_at	531	397	CB295534.1	Probe Seq: 1 gagaggcatgttggagacttgggca 25	EST Seq: 312 gagaggcatgttggagacttgggca 336	3e-08	25/25 (100%)
200642_at	154	63	CB295534.1	Probe Seq: 1 agatggtgtggccgatgtgtctatt 25	EST Seq: 353 agatggtgtggccgatgtgtctatt 377	3e-08	25/25 (100%)
200642_at	85	47	CB295533.1	Probe Seq: 1 aggagaccattgcatcattggccgc 25	EST Seq: 437 aggagaccattgcatcattggccgc 461	3e-08	25/25 (100%)
200642_at	328	261	CB295533.1	Probe Seq: 1 ccgcacactggtggtccatgaaaaa 25	EST Seq: 458 ccgcacactngtggtccatgaaaaa 482	2e-06	24/25 (96%)
200642_at	205	137	CB295514.1	Probe Seq: 1 aacgctggaagtcgtttggcttgt 24	EST Seq: 44 aacgctggaagtcgtttggcttgt 67	1e-07	24/24 (100%)
200642_at	491	515	CB295512.1	Probe Seq: 1 ggatcgcccaataaacattcccttg 25	EST Seq: 524 ggatcgcccaataaacattcccttg 548	3e-08	25/25 (100%)
200645_at	289	709	CB294679.1	Probe Seq: 1 ttgtcaacaatgtcattccacccac 25	EST Seq: 265 ttgtcaacaatgtcattccacccac 289	3e-08	25/25 (100%)
200645_at	497	469	CB294679.1	Probe Seq: 1 gtgccacaatgggtcagctgtacca 25	EST Seq: 292 gtgccacaatgggtcagctctacca 316	7e-06	24/25 (96%)
200645_at	157	695	CB294679.1	Probe Seq: 1 ttctttctctacattgcctacagtg 25	EST Seq: 336 ttctttctctacattgcctacagtg 360	3e-08	25/25 (100%)
200645_at	154	463	CB294679.1	Probe Seq: 1 gtctacggtctgtgaagctgctgcc 25	EST Seq: 369 gtctacggtctgtgaagctgctgcc 393	3e-08	25/25 (100%)
200645_at	269	515	CB294679.1	Probe Seq: 1 ggaggggggtctcattctacaaaga 25	EST Seq: 402 ggaggggggtctcattctacaaaga 426	3e-08	25/25 (100%)
200645_at	274	691	CB294679.1	Probe Seq: 1 ttaatgtttgtggctttctctccag 25	EST Seq: 504 ttaatgtttgtggctttctctccag 528	3e-08	25/25 (100%)
200645_at	190	225	CB294679.1	Probe Seq: 1 ctctccagcctctcttaggaggggt 25	EST Seq: 521 ctctccagcctctcttaggaggggt 545	3e-08	25/25 (100%)
200647_x_at	619	63	CB297173.1	Probe Seq: 1 agagtcactgaggacctacctcttc 25	EST Seq: 15 agagtcactgaggacctacctcttc 39	3e-08	25/25 (100%)
200647_x_at	283	269	CB297173.1	Probe Seq: 1 cctcttcacctacagcagtgtctat 25	EST Seq: 33 cctcttcacctacagcagtgtctat 57	3e-08	25/25 (100%)
200647_x_at	193	375	CB297173.1	Probe Seq: 1 gacatgtttgagctggatctgccca 25	EST Seq: 173 gacatgtttgagctggatctgccca 197	3e-08	25/25 (100%)
200647_x_at	282	97	CB297173.1	Probe Seq: 1 actgtgcactccatcatcagcaaaa 25	EST Seq: 197 actgtgcactccatcatcagcaaaa 221	3e-08	25/25 (100%)
200647_x_at	706	187	CB297173.1	Probe Seq: 1 cagcagaacctggctctgcagctgg 25	EST Seq: 404 cagcagaacctggctctgcagctgg 428	3e-08	25/25 (100%)
200648_s_at	358	151	CB294740.1	Probe Seq: 2 atcgtagcgccagcatacgcattc 25	EST Seq: 1 atcgtagcgccagcatacgcattc 24	1e-07	24/24 (100%)
200648_s_at	99	265	CB294740.1	Probe Seq: 1 ccggactgttggccaggagaagaag 25	EST Seq: 26 ccggactgttggccaggagaagaag 50	3e-08	25/25 (100%)
200648_s_at	589	347	CB294740.1	Probe Seq: 1 gaagaagggttactttgaagatcgt 25	EST Seq: 44 gaagaagggttactttgaagatcgt 68	3e-08	25/25 (100%)
200648_s_at	498	263	CB294741.1	Probe Seq: 1 ccgcacgtgtcttctcaatgaaacc 25	EST Seq: 13 ccgcacgtgtcttctcaatgaaacc 37	3e-08	25/25 (100%)
200648_s_at	248	167	CB294741.1	Probe Seq: 1 caatgaaaccggcgatgagcccttc 25	EST Seq: 28 caatgaaaccggcgatgagcccttc 52	3e-08	25/25 (100%)
200648_s_at	509	613	CB294741.1	Probe Seq: 1 tcccagttgtcccgattgtaactca 25	EST Seq: 133 tcccagttgtcccgattgtaactca 157	3e-08	25/25 (100%)
200650_s_at	35	461	AU298402.1	Probe Seq: 1 gtcatatcatttcactgtctaggct 25	EST Seq: 256 gtcatatcatttcactgtctaggct 280	3e-08	25/25 (100%)
200650_s_at	168	433	AU298402.1	Probe Seq: 1 gttgtcctttttatctgatctgtga 25	EST Seq: 311 gttgtcctttttatctgatctgtga 335	3e-08	25/25 (100%)
200650_s_at	148	117	AU298402.1	Probe Seq: 1 aaatccacagctatatcctgatgct 25	EST Seq: 409 aaatccacagctatatcctgatgct 433	3e-08	25/25 (100%)
200653_s_at	474	437	AU298193.1	Probe Seq: 1 gtcactgggtcagaacccaacagaa 25	EST Seq: 313 gtcactgggtcagaacccaacagaa 337	3e-08	25/25 (100%)
200653_s_at	28	359	AU297490.1	Probe Seq: 2 aacccaacagaagctgaattgcag 25	EST Seq: 326 aacccnacagaagctgaattgcag 349	7e-06	23/24 (95%)
200653_s_at	6	205	AU298193.1	Probe Seq: 1 cattgacttccccgaatttttgact 25	EST Seq: 388 cattgacttccccgaatttttgact 412	3e-08	25/25 (100%)
200653_s_at	13	611	AU298193.1	Probe Seq: 1 tccccgaatttttgactatgatggc 25	EST Seq: 396 tccccgaatttttgactatgatggc 420	3e-08	25/25 (100%)
200653_s_at	171	537	AU298193.1	Probe Seq: 1 ggcaatggttatatcagtgcagcag 25	EST Seq: 488 ggcaatggttatatcagtgcagcag 512	3e-08	25/25 (100%)
200653_s_at	613	51	AU298193.1	Probe Seq: 1 agtgcagcagaactacgtcacgtca 25	EST Seq: 503 agtgcagcagaactacgtcacgtca 527	3e-08	25/25 (100%)
200653_s_at	607	359	AU298193.1	Probe Seq: 1 gaactacgtcacgtcatgacaaact 25	EST Seq: 512 gaactacgtcacgtcatgacaaact 536	3e-08	25/25 (100%)
200653_s_at	308	635	AU298193.1	Probe Seq: 1 tcacgtcatgacaaacttaggagaa 25	EST Seq: 520 tcacgtcatgacaaacttaggagaa 544	3e-08	25/25 (100%)
200664_s_at	318	133	AU297617.1	Probe Seq: 1 aacattccagctgatatcgtctttg 25	EST Seq: 325 aacattccagctgatatcgtctttg 349	3e-08	25/25 (100%)
200664_s_at	419	553	AU297617.1	Probe Seq: 1 tggctctgatgtcatttatcctgcc 25	EST Seq: 387 tggctctgatgtcatttatcctgcc 411	3e-08	25/25 (100%)
200674_s_at	212	91	CB298248.1	Probe Seq: 1 accccttgtgaagcccaagatcgtc 25	EST Seq: 56 accccttgtgaagcccaagatcgtc 80	3e-08	25/25 (100%)
200674_s_at	558	625	CB298248.1	Probe Seq: 1 tcatccggcaccagtcagaccgata 25	EST Seq: 100 tcatccggcaccagtcagaccgata 124	3e-08	25/25 (100%)
200674_s_at	43	291	CB298248.1	Probe Seq: 1 gccagatcttgatgcccaacattgg 25	EST Seq: 193 gccagatcttgatgcccaacattgg 217	3e-08	25/25 (100%)
200674_s_at	4	131	CB298248.1	Probe Seq: 1 aacaaagcacatgctgcccagtggc 25	EST Seq: 236 aacaaagcacatgctgcccagtggc 260	3e-08	25/25 (100%)
200674_s_at	156	253	CB298248.1	Probe Seq: 1 cccagtggcttccggaagttcctgg 25	EST Seq: 252 cccagtggcttccggaagttcctgg 276	3e-08	25/25 (100%)
200674_s_at	388	699	CB295133.1	Probe Seq: 1 ttcctggtccacaacgtcaaggag 24	EST Seq: 276 ttcctggtccacaacgtcaaggag 299	1e-07	24/24 (100%)
200674_s_at	108	213	CB298248.1	Probe Seq: 1 cttactgtgccgagatcgctcacaa 25	EST Seq: 322 cttactgtgccgagatcgctcacaa 346	3e-08	25/25 (100%)
200674_s_at	636	217	CB298248.1	Probe Seq: 1 ctcacaatgtttcctccaagaaccg 25	EST Seq: 340 ctcacaatgtttcctccaagaaccg 364	3e-08	25/25 (100%)
200674_s_at	111	293	CB295132.1	Probe Seq: 1 gccatcgtggaaagagctgcccaac 25	EST Seq: 377 gccatcgtggaaagagctnnccaac 401	0.0001	23/25 (92%)
200674_s_at	285	287	CB295133.1	Probe Seq: 1 ccaatgccaggctgcgcagtgaag 24	EST Seq: 421 ccaatgccaggctgcgcagtgaag 444	1e-07	24/24 (100%)
200674_s_at	142	449	CB295132.1	Probe Seq: 1 gtaggcagctcatgtgcacgttttc 25	EST Seq: 454 gtaggcagctcatgtgcatgttttc 478	7e-06	24/25 (96%)
200679_x_at	597	139	AU298311.1	Probe Seq: 1 aagccgagaggcaaaatgtcatcat 25	EST Seq: 177 aagccgagaggcaaaatgtcatcat 201	3e-08	25/25 (100%)
200679_x_at	78	671	AU298311.1	Probe Seq: 1 tttgtgcaaacttgtcgggaggagc 25	EST Seq: 210 tttgtgcaaacttgtcgggaggagc 234	3e-08	25/25 (100%)
200679_x_at	608	181	AU298162.1	Probe Seq: 1 cacccagatgcttcagtcaacttct 25	EST Seq: 12 cacccatatgcttcagtcaacttct 36	7e-06	24/25 (96%)
200679_x_at	36	455	AU298033.1	Probe Seq: 1 gtcaacttctcagagttttctaaga 25	EST Seq: 211 gtcaacttctcagagttttntaaga 235	2e-06	24/25 (96%)
200679_x_at	267	399	AU298162.1	Probe Seq: 2 agaggtggaagaccatgtctgcta 25	EST Seq: 61 agaggnggaagaccatgtctgcta 84	7e-06	23/24 (95%)
200679_x_at	16	349	AU298162.1	Probe Seq: 2 aagttcaaggatcccaatgcaccc 25	EST Seq: 183 aagttcacggatcccaatgcaccc 206	3e-05	23/24 (95%)
200680_x_at	234	399	AU298311.1	Probe Seq: 2 agatgtggaataacactgctgca 24	EST Seq: 547 agatgtggaataacactgctgca 569	5e-07	23/23 (100%)
200680_x_at	418	329	CB298207.1	Probe Seq: 1 gcagatgacaagcagccttatgaaa 25	EST Seq: 497 gcagatgacaagcagtcttatgaaa 521	7e-06	24/25 (96%)
200680_x_at	112	21	CB298696.1	Probe Seq: 1 ataagttggttctagcgcagttttt 25	EST Seq: 69 ataagttggttctagcgcagttttt 93	3e-08	25/25 (100%)
200680_x_at	585	461	CB298696.1	Probe Seq: 1 gtctataaagcatttaacccccctg 25	EST Seq: 102 gtctataaagcatttaacccccctg 126	3e-08	25/25 (100%)
200680_x_at	67	155	CB298696.1	Probe Seq: 1 aatgtgtctttagatagccctgtcc 25	EST Seq: 231 aatgtgtctttagatagccctgtcc 255	3e-08	25/25 (100%)
200680_x_at	537	297	CB298696.1	Probe Seq: 1 gccctgtcctggtggtattttcaat 25	EST Seq: 247 gccctgtcctggtggtattttcaat 271	3e-08	25/25 (100%)
200680_x_at	287	165	CB298696.1	Probe Seq: 1 caatagccactaaccttgcctggta 25	EST Seq: 268 caatagccactaaccttgcctggta 292	3e-08	25/25 (100%)
200680_x_at	183	79	CB298696.1	Probe Seq: 1 accttgcctggtacagtatgggggt 25	EST Seq: 280 accttgcctggtacagtatgggggt 304	3e-08	25/25 (100%)
200680_x_at	592	119	CB298696.1	Probe Seq: 1 aaagcaggttcttgttggtgcacag 25	EST Seq: 326 aaagcaggttcttgttggtgcacag 350	3e-08	25/25 (100%)
200682_s_at	20	537	CB298291.1	Probe Seq: 1 ggcaagggcttattgttcctgacaa 25	EST Seq: 137 ggcaagggcttattgttcctgacaa 161	3e-08	25/25 (100%)
200682_s_at	453	701	CB295854.1	Probe Seq: 1 ttcctgacaaccctccatatgataa 25	EST Seq: 108 ttcctgacaaccctccatatgataa 132	3e-08	25/25 (100%)
200682_s_at	592	115	CB298291.1	Probe Seq: 1 aaatcaactttccagcagagtaccc 25	EST Seq: 194 aaatcaactttccagcagagtaccc 218	3e-08	25/25 (100%)
200682_s_at	120	701	CB298291.1	Probe Seq: 1 ttccagcagagtacccattcaaacc 25	EST Seq: 203 ttccagcagagtacccattcaaacc 227	3e-08	25/25 (100%)
200682_s_at	637	7	CB298291.1	Probe Seq: 1 attcaaaccaccgaagatcacattt 25	EST Seq: 219 attcaaaccaccgaggatcacattt 243	7e-06	24/25 (96%)
200682_s_at	372	117	CB298291.1	Probe Seq: 1 aaaggggcaggtctgtctgccagta 25	EST Seq: 276 aaaggggcaggtctgtctgccagta 300	3e-08	25/25 (100%)
200682_s_at	469	463	CB298291.1	Probe Seq: 1 gtctgccagtaattagtgccgaaaa 25	EST Seq: 290 gtctgccagtaattagtgctgaaaa 314	7e-06	24/25 (96%)
200682_s_at	443	157	CB298291.1	Probe Seq: 1 aatccagtccctcatagcactggtg 25	EST Seq: 345 aatccagtccctcatagcactggtg 369	3e-08	25/25 (100%)
200682_s_at	119	321	CB298291.1	Probe Seq: 1 gcttcgggctgacctagctgaagaa 25	EST Seq: 393 gcttcgggctgacctnnctgaagaa 417	0.0001	23/25 (92%)
200682_s_at	308	539	CB295853.1	Probe Seq: 1 ggcagttactaactttctacagttt 25	EST Seq: 573 ggcagnnactaactttctacagttt 597	0.0001	23/25 (92%)
200689_x_at	341	567	AU296799.1	Probe Seq: 1 tgtgagcaggcgctggctgctgagc 25	EST Seq: 144 tgtgagcaggcgctggctgctgagc 168	3e-08	25/25 (100%)
200689_x_at	429	635	AU296799.1	Probe Seq: 1 tcacctgcccaagagtacctttgtg 25	EST Seq: 191 tcacctgcccaagagtacctttgtg 215	3e-08	25/25 (100%)
200689_x_at	191	487	AU296799.1	Probe Seq: 1 gtggcactgccatatttctgggagc 25	EST Seq: 261 gtggcactgccatatttctgggagc 285	3e-08	25/25 (100%)
200689_x_at	248	423	AU296799.1	Probe Seq: 1 gataaggacggctggtccctgtggt 25	EST Seq: 291 gataaggacggttggtccctgtggt 315	7e-06	24/25 (96%)
200689_x_at	624	443	AU296799.1	Probe Seq: 1 gtatcgcttccctgaagaactcact 25	EST Seq: 323 gtatcgcttccctgaagaactcact 347	3e-08	25/25 (100%)
200689_x_at	253	359	AU296799.1	Probe Seq: 1 gaactcactcagaccttcatgagct 25	EST Seq: 339 gaactcactcagaccttcatgagct 363	3e-08	25/25 (100%)
200689_x_at	273	699	AU296799.1	Probe Seq: 1 ttcgccagtgtcatcctttttggaa 25	EST Seq: 417 ttcgccagtgtcatcctttttggaa 441	3e-08	25/25 (100%)
200689_x_at	684	9	AU296799.1	Probe Seq: 1 atttctggagtctgggtcttccgag 25	EST Seq: 459 atttctggagtctgggtcttccgag 483	3e-08	25/25 (100%)
200689_x_at	625	293	AU296799.1	Probe Seq: 1 gcctttccgctgagtccagattggc 25	EST Seq: 495 gcctttccgctgagtccagattggc 519	3e-08	25/25 (100%)
200694_s_at	170	283	CB296147.1	Probe Seq: 1 ccagccactgtttacggagagccag 25	EST Seq: 148 ccagccactgtttacggagagccag 172	3e-08	25/25 (100%)
200694_s_at	64	465	CB296147.1	Probe Seq: 1 gtctgccccaagtaagagcgagtct 25	EST Seq: 217 gtctgccccaagtaagagcgagtct 241	3e-08	25/25 (100%)
200694_s_at	112	231	CB296147.1	Probe Seq: 1 ctgctttgagctgtctctccaagca 25	EST Seq: 240 ctgctttgagctgtctctccaagca 264	3e-08	25/25 (100%)
200694_s_at	263	475	CB296147.1	Probe Seq: 1 gtgactgcacattggtttctgttct 25	EST Seq: 359 gtgactgcacattggtttctgttct 383	3e-08	25/25 (100%)
200694_s_at	272	677	CB296147.1	Probe Seq: 1 tttctgttctctggctatttgcaaa 25	EST Seq: 374 tttctgttctctggctatttgcaaa 398	3e-08	25/25 (100%)
200694_s_at	86	241	CB296147.1	Probe Seq: 1 ctggctatttgcaaaacctctccca 25	EST Seq: 384 ctggctatttgcaaaacctctccca 408	3e-08	25/25 (100%)
200701_at	98	75	CB298223.1	Probe Seq: 1 agcaaggccgtggtgcatggcatcc 25	EST Seq: 239 agcaaggccgtggtgcatggcatcc 263	3e-08	25/25 (100%)
200701_at	214	255	CB298223.1	Probe Seq: 1 cccattcctgagcctgatggttgta 25	EST Seq: 287 cccattcctgagcctgatggttgta 311	3e-08	25/25 (100%)
200701_at	122	395	CB298223.1	Probe Seq: 1 gagtggaattaactgccctatccaa 25	EST Seq: 313 gagtggaattaactgccccatccaa 337	7e-06	24/25 (96%)
200701_at	89	71	CB298223.1	Probe Seq: 1 agacaagacctatagctacctgaat 25	EST Seq: 340 agacaagacctatagctacctgaat 364	3e-08	25/25 (100%)
200701_at	445	503	CB298223.1	Probe Seq: 1 ggtggtggagtggcaacttcaggat 25	EST Seq: 403 ggtggtggagtggcaacttcaggat 427	3e-08	25/25 (100%)
200701_at	98	29	CB298223.1	Probe Seq: 1 atcccagtacagatcgtttctcatc 25	EST Seq: 458 atcccagtacagatcgtttctcatc 482	3e-08	25/25 (100%)
200701_at	320	697	CB298223.1	Probe Seq: 1 ttctcatctctaagtgcctcattga 25	EST Seq: 475 ttctcatctctaagtgcctcattga 499	3e-08	25/25 (100%)
200701_at	176	271	CB298223.1	Probe Seq: 1 cctcattgagttcggtgcatctg 23	EST Seq: 491 cctcattgagttcggtgcatctg 513	5e-07	23/23 (100%)
200702_s_at	551	407	AU297043.1	Probe Seq: 1 gaggtacagcggcggtttctgaggt 25	EST Seq: 16 gaggtacagcggcggttnccgaggt 40	0.0005	23/25 (92%)
200702_s_at	148	465	AU297600.1	Probe Seq: 1 gtctccacacgcaaccatgaagttg 25	EST Seq: 75 gtctccacacgcagccatgaagttg 99	7e-06	24/25 (96%)
200702_s_at	563	413	AU297600.1	Probe Seq: 1 gatggatgacttggtgtgctttgag 25	EST Seq: 220 gatggatgacttggtgtgctttgag 244	3e-08	25/25 (100%)
200702_s_at	425	585	AU297600.1	Probe Seq: 1 tgacagattaccagttggtctcc 23	EST Seq: 249 tgacagattaccagttggtctcc 271	5e-07	23/23 (100%)
200702_s_at	355	409	AU297600.1	Probe Seq: 1 gaggagggaaagtctagctcaccaa 25	EST Seq: 354 gaggagggagagtctagctcaccaa 378	7e-06	24/25 (96%)
200702_s_at	453	517	AU297043.1	Probe Seq: 1 ggaggcccagggagatgacatggtt 25	EST Seq: 463 ggaggcccagggagatgacatggtt 487	3e-08	25/25 (100%)
200702_s_at	96	511	AU297043.1	Probe Seq: 1 ggtttgtgatgatccggaggctggg 25	EST Seq: 484 ggtttatgatgatccggaggctggg 508	7e-06	24/25 (96%)
200702_s_at	75	633	AU297043.1	Probe Seq: 1 tcagaaaacctggtccaaactgctc 25	EST Seq: 518 tcagaaaacctggtccaaactgctc 542	3e-08	25/25 (100%)
200703_at	293	467	AU297465.1	Probe Seq: 1 gtgcgaccgaaaggccgtgatcaaa 25	EST Seq: 113 gtgcgaccgaaaggccatgatcaaa 137	7e-06	24/25 (96%)
200703_at	559	53	AU297760.1	Probe Seq: 1 agtgcgctactcaggcgctggagaa 25	EST Seq: 178 agtgcgctactcacgcgctggagaa 202	7e-06	24/25 (96%)
200703_at	538	181	AU297232.1	Probe Seq: 1 cacccagtgatccatccagaaaca 24	EST Seq: 400 cacccagtgatccatccaaaaaca 423	3e-05	23/24 (95%)
200703_at	577	293	AU297465.1	Probe Seq: 1 gccttgctaagggaacatctcgatg 25	EST Seq: 468 gccttgctaagggaacatctcgatg 492	3e-08	25/25 (100%)
200703_at	321	693	AU297465.1	Probe Seq: 1 ttctctgtactagtttgtcgtggtt 25	EST Seq: 524 ttctctgtactagtttgtcgtggtt 548	3e-08	25/25 (100%)
200705_s_at	15	709	CB294675.1	Probe Seq: 1 ttgtgtcatgccctacgttggtata 25	EST Seq: 93 ttgtgtcatgccctacgttggtata 117	3e-08	25/25 (100%)
200705_s_at	624	509	CB294675.1	Probe Seq: 1 ggtataatcacatcaagtcttacga 25	EST Seq: 112 ggtataatcatatcaagtcttacga 136	7e-06	24/25 (96%)
200705_s_at	337	117	CB294675.1	Probe Seq: 1 aaaggaaaaggccagcctgccagga 25	EST Seq: 137 aaaggaaaaggccagcctgccagga 161	3e-08	25/25 (100%)
200705_s_at	587	335	CB294675.1	Probe Seq: 1 gcaaatatggtcctgccgatgtgga 25	EST Seq: 178 gcaagtatggtcctgccgatgtgga 202	7e-06	24/25 (96%)
200705_s_at	269	377	CB294675.1	Probe Seq: 1 gacattgacctctttggatctgatg 25	EST Seq: 246 gacattgacctctttggatctgatg 270	3e-08	25/25 (100%)
200705_s_at	422	533	CB294675.1	Probe Seq: 1 ggaagaacgtcttgcacaatatgaa 25	EST Seq: 305 ggaagaacgtcttgcacaatatgaa 329	3e-08	25/25 (100%)
200705_s_at	160	335	CB294675.1	Probe Seq: 1 gcacttgttgccaagtcttccatct 25	EST Seq: 351 gcacttgttgccaagtcttccatct 375	3e-08	25/25 (100%)
200705_s_at	623	519	CB294675.1	Probe Seq: 1 ggagtgcgtcagaagcattcaagca 25	EST Seq: 425 ggagtgcgtcagaagcattcaagca 449	3e-08	25/25 (100%)
200705_s_at	182	77	CB294675.1	Probe Seq: 1 agcagacggcttagtctggggctca 25	EST Seq: 446 agcagacggcttagtctggggctca 470	3e-08	25/25 (100%)
200705_s_at	666	463	CB294675.1	Probe Seq: 1 gtctggggctcatctaaactagttc 25	EST Seq: 459 gtctggggctcatctaaactagttc 483	3e-08	25/25 (100%)
200705_s_at	452	471	CB294675.1	Probe Seq: 1 gtgcagtccatggatgtggctgctt 25	EST Seq: 588 gtgcagtcnatggatgtggctgctt 612	2e-06	24/25 (96%)
200709_at	659	449	CB297862.1	Probe Seq: 1 gtagatcatgttcactgcaatgctg 25	EST Seq: 245 gtagatcatgttcactgcaatgctg 269	3e-08	25/25 (100%)
200709_at	663	95	CB297862.1	Probe Seq: 1 actgcaatgctggacactacaggta 25	EST Seq: 258 actgcaatgctggacactacaggta 282	3e-08	25/25 (100%)
200709_at	666	371	CB297862.1	Probe Seq: 1 gacactacaggtatctgtccctggg 25	EST Seq: 270 gacactacaggtatctgtccctggg 294	3e-08	25/25 (100%)
200709_at	572	89	CB297862.1	Probe Seq: 1 acctctgaagccttctttgtggcct 25	EST Seq: 304 acctctgaagccttctttgtggcct 328	3e-08	25/25 (100%)
200716_x_at	28	653	AU297309.1	Probe Seq: 1 tactgctgggccggaaggtggtggt 25	EST Seq: 102 tactgctgggccggaaggtggtggt 126	3e-08	25/25 (100%)
200716_x_at	517	501	AU297814.1	Probe Seq: 1 ggtggtcgtacgctgtgaaggcatc 25	EST Seq: 110 ggtggtcgtacgctgtgaaggcatc 134	3e-08	25/25 (100%)
200716_x_at	333	167	AU297814.1	Probe Seq: 1 caagttgaagtacctggctttcctc 25	EST Seq: 161 caagttgaagtacctggctttcctc 185	3e-08	25/25 (100%)
200716_x_at	100	609	AU297814.1	Probe Seq: 1 tccgcaagcggatgaacaccaaccc 25	EST Seq: 184 tccgcaagcggatgaacaccaaccc 208	3e-08	25/25 (100%)
200716_x_at	590	625	AU297814.1	Probe Seq: 1 tcttctggcggaccgtgcgaggtat 25	EST Seq: 247 tcttctggcggaccgtgcgaggtat 271	3e-08	25/25 (100%)
200716_x_at	184	613	AU297814.1	Probe Seq: 1 tcccaccgccctatgacaagaaaaa 25	EST Seq: 334 tcccaccgccctacgacaagaaaaa 358	7e-06	24/25 (96%)
200716_x_at	669	639	AU297814.1	Probe Seq: 1 tcaaggtcgtgcgtctgaagcctac 25	EST Seq: 382 tcaaggtcgtgcgtctgaagcctac 406	3e-08	25/25 (100%)
200716_x_at	340	297	AU297814.1	Probe Seq: 1 gcctggctcacgaggttggctggaa 25	EST Seq: 430 gcctggctcacgaggttggctggaa 454	3e-08	25/25 (100%)
200716_x_at	321	147	AU297763.1	Probe Seq: 1 aagtaccaggcagtgacagccaccc 25	EST Seq: 454 aagtaccaggcagtgacagccaccc 478	3e-08	25/25 (100%)
200716_x_at	191	175	AU297763.1	Probe Seq: 1 cacagaggtcctcaagacccacgga 25	EST Seq: 588 cacagaggtcctcaagacccacgga 612	3e-08	25/25 (100%)
200717_x_at	397	307	CB298281.1	Probe Seq: 1 gctggcaacttctatgtacctgcag 25	EST Seq: 230 gctggcaacttctatgtacctgcag 254	3e-08	25/25 (100%)
200717_x_at	642	451	CB298281.1	Probe Seq: 1 gtacctgcagaacccaaattggcgt 25	EST Seq: 245 gtacctgcagaacccaaattggcgt 269	3e-08	25/25 (100%)
200717_x_at	645	243	CB298281.1	Probe Seq: 1 cgaaaggtgttgcagcttcttcgcc 25	EST Seq: 314 cgaaaggtgttgcagcttcttcgcc 338	3e-08	25/25 (100%)
200717_x_at	6	701	CB298281.1	Probe Seq: 1 ttcgccttcgtcaaatcttcaatgg 25	EST Seq: 333 ttcgccttcgtcaaatcttcaatgg 357	3e-08	25/25 (100%)
200717_x_at	581	487	CB295657.1	Probe Seq: 1 gggtaccccaatctgaagtcagtaa 25	EST Seq: 44 gggtaccccaatctgaagtcagtaa 68	3e-08	25/25 (100%)
200717_x_at	689	373	CB295657.1	Probe Seq: 1 gacagataacgctttgattgctcga 25	EST Seq: 124 gacagataacgctttgattgctcga 148	3e-08	25/25 (100%)
200717_x_at	610	429	CB295657.1	Probe Seq: 1 gattgctcgatctcttggtaaatac 25	EST Seq: 139 gattgctcgatctcttggtaaatac 163	3e-08	25/25 (100%)
200717_x_at	307	17	CB295657.1	Probe Seq: 1 atacggcatcatctgcatggaggat 25	EST Seq: 160 atacggcatcatctgcatggaggat 184	3e-08	25/25 (100%)
200717_x_at	442	537	CB295657.1	Probe Seq: 1 ggcaaataacttcctgtggcccttc 25	EST Seq: 226 ggcaaataacttcctgtggcccttc 250	3e-08	25/25 (100%)
200717_x_at	391	273	CB295657.1	Probe Seq: 1 ccttcaaattgtcttctccacgagg 25	EST Seq: 246 ccttcaaattgtcttctccacgagg 270	3e-08	25/25 (100%)
200717_x_at	221	493	CB295657.1	Probe Seq: 1 gggaggaccagatcaacaggcttat 25	EST Seq: 324 gggaggaccagatcaacaggcttat 348	3e-08	25/25 (100%)
200725_x_at	707	609	CB294991.1	Probe Seq: 1 tccgctttgtggccacatggtgtca 25	EST Seq: 173 tccgctttgtggccacatggtgtca 197	3e-08	25/25 (100%)
200725_x_at	692	15	CB294991.1	Probe Seq: 1 atatgagcagctgtcctctgaagcc 25	EST Seq: 203 atatgagcagctgtcctctgaagcc 227	3e-08	25/25 (100%)
200725_x_at	22	407	CB294991.1	Probe Seq: 1 gaggctgcccgaatttgtgccaata 25	EST Seq: 231 gaggctgcccgaatttgtgcgaata 255	7e-06	24/25 (96%)
200725_x_at	182	553	CB294989.1	Probe Seq: 1 tggaaagccccagggcactgtgg 23	EST Seq: 461 tggaaagccccagggcactgtgg 483	5e-07	23/23 (100%)
200725_x_at	419	551	CB294059.1	Probe Seq: 1 tggccaagttatcatgtccatccgc 25	EST Seq: 404 tggccaagttatcatgtcnatccgc 428	2e-06	24/25 (96%)
200725_x_at	313	595	CB294971.1	Probe Seq: 1 tgcgcagggccaagttcaagtttcc 25	EST Seq: 124 tgcgcagggccaagttcaagtttcc 148	3e-08	25/25 (100%)
200725_x_at	710	551	CB294971.1	Probe Seq: 1 tggctgaaaagcggctcatcccaga 25	EST Seq: 223 tggctgaaaagcggctcatcccaga 247	3e-08	25/25 (100%)
200725_x_at	247	487	CB294971.1	Probe Seq: 1 gtggccctctggacaagtggcgggc 25	EST Seq: 277 gtggccctctggacaagtggcgggc 301	3e-08	25/25 (100%)
200725_x_at	258	489	CB294971.1	Probe Seq: 1 gggccctgcactcatgagggcttcc 25	EST Seq: 298 gggccctgcactcatgagggcttcc 322	3e-08	25/25 (100%)
200725_x_at	327	35	CB294971.1	Probe Seq: 1 atgagggcttccaatgtgctgcccc 25	EST Seq: 311 atgagggcttccaatgtgctgcccc 335	3e-08	25/25 (100%)
200730_s_at	75	701	CB296980.1	Probe Seq: 1 ttcccatgccagaatcttatcaata 25	EST Seq: 22 ttcccatgccagaatcttatcaata 46	3e-08	25/25 (100%)
200730_s_at	356	285	CB296980.1	Probe Seq: 1 gccaaaatacccagcacaatacttg 25	EST Seq: 72 gccaaaatacccagcacaatacttg 96	3e-08	25/25 (100%)
200730_s_at	4	363	CB296980.1	Probe Seq: 1 gaacactagaccttatgtggtttat 25	EST Seq: 139 gaacactagaccttatgtggtttat 163	3e-08	25/25 (100%)
200730_s_at	631	315	CB296980.1	Probe Seq: 1 gctcactttatgtttacatctccca 25	EST Seq: 215 gctcactttatgtttacatctccca 239	3e-08	25/25 (100%)
200730_s_at	142	27	CB296980.1	Probe Seq: 1 atctcccacattcataccaatatac 25	EST Seq: 232 atctcccacattcataccaatatac 256	3e-08	25/25 (100%)
200735_x_at	504	149	CB296026.1	Probe Seq: 1 aaggcacggaaggctatgtccaaac 25	EST Seq: 250 aaggcacggaaggctatgtccaaac 274	3e-08	25/25 (100%)
200735_x_at	242	33	CB296026.1	Probe Seq: 1 atgtccaaactgggtcttcggcagg 25	EST Seq: 265 atgtccaaactgggtcttcggcagg 289	3e-08	25/25 (100%)
200735_x_at	62	463	CB296026.1	Probe Seq: 1 gtcttcggcaggttacaggagttac 25	EST Seq: 278 gtcttcggcaggttacaggagttac 302	3e-08	25/25 (100%)
200735_x_at	62	521	CB296026.1	Probe Seq: 1 ggagttactagagtcactatccgga 25	EST Seq: 295 ggagttactagagtcactatccgga 319	3e-08	25/25 (100%)
200735_x_at	257	87	CB296026.1	Probe Seq: 1 accagatgtctacaagagccctgct 25	EST Seq: 351 accagatgtctacaagagccctgct 375	3e-08	25/25 (100%)
200735_x_at	364	389	CB296026.1	Probe Seq: 1 gagccctgcttcagatacttacata 25	EST Seq: 366 gagccctgcttcagatacttacata 390	3e-08	25/25 (100%)
200735_x_at	247	245	CB296026.1	Probe Seq: 1 cgaagatttatcccagcaagcacaa 25	EST Seq: 411 cgaagatttatcccagcaagcacaa 435	3e-08	25/25 (100%)
200735_x_at	354	337	CB296026.1	Probe Seq: 1 gcaagcacaactagcagctgctgag 25	EST Seq: 426 gcaagcacaactagcagctgctgag 450	3e-08	25/25 (100%)
200735_x_at	136	327	CB296025.1	Probe Seq: 1 gcagtccgagccctgaagaacaaca 25	EST Seq: 620 gcagtccgagccctgaagnacaaca 644	2e-06	24/25 (96%)
200736_s_at	333	423	AU297626.1	Probe Seq: 1 gattctgaattccctcaagtacgt 24	EST Seq: 320 gattctgaattccntcaagtacgt 343	7e-06	23/24 (95%)
200736_s_at	62	303	AU297204.1	Probe Seq: 1 gcccaacttcatgctcttcgagaag 25	EST Seq: 359 gcccaacttcatgctcttcgagaag 383	3e-08	25/25 (100%)
200736_s_at	439	347	AU296747.1	Probe Seq: 1 gaagtgcgaggtgaacggtgcgggg 25	EST Seq: 380 gaagtgcnaggtgaacggtgcgggg 404	2e-06	24/25 (96%)
200736_s_at	254	621	AU296852.1	Probe Seq: 1 tctccggtgtgtcgcaacgatgttg 25	EST Seq: 496 tctccggtgtgtcgcaacgatgttg 520	3e-08	25/25 (100%)
200737_at	284	489	AU297731.1	Probe Seq: 1 gggctgcatcaccatcataggtggt 25	EST Seq: 565 gggctgcatcaccatcataggtggt 589	3e-08	25/25 (100%)
200737_at	478	311	AU297731.1	Probe Seq: 1 gctgcatcaccatcataggtggtgg 25	EST Seq: 567 gctgcatcaccatcataggtggtgg 591	3e-08	25/25 (100%)
200737_at	172	25	AU297731.1	Probe Seq: 1 atcataggtggtggagacactgcca 25	EST Seq: 578 atcataggtggtggagacactgcca 602	3e-08	25/25 (100%)
200739_s_at	20	587	AU297969.1	Probe Seq: 1 tgaaggtggccgggcaggacggctc 25	EST Seq: 180 tgaaggtggccgggcaggacggctc 204	3e-08	25/25 (100%)
200739_s_at	451	79	AU297969.1	Probe Seq: 1 agctgatgaaggcctactgcgagag 25	EST Seq: 246 agctgatgaaggcctactgcgagag 270	3e-08	25/25 (100%)
200739_s_at	380	411	AU297969.1	Probe Seq: 1 gaggcagggcttgtcaatgaggcag 25	EST Seq: 268 gaggcagggcttgtcaatgaggcag 292	3e-08	25/25 (100%)
200739_s_at	91	33	AU297969.1	Probe Seq: 1 atgaaactgacactccagcacagct 25	EST Seq: 324 atgaaactgacactccagcacagct 348	3e-08	25/25 (100%)
200739_s_at	505	45	AU297969.1	Probe Seq: 1 aggacgaggacaccatcgacgtgtt 25	EST Seq: 357 aggacgaggacaccatcgacgtgtt 381	3e-08	25/25 (100%)
200739_s_at	160	83	AU297969.1	Probe Seq: 1 agcctggcagggcacagtttctaga 25	EST Seq: 413 agcctggcagggcacagtttctaga 437	3e-08	25/25 (100%)
200739_s_at	393	603	AU297969.1	Probe Seq: 1 tccatcctcgcattgctgttgaatg 25	EST Seq: 461 tccatccttgcattgctgttgaatg 485	7e-06	24/25 (96%)
200739_s_at	360	377	AU297775.1	Probe Seq: 1 gacattcaccacgatgattttcctc 25	EST Seq: 522 gacattcaccacgatgattttcctc 546	3e-08	25/25 (100%)
200741_s_at	32	273	CB294349.1	Probe Seq: 1 cctacgcacacgagaacatgcctct 25	EST Seq: 13 cctacgcacccgagaacatgcctct 37	7e-06	24/25 (96%)
200741_s_at	69	337	CB294349.1	Probe Seq: 1 gcacacgagaacatgcctctcgcaa 25	EST Seq: 18 gcacccgagaacatgcctctcgcaa 42	7e-06	24/25 (96%)
200741_s_at	513	131	CB294349.1	Probe Seq: 1 aacatgcctctcgcaaaggatctcc 25	EST Seq: 27 aacatgcctctcgcaaaggatctcc 51	3e-08	25/25 (100%)
200741_s_at	691	621	CB294349.1	Probe Seq: 1 tctcgcaaaggatctccttcatccc 25	EST Seq: 35 tctcgcaaaggatctccttcatccc 59	3e-08	25/25 (100%)
200741_s_at	434	605	CB294349.1	Probe Seq: 1 tccttcatccctctccagaagagga 25	EST Seq: 49 tccttcatccctctccagaagagga 73	3e-08	25/25 (100%)
200741_s_at	214	165	CB294350.1	Probe Seq: 1 aattcctacttcatggatgtgaaat 25	EST Seq: 46 aattcctacttcatggatgtgaaat 70	3e-08	25/25 (100%)
200741_s_at	337	369	CB294350.1	Probe Seq: 1 gaaatgcccaggatgctataaaatc 25	EST Seq: 66 gaaatgcccaggatgctataaaatc 90	3e-08	25/25 (100%)
200741_s_at	439	13	CB294350.1	Probe Seq: 1 atgctataaaatcaccacggtcttt 25	EST Seq: 78 atgctataaaatcaccacggtcttt 102	3e-08	25/25 (100%)
200741_s_at	215	507	CB294349.1	Probe Seq: 1 ggtctttagccatgcacaaacggta 25	EST Seq: 164 ggtctttagccatgcacaaacggta 188	3e-08	25/25 (100%)
200741_s_at	359	687	CB294349.1	Probe Seq: 1 ttagccatgcacaaacggtagtttt 25	EST Seq: 169 ttagccatgcacaaacggtagtttt 193	3e-08	25/25 (100%)
200748_s_at	19	395	CB295439.1	Probe Seq: 1 gatgaagctgcagaaccaacgagg 24	EST Seq: 375 gatgaagctgcagaaccaacgagg 398	1e-07	24/24 (100%)
200748_s_at	84	355	CB295462.1	Probe Seq: 1 gaaccaacgaggtggccgaatcttc 25	EST Seq: 387 gaaccaacgaggtggccgaatcttc 411	3e-08	25/25 (100%)
200748_s_at	467	73	CB295462.1	Probe Seq: 1 accaacgaggtggccgaatcttcct 25	EST Seq: 389 accaacgaggtggccgaatcttcct 413	3e-08	25/25 (100%)
200748_s_at	357	549	CB295462.1	Probe Seq: 1 tggccgaatcttccttcaggatatc 25	EST Seq: 399 tggccgaatcttccttcaggatatc 423	3e-08	25/25 (100%)
200748_s_at	559	381	CB295462.1	Probe Seq: 1 gactgtgatgactgggagagcgggc 25	EST Seq: 433 gactgtgatgactgggagagcgggc 457	3e-08	25/25 (100%)
200748_s_at	134	567	CB295462.1	Probe Seq: 1 tgtgatgactgggagagcgggctga 25	EST Seq: 436 tgtgatgactgggagagcgggctga 460	3e-08	25/25 (100%)
200748_s_at	37	583	CB295462.1	Probe Seq: 1 tgactgggagagcgggctgaatgc 24	EST Seq: 441 tgactgggagagcgggctgaatgc 464	1e-07	24/24 (100%)
200748_s_at	485	283	CB295440.1	Probe Seq: 1 ccacgtgaccaacttgcgcaagatg 25	EST Seq: 393 ccacgtgaccaacttgcgcaagatg 417	3e-08	25/25 (100%)
200748_s_at	47	103	CB295440.1	Probe Seq: 1 acttgcgcaagatgggagcgcccga 25	EST Seq: 404 acttgcgcaagatgggagcgcccga 428	3e-08	25/25 (100%)
200748_s_at	707	703	CB295440.1	Probe Seq: 1 ttgcgcaagatgggagcgcccgaat 25	EST Seq: 406 ttgcgcaagatgggagcgcccgaat 430	3e-08	25/25 (100%)
200751_s_at	466	129	AU298265.1	Probe Seq: 1 aacactcttgtggtcaagaaatctg 25	EST Seq: 265 aacactcttgtggtcaagaaatctg 289	3e-08	25/25 (100%)
200751_s_at	525	369	AU296936.1	Probe Seq: 1 gaaatctgatgtggaggcaatcttt 25	EST Seq: 250 gaaatctgatgtggaggcaatnttt 274	2e-06	24/25 (96%)
200751_s_at	130	35	AU298265.1	Probe Seq: 1 atgtggaggcaatcttttcgaagta 25	EST Seq: 290 atgtggaggcaatcttttcgaagta 314	3e-08	25/25 (100%)
200751_s_at	104	411	AU298265.1	Probe Seq: 1 gaggcaatcttttcgaagtatggca 25	EST Seq: 295 gaggcaatcttttcgaagtatggca 319	3e-08	25/25 (100%)
200751_s_at	705	571	AU298030.1	Probe Seq: 1 tgctggccaggttttagatattaac 25	EST Seq: 388 tgctggccaggttttagatattaac 412	3e-08	25/25 (100%)
200751_s_at	159	663	CB297287.1	Probe Seq: 1 taggatgtacagttacccagcacgt 25	EST Seq: 561 taggatgtacagnnacccagcacgt 585	0.0001	23/25 (92%)
200751_s_at	136	301	AU297822.1	Probe Seq: 1 gccctcgaaacgtcagcgtgtatca 25	EST Seq: 468 gccctcgaaacgtcagcgtgtatca 492	3e-08	25/25 (100%)
200751_s_at	243	361	AU297822.1	Probe Seq: 1 gaaacgtcagcgtgtatcaggaaac 25	EST Seq: 474 gaaacgtcagcgtgtatcaggaaac 498	3e-08	25/25 (100%)
200751_s_at	486	305	AU297822.1	Probe Seq: 1 gcgtgtatcaggaaacacttcacga 25	EST Seq: 483 gcgtgtatcaggaaacacttcacga 507	3e-08	25/25 (100%)
200760_s_at	311	215	CB295892.1	Probe Seq: 1 ctaccccacgacgttcgttatggtg 25	EST Seq: 310 ctaccccacgacgttcgttatggtg 334	3e-08	25/25 (100%)
200760_s_at	513	39	CB295892.1	Probe Seq: 1 atggtggtcatgttggcgagctatt 25	EST Seq: 329 atggtggtcatgttggcgagctatt 353	3e-08	25/25 (100%)
200760_s_at	16	443	CB295891.1	Probe Seq: 1 gtttatccatgcatcgttgagactt 25	EST Seq: 421 gtttatccatgcatcgttgagactt 445	3e-08	25/25 (100%)
200760_s_at	699	319	CB295891.1	Probe Seq: 1 gcatcgttgagacttcggaacctca 25	EST Seq: 431 gcatcgttgagacttcggaacctca 455	3e-08	25/25 (100%)
200760_s_at	340	409	CB295891.1	Probe Seq: 1 gaggacaccgatgggcattgtcctg 25	EST Seq: 496 gaggacaccgatgggcattgtcctg 520	3e-08	25/25 (100%)
200760_s_at	661	369	CB295891.1	Probe Seq: 1 gaaattgagttgcagcttgcccttg 25	EST Seq: 620 gaaattgagttgcagcttgcccttg 644	3e-08	25/25 (100%)
200772_x_at	173	585	AU298234.1	Probe Seq: 1 tgaactctcgctttctttttaatcc 25	EST Seq: 125 tgaactctcgctttcttttnaatcc 149	2e-06	24/25 (96%)
200772_x_at	544	183	CB294625.1	Probe Seq: 1 caccatgtcagacgcagccgtagac 25	EST Seq: 169 caccatgtcagacgcagtcgtagac 193	7e-06	24/25 (96%)
200772_x_at	216	37	CB294625.1	Probe Seq: 1 atgtcagacgcagccgtagacacca 25	EST Seq: 173 atgtcagacgcagtcgtagacacca 197	7e-06	24/25 (96%)
200772_x_at	460	21	CB294596.1	Probe Seq: 1 atcaccaccaaggacttaaaggaga 25	EST Seq: 90 atcaccaccaannacttaaaggaga 114	0.0001	23/25 (92%)
200778_s_at	667	709	CB296525.1	Probe Seq: 1 ttggtgcaaggccatctgcttacca 25	EST Seq: 79 ttggtgcaaggccatctgcttacca 103	3e-08	25/25 (100%)
200778_s_at	157	213	CB296525.1	Probe Seq: 1 cttaccacatcacaccacttggaga 25	EST Seq: 97 cttaccacatcacaccacttggaga 121	3e-08	25/25 (100%)
200778_s_at	24	617	CB296525.1	Probe Seq: 1 tcgtctgcgattttatctgttaacc 25	EST Seq: 197 tcgtctgcgattttatctgttaacc 221	3e-08	25/25 (100%)
200780_x_at	543	213	CB298880.1	Probe Seq: 1 cttttcccttcagcttgcttagatg 25	EST Seq: 50 cttttcccttcagcttgcttagatg 74	3e-08	25/25 (100%)
200780_x_at	102	435	CB298880.1	Probe Seq: 1 gttccctctcactttcagtaaaaat 25	EST Seq: 131 gttccctctcactttcagtaaaaat 155	3e-08	25/25 (100%)
200782_at	643	183	CB297228.1	Probe Seq: 1 cacctctctttattccatgattaag 25	EST Seq: 147 cacctctctttattccatgattaag 171	3e-08	25/25 (100%)
200782_at	528	489	CB297228.1	Probe Seq: 1 gggagatacatctggggactataag 25	EST Seq: 171 gggagatacatctggggactataag 195	3e-08	25/25 (100%)
200782_at	452	667	CB297228.1	Probe Seq: 1 tataagaaagctcttctgctgctct 25	EST Seq: 190 tataagaaagctcttctgctgctct 214	3e-08	25/25 (100%)
200787_s_at	531	365	CB296199.1	Probe Seq: 2 aaacccttctttactagatatcct 25	EST Seq: 89 aaacccttctttactagatatcct 112	1e-07	24/24 (100%)
200787_s_at	126	183	CB296200.1	Probe Seq: 1 caccctgaccgtgctaactgtgtgt 25	EST Seq: 127 caccctgaccgtgctaactgtgtgt 151	3e-08	25/25 (100%)
200789_at	311	37	CB294142.1	Probe Seq: 1 atgtaggaacactggagcgcctgcc 25	EST Seq: 244 atgtaggaacactgcagcgcctgcc 268	7e-06	24/25 (96%)
200789_at	202	49	CB294142.1	Probe Seq: 2 ggtcatcgggaaccagagcctggt 25	EST Seq: 272 ggtcatcgggaaccagagcctggt 295	1e-07	24/24 (100%)
200789_at	616	279	CB294142.1	Probe Seq: 1 ccagagcctggtcaacgagctggcc 25	EST Seq: 284 ccagagcctggtcaacgagctggcc 308	3e-08	25/25 (100%)
200789_at	264	275	CB294142.1	Probe Seq: 1 ccttcaccgcccacaagatgatggc 25	EST Seq: 307 ccttcaccgcccgcaagatgatggc 331	7e-06	24/25 (96%)
200789_at	133	311	CB294142.1	Probe Seq: 1 gctgacgaggccctggacagtgggc 25	EST Seq: 330 gctgacgaggccctgggcagtgggc 354	7e-06	24/25 (96%)
200795_at	358	121	CB294183.1	Probe Seq: 1 aaagaactcaactttccagcatcct 25	EST Seq: 60 aaagaactcaactttccagcatcct 84	3e-08	25/25 (100%)
200795_at	6	229	CB294183.1	Probe Seq: 1 ctcctctgttctaaccacttcagaa 25	EST Seq: 83 ctcctctgttctaaccacttcagaa 107	3e-08	25/25 (100%)
200795_at	693	15	CB294183.1	Probe Seq: 2 tatgcagctgtgatacttgtaga 24	EST Seq: 111 tatgcagctgtgatacttgtaga 133	5e-07	23/23 (100%)
200795_at	181	321	CB294183.1	Probe Seq: 1 gcttgacaacaacctatgcaccagg 25	EST Seq: 184 gcttgacaataacctatgcaccagg 208	7e-06	24/25 (96%)
200795_at	340	457	CB294184.1	Probe Seq: 1 gtaatttcactctctgcattgactt 25	EST Seq: 77 gtaatttcactctctgcattgactt 101	3e-08	25/25 (100%)
200795_at	271	437	CB294184.1	Probe Seq: 1 gttcataatatcatgtgcacttcaa 25	EST Seq: 154 gttcataatatcatgtgcacttcaa 178	3e-08	25/25 (100%)
200795_at	318	533	CB294184.1	Probe Seq: 1 ggaatgctactcttttgtggtttac 25	EST Seq: 185 ggaatgctactcttttgtnntttac 209	0.0001	23/25 (92%)
200803_s_at	281	209	AU296827.1	Probe Seq: 1 cttgctggatttgcattccttacag 25	EST Seq: 231 cttgctggatntgcattccttacag 255	2e-06	24/25 (96%)
200803_s_at	644	255	AU296827.1	Probe Seq: 1 ccctgccctggagttttgtattgc 24	EST Seq: 269 ccctgccctggagttttgcattgc 292	3e-05	23/24 (95%)
200803_s_at	625	613	AU296827.1	Probe Seq: 1 tcccactgctttcatgggcacagca 25	EST Seq: 311 tcccactgctctcatgggcacagca 335	7e-06	24/25 (96%)
200803_s_at	75	75	AU298417.1	Probe Seq: 1 agcaatgatctttacctgcttcacc 25	EST Seq: 311 agcaatgatctttacctgcttcacc 335	3e-08	25/25 (100%)
200803_s_at	304	493	AU298417.1	Probe Seq: 1 gggactggtggtcatgtgtggcttc 25	EST Seq: 476 gggactggtggtcatgtgtggcttc 500	3e-08	25/25 (100%)
200803_s_at	641	663	AU298417.1	Probe Seq: 1 tatctggcactgcattgatctcttc 25	EST Seq: 557 tatctggcactgcattgatctcttc 581	3e-08	25/25 (100%)
200803_s_at	423	363	AU296771.1	Probe Seq: 1 gaaaactcatgatgatcctggccat 25	EST Seq: 377 gaaaactcatgatgatcctggccat 401	3e-08	25/25 (100%)
200803_s_at	401	117	AU296771.1	Probe Seq: 1 aaatgaagtgaccatccagcctttc 25	EST Seq: 430 aaatgaagtgaccatccagcctttc 454	3e-08	25/25 (100%)
200803_s_at	427	13	AU296771.1	Probe Seq: 1 atttcctttttgcacacattacagg 25	EST Seq: 485 atttcctttttgcacacattacagg 509	3e-08	25/25 (100%)
200804_at	225	371	CB296168.1	Probe Seq: 1 gacagctacccccagaagggtcaat 25	EST Seq: 57 gacagctgcccccagaagggtcaat 81	7e-06	24/25 (96%)
200804_at	477	431	CB296168.1	Probe Seq: 1 gttgggagtggttgtggctctgagc 25	EST Seq: 82 gttgggagtggttgtggctctgagc 106	3e-08	25/25 (100%)
200804_at	639	593	CB296168.1	Probe Seq: 1 tgctctacagagcttcagtgtgaga 25	EST Seq: 107 tgctctacagagcttcagtgtgaga 131	3e-08	25/25 (100%)
200804_at	371	691	CB296168.1	Probe Seq: 1 ttcacaaccagtgcacagtttgaca 25	EST Seq: 187 ttcacaaccagtgcacagtttgaca 211	3e-08	25/25 (100%)
200804_at	369	55	CB296168.1	Probe Seq: 1 agtgcaccatgtcactgtgctatcc 25	EST Seq: 230 agtgcaccatgtcactgtgctatcc 254	3e-08	25/25 (100%)
200804_at	42	597	CB296168.1	Probe Seq: 1 tgctgtcctctgatttagctgctgc 25	EST Seq: 332 tgctgtcctctgatttagctgctgc 356	3e-08	25/25 (100%)
200804_at	347	185	CB296168.1	Probe Seq: 1 cagcctctggcttgagaacttacta 25	EST Seq: 360 cagcctctggcttgagaacttacta 384	3e-08	25/25 (100%)
200804_at	31	477	CB296168.1	Probe Seq: 1 gtgattctctgctaggcctaagatt 25	EST Seq: 432 gtgattctctgctaggcctaagatt 456	3e-08	25/25 (100%)
200804_at	332	131	CB296168.1	Probe Seq: 1 aacatctcttgaagccaaactccac 25	EST Seq: 464 aacatctcttgaagccaaactccac 488	3e-08	25/25 (100%)
200806_s_at	586	705	CB297565.1	Probe Seq: 1 ttgatcgaggctatatttctccata 25	EST Seq: 166 ttgatcgaggctatatttctccata 190	3e-08	25/25 (100%)
200806_s_at	226	47	CB297565.1	Probe Seq: 1 aggatgcctatgttctgttgagtga 25	EST Seq: 229 aggatgcctatgttctgttgagtga 253	3e-08	25/25 (100%)
200806_s_at	540	661	CB297565.1	Probe Seq: 1 tagtatccagtccattgtacctgct 25	EST Seq: 266 tagtgtccagtccattgtacctgct 290	7e-06	24/25 (96%)
200806_s_at	616	313	CB297565.1	Probe Seq: 1 gctcttgaaattgccaatgctcacc 25	EST Seq: 288 gctcttgaaattgccaatgctcacc 312	3e-08	25/25 (100%)
200806_s_at	347	29	CB297565.1	Probe Seq: 1 atgctcaccgtaagcctttggtcat 25	EST Seq: 304 atgctcaccgtaagcctttggtcat 328	3e-08	25/25 (100%)
200806_s_at	195	355	CB297565.1	Probe Seq: 1 gaagctctaagtacactcgtcttga 25	EST Seq: 351 gaagctctaagtacactcgtcttga 375	3e-08	25/25 (100%)
200806_s_at	36	117	CB297565.1	Probe Seq: 1 aaaggttggtcttcaggttgtggca 25	EST Seq: 383 aaaggttggtcttcannttgtggca 407	0.0001	23/25 (92%)
200813_s_at	88	517	CB297119.1	Probe Seq: 1 ggaggaagcaagcgtgtcttcccct 25	EST Seq: 260 ggaggaagcaagcgtgtcttcccct 284	3e-08	25/25 (100%)
200813_s_at	23	189	CB297119.1	Probe Seq: 1 cagcacacagcgacttgcgttgaca 25	EST Seq: 286 cagcacacagcgacttgcgttgaca 310	3e-08	25/25 (100%)
200813_s_at	487	685	CB297119.1	Probe Seq: 1 ttacttgggagattgccacagcctg 25	EST Seq: 350 ttacttgggagattgccacagcctg 374	3e-08	25/25 (100%)
200813_s_at	590	353	CB297119.1	Probe Seq: 1 gaagcagcgaacattgaatctcagg 25	EST Seq: 411 gaagcagcgaacattgaatctcagg 435	3e-08	25/25 (100%)
200813_s_at	414	343	CB297119.1	Probe Seq: 1 gaatctcagggatggcccacaactg 25	EST Seq: 426 gaatctcagggatggcccacaactg 450	3e-08	25/25 (100%)
200813_s_at	671	299	CB297119.1	Probe Seq: 1 gcccacaactgggtccacatgtaat 25	EST Seq: 440 gcccacaactgggtccacatgtaat 464	3e-08	25/25 (100%)
200813_s_at	394	73	CB297119.1	Probe Seq: 1 agcagtccgtctacaacctggaatc 25	EST Seq: 497 agcagtccgtctacaacctggaatc 521	3e-08	25/25 (100%)
200813_s_at	278	173	CB297119.1	Probe Seq: 1 caaaatttcctgcactgctgtctga 25	EST Seq: 529 caaaatttcctgcactgctgtctga 553	3e-08	25/25 (100%)
200814_at	586	585	CB297950.1	Probe Seq: 1 tgaaaagatcgtggtccttctgcag 25	EST Seq: 3 tgaaaagattgtggtccttctgcag 27	7e-06	24/25 (96%)
200814_at	552	619	CB297950.1	Probe Seq: 1 tctgcagcgcttgaagcctgagatc 25	EST Seq: 21 tctgcagcgcttgaagcctgagatc 45	3e-08	25/25 (100%)
200814_at	337	85	CB297950.1	Probe Seq: 1 accacctggttgcagctgcagatac 25	EST Seq: 76 accacctggttgcagctgcagatac 100	3e-08	25/25 (100%)
200814_at	445	443	CB297950.1	Probe Seq: 1 gtttgagctgatgaccagcctccac 25	EST Seq: 150 gtttgagctgatgaccagcctccac 174	3e-08	25/25 (100%)
200814_at	408	321	CB297950.1	Probe Seq: 1 gcttccacactcaaatctctaagta 25	EST Seq: 188 gcttccacactcaaatctctaagta 212	3e-08	25/25 (100%)
200814_at	532	451	CB297950.1	Probe Seq: 1 gtaccgggacatccggctgatggtc 25	EST Seq: 306 gtaccgggacatccggctgatggtc 330	3e-08	25/25 (100%)
200814_at	94	523	CB297950.1	Probe Seq: 1 ggagatccgcaatgcttatgctgtg 25	EST Seq: 333 ggagatccgcaatgcttatgctgtg 357	3e-08	25/25 (100%)
200814_at	387	577	CB297950.1	Probe Seq: 1 tgatctattgagagccctctctccc 25	EST Seq: 422 tgatctattgagagccctctctccc 446	3e-08	25/25 (100%)
200814_at	382	109	CB297950.1	Probe Seq: 1 acagcagagaccttcctgcttttta 25	EST Seq: 461 acagcagagaccttcctgcttttta 485	3e-08	25/25 (100%)
200817_x_at	600	429	CB297076.1	Probe Seq: 1 gattgccatctatgaactccttttt 25	EST Seq: 48 gattgccatttatgaactccttttt 72	7e-06	24/25 (96%)
200817_x_at	500	599	CB297076.1	Probe Seq: 1 tgcctaagcacccggagctggcaga 25	EST Seq: 110 tgcctaagcacccggagctggcaga 134	3e-08	25/25 (100%)
200817_x_at	45	369	CB297076.1	Probe Seq: 1 gacaagaatgtgcccaaccttcatg 25	EST Seq: 133 gacaagaatgtgcccaaccttcatg 157	3e-08	25/25 (100%)
200817_x_at	226	395	CB297076.1	Probe Seq: 1 gagacatttctactggtaccttacc 25	EST Seq: 216 gagacatttctactggtaccttacc 240	3e-08	25/25 (100%)
200817_x_at	633	447	CB297076.1	Probe Seq: 1 gtatccagtatctccgtgattacct 25	EST Seq: 248 gtatccagtatctccgtgattacct 272	3e-08	25/25 (100%)
200817_x_at	262	449	CB297076.1	Probe Seq: 1 gtagccgtccagagactggcaggcc 25	EST Seq: 311 gtagccgtccagagactggcaggcc 335	3e-08	25/25 (100%)
200817_x_at	467	303	CB297076.1	Probe Seq: 1 gcgacctgcgagactcacaagaggg 25	EST Seq: 360 gcgacctgcgagactcacaagaggg 384	3e-08	25/25 (100%)
200817_x_at	160	289	CB297076.1	Probe Seq: 1 gccacctggtgccgacaagaaagcc 25	EST Seq: 420 gccacctggtgccgacaagaaagcc 444	3e-08	25/25 (100%)
200817_x_at	117	365	CB297076.1	Probe Seq: 1 gaaagccgaggctggggctgggtca 25	EST Seq: 438 gaaagccgaggctggggctgggtca 462	3e-08	25/25 (100%)
200817_x_at	60	497	CB297076.1	Probe Seq: 1 gggtcagcaaccgaattccagttta 25	EST Seq: 457 gggtcagcaaccgaattccagttta 481	3e-08	25/25 (100%)
200817_x_at	328	709	CB297076.1	Probe Seq: 1 ttggtcgtggacgtggtcagccacc 25	EST Seq: 491 ttggtcgtggacgtggtcagccacc 515	3e-08	25/25 (100%)
200818_at	451	347	CB295949.1	Probe Seq: 1 gaaggaacccaaagtggctgcttct 25	EST Seq: 204 gaaggaacccaaagtggctgcttct 228	3e-08	25/25 (100%)
200818_at	131	343	CB295949.1	Probe Seq: 1 gaatccctatgtgaagcgttccatt 25	EST Seq: 234 gaatccctatgtgaagcgttccatt 258	3e-08	25/25 (100%)
200818_at	671	271	CB295949.1	Probe Seq: 1 cctcactaccaacctgatcaatttg 25	EST Seq: 306 cctcaccaccaacctgatcaatttg 330	7e-06	24/25 (96%)
200818_at	455	127	CB295949.1	Probe Seq: 1 caatacccaaggagtcgtttctgcc 25	EST Seq: 354 caatacccaaggagtcgtttctgcc 378	3e-08	25/25 (100%)
200818_at	490	217	CB295949.1	Probe Seq: 1 ctaccatgatgagtgtccatcgcgg 25	EST Seq: 383 ctaccatgatgagtgtccatcgcgg 407	3e-08	25/25 (100%)
200818_at	19	477	CB295949.1	Probe Seq: 1 gtgtccatcgcggagaggtaccttg 25	EST Seq: 395 gtgtccatcgcggagnggtaccttg 419	2e-06	24/25 (96%)
200818_at	599	407	CB295949.1	Probe Seq: 3 ggtaccttgcacagtgacctctg 25	EST Seq: 411 ggtaccttgcacagtgacctctg 433	5e-07	23/23 (100%)
200818_at	277	25	CB295949.1	Probe Seq: 1 atctcctttagaagaagccacactc 25	EST Seq: 435 atctcctttagaagaagccacactc 459	3e-08	25/25 (100%)
200818_at	708	67	CB295949.1	Probe Seq: 1 agccacactctctgaattaaaaact 25	EST Seq: 450 agccacactctctgaattaaaaact 474	3e-08	25/25 (100%)
200818_at	111	517	CB295947.1	Probe Seq: 1 ggaggctaagactgatccgtcaatc 25	EST Seq: 532 ggaggctangnctgatccgtcaatc 556	0.0001	23/25 (92%)
200818_at	113	381	CB295947.1	Probe Seq: 3 ctgatccgtcaatcttgggtgga 25	EST Seq: 543 ctgatccgtcaatcttgggtgga 565	5e-07	23/23 (100%)
200819_s_at	109	297	CB294296.1	Probe Seq: 1 gccggaagtggtgaagacgcacctg 25	EST Seq: 233 gccggaagtggtgaagacgcacctg 257	3e-08	25/25 (100%)
200819_s_at	92	67	CB294296.1	Probe Seq: 1 agacgcacctgcgggacatgatcat 25	EST Seq: 247 agacgcacctgcgggacatgatcat 271	3e-08	25/25 (100%)
200819_s_at	148	89	CB294296.1	Probe Seq: 1 acctgcgggacatgatcatcctacc 25	EST Seq: 253 acctgcgggacatgatcatcctacc 277	3e-08	25/25 (100%)
200819_s_at	698	595	CB294296.1	Probe Seq: 1 tgcgggacatgatcatcctacccga 25	EST Seq: 256 tgcgggacatgatcatcctacccga 280	3e-08	25/25 (100%)
200819_s_at	54	245	CB294296.1	Probe Seq: 1 cgggacatgatcatcctacccgaga 25	EST Seq: 258 cgggacatgatcatcctacccgaga 282	3e-08	25/25 (100%)
200819_s_at	614	103	CB294296.1	Probe Seq: 1 acatgatcatcctacccgagatggt 25	EST Seq: 262 acatgatcatcctacccgagatggt 286	3e-08	25/25 (100%)
200819_s_at	499	33	CB294296.1	Probe Seq: 1 atgatcatcctacccgagatggtgg 25	EST Seq: 264 atgatcatcctacccgagatggtgg 288	3e-08	25/25 (100%)
200819_s_at	275	273	CB294296.1	Probe Seq: 1 cctacccgagatggtgggcagcatg 25	EST Seq: 272 cctacccgagatggtgggcagcatg 296	3e-08	25/25 (100%)
200819_s_at	415	561	CB294295.1	Probe Seq: 1 tgggcgtctacaacggcaagacctt 25	EST Seq: 299 tgggcgtctacaacggcaagacctt 323	3e-08	25/25 (100%)
200819_s_at	593	539	CB294295.1	Probe Seq: 1 ggcgtctacaacggcaagaccttca 25	EST Seq: 301 ggcgtctacaacggcaagaccttca 325	3e-08	25/25 (100%)
200819_s_at	342	219	CB294295.1	Probe Seq: 1 ctacaacggcaagaccttcaaccag 25	EST Seq: 306 ctacaacggcaagaccttcaaccag 330	3e-08	25/25 (100%)
200820_at	411	231	CB298799.1	Probe Seq: 1 ctgcctgccaaggacatacagacca 25	EST Seq: 16 ctgcctgccaaggacatccagacca 40	7e-06	24/25 (96%)
200820_at	334	405	CB298799.1	Probe Seq: 1 gagggcagctacaacaaagtgttcc 25	EST Seq: 85 gagggcagctacaacaaagtgttcc 109	3e-08	25/25 (100%)
200820_at	545	695	CB298799.1	Probe Seq: 1 ttcctggccaagggtaacatccccg 25	EST Seq: 106 ttcctggccaagggtaacatccccg 130	3e-08	25/25 (100%)
200820_at	295	583	CB298799.1	Probe Seq: 1 tgacatcctgctcgacactatcagg 25	EST Seq: 153 tgacatcctgctcgacactatcagg 177	3e-08	25/25 (100%)
200820_at	562	631	CB298799.1	Probe Seq: 1 tcagggatgagatcgctgggtgcat 25	EST Seq: 173 tcagggatgagatcgctgggtgcat 197	3e-08	25/25 (100%)
200820_at	612	169	CB298799.1	Probe Seq: 1 caagaagcgagggtgggtcctgggc 25	EST Seq: 282 caagaagcgagggtgggtcctgggc 306	3e-08	25/25 (100%)
200822_x_at	173	331	CB298071.1	Probe Seq: 1 gcagcccagaagcccagtaactgcc 25	EST Seq: 52 gcagcccagaagcccagtaactgcc 76	3e-08	25/25 (100%)
200822_x_at	338	695	CB298071.1	Probe Seq: 1 ttctgatggtgtcatctgctccttc 25	EST Seq: 93 ttctgatggtgtcatctgctccttc 117	3e-08	25/25 (100%)
200822_x_at	35	221	CB298071.1	Probe Seq: 1 ctcatccaaactgtatcttccttt 24	EST Seq: 125 ctcatccaaactgtatcttccttt 148	1e-07	24/24 (100%)
200822_x_at	237	679	CB298071.1	Probe Seq: 1 tttactgtttatatcttcaccctgt 25	EST Seq: 147 tttactgtttatatcttcaccctgt 171	3e-08	25/25 (100%)
200822_x_at	644	1	CB298071.1	Probe Seq: 1 atggttgggaccaggccaatccctt 25	EST Seq: 173 atggttgggaccaggccaatccctt 197	3e-08	25/25 (100%)
200822_x_at	87	29	CB298071.1	Probe Seq: 1 atcccttctccacttactataatgg 25	EST Seq: 191 atcccttctccacttactataatgg 215	3e-08	25/25 (100%)
200822_x_at	329	123	CB298071.1	Probe Seq: 1 aaacgtcaccaaggtggcttctcct 25	EST Seq: 224 aaacgtcaccaaggtggcttctcct 248	3e-08	25/25 (100%)
200822_x_at	460	73	CB298071.1	Probe Seq: 1 agaaggcaggagtgctgccctctcc 25	EST Seq: 360 agaaggcaggagtactgccctctcc 384	7e-06	24/25 (96%)
200822_x_at	519	469	CB298071.1	Probe Seq: 1 gtgcctctgtgctgtgtatgtgaac 25	EST Seq: 395 gtgcctctgtgctgtgtatgtgaac 419	3e-08	25/25 (100%)
200826_at	51	409	CB298570.1	Probe Seq: 1 gaggaatttaacaccggtccactct 25	EST Seq: 21 gaggaatttaacaccggtccactct 45	3e-08	25/25 (100%)
200826_at	601	179	CB298570.1	Probe Seq: 1 cactctctgtgctcacacagtcagt 25	EST Seq: 40 cactctctgtgctcacacagtcagt 64	3e-08	25/25 (100%)
200826_at	126	363	CB298570.1	Probe Seq: 1 gaacaatacccaagtgctcatcaac 25	EST Seq: 68 gaacaatacccaagtgctcatcaac 92	3e-08	25/25 (100%)
200826_at	30	593	CB298570.1	Probe Seq: 1 tgctcatcaactgccgcaacaataa 25	EST Seq: 82 tgctcatcaactgccgcaacaataa 106	3e-08	25/25 (100%)
200826_at	510	345	CB298570.1	Probe Seq: 1 gaaggccttcgataggcactgcaac 25	EST Seq: 125 gaaggccttcgataggcactgcaac 149	3e-08	25/25 (100%)
200826_at	45	103	CB298570.1	Probe Seq: 1 acatctccaagatgttcctgcgcgg 25	EST Seq: 241 acatctccaagatgttcctgcgcgg 265	3e-08	25/25 (100%)
200826_at	611	627	CB298570.1	Probe Seq: 1 tcatcgccggcaagtaggggccgcc 25	EST Seq: 298 tcatcgccggcaagtaggggccgcc 322	3e-08	25/25 (100%)
200831_s_at	74	301	AU297890.1	Probe Seq: 1 gccctgttccctggagtcagggtga 25	EST Seq: 579 gccctgttccctggagtcagggtga 603	3e-08	25/25 (100%)
200831_s_at	486	705	AU297890.1	Probe Seq: 1 ttgagataccacaaaccctgctgaa 25	EST Seq: 633 ttgagataccacaaaccctgctgaa 657	3e-08	25/25 (100%)
200834_s_at	508	51	CB297859.1	Probe Seq: 1 agcctcgaaatgcagaacgacgccg 25	EST Seq: 38 agcctcgaaatgcagaacgacgccg 62	3e-08	25/25 (100%)
200834_s_at	13	155	CB297859.1	Probe Seq: 1 aatgcagaacgacgccggcgagttc 25	EST Seq: 46 aatgcagaacgacgccggcgagttc 70	3e-08	25/25 (100%)
200834_s_at	555	445	CB297859.1	Probe Seq: 1 gtacgtgccgcggaaatgctccgct 25	EST Seq: 79 gtacgtgccgcggaaatgctccgct 103	3e-08	25/25 (100%)
200834_s_at	668	529	CB297859.1	Probe Seq: 1 ggaaatgctccgctagcaatcgcat 25	EST Seq: 90 ggaaatgctccgctagcaatcgcat 114	3e-08	25/25 (100%)
200834_s_at	579	165	CB297859.1	Probe Seq: 1 caatcgcatcatcggtgccaaggac 25	EST Seq: 106 caatcgcatcatcggtgccaaggac 130	3e-08	25/25 (100%)
200834_s_at	44	87	CB297859.1	Probe Seq: 1 accacgcatccatccagatgaacgt 25	EST Seq: 129 accacgcatccatccagatgaacgt 153	3e-08	25/25 (100%)
200834_s_at	73	357	CB297859.1	Probe Seq: 1 gaacgtggccgaggttgacaaggtc 25	EST Seq: 148 gaacgtggccgaggttgacaaggtc 172	3e-08	25/25 (100%)
200834_s_at	2	407	CB297859.1	Probe Seq: 1 gaggttgacaaggtcacaggcaggt 25	EST Seq: 158 gaggttgacaaggtcacaggcaggt 182	3e-08	25/25 (100%)
200834_s_at	606	645	CB297859.1	Probe Seq: 1 taaaacttatgctatctgcggggcc 25	EST Seq: 196 taaaacttatgctatctgcggggcc 220	3e-08	25/25 (100%)
200834_s_at	489	229	CB297859.1	Probe Seq: 1 ctgcggggccattcgtaggatgggt 25	EST Seq: 211 ctgcggggccattcgtaggatgggt 235	3e-08	25/25 (100%)
200834_s_at	701	401	CB297859.1	Probe Seq: 1 gagtcagatgattccattctccgat 25	EST Seq: 236 gagtcagatgattccattctccgat 260	3e-08	25/25 (100%)
200837_at	424	387	CB294171.1	Probe Seq: 1 gagctggccagcactaagcaaaaac 25	EST Seq: 534 gagctggccagcactaagcaaaaac 558	3e-08	25/25 (100%)
200837_at	331	699	CB294171.1	Probe Seq: 1 ttctggccatgcggaagcagtctga 25	EST Seq: 580 ttctggccatgcggaagcagtctga 604	3e-08	25/25 (100%)
200838_at	589	29	CB296093.1	Probe Seq: 1 atccatccatctccagggagcaaga 25	EST Seq: 78 atccatccacctccagggagcaaga 102	7e-06	24/25 (96%)
200838_at	210	367	CB296093.1	Probe Seq: 1 gaaagcggagttcctaacaggatga 25	EST Seq: 127 gaaagcggagttcctaacaggatga 151	3e-08	25/25 (100%)
200838_at	673	251	CB296093.1	Probe Seq: 1 cccagtacctccaagcaagtagctt 25	EST Seq: 159 cccagtacctccaagcaagtagctt 183	3e-08	25/25 (100%)
200838_at	245	451	CB296093.1	Probe Seq: 1 gtacctccaagcaagtagctttcca 25	EST Seq: 163 gtacctccaagcaagtagctttcca 187	3e-08	25/25 (100%)
200838_at	540	169	CB296093.1	Probe Seq: 1 caagcaagtagctttccacatttgt 25	EST Seq: 170 caagcaagtagctttccacatttgt 194	3e-08	25/25 (100%)
200838_at	43	603	CB296093.1	Probe Seq: 1 tccacatttgtcacagaaatcagag 25	EST Seq: 184 tccacatttgtcacaaaaatcagag 208	7e-06	24/25 (96%)
200839_s_at	276	561	CB296093.1	Probe Seq: 1 tggtgttgggagccctttggagaac 25	EST Seq: 215 tggtgttgggagccctttggagaac 239	3e-08	25/25 (100%)
200839_s_at	47	81	CB296093.1	Probe Seq: 1 agccctttggagaacgccagtctcc 25	EST Seq: 225 agccctttggagaacgccagtctcc 249	3e-08	25/25 (100%)
200839_s_at	461	259	CB296093.1	Probe Seq: 1 ccccctgcatctatcgagtttgcaa 25	EST Seq: 254 ccccctgcatctatcgagtttgcaa 278	3e-08	25/25 (100%)
200839_s_at	333	207	CB296093.1	Probe Seq: 1 cttgtgctcagcatgattctttaat 25	EST Seq: 297 cttgtgctcagcatgattctttaat 321	3e-08	25/25 (100%)
200839_s_at	112	681	CB296093.1	Probe Seq: 1 tttttcgtgcactctgctaatcatg 25	EST Seq: 333 tttttcgtgcactctgctaatcatg 357	3e-08	25/25 (100%)
200839_s_at	533	191	CB296093.1	Probe Seq: 1 cagattgcctcctaatgacgcggct 25	EST Seq: 401 cagattgcctcctaatgacgcggct 425	3e-08	25/25 (100%)
200839_s_at	340	1	CB296093.1	Probe Seq: 1 aatgacgcggctcaaaaggaaacca 25	EST Seq: 414 aatgacgcggctcaaaaggaaacca 438	3e-08	25/25 (100%)
200839_s_at	117	181	CB296093.1	Probe Seq: 2 actgatctctactaccacaaggaa 25	EST Seq: 464 actgatctctactaccacaaggaa 487	1e-07	24/24 (100%)
200853_at	261	33	CB298211.1	Probe Seq: 1 acctcaccgcagaggtacttgaact 25	EST Seq: 335 acctcaccgcagnggtacttgaact 359	2e-06	24/25 (96%)
200853_at	23	407	CB298211.1	Probe Seq: 3 ggtacttgaactggcaggaaatg 25	EST Seq: 348 ggtacttgaactggcaggaaatg 370	5e-07	23/23 (100%)
200853_at	34	359	CB298211.1	Probe Seq: 1 gaactggcaggaaatgcatcaaaag 25	EST Seq: 355 gaactggcaggaaatgcatcaaaag 379	3e-08	25/25 (100%)
200853_at	453	71	CB298211.1	Probe Seq: 1 agaattggattctctcatcaaggct 25	EST Seq: 438 agaattggattctctcatcaaggct 462	3e-08	25/25 (100%)
200853_at	182	515	CB298211.1	Probe Seq: 1 ggattctctcatcaaggctacaatt 25	EST Seq: 444 ggattctctcatcaaggctacaatt 468	3e-08	25/25 (100%)
200853_at	232	221	CB298211.1	Probe Seq: 1 ctctcatcaaggctacaattgctgg 25	EST Seq: 449 ctctcatcaaggctacaattgctgg 473	3e-08	25/25 (100%)
200853_at	679	631	CB298211.1	Probe Seq: 1 tcaaggctacaattgctggtggtgg 25	EST Seq: 455 tcaaggctacaattgctggtggtgg 479	3e-08	25/25 (100%)
200853_at	508	53	CB296614.1	Probe Seq: 1 agtgttggtgattccagtggactgt 25	EST Seq: 479 agtgttggtgattccagtggactgt 503	3e-08	25/25 (100%)
200853_at	129	477	CB296614.1	Probe Seq: 1 gtgattccagtggactgtatctctg 25	EST Seq: 486 gtgattccagtggactgtatctctg 510	3e-08	25/25 (100%)
200858_s_at	379	111	CB294322.1	Probe Seq: 3 acagtccgtgtgcggggaggtaa 25	EST Seq: 1 acagtccgtgtgcggggaggtaa 23	5e-07	23/23 (100%)
200858_s_at	500	561	AU298561.1	Probe Seq: 1 tggggctcagagtgttgtactcgta 25	EST Seq: 222 tggggctcagagtgttgtactcgta 246	3e-08	25/25 (100%)
200858_s_at	22	489	AU298561.1	Probe Seq: 1 gggctcagagtgttgtactcgtaaa 25	EST Seq: 224 gggctcagagtgttgtactcgtaaa 248	3e-08	25/25 (100%)
200858_s_at	64	451	AU298561.1	Probe Seq: 1 tgtactcgtaaaacaaggatcatcg 25	EST Seq: 237 tgtactcgtaaaacaaggatcatcg 261	3e-08	25/25 (100%)
200858_s_at	547	515	AU298561.1	Probe Seq: 1 ggatcatcgatgttgtctacaatgc 25	EST Seq: 253 ggatcatcgatgttgtctacaatgc 277	3e-08	25/25 (100%)
200858_s_at	601	111	AU298561.1	Probe Seq: 1 acaatgcatctaataacgagctggt 25	EST Seq: 271 acaatgcatctaataatgagctggt 295	7e-06	24/25 (96%)
200858_s_at	201	159	AU298561.1	Probe Seq: 1 aataacgagctggttcgtaccaaga 25	EST Seq: 282 aataatgagctggttcgtaccaaga 306	7e-06	24/25 (96%)
200858_s_at	493	239	AU298561.1	Probe Seq: 1 ctgggccgcaagaagggagccaagc 25	EST Seq: 384 ctgggccgcaagaagggagccaagc 408	3e-08	25/25 (100%)
200858_s_at	261	299	AU298561.1	Probe Seq: 1 gccgcaagaagggagccaagctgac 25	EST Seq: 388 gccgcaagaagggagccaagctgac 412	3e-08	25/25 (100%)
200869_at	406	93	CB296340.1	Probe Seq: 3 gcggagagcacgccatgaaggcc 25	EST Seq: 18 gcggagagcacgccatgaaggcc 40	5e-07	23/23 (100%)
200869_at	498	243	CB296340.1	Probe Seq: 1 cggagagcacgccatgaaggcctcg 25	EST Seq: 19 cggagagcacgccatgaaggcctcg 43	3e-08	25/25 (100%)
200869_at	310	295	CB296340.1	Probe Seq: 1 gcctcgggcacgctacgagagtaca 25	EST Seq: 38 gcctcgggcacgctacgagagtaca 62	3e-08	25/25 (100%)
200869_at	223	615	CB296340.1	Probe Seq: 1 tcgggcacgctacgagagtacaagg 25	EST Seq: 41 tcgggcacgctacgagagtacaagg 65	3e-08	25/25 (100%)
200869_at	540	489	CB296340.1	Probe Seq: 1 gggcacgctacgagagtacaaggta 25	EST Seq: 43 gggcacgctacgagagtacaaggta 67	3e-08	25/25 (100%)
200869_at	709	401	CB296340.1	Probe Seq: 1 gagtacaaggtagtgggtcgctgcc 25	EST Seq: 56 gagtacaaggtagtgggtcgctgcc 80	3e-08	25/25 (100%)
200869_at	166	455	CB296340.1	Probe Seq: 1 gtacaaggtagtgggtcgctgcctg 25	EST Seq: 58 gtacaaggtagtgggtcgctgcctg 82	3e-08	25/25 (100%)
200869_at	318	283	CB296340.1	Probe Seq: 1 ccactccattcagatcatgaaggtg 25	EST Seq: 394 ccactccattcagatcatgaaggtg 418	3e-08	25/25 (100%)
200869_at	344	47	CB296340.1	Probe Seq: 1 aggagatcgcggccagcaagtgccg 25	EST Seq: 420 aggagatcgcggccagcaagtgccg 444	3e-08	25/25 (100%)
200869_at	279	521	CB296340.1	Probe Seq: 1 ggagatcgcggccagcaagtgccgc 25	EST Seq: 421 ggagatcgcggccagcaagtgccgc 445	3e-08	25/25 (100%)
200876_s_at	352	107	CB298214.1	Probe Seq: 1 acagtcattggatgcagcggttttc 25	EST Seq: 255 acagtcattggatgcagtggttttc 279	7e-06	24/25 (96%)
200876_s_at	78	279	CB298214.1	Probe Seq: 1 ccatgactacgggggcaattgctgc 25	EST Seq: 352 ccatgactacgggggcaattgctgc 376	3e-08	25/25 (100%)
200876_s_at	610	595	CB298214.1	Probe Seq: 1 tgctgcaatgctgtctacaatcctg 25	EST Seq: 371 tgctgcaatgctntctacaatcctg 395	2e-06	24/25 (96%)
200876_s_at	153	159	CB298214.1	Probe Seq: 1 aatcctgtattcaaggcgcttcttt 25	EST Seq: 389 aatcctgtattcaaggcgcttcttt 413	3e-08	25/25 (100%)
200876_s_at	308	303	CB298214.1	Probe Seq: 1 gcgcttctttccatactatgtttac 25	EST Seq: 404 gcgcttctttccatactatgtttac 428	3e-08	25/25 (100%)
200876_s_at	204	571	CB298214.1	Probe Seq: 1 tgtttacaacatcatcggtggactt 25	EST Seq: 422 tgtttacaacatcatcggtggactt 446	3e-08	25/25 (100%)
200876_s_at	411	107	CB294942.1	Probe Seq: 1 acagctttgatccagtagggtctta 25	EST Seq: 482 acagctttgatccagtagggtctta 506	3e-08	25/25 (100%)
200876_s_at	360	661	CB294942.1	Probe Seq: 1 tagggtcttaccagagagactcctt 25	EST Seq: 497 tagggtcttaccagagagactcctt 521	3e-08	25/25 (100%)
200876_s_at	208	411	CB294942.1	Probe Seq: 1 gaggctcagcaagtgccatgctaca 25	EST Seq: 530 gaggctcagcaagtgccatgctaca 554	3e-08	25/25 (100%)
200876_s_at	484	81	CB294942.1	Probe Seq: 1 agcccctgcttgacaaccaggttgg 25	EST Seq: 554 agcccctgcttgacaaccangttgg 578	2e-06	24/25 (96%)
200884_at	599	201	CB297723.1	Probe Seq: 1 catcgagatggaacagcggctggag 25	EST Seq: 41 catcgagatggagcagcggctggag 65	7e-06	24/25 (96%)
200884_at	616	293	CB297723.1	Probe Seq: 1 gcctgcccagaaatgaagcccggcc 25	EST Seq: 92 gcctgcccagaaatgaagcccggcc 116	3e-08	25/25 (100%)
200884_at	192	669	CB297723.1	Probe Seq: 1 ttccgtcacccttggtagagtttat 25	EST Seq: 224 ttccgtcacccttggtagagtttat 248	3e-08	25/25 (100%)
200888_s_at	277	247	CB297842.1	Probe Seq: 1 cgaggacgtggtgggtcctctggtg 25	EST Seq: 31 cgaggacgtggtgggtcctctggtg 55	3e-08	25/25 (100%)
200888_s_at	427	467	CB297842.1	Probe Seq: 1 gtcctctggtgcgaaattccggatt 25	EST Seq: 45 gtcctctggtgcgaaattccggatt 69	3e-08	25/25 (100%)
200888_s_at	92	697	CB297842.1	Probe Seq: 1 ttccttgggtcttccggtaggagct 25	EST Seq: 69 ttccttgggtcttccggtaggagct 93	3e-08	25/25 (100%)
200888_s_at	655	507	CB297842.1	Probe Seq: 1 ggtcttccggtaggagctgtaatca 25	EST Seq: 76 ggtcttccggtaggagctgtaatca 100	3e-08	25/25 (100%)
200888_s_at	289	449	CB297842.1	Probe Seq: 1 gtaggagctgtaatcaattgtgctg 25	EST Seq: 85 gtaggagctgtaatcaattgtgctg 109	3e-08	25/25 (100%)
200888_s_at	505	3	CB297842.1	Probe Seq: 1 attgtgctgacaacacaggagccaa 25	EST Seq: 101 attgtgctgacaacacaggagccaa 125	3e-08	25/25 (100%)
200888_s_at	55	287	CB297842.1	Probe Seq: 1 gccaaaaacctgtatatcatctccg 25	EST Seq: 121 gccaaaaacctgtatatcatctccg 145	3e-08	25/25 (100%)
200888_s_at	544	15	CB297842.1	Probe Seq: 1 atatcatctccgtgaaggggatcaa 25	EST Seq: 134 atatcatctccgtgaaggggatcaa 158	3e-08	25/25 (100%)
200888_s_at	84	49	CB297842.1	Probe Seq: 1 aggggatcaagggacggctgaacag 25	EST Seq: 149 aggggatcaagggacggctgaacag 173	3e-08	25/25 (100%)
200888_s_at	342	561	CB297842.1	Probe Seq: 1 tggtgtgggtgacatggtgatggcc 25	EST Seq: 186 tggtgtgggtgacatggtgatggcc 210	3e-08	25/25 (100%)
200888_s_at	466	365	CB297842.1	Probe Seq: 1 gaaaggcaaaccagagctcagaaaa 25	EST Seq: 219 gaaaggcaaaccagagctcagaaaa 243	3e-08	25/25 (100%)
200896_x_at	12	261	CB298025.1	Probe Seq: 1 cccctttagatctctgaagccacaa 25	EST Seq: 227 cccctttagntctctgaagccacaa 251	2e-06	24/25 (96%)
200896_x_at	560	591	CB298025.1	Probe Seq: 1 tgcttgggaagactcctagctgt 23	EST Seq: 258 tgcttgggaagactcctagctgt 280	5e-07	23/23 (100%)
200909_s_at	400	261	CB296993.1	Probe Seq: 1 ccccagcgccaaggacatcaagaag 25	EST Seq: 118 ccccagcgccaaggacatcaagaag 142	3e-08	25/25 (100%)
200909_s_at	60	185	CB296993.1	Probe Seq: 1 cagcgccaaggacatcaagaagatc 25	EST Seq: 121 cagcgccaaggacatcaagaagatc 145	3e-08	25/25 (100%)
200909_s_at	618	141	CB296993.1	Probe Seq: 1 aagaagatcttggacagcgtgggta 25	EST Seq: 137 aagaagatcttggacagcgtgggta 161	3e-08	25/25 (100%)
200909_s_at	546	59	CB296993.1	Probe Seq: 1 agatcttggacagcgtgggtatcga 25	EST Seq: 141 agatcttggacagcgtgggtatcga 165	3e-08	25/25 (100%)
200909_s_at	616	555	CB296993.1	Probe Seq: 1 tggacagcgtgggtatcgaggcgga 25	EST Seq: 147 tggacagcgtgggtatcgaggcgga 171	3e-08	25/25 (100%)
200909_s_at	685	185	CB296993.1	Probe Seq: 1 cagcgtgggtatcgaggcggacgac 25	EST Seq: 151 cagcgtgggtatcgaggcggacgac 175	3e-08	25/25 (100%)
200909_s_at	344	563	CB296993.1	Probe Seq: 1 tgggtatcgaggcggacgacgaccg 25	EST Seq: 156 tgggtatcgaggcggacgacgaccg 180	3e-08	25/25 (100%)
200909_s_at	609	1	CB296993.1	Probe Seq: 1 acgacgaccggctcaacaaggttat 25	EST Seq: 171 acgacgaccggctcaacaaggttat 195	3e-08	25/25 (100%)
200909_s_at	264	383	CB296993.1	Probe Seq: 1 gacgaccggctcaacaaggttatca 25	EST Seq: 173 gacgaccggctcaacaaggttatca 197	3e-08	25/25 (100%)
200909_s_at	213	235	CB296993.1	Probe Seq: 1 cgaccggctcaacaaggttatcagt 25	EST Seq: 175 cgaccggctcaacaaggttatcagt 199	3e-08	25/25 (100%)
200909_s_at	516	123	CB296993.1	Probe Seq: 1 aaacattgaagacgtcattgcccag 25	EST Seq: 214 aaacattgaagacgtcattgcccag 238	3e-08	25/25 (100%)
200912_s_at	75	195	AU297106.1	Probe Seq: 1 cagtgctcgctgttgctgaataggc 25	EST Seq: 502 cagtgctcgctgttgctgaataggc 526	3e-08	25/25 (100%)
200912_s_at	497	305	AU297106.1	Probe Seq: 1 gctgaataggcgatcacaacgtgca 25	EST Seq: 516 gctgaataggcgatcacaacgtgca 540	3e-08	25/25 (100%)
200912_s_at	301	169	AU297106.1	Probe Seq: 1 caacgtgcattgtgcttctttcttt 25	EST Seq: 532 caacgtgcattgtgcttctttcttt 556	3e-08	25/25 (100%)
200912_s_at	16	345	AU297106.1	Probe Seq: 1 gaatcttgtctcaatgctcataa 23	EST Seq: 567 gaatcttgtctcaatgctcataa 589	5e-07	23/23 (100%)
200912_s_at	389	381	CB296388.1	Probe Seq: 1 gacgttagtcgtgagctcttgtgag 25	EST Seq: 133 gacgttagtcgtgagctcttgtgag 157	3e-08	25/25 (100%)
200913_at	251	391	CB298825.1	Probe Seq: 1 gagcttcggttattgtcatccattg 25	EST Seq: 98 gagcttcggttattgtcatccattg 122	3e-08	25/25 (100%)
200913_at	502	307	CB298825.1	Probe Seq: 1 gctggatcagtgcctggcaccagac 25	EST Seq: 133 gctggatcagtgcctggcaccagac 157	3e-08	25/25 (100%)
200913_at	486	537	CB298825.1	Probe Seq: 1 ggcaccagacacttctggggatggt 25	EST Seq: 148 ggcaccagacacttctggggatggt 172	3e-08	25/25 (100%)
200913_at	665	591	CB298825.1	Probe Seq: 1 tgcatcatcatttgcttcaagcccc 25	EST Seq: 194 tgcatcatcatttgcttcaagcccc 218	3e-08	25/25 (100%)
200913_at	698	169	CB298825.1	Probe Seq: 1 caagccccgaaacacagcagagctc 25	EST Seq: 211 caagccccgaaacacagcagagctc 235	3e-08	25/25 (100%)
200913_at	150	65	CB298825.1	Probe Seq: 1 agaggaggtgctctctactgagggg 25	EST Seq: 262 agaggaggtgctctctactgagggg 286	3e-08	25/25 (100%)
200913_at	278	347	CB298825.1	Probe Seq: 1 gaaggccaagcgagactagcagtca 25	EST Seq: 319 gaaggccaagcgggactagcagtca 343	7e-06	24/25 (96%)
200913_at	203	257	CB298825.1	Probe Seq: 1 ccctccggacctgagactgagtttt 25	EST Seq: 378 ccctccggacctgagactgagtttt 402	3e-08	25/25 (100%)
200913_at	461	623	CB298825.1	Probe Seq: 1 tctttttcctttagccttagcagtg 25	EST Seq: 404 tctttttcctttagccttagcagtg 428	3e-08	25/25 (100%)
200913_at	263	497	CB298825.1	Probe Seq: 1 gggtatgaggtgtgcagggggagct 25	EST Seq: 428 gggtatgaggtgtgcagggggagct 452	3e-08	25/25 (100%)
200913_at	182	301	CB298825.1	Probe Seq: 1 gcccattccaaagagggctctccct 25	EST Seq: 468 gcccattccaaagagggctctccct 492	3e-08	25/25 (100%)
200919_at	685	89	CB297366.1	Probe Seq: 1 acctgccgtgtcctttgcaggaagg 25	EST Seq: 217 acctgcagtgtcctttgcaggaagg 241	7e-06	24/25 (96%)
200919_at	311	447	CB297366.1	Probe Seq: 1 gtaggcacctttctgagcttattct 25	EST Seq: 244 gtaggcacctttctgagcttattct 268	3e-08	25/25 (100%)
200919_at	355	173	CB297366.1	Probe Seq: 1 cacacccccaggcagggttggaaat 25	EST Seq: 279 cacacccccaggcagggttggaaat 303	3e-08	25/25 (100%)
200926_at	701	339	AU298101.1	Probe Seq: 1 gcaagtgtcgtggacttcgtactgc 25	EST Seq: 34 gcaagtgtcgtggacttcgtactgc 58	3e-08	25/25 (100%)
200926_at	429	243	AU298101.1	Probe Seq: 1 cgtactgctaggaagctccgtagtc 25	EST Seq: 51 cgtactgctaggaagctccgtagtc 75	3e-08	25/25 (100%)
200926_at	69	169	AU298101.1	Probe Seq: 1 caacccttttggaggtgcttctcat 25	EST Seq: 143 caacccttttggaggtgcttctcat 167	3e-08	25/25 (100%)
200926_at	102	357	AU298101.1	Probe Seq: 1 gaagccaaacagccaaattctgcca 25	EST Seq: 201 gaagccaaacagccaaattctgcca 225	3e-08	25/25 (100%)
200926_at	313	349	AU297492.1	Probe Seq: 1 gaagtgtgtaagggtccagctgatc 25	EST Seq: 235 gaagtgtgtannggtccagctgatc 259	0.0001	23/25 (92%)
200926_at	180	453	AU298101.1	Probe Seq: 1 gtacccaatgacggttgcttgaact 25	EST Seq: 282 gtacccaacgacggntgcttgaact 306	0.0005	23/25 (92%)
200926_at	666	559	AU297468.1	Probe Seq: 1 tggtcgcaaaggtcatgctgttggt 25	EST Seq: 346 tggtcgcaaaggtcatgccgttggt 370	7e-06	24/25 (96%)
200926_at	126	477	AU297468.1	Probe Seq: 1 gtgatattcctggagtccgctttaa 25	EST Seq: 369 gtgatattcctggagtccgctttaa 393	3e-08	25/25 (100%)
200926_at	77	441	AU297468.1	Probe Seq: 1 gtttctcttttggccctatacaaag 25	EST Seq: 413 gtttctcttttggccctatacaaag 437	3e-08	25/25 (100%)
200933_x_at	153	13	AU297084.1	Probe Seq: 1 atttccgtctgatctatgacaccaa 25	EST Seq: 323 atttccgactgatctatgacaccaa 347	7e-06	24/25 (96%)
200933_x_at	74	585	AU297084.1	Probe Seq: 1 tgacaccaagggtcgctttgctg 23	EST Seq: 339 tgacaccaagggtcgctttgctg 361	5e-07	23/23 (100%)
200933_x_at	19	159	CB296077.1	Probe Seq: 1 aatccctcatctggtgactcatgat 25	EST Seq: 480 aatccctcacctggtgactcatgat 504	7e-06	24/25 (96%)
200933_x_at	577	257	AU297458.1	Probe Seq: 1 cccgatcccctcatcaaggtgaatg 25	EST Seq: 501 cccgatcccctcatcaaggtgaatg 525	3e-08	25/25 (100%)
200933_x_at	553	13	AU297084.1	Probe Seq: 1 atcaagttcgacactggtaacctgt 25	EST Seq: 547 atcnagttcgacactggtaacctgt 571	2e-06	24/25 (96%)
200937_s_at	149	485	CB298440.1	Probe Seq: 1 gtggaggtgactggtgatgaataca 25	EST Seq: 304 gtggaggtgactggtgatgaataca 328	3e-08	25/25 (100%)
200937_s_at	375	475	CB298440.1	Probe Seq: 1 gtgactggtgatgaatacaatgtgg 25	EST Seq: 310 gtgactggtgatgaatacaatgtgg 334	3e-08	25/25 (100%)
200937_s_at	19	143	CB298440.1	Probe Seq: 1 aagcattgatggtcagccaggtgcc 25	EST Seq: 336 aagcattgatggtcagccaggtgcc 360	3e-08	25/25 (100%)
200937_s_at	355	5	CB298440.1	Probe Seq: 1 attgatggtcagccaggtgccttca 25	EST Seq: 340 attgatggtcagccaggtgccttca 364	3e-08	25/25 (100%)
200937_s_at	572	599	CB298440.1	Probe Seq: 1 tgccttcacctgctatttggatgc 24	EST Seq: 357 tgccttcacctgctatttggatgc 380	1e-07	24/24 (100%)
200937_s_at	576	317	CB298440.1	Probe Seq: 1 gctatttggatgcaggccttgccag 25	EST Seq: 368 gctatttggatgcgggccttgccag 392	7e-06	24/25 (96%)
200937_s_at	76	35	CB298440.1	Probe Seq: 2 ggccttgccagaactaccactggc 25	EST Seq: 382 ggccttgccagaactaccactggc 405	1e-07	24/24 (100%)
200937_s_at	180	189	CB298440.1	Probe Seq: 1 cagaactaccactggcaataaagtt 25	EST Seq: 390 cagaactaccactggcaataaagtt 414	3e-08	25/25 (100%)
200942_s_at	457	287	CB298273.1	Probe Seq: 1 gccaagctgggcatcggggagatgg 25	EST Seq: 36 gccaagctgggcatcggggagatgg 60	3e-08	25/25 (100%)
200942_s_at	198	501	CB298273.1	Probe Seq: 1 ggggagatggccgagactgacccca 25	EST Seq: 51 ggggagatggccgagactgacccca 75	3e-08	25/25 (100%)
200942_s_at	658	385	CB298273.1	Probe Seq: 1 gaccatgtctgaccagatcattggg 25	EST Seq: 140 gaccatgtctgaccagatcattggg 164	3e-08	25/25 (100%)
200942_s_at	287	401	CB298273.1	Probe Seq: 1 gagtagtcgcattgatgatctggaa 25	EST Seq: 179 gagtagtcgcattgatgatctggaa 203	3e-08	25/25 (100%)
200942_s_at	510	73	CB298273.1	Probe Seq: 1 agaatatcgcggacctcatgacaca 25	EST Seq: 205 agaatatcgcggacctcatgacaca 229	3e-08	25/25 (100%)
200942_s_at	2	527	CB298273.1	Probe Seq: 1 ggacctcatgacacaggctggggtg 25	EST Seq: 215 ggacctcatgacacaggctggggtg 239	3e-08	25/25 (100%)
200942_s_at	667	363	CB298273.1	Probe Seq: 1 gaaaacaagatacctgccacgcaaa 25	EST Seq: 255 gaaaacaagatacctgccacgcaaa 279	3e-08	25/25 (100%)
200942_s_at	479	321	CB298273.1	Probe Seq: 1 gcatttttccaagccaagagaagat 25	EST Seq: 317 gcatttttccaagccaagagaagat 341	3e-08	25/25 (100%)
200942_s_at	424	507	CB295531.1	Probe Seq: 1 ggtcagttgtgctattcattattaa 25	EST Seq: 463 ggtcagttgtgctattcattattaa 487	3e-08	25/25 (100%)
200946_x_at	662	273	CB297464.1	Probe Seq: 1 cctttctctcctgactcattaataa 25	EST Seq: 6 cctttctctcctgactcattaataa 30	3e-08	25/25 (100%)
200946_x_at	664	171	CB297464.1	Probe Seq: 1 caacaagtcaatccaagtcagcccg 25	EST Seq: 44 caacaagtcaatccaaatcagcccg 68	7e-06	24/25 (96%)
200946_x_at	383	635	CB297464.1	Probe Seq: 1 tcacctacaccagagagccattttg 25	EST Seq: 128 tcacctacaccagagagccattttg 152	3e-08	25/25 (100%)
200946_x_at	615	541	CB297464.1	Probe Seq: 1 ggcttttcccaacacaatcagtgct 25	EST Seq: 209 ggcttttcccaacacaatcagtgct 233	3e-08	25/25 (100%)
200946_x_at	534	401	CB297464.1	Probe Seq: 1 gagtctgggacacactgtaacttta 25	EST Seq: 290 gagtctgggacacactgtaacttta 314	3e-08	25/25 (100%)
200947_s_at	412	227	CB296498.1	Probe Seq: 1 ctccctgtttggagtctggctggct 25	EST Seq: 111 ctccctgtttggagtctggctggct 135	3e-08	25/25 (100%)
200947_s_at	604	545	CB296498.1	Probe Seq: 1 ggctggctctgagcattgccaatgg 25	EST Seq: 128 ggctggctctgagcattgccaatgg 152	3e-08	25/25 (100%)
200947_s_at	626	445	CB296498.1	Probe Seq: 1 gtatcctctccttttagaggctttg 25	EST Seq: 172 gtatcctctccttttagaggctttg 196	3e-08	25/25 (100%)
200947_s_at	90	333	CB296498.1	Probe Seq: 1 gcacccagcttcactaacagtgggc 25	EST Seq: 203 gcacccagcttcactaacagtgggc 227	3e-08	25/25 (100%)
200947_s_at	420	357	CB296498.1	Probe Seq: 1 gaacagtagtgtccccatgaagtgc 25	EST Seq: 284 gaacagtagtgtccccatgaagtgc 308	3e-08	25/25 (100%)
200947_s_at	26	481	CB296498.1	Probe Seq: 1 gtgtccccatgaagtgctagataat 25	EST Seq: 292 gtgtccccatgaagtgctagataat 316	3e-08	25/25 (100%)
200947_s_at	486	675	CB296498.1	Probe Seq: 1 tttaactctaacacccttcagaaat 25	EST Seq: 349 tttaactctaacacccttcagaaat 373	3e-08	25/25 (100%)
200948_at	393	557	CB297458.1	Probe Seq: 1 tggtttaccattgatgacttcgcct 25	EST Seq: 37 tggtttaccattgatgacttcgcct 61	3e-08	25/25 (100%)
200948_at	407	271	CB297458.1	Probe Seq: 1 cctctgcatctactgacttgatttt 25	EST Seq: 59 cctctgcatctactgacttgatttt 83	3e-08	25/25 (100%)
200948_at	518	653	CB297458.1	Probe Seq: 1 tactgacttgatttttcattctgcc 25	EST Seq: 69 tactgacttgatttttcattctgcc 93	3e-08	25/25 (100%)
200948_at	396	605	CB297458.1	Probe Seq: 1 tcctactcctgccatgcattgaagg 25	EST Seq: 125 tcctactcctgccatgcattgaagg 149	3e-08	25/25 (100%)
200948_at	579	495	CB297458.1	Probe Seq: 1 gggtcaatgcattttggggtgagct 25	EST Seq: 148 gggtcaatgcattttggggtgagct 172	3e-08	25/25 (100%)
200948_at	8	561	CB297458.1	Probe Seq: 1 tggggtgagctctgggtttaggggc 25	EST Seq: 162 tggggtgagctctgggtttaggggc 186	3e-08	25/25 (100%)
200948_at	94	487	CB297458.1	Probe Seq: 1 gggccgtagccctatctagggctgt 25	EST Seq: 248 gggccgtagccctatctagggctgt 272	3e-08	25/25 (100%)
200948_at	164	47	CB297458.1	Probe Seq: 1 aggagcagactggttcctaactctc 25	EST Seq: 276 aggagcagactggttcctaactctc 300	3e-08	25/25 (100%)
200949_x_at	646	433	CB297408.1	Probe Seq: 1 gttcgctctcgccgaggaacaagtc 25	EST Seq: 73 gttcgctctcgccgaggaacaagtc 97	3e-08	25/25 (100%)
200949_x_at	90	125	CB297408.1	Probe Seq: 1 aacaagtcggtcaggaagcccgcgc 25	EST Seq: 90 aacaagtcggtcaggaagcccgcgc 114	3e-08	25/25 (100%)
200949_x_at	1	301	CB297408.1	Probe Seq: 1 gcgcgcaacagccatggcttttaag 25	EST Seq: 111 gcgcgcagcagccatggcttttaag 135	7e-06	24/25 (96%)
200949_x_at	433	523	CB297408.1	Probe Seq: 1 ggagccggaggtggcaattcaccga 25	EST Seq: 156 ggagccggaggtggcaattcaccga 180	3e-08	25/25 (100%)
200949_x_at	175	687	CB297408.1	Probe Seq: 1 ttcaccgaattcgaatcaccctaac 25	EST Seq: 173 ttcaccgaattcgaatcaccctaac 197	3e-08	25/25 (100%)
200949_x_at	501	633	CB297408.1	Probe Seq: 1 tcaccctaacaagccgcaacgtaaa 25	EST Seq: 188 tcaccctaacaagccgcaacgtaaa 212	3e-08	25/25 (100%)
200949_x_at	266	435	CB297408.1	Probe Seq: 1 gttcgaatgcctaccaagactttga 25	EST Seq: 283 gttcgaatgcctaccaagactttga 307	3e-08	25/25 (100%)
200949_x_at	493	379	CB297408.1	Probe Seq: 1 gactcattgacttgcacagtccttc 25	EST Seq: 383 gactcattgacttgcacagtccttc 407	3e-08	25/25 (100%)
200949_x_at	71	487	CB297408.1	Probe Seq: 1 gtggaagtcaccattgcagatgctt 25	EST Seq: 457 gtggaagtcaccattgcagntgctt 481	2e-06	24/25 (96%)
200953_s_at	304	621	CB296202.1	Probe Seq: 1 tctcctctctctcagttatatagtt 25	EST Seq: 31 tctcctctctctcagttatatagtt 55	3e-08	25/25 (100%)
200953_s_at	694	479	CB296202.1	Probe Seq: 1 gtgtgatgccatatcaagtccatgt 25	EST Seq: 116 gtgtgatgccatatcaagtccatgt 140	3e-08	25/25 (100%)
200953_s_at	509	55	CB296202.1	Probe Seq: 1 agtccatgttattctctcacagtgt 25	EST Seq: 132 agtccatgttatcctctcacagtgt 156	7e-06	24/25 (96%)
200953_s_at	385	501	CB296202.1	Probe Seq: 1 ggtgtgggtgtctgtttggtcagga 25	EST Seq: 168 ggtgtgggcgtctgtttggtcagga 192	7e-06	24/25 (96%)
200953_s_at	704	35	CB296202.1	Probe Seq: 1 atgttgtattggctatgatggtgac 25	EST Seq: 260 atgttgtattggctatgatggtgac 284	3e-08	25/25 (100%)
200953_s_at	36	645	CB296202.1	Probe Seq: 1 taagaggtcttatctgttcagtgtt 25	EST Seq: 306 taagaggtcttatctgttcagtgtt 330	3e-08	25/25 (100%)
200963_x_at	180	247	CB298189.1	Probe Seq: 2 gcagaatggctcccgcaaagaagg 25	EST Seq: 17 gcagaatggctcccgcaaagaagg 40	1e-07	24/24 (100%)
200963_x_at	76	365	CB298189.1	Probe Seq: 1 gaaaaagggccgttctgccatcaac 25	EST Seq: 51 gaaaaagggccgttctgccatcaac 75	3e-08	25/25 (100%)
200963_x_at	614	649	CB298189.1	Probe Seq: 1 tacaccatcaacattcacaagcgca 25	EST Seq: 94 tacaccatcaacattcacaagcgca 118	3e-08	25/25 (100%)
200963_x_at	99	81	CB298189.1	Probe Seq: 1 agcgcatccatggagtgggcttcaa 25	EST Seq: 113 agcgcatccatggagtgggcttcaa 137	3e-08	25/25 (100%)
200963_x_at	571	243	CB298189.1	Probe Seq: 1 cgtgcacctcgggcactcaaagaga 25	EST Seq: 142 cgtgcacctcgggcactcaaagaga 166	3e-08	25/25 (100%)
200963_x_at	235	399	CB298189.1	Probe Seq: 1 gagatgggaactccagatgtgcgca 25	EST Seq: 187 gagatgggaactccagatgtgcgca 211	3e-08	25/25 (100%)
200963_x_at	445	63	CB298189.1	Probe Seq: 1 agatgtgcgcattgacaccaggctc 25	EST Seq: 201 agatgtgcgcattgacaccaggctc 225	3e-08	25/25 (100%)
200963_x_at	41	315	CB298189.1	Probe Seq: 1 gctcaacaaagctgtctgggccaaa 25	EST Seq: 222 gctcaacaaagctgtctgggccaaa 246	3e-08	25/25 (100%)
200963_x_at	286	533	CB298189.1	Probe Seq: 1 ggaatgtgccataccgaatccgtgt 25	EST Seq: 254 ggaatgtgccataccgaatccgtgt 278	3e-08	25/25 (100%)
200963_x_at	685	157	CB298189.1	Probe Seq: 1 aatccgtgtgcggctgtccagaaaa 25	EST Seq: 270 aatccgtgtgcggctgtccagaaaa 294	3e-08	25/25 (100%)
200963_x_at	60	439	CB296640.1	Probe Seq: 1 gttacctatgtacctgttaccactt 25	EST Seq: 331 gttacctatgtacctgttaccactt 355	3e-08	25/25 (100%)
200966_x_at	88	641	CB297660.1	Probe Seq: 1 tcaatgccattaacaagtgccccct 25	EST Seq: 2 tcaatgctattaacaagtgccccct 26	7e-06	24/25 (96%)
200966_x_at	142	47	CB297660.1	Probe Seq: 1 aggagtatgtcaagcgagccctggc 25	EST Seq: 128 aggagtatgtcaagcgagccctggc 152	3e-08	25/25 (100%)
200966_x_at	338	119	CB297660.1	Probe Seq: 1 aaagtacactccgagcggtcaggct 25	EST Seq: 174 aaagtacactccgagcggtcaggct 198	3e-08	25/25 (100%)
200966_x_at	310	3	AU297882.1	Probe Seq: 1 attaagcggaggtgttcccaggctg 25	EST Seq: 14 attaagcggagctgttcccaggctg 38	7e-06	24/25 (96%)
200966_x_at	675	699	CB297660.1	Probe Seq: 2 tccctcgtgacagtggtgtgtggt 25	EST Seq: 356 tccctcgtgacagtggtgtgtggt 379	1e-07	24/24 (100%)
200966_x_at	179	567	CB297660.1	Probe Seq: 1 tgtgtggtgtcgtctgtgaatgcta 25	EST Seq: 372 tgtgtggtgtcgtctgtgaatgcta 396	3e-08	25/25 (100%)
200966_x_at	582	471	CB297660.1	Probe Seq: 1 gtgaatgctaagtccatcacccttt 25	EST Seq: 387 gtgaatgctaagtccatcacccttt 411	3e-08	25/25 (100%)
200967_at	473	335	CB297108.1	Probe Seq: 1 gcaaattccatcgtgtaatcaagga 25	EST Seq: 300 gcaaattccatcgtgtaatcaagga 324	3e-08	25/25 (100%)
200967_at	140	201	CB297108.1	Probe Seq: 1 catcgtgtaatcaaggacttcatga 25	EST Seq: 308 catcgtgtaatcaaggacttcatga 332	3e-08	25/25 (100%)
200967_at	587	553	CB297108.1	Probe Seq: 1 tggcacaggaggaaagagcatctac 25	EST Seq: 361 tggcacaggaggaaagagcatctac 385	3e-08	25/25 (100%)
200968_s_at	529	377	CB297108.1	Probe Seq: 1 gacttcatgatccagggcggagact 25	EST Seq: 323 gacttcatgatccagggcggagact 347	3e-08	25/25 (100%)
200968_s_at	660	33	CB297108.1	Probe Seq: 1 atgatccagggcggagacttcacca 25	EST Seq: 329 atgatccagggcggagacttcacca 353	3e-08	25/25 (100%)
200972_at	538	355	CB295378.1	Probe Seq: 1 gaaccaattgcgagtcatgtagtgt 25	EST Seq: 361 gaaccaattgtgagtcatgtagtgt 385	7e-06	24/25 (96%)
200972_at	522	593	CB295378.1	Probe Seq: 1 tgcttctgttacctccaagtggtaa 25	EST Seq: 412 tgcttctgttacctccaagtggtaa 436	3e-08	25/25 (100%)
200972_at	351	149	CB295378.1	Probe Seq: 1 aagtggtaacaggactgatgccgaa 25	EST Seq: 428 aagtggtaacaggactgatgccgaa 452	3e-08	25/25 (100%)
200972_at	219	577	CB295378.1	Probe Seq: 1 tgatgccgaaatgtcaccaggtcct 25	EST Seq: 443 tgatgccgaaatgtcaccaggtcct 467	3e-08	25/25 (100%)
200972_at	646	467	CB295378.1	Probe Seq: 1 gtcctttcagtcttcacagtggaga 25	EST Seq: 463 gtcctttcagtcttcacagtggaga 487	3e-08	25/25 (100%)
200972_at	684	393	CB295378.1	Probe Seq: 1 gagaactcttggccaaaggtttttg 25	EST Seq: 484 gagaactcttggccaaaggtttttg 508	3e-08	25/25 (100%)
200973_s_at	402	325	CB295378.1	Probe Seq: 1 gcatgctgtgtgcttgcatcgtgtt 25	EST Seq: 31 gcatgctgtgtgcctgcatcgtgtt 55	7e-06	24/25 (96%)
200973_s_at	423	57	CB295378.1	Probe Seq: 1 agtagagatcctgcttacgagctcc 25	EST Seq: 66 agtagagatcctgcttacgagctcc 90	3e-08	25/25 (100%)
200973_s_at	155	221	CB295378.1	Probe Seq: 1 ctcatcactggcggaacctatgcat 25	EST Seq: 90 ctcatcactggcggaacctatgcat 114	3e-08	25/25 (100%)
200973_s_at	524	559	CB295378.1	Probe Seq: 1 tggtgttggacagagcagcttggct 25	EST Seq: 226 tggtgttggacagagcagcttggct 250	3e-08	25/25 (100%)
200978_at	620	341	CB294095.1	Probe Seq: 1 gaatttgtcacgactgtgcagcagc 25	EST Seq: 18 gaatttgtcacgactgtgcagcagc 42	3e-08	25/25 (100%)
200978_at	24	311	CB294095.1	Probe Seq: 1 gctgctgtcatcaaggctcgaaaac 25	EST Seq: 48 gctgctgtcatcaaggctcgaaaac 72	3e-08	25/25 (100%)
200978_at	553	123	CB294095.1	Probe Seq: 1 aaactatccagtgccatgtctgctg 25	EST Seq: 69 aaactatccagtgccatgtctgctg 93	3e-08	25/25 (100%)
200978_at	344	233	CB294095.1	Probe Seq: 1 ctgcaaaagccatctgtgaccacgt 25	EST Seq: 91 ctgcaaaagccatctgtgaccacgt 115	3e-08	25/25 (100%)
200978_at	201	475	CB294095.1	Probe Seq: 1 gtgaccacgtcagggacatctggtt 25	EST Seq: 106 gtgaccacgtcagggacatctggtt 130	3e-08	25/25 (100%)
200978_at	101	445	CB294095.1	Probe Seq: 1 gtttgtgtccatgggtgttatctct 25	EST Seq: 149 gtttgtgtccatgggtgttatctct 173	3e-08	25/25 (100%)
200978_at	664	577	CB294095.1	Probe Seq: 1 tgatggcaactcctatggtgttcct 25	EST Seq: 173 tgatggcaactcctatggtgttcct 197	3e-08	25/25 (100%)
200978_at	437	607	CB294095.1	Probe Seq: 1 tcctgatgatctgctctactcattc 25	EST Seq: 194 tcctgatgatctgctctactcattc 218	3e-08	25/25 (100%)
200978_at	270	217	CB294095.1	Probe Seq: 1 ctactcattccctgttgtaatcaag 25	EST Seq: 209 ctactcattccctgttgtaatcaag 233	3e-08	25/25 (100%)
200979_at	3	553	CB294077.1	Probe Seq: 1 tggcaggagattggccagctcttct 25	EST Seq: 137 tggcaggagattggccagctcttct 161	3e-08	25/25 (100%)
200979_at	691	315	CB294077.1	Probe Seq: 1 gctttttcccagcttgaacctaata 25	EST Seq: 217 gctttttcccagcttgaacctaata 241	3e-08	25/25 (100%)
200979_at	221	441	CB294077.1	Probe Seq: 1 gttttctgctcttgaagcatattca 25	EST Seq: 276 gttttctgctcttgaagcatattca 300	3e-08	25/25 (100%)
200979_at	36	439	CB294077.1	Probe Seq: 1 gttttgaggctcttaccgtagtcga 25	EST Seq: 333 gttttgaggctcttaccgtagtcga 357	3e-08	25/25 (100%)
200979_at	62	511	CB294077.1	Probe Seq: 1 ggtatcttagatcttccttagtgat 25	EST Seq: 359 ggtatcttagatcttccttagtgat 383	3e-08	25/25 (100%)
200979_at	690	367	CB294077.1	Probe Seq: 1 gaaagtgtataaccctcttcaacaa 25	EST Seq: 400 gaaagtgtataaccctcttcaacaa 424	3e-08	25/25 (100%)
200979_at	134	193	CB294077.1	Probe Seq: 1 cagatccttaagagctgagcagctg 25	EST Seq: 439 cagatccttaagngctgagcagctg 463	2e-06	24/25 (96%)
200981_x_at	541	213	CB298880.1	Probe Seq: 1 cttttcccttcagcttgcttagatg 25	EST Seq: 50 cttttcccttcagcttgcttagatg 74	3e-08	25/25 (100%)
200981_x_at	101	435	CB298880.1	Probe Seq: 1 gttccctctcactttcagtaaaaat 25	EST Seq: 131 gttccctctcactttcagtaaaaat 155	3e-08	25/25 (100%)
200983_x_at	655	581	CB298192.1	Probe Seq: 1 tccaaggagggtctgtcctgttcgg 25	EST Seq: 89 tccaaggagggtctgtcctgttcgg 113	3e-08	25/25 (100%)
200983_x_at	636	461	CB298192.1	Probe Seq: 1 gtcttctgccattcaggtcatagcc 25	EST Seq: 133 gtcttctgccattcaggtcatagcc 157	3e-08	25/25 (100%)
200983_x_at	82	81	CB298192.1	Probe Seq: 1 agcctgcagtgctacaactgtccta 25	EST Seq: 154 agcctgcagtgctacaactgtccta 178	3e-08	25/25 (100%)
200983_x_at	308	419	CB298192.1	Probe Seq: 1 gatgcgtgtctcattaccaaagctg 25	EST Seq: 226 gatgcgtgtctcattaccaaagctg 250	3e-08	25/25 (100%)
200983_x_at	709	387	CB298192.1	Probe Seq: 1 gagctaacgtactactgctgcaaga 25	EST Seq: 328 gagctaacgtactactgctgcaaga 352	3e-08	25/25 (100%)
200983_x_at	603	125	CB294802.1	Probe Seq: 1 aaaacagttcttctgctggtgactc 25	EST Seq: 430 aaaacagttcttctgcgggtgactc 454	7e-06	24/25 (96%)
200983_x_at	98	605	CB294802.1	Probe Seq: 1 tccatttctggcagcagcctggagc 25	EST Seq: 453 tccatttctggcagcagcctggagc 477	3e-08	25/25 (100%)
200983_x_at	598	271	CB294802.1	Probe Seq: 1 ccttcatccctaagtcaacaccagg 25	EST Seq: 477 ccttcatccctaagtcaacaccagg 501	3e-08	25/25 (100%)
200983_x_at	211	693	CB294802.1	Probe Seq: 1 ttctcttgctgccacattctaaa 23	EST Seq: 541 ttctcttgctgccacattctaaa 563	5e-07	23/23 (100%)
200991_s_at	86	581	CB296227.1	Probe Seq: 1 tgagtgccgtgagcttgcggggaat 25	EST Seq: 6 tgagtgccgtgagcttgcggggaat 30	3e-08	25/25 (100%)
200991_s_at	696	595	CB296227.1	Probe Seq: 1 tgcggggaattggcagtcccagcac 25	EST Seq: 21 tgcggggaattggcagtcccagcac 45	3e-08	25/25 (100%)
200991_s_at	258	291	CB296227.1	Probe Seq: 1 gccagtgccagtgatgtccacggca 25	EST Seq: 50 gccagtgccagtgatgtccacggca 74	3e-08	25/25 (100%)
200991_s_at	175	579	CB296227.1	Probe Seq: 1 tgatgtccacggcaatttcgccttc 25	EST Seq: 61 tgatgtccacggcaatttcgccttc 85	3e-08	25/25 (100%)
200991_s_at	410	165	CB296227.1	Probe Seq: 1 caatttcgccttcgagggcattgga 25	EST Seq: 73 caatttcgccttcgagggcattgga 97	3e-08	25/25 (100%)
200991_s_at	501	291	CB296227.1	Probe Seq: 1 gccctctaccccagaggaatttaca 25	EST Seq: 133 gccctctaccccagaggaatttaca 157	3e-08	25/25 (100%)
200991_s_at	485	689	CB296227.1	Probe Seq: 1 ttacagaaacttgccctgtgcctgt 25	EST Seq: 153 ttacagaaacttgccctgtgcctgt 177	3e-08	25/25 (100%)
200991_s_at	224	241	CB296227.1	Probe Seq: 1 ctggccctcgatgccaaattagcat 25	EST Seq: 318 ctggccctcgatgccaaattagcat 342	3e-08	25/25 (100%)
[truncated: 6,265 more rows]

## Sheet: U133B-chimpanzee
Probeset ID	Position x	Position Y	EST accession	Probe sequences	EST matching region	BLAST e values	Identities
[truncated: 2,508 more rows]
