# Supplementary material for: Identification and utilization of inter-species conserved (ISC) probesets on Affymetrix human GeneChip® platforms for the optimization of the assessment of expression patterns in non human primate (NHP) samples
Source: BMC Bioinformatics. 2004 Oct 26;5:165. doi: 10.1186/1471-2105-5-165 (PMC526766; doi:10.1186/1471-2105-5-165)
Supplement: Additional File 4 — There are four worksheets in this file. Worksheet 1, 2, 3 and 4 are ISC probesets for chimpanzee (Pan troglodytes) in GeneChip® platforms Focus, FL, U95Av2 and U95B, respectively. Note: All the four additional files are multiple-sheets MS excel files. Within each worksheet of a file, the rows are ISC probesets, the columns are probeset IDs, positions of a probe (x and y coordinates in the chip), GenBank accessions of a matching EST, probe sequence, matched EST sequence and position, BLAST e- values and matching identities, in that order. [file 1471-2105-5-165-S4.xls]

## Sheet: Focus-chimpanzee
Probeset ID	Position x	Position Y	EST accession	Probe sequences	EST matching region	BLAST e values	Identities
200003_s_at	198	97	CB297114.1	Probe Seq: 1 aatggatggtcgtgcggaactgctc 25	EST Seq: 59 aatggatggtcgtgcggaactgctc 83	3e-08	25/25 (100%)
200003_s_at	276	99	CB297114.1	Probe Seq: 1 aataacttgaaggcccgcaattcct 25	EST Seq: 130 aataacttgaaggcccgcaattcct 154	3e-08	25/25 (100%)
200003_s_at	394	103	CB297114.1	Probe Seq: 1 caattccttccgctacaacggactg 25	EST Seq: 147 caattccttccgctacaacggactg 171	3e-08	25/25 (100%)
200003_s_at	225	439	CB297114.1	Probe Seq: 1 ttccgctacaacggactgattcacc 25	EST Seq: 154 ttccgctacaacggactgattcacc 178	3e-08	25/25 (100%)
200003_s_at	363	269	CB297114.1	Probe Seq: 1 gattcaccgcaagactgtgggcgtg 25	EST Seq: 171 gattcaccgcaagactgtgggcgtg 195	3e-08	25/25 (100%)
200003_s_at	358	105	CB297114.1	Probe Seq: 1 caagactgtgggcgtggagccggca 25	EST Seq: 180 caagactgtgggcgtggagccggca 204	3e-08	25/25 (100%)
200003_s_at	38	57	CB297114.1	Probe Seq: 1 agccgacggcaaaggtgtcgtggtg 25	EST Seq: 204 agccgacggcaaaggtgtcgtggtg 228	3e-08	25/25 (100%)
200003_s_at	263	315	CB297114.1	Probe Seq: 1 ggtgtcgtggtggtcattaagcgga 25	EST Seq: 217 ggtgtcgtggtggtcattaagcgga 241	3e-08	25/25 (100%)
200003_s_at	249	317	CB297114.1	Probe Seq: 1 ggtggtcattaagcggagatccggc 25	EST Seq: 225 ggtggtcattaagcggagatccggc 249	3e-08	25/25 (100%)
200003_s_at	400	429	CB297114.1	Probe Seq: 1 ttaagcggagatccggccagcggaa 25	EST Seq: 233 ttaagcggagatccggccagcggaa 257	3e-08	25/25 (100%)
200003_s_at	39	173	CB297114.1	Probe Seq: 1 cctgcgcatggcagccatccgcagg 25	EST Seq: 357 cctgcgcatggcagccatccgcagg 381	3e-08	25/25 (100%)
200004_at	275	9	CB295274.1	Probe Seq: 2 ttacatcataagttctcaagcaga 25	EST Seq: 425 ttacatcataagttctcaagcaga 448	1e-07	24/24 (100%)
200004_at	19	261	CB295274.1	Probe Seq: 1 gaggcagtctattgcaaggaccttc 25	EST Seq: 447 gaggcagtctattgcaaggaccttc 471	3e-08	25/25 (100%)
200004_at	273	419	CB295274.1	Probe Seq: 1 tattgcaaggaccttctttgctgcc 25	EST Seq: 456 tattgcaaggaccttctttgctgcc 480	3e-08	25/25 (100%)
200004_at	268	375	CB295274.1	Probe Seq: 1 tgctgccagttatcataggctgttt 25	EST Seq: 474 tgctgccagttatcataggctgttt 498	3e-08	25/25 (100%)
200006_at	211	285	CB294100.1	Probe Seq: 1 gtaaagttacaacacaccctcttgc 25	EST Seq: 418 gtaaagttacaacacaccctcttgc 442	3e-08	25/25 (100%)
200006_at	112	311	CB294100.1	Probe Seq: 1 ggtcattacacctactctgagaatc 25	EST Seq: 465 ggtcattacacctactctgagaatc 489	3e-08	25/25 (100%)
200006_at	231	347	CB294100.1	Probe Seq: 1 ggcctgattcttacaagccgggggc 25	EST Seq: 504 ggcctgattcttacaagccgggggc 528	3e-08	25/25 (100%)
200006_at	263	121	CB294100.1	Probe Seq: 1 cagcttcgagtttgcgcttgcaatt 25	EST Seq: 536 cagcttcgagtttgcgcttgcaatt 560	3e-08	25/25 (100%)
200006_at	340	307	CB294100.1	Probe Seq: 1 gtggcggctcaagtgaaggctccac 25	EST Seq: 585 gtggcagctcaagtgaaggctccac 609	7e-06	24/25 (96%)
200006_at	148	221	CB294100.1	Probe Seq: 1 gaaggctccacttgttcttaaagac 25	EST Seq: 599 gaaggctccacttgttcttaaagac 623	3e-08	25/25 (100%)
200007_at	244	33	CB295485.1	Probe Seq: 1 agggctttgagcccgcagacaacaa 25	EST Seq: 181 agggctttgagcccgcagacaacaa 205	3e-08	25/25 (100%)
200007_at	86	291	CB295485.1	Probe Seq: 1 gtctgttaagagctaccgatgggaa 25	EST Seq: 208 gtctgttaagagctaccgatgggaa 232	3e-08	25/25 (100%)
200007_at	348	267	CB295485.1	Probe Seq: 1 gatcagcactgtggtgagctccaag 25	EST Seq: 239 gatcagcactgtggtgagctccaag 263	3e-08	25/25 (100%)
200007_at	427	123	CB295485.1	Probe Seq: 1 cagatggcttattcaaacctcctta 25	EST Seq: 279 cagatggcttattcaaacctcctta 303	3e-08	25/25 (100%)
200007_at	155	215	CB295485.1	Probe Seq: 1 gcaacagcagcacagtaaagggcat 25	EST Seq: 435 gcaacagcagcacagtaaagggcat 459	3e-08	25/25 (100%)
200007_at	284	79	CB295485.1	Probe Seq: 1 aaagggcatacatttcctgctttca 25	EST Seq: 451 aaagggcatacatttcctgctttca 475	3e-08	25/25 (100%)
200007_at	294	171	CB295485.1	Probe Seq: 1 cctgctttcaccaattaaccactga 25	EST Seq: 466 cctgctttcaccaattaaccactga 490	3e-08	25/25 (100%)
200007_at	183	123	CB295464.1	Probe Seq: 2 agatagctaggtttctggttcccc 25	EST Seq: 512 agatagctangtttctggttcccc 535	7e-06	23/24 (95%)
200008_s_at	198	201	CB297568.1	Probe Seq: 1 gctcgctgtaagcagctcatctgtg 25	EST Seq: 206 gctcgctgtaagcagctcatctgtg 230	3e-08	25/25 (100%)
200008_s_at	161	359	CB297568.1	Probe Seq: 1 tgtgaccccagctacgtaaaagatc 25	EST Seq: 227 tgtgaccccagctacataaaagatc 251	7e-06	24/25 (96%)
200008_s_at	338	27	CB297568.1	Probe Seq: 1 agtgggccaggtgatcagagttatt 25	EST Seq: 262 agtgggccaggtgatcagagttatt 286	3e-08	25/25 (100%)
200008_s_at	234	123	CB297568.1	Probe Seq: 1 cagagttatttgcatcctcagccac 25	EST Seq: 277 cagagttatttgcatcctcagccac 301	3e-08	25/25 (100%)
200008_s_at	403	407	CB297568.1	Probe Seq: 1 tattccacagaaccaagtcaatcga 25	EST Seq: 343 tattccacagaaccaagtcaatcga 367	3e-08	25/25 (100%)
200008_s_at	64	123	CB297568.1	Probe Seq: 1 cagatatctacgtctgcatgatctc 25	EST Seq: 372 cagatatctacgtctgcatgatctc 396	3e-08	25/25 (100%)
200008_s_at	300	365	CB297568.1	Probe Seq: 1 tgatctcctttgcgcacaatgtagc 25	EST Seq: 390 tgatctcctttgcgcacaatgtagc 414	3e-08	25/25 (100%)
200010_at	92	293	CB297323.1	Probe Seq: 1 gtgaaaaggagaaccccatgcggga 25	EST Seq: 15 gtgaaaaggagaaccccatgcggga 39	3e-08	25/25 (100%)
200010_at	317	247	CB297323.1	Probe Seq: 1 gagaaccccatgcgggaacttcgca 25	EST Seq: 23 gagaaccccatgcgggaacttcgca 47	3e-08	25/25 (100%)
200010_at	228	375	CB297323.1	Probe Seq: 1 tgcgggaacttcgcatccgcaaact 25	EST Seq: 33 tgcgggaacttcgcatccgcaaact 57	3e-08	25/25 (100%)
200010_at	70	87	CB297323.1	Probe Seq: 1 aactctgtctcaacatctgtgttgg 25	EST Seq: 54 aactctgtctcaacatctgtgttgg 78	3e-08	25/25 (100%)
200010_at	185	241	CB297323.1	Probe Seq: 1 gactgacgcgagcagccaaggtgtt 25	EST Seq: 93 gactgacccgagcagccaaggtgtt 117	7e-06	24/25 (96%)
200010_at	221	163	CB297323.1	Probe Seq: 1 cccctgtgttttccaaagctagata 25	EST Seq: 138 cccctgtgttttccaaagctagata 162	3e-08	25/25 (100%)
200010_at	342	41	CB297323.1	Probe Seq: 1 agatcctttggcatccggagaaatg 25	EST Seq: 170 agatcctttggcatccggagaaatg 194	3e-08	25/25 (100%)
200012_x_at	189	177	CB298260.1	Probe Seq: 1 ccatcttccagtaattcgccaaaat 25	EST Seq: 17 ccatcttccagtaattcgccaaaat 41	3e-08	25/25 (100%)
200012_x_at	179	341	CB298260.1	Probe Seq: 1 ggcacccgatatatgttctctaggc 25	EST Seq: 67 ggcacccgatatatgttctctaggc 91	3e-08	25/25 (100%)
200012_x_at	430	69	CB298260.1	Probe Seq: 1 acatggagttgttcctttggccaca 25	EST Seq: 102 acatggagttgttcctttggccaca 126	3e-08	25/25 (100%)
200012_x_at	220	337	CB295315.1	Probe Seq: 1 ggaatgccccacaagtgttaccatg 25	EST Seq: 127 ggaatgccccacaagtgttaccatg 151	3e-08	25/25 (100%)
200012_x_at	400	47	CB295316.1	Probe Seq: 1 agcacattaagcactctaagagccg 25	EST Seq: 90 agcacattaagcactctaagagccg 114	3e-08	25/25 (100%)
200012_x_at	267	245	CB295316.1	Probe Seq: 1 gagccgagataacttcctgaaacgt 25	EST Seq: 109 gagccgagatagcttcctgaaacgt 133	7e-06	24/25 (96%)
200012_x_at	200	285	CB295316.1	Probe Seq: 1 gtacctgggttcaactaaagcgcca 25	EST Seq: 177 gtacctgggttcaactaaagcgcca 201	3e-08	25/25 (100%)
200012_x_at	51	145	CB295316.1	Probe Seq: 1 ctccacccagagaagcacactttgt 25	EST Seq: 207 ctccacccagagaagcacactttgt 231	3e-08	25/25 (100%)
200012_x_at	395	337	CB295316.1	Probe Seq: 1 ggaaggagcctgagctgctggaacc 25	EST Seq: 243 ggaaggagcctgagctgctggaacc 267	3e-08	25/25 (100%)
200012_x_at	97	195	CB295316.1	Probe Seq: 1 gctggaacctattccctatgaattc 25	EST Seq: 259 gctggaacctattccctatgaattc 283	3e-08	25/25 (100%)
200013_at	429	15	CB298258.1	Probe Seq: 1 atcttttgtctttccgtggagctgt 25	EST Seq: 9 atcttttgtctttccgtggagctgt 33	3e-08	25/25 (100%)
200013_at	207	331	CB295270.1	Probe Seq: 2 gagctgtcgccatgaaggtcgagc 25	EST Seq: 1 gagctgtcgccatgaaggtcgagc 24	1e-07	24/24 (100%)
200013_at	50	315	CB298258.1	Probe Seq: 1 ggtcgagctgtgcagttttagcggg 25	EST Seq: 43 ggtcgagctgtgcagttttagcggg 67	3e-08	25/25 (100%)
200013_at	56	1	CB298258.1	Probe Seq: 1 gcgggtacaagatctaccccggaca 25	EST Seq: 63 gcgggtacaagatctaccccggaca 87	3e-08	25/25 (100%)
200013_at	184	159	CB298258.1	Probe Seq: 1 cgaaatgcgagtcggctttcctttc 25	EST Seq: 138 cgaaatgcgagtcggctttcctttc 162	3e-08	25/25 (100%)
200013_at	236	259	CB298258.1	Probe Seq: 1 gaggaatcctcggcagataaactgg 25	EST Seq: 166 gaggaatcctcggcagataaactgg 190	3e-08	25/25 (100%)
200013_at	203	265	CB298258.1	Probe Seq: 1 gataaactggactgtcctctacaga 25	EST Seq: 181 gataaactggactgtcctctacaga 205	3e-08	25/25 (100%)
200013_at	158	67	CB298258.1	Probe Seq: 1 aaagaacccgccgagcagtcaaatt 25	EST Seq: 246 aaagaacccgccgagcagtcaaatt 270	3e-08	25/25 (100%)
200013_at	35	41	CB298258.1	Probe Seq: 1 agtcaaattccagagggccattact 25	EST Seq: 262 agtcaaattccagagggccattact 286	3e-08	25/25 (100%)
200013_at	414	9	CB295271.1	Probe Seq: 1 attactggtgcatctcttgctgata 25	EST Seq: 42 attactggnncatctcttgctgata 66	0.0001	23/25 (92%)
200013_at	115	63	CB298258.1	Probe Seq: 1 acgagaacaagctatcagggctgct 25	EST Seq: 349 acgagaacaagctatcagggctgct 373	3e-08	25/25 (100%)
200016_x_at	119	89	CB296958.1	Probe Seq: 1 aactcgaggactgtatttgtgacta 25	EST Seq: 74 aactcgaggactgtatttgtgacta 98	3e-08	25/25 (100%)
200016_x_at	125	323	CB296958.1	Probe Seq: 1 ggttattttagtttctgttctgtgg 25	EST Seq: 110 ggttattttagtttctgttctgtgg 134	3e-08	25/25 (100%)
200016_x_at	22	437	CB296958.1	Probe Seq: 1 ttgcaccccatgctgttgattgcta 25	EST Seq: 183 ttgcaccccatgctgttgattgcta 207	3e-08	25/25 (100%)
200016_x_at	117	289	CB296958.1	Probe Seq: 1 gtaacagtctgatcgtgacgctgaa 25	EST Seq: 211 gtaatagtctgatcgtgacgctgaa 235	7e-06	24/25 (96%)
200017_at	404	111	CB296163.1	Probe Seq: 1 caccctcgaggttgaaccctcggat 25	EST Seq: 72 caccctcgaggttgaaccctcggat 96	3e-08	25/25 (100%)
200017_at	356	293	CB296163.1	Probe Seq: 1 ggttgaaccctcggatacgatagaa 25	EST Seq: 81 ggttgaaccctcggatacgatagaa 105	3e-08	25/25 (100%)
200017_at	337	25	CB296163.1	Probe Seq: 1 aggataaggaaggaattcctcctga 25	EST Seq: 125 aggataaggaaggaattcctcctga 149	3e-08	25/25 (100%)
200017_at	326	339	CB296163.1	Probe Seq: 1 ggcaagcagctagaagatggacgta 25	EST Seq: 172 ggcaagcagctggaagatggacgta 196	7e-06	24/25 (96%)
200017_at	62	43	CB296163.1	Probe Seq: 1 agatggacgtactttgtctgactac 25	EST Seq: 186 agatggacgtactttgtctgactac 210	3e-08	25/25 (100%)
200017_at	106	221	CB296163.1	Probe Seq: 1 gacgtactttgtctgactacaatat 25	EST Seq: 191 gacgtactttgtctgactacaatat 215	3e-08	25/25 (100%)
200017_at	155	221	CB296163.1	Probe Seq: 1 gaagaagaagtcttacaccactccc 25	EST Seq: 273 gaagaagaagtcttacaccactccc 297	3e-08	25/25 (100%)
200017_at	430	99	CB296163.1	Probe Seq: 1 aatggcaaaattagtcgccttcgtc 25	EST Seq: 364 aatggcaaaattagtcgccttcgtc 388	3e-08	25/25 (100%)
200017_at	67	103	CB296163.1	Probe Seq: 1 aattagtcgccttcgtcgagagtgc 25	EST Seq: 372 aattagtcgccttcgtcgagagtgc 396	3e-08	25/25 (100%)
200018_at	94	95	CB298240.1	Probe Seq: 1 aagttgacatctgacgacgtgaagg 25	EST Seq: 121 aagttgacatctgacgacgtgaagg 145	3e-08	25/25 (100%)
200018_at	359	61	CB298240.1	Probe Seq: 1 actggccaagaagggccttactcct 25	EST Seq: 159 actggccaagaagggccttactcct 183	3e-08	25/25 (100%)
200018_at	232	175	CB298240.1	Probe Seq: 1 ccttactccttcacagatcggtgta 25	EST Seq: 174 ccttactccttcacagatcggtgta 198	3e-08	25/25 (100%)
200018_at	101	395	CB298240.1	Probe Seq: 1 tcttcctgaagatctctaccattta 25	EST Seq: 291 tcttcctgaagatctctaccattta 315	3e-08	25/25 (100%)
200018_at	262	263	CB298240.1	Probe Seq: 1 gatgctaaattccgtctgattct 23	EST Seq: 370 gatgctaaattccgtctgattct 392	5e-07	23/23 (100%)
200018_at	237	415	CB295046.1	Probe Seq: 1 tagagagccggattcaccgtttggc 25	EST Seq: 354 tagagagccggattcaccgtttggc 378	3e-08	25/25 (100%)
200018_at	127	375	CB298240.1	Probe Seq: 1 ttcaccgtttggctcgatattataa 25	EST Seq: 407 ttcaccgnntggctcgatattataa 431	0.0001	23/25 (92%)
200018_at	146	105	CB295046.1	Probe Seq: 1 aatatgaatcatctacagcctctgc 25	EST Seq: 420 aatatgaatcatctacagcctctgc 444	3e-08	25/25 (100%)
200018_at	434	173	CB295046.1	Probe Seq: 1 cctctgccctggtcgcataaatttg 25	EST Seq: 438 cctctgccctggtcgcataaatttg 462	3e-08	25/25 (100%)
200025_s_at	442	441	CB298803.1	Probe Seq: 1 ttgatgatggcacctcagatcgccc 25	EST Seq: 123 ttgatgatggcacctcagatcgccc 147	3e-08	25/25 (100%)
200025_s_at	98	155	CB298803.1	Probe Seq: 1 ctggtggctggaattgaccgctacc 25	EST Seq: 161 ctggtggctggaattgaccgctacc 185	3e-08	25/25 (100%)
200025_s_at	162	75	CB298803.1	Probe Seq: 1 acaaggtactctgtggatatcccct 25	EST Seq: 284 acaaggtactctgtggatatcccct 308	3e-08	25/25 (100%)
200025_s_at	151	143	CB298803.1	Probe Seq: 1 ctctgtggatatccccttggacaaa 25	EST Seq: 292 ctctgtggatatccccttggacaaa 316	3e-08	25/25 (100%)
200025_s_at	416	267	CB298803.1	Probe Seq: 1 gatatccccttggacaaaactgtcg 25	EST Seq: 299 gatatccccttggacaaaactgtcg 323	3e-08	25/25 (100%)
200026_at	281	27	CB294710.1	Probe Seq: 1 atggtccagcgtttgacataccgac 25	EST Seq: 29 atggtccagcgtttgacataccgac 53	3e-08	25/25 (100%)
200026_at	432	305	CB294710.1	Probe Seq: 1 gtgtgtgcccaggcaaacttcgagg 25	EST Seq: 168 gtgtgtgcccaggcagacttcgagg 192	7e-06	24/25 (96%)
200026_at	312	193	CB294710.1	Probe Seq: 1 gcccaggcaaacttcgaggggttcg 25	EST Seq: 174 gcccaggcagacttcgaggggttcg 198	7e-06	24/25 (96%)
200026_at	68	381	CB294710.1	Probe Seq: 1 tcgaggggttcgtcctgtaagacct 25	EST Seq: 187 tcgaggggttcgtgctgtaagacct 211	7e-06	24/25 (96%)
200026_at	96	1	CB294710.1	Probe Seq: 1 tcgtcctgtaagacctaaagttctt 25	EST Seq: 196 tcgtgctgtaagacctaaagttctt 220	7e-06	24/25 (96%)
200026_at	421	231	CB294710.1	Probe Seq: 1 gaaacatgtcagcagggcctatggt 25	EST Seq: 241 gaaacatgtcagcagggcctatggt 265	3e-08	25/25 (100%)
200026_at	150	29	CB294710.1	Probe Seq: 1 atggtggttccatgtgtgctaaatg 25	EST Seq: 261 atggtggttccatgtgtgctaaatg 285	3e-08	25/25 (100%)
200026_at	418	303	CB294710.1	Probe Seq: 1 gtgtgctaaatgtgttcgtgacagg 25	EST Seq: 274 gtgtgctaaatgtgttcgtgacagg 298	3e-08	25/25 (100%)
200026_at	347	275	CB294710.1	Probe Seq: 1 gttcgtgacaggatcaagcgtgctt 25	EST Seq: 287 gttcgtgacaggatcaagcgtgctt 311	3e-08	25/25 (100%)
200026_at	137	239	CB294710.1	Probe Seq: 1 gacaggatcaagcgtgctttcctta 25	EST Seq: 293 gacaggatcaagcgtgctttcctta 317	3e-08	25/25 (100%)
200029_at	99	101	CB298247.1	Probe Seq: 1 aatgaaatcgccaatgccaactccc 25	EST Seq: 111 aatgaaatcgccaatgccaactccc 135	3e-08	25/25 (100%)
200029_at	79	263	CB298247.1	Probe Seq: 1 gatcatccgcaagcctgtgacggtc 25	EST Seq: 170 gatcatccgcaagcctgtgacggtc 194	3e-08	25/25 (100%)
200029_at	342	131	CB298247.1	Probe Seq: 1 cattcccgggctcgatgccggaaaa 25	EST Seq: 195 cattcccgggctcgatgccggaaaa 219	3e-08	25/25 (100%)
200029_at	136	169	CB298247.1	Probe Seq: 1 ccgccggaagggcaggcacatgggc 25	EST Seq: 230 ccgccggaagggcaggcacatgggc 254	3e-08	25/25 (100%)
200029_at	374	335	CB298246.1	Probe Seq: 1 ggaagggtacagccaatgcccgaat 25	EST Seq: 270 ggaagggtacagccaatgcccgaat 294	3e-08	25/25 (100%)
200029_at	33	51	CB298246.1	Probe Seq: 1 agaatgaggattttgcgccggctgc 25	EST Seq: 320 agaatgaggattttgcgccggctgc 344	3e-08	25/25 (100%)
200029_at	328	371	CB295077.1	Probe Seq: 1 tgcgccggctgctcagaagataccg 25	EST Seq: 327 tgcgccggctgctcagangataccg 351	2e-06	24/25 (96%)
200029_at	15	219	CB298246.1	Probe Seq: 1 gaagatcgatcgccacatgtatcac 25	EST Seq: 367 gaagatcgatcgccacatgtatcac 391	3e-08	25/25 (100%)
200029_at	244	365	CB298246.1	Probe Seq: 1 tgaggcccgcaggtctaagaccaag 25	EST Seq: 505 tgaggcccgcangtctaagnccaag 529	0.0001	23/25 (92%)
200029_at	277	159	CB298246.1	Probe Seq: 1 cgcaagcgccgtgaagagcgcct 23	EST Seq: 536 cgcaagcgccgtgaagagcgcct 558	5e-07	23/23 (100%)
200030_s_at	73	73	CB296568.1	Probe Seq: 1 acaccatgatgaagttcgcctgctt 25	EST Seq: 43 acaccatgatgaagttcgcctgctt 67	3e-08	25/25 (100%)
200030_s_at	46	387	CB296568.1	Probe Seq: 1 tcgcctgctttgaacgtactgttga 25	EST Seq: 58 tcgcctgctttgaacgtactgttga 82	3e-08	25/25 (100%)
200030_s_at	404	11	CB296568.1	Probe Seq: 1 tgtacaagtttgtggttcctaagcc 25	EST Seq: 88 tgtacaagtttgtggttcctaagcc 112	3e-08	25/25 (100%)
200030_s_at	238	377	CB296568.1	Probe Seq: 1 tcctaagccccgcagtgaatgttca 25	EST Seq: 104 tcctaagccccgcagtgaatgttca 128	3e-08	25/25 (100%)
200030_s_at	74	63	CB296568.1	Probe Seq: 1 accctgctgattctgtggtatctgt 25	EST Seq: 199 accctgctgattctgtggtatctgt 223	3e-08	25/25 (100%)
200030_s_at	22	299	CB296568.1	Probe Seq: 1 gtgcttctctggtcctcaagagact 25	EST Seq: 247 gtgcttctctggtcctcaagagact 271	3e-08	25/25 (100%)
200030_s_at	84	393	CB296568.1	Probe Seq: 1 tcatcatgattggtaccctgactgc 25	EST Seq: 310 tcatcatgattggtaccctgactgc 334	3e-08	25/25 (100%)
200030_s_at	205	287	CB296568.1	Probe Seq: 1 gtaccctgactgcactacagtggtt 25	EST Seq: 322 gtaccctgactgcactacagtggtt 346	3e-08	25/25 (100%)
200030_s_at	79	307	CB296568.1	Probe Seq: 1 gtggtttatctatgactccgtgaag 25	EST Seq: 341 gtggtttatctatgactccgtgaag 365	3e-08	25/25 (100%)
200030_s_at	11	299	CB296568.1	Probe Seq: 1 gtgaaggtctacttcagacttcctc 25	EST Seq: 360 gtgaaggtctacttcagactccctc 384	7e-06	24/25 (96%)
200031_s_at	172	123	CB294940.1	Probe Seq: 1 cagactgagcgtgcctaccaaaagc 25	EST Seq: 25 cagnctgagcgtgcctaccaaaagc 49	2e-06	24/25 (96%)
200031_s_at	281	175	CB298220.1	Probe Seq: 1 ccaaaagcagccgaccatctttcaa 25	EST Seq: 43 ccaaaagcagccgaccatctttcaa 67	3e-08	25/25 (100%)
200031_s_at	154	233	CB298220.1	Probe Seq: 1 gacacccaaggaggctattgagggc 25	EST Seq: 148 gacacccaaggaggctattgagggc 172	3e-08	25/25 (100%)
200031_s_at	251	7	CB298220.1	Probe Seq: 1 attgacaagaaatgccccttcactg 25	EST Seq: 179 attgacaagaaatgccccttcactg 203	3e-08	25/25 (100%)
200031_s_at	113	191	CB298221.1	Probe Seq: 1 gccccttcactggtaatgtgtccat 25	EST Seq: 4 gccccttcactggtaatgtgtccat 28	3e-08	25/25 (100%)
200031_s_at	60	133	CB298221.1	Probe Seq: 1 cattgtcatccgccgagactatctg 25	EST Seq: 80 cattgtcatccgccgagactatctg 104	3e-08	25/25 (100%)
200031_s_at	261	3	CB298221.1	Probe Seq: 1 cgcaagtacaaccgcttcgagaagc 25	EST Seq: 114 cgcaagtacaaccgcttcgagaagc 138	3e-08	25/25 (100%)
200031_s_at	35	109	CB298221.1	Probe Seq: 1 caagaacatgtctgtacacctgtcc 25	EST Seq: 143 caagaacatgtctgtacacctgtcc 167	3e-08	25/25 (100%)
200031_s_at	298	69	CB298221.1	Probe Seq: 1 acatcgtcacagtgggcgagtgccg 25	EST Seq: 196 acatcgtcacagtgggtgagtgccg 220	7e-06	24/25 (96%)
200031_s_at	153	215	CB298221.1	Probe Seq: 1 gcaagacagtgcgcttcaacgtgct 25	EST Seq: 229 gcaagacagtgcgcttcaacgtgct 253	3e-08	25/25 (100%)
200032_s_at	145	159	AU297121.1	Probe Seq: 1 cccagaggaaccctgcggagggact 25	EST Seq: 191 cccagaggaaccccgcggagggact 215	7e-06	24/25 (96%)
200032_s_at	110	401	AU297107.1	Probe Seq: 1 tcacatcaatgtagaactcagcctt 25	EST Seq: 143 tcacatnaatgtagaactcagcctt 167	2e-06	24/25 (96%)
200032_s_at	28	259	AU297982.1	Probe Seq: 1 gaggctccgggttgacaaatggtgg 25	EST Seq: 185 gaggctccgggttgacaaatggtgg 209	3e-08	25/25 (100%)
200032_s_at	414	61	AU297982.1	Probe Seq: 1 actggctaccgttcggactatttgt 25	EST Seq: 224 actggctaccgttcggactatttgt 248	3e-08	25/25 (100%)
200032_s_at	441	419	AU297107.1	Probe Seq: 1 ttacactgggcttccgttacaagat 25	EST Seq: 277 ttacactgggcttcggttacaagat 301	7e-06	24/25 (96%)
200032_s_at	2	415	AU297982.1	Probe Seq: 1 ttgattcagcaagccacaacagtta 25	EST Seq: 506 ttgattcagcaagccacaacagtta 530	3e-08	25/25 (100%)
200032_s_at	189	267	AU296993.1	Probe Seq: 1 gatctaagagttacctggctaca 23	EST Seq: 606 gatctaagagttacctggctaca 628	5e-07	23/23 (100%)
200034_s_at	192	213	CB295065.1	Probe Seq: 1 gcaaaatgcctagatattatcctac 25	EST Seq: 301 gcaaaatgcctagatattatcctac 325	3e-08	25/25 (100%)
200034_s_at	196	367	CB295064.1	Probe Seq: 1 tgagccacggcaaaaaacccttcag 25	EST Seq: 388 tgagccatggcaaaaaacccttcag 412	7e-06	24/25 (96%)
200034_s_at	27	79	CB295064.1	Probe Seq: 1 aaacccttcagtcagcacgtgagaa 25	EST Seq: 402 aaacccttcagtcagcacgtgagaa 426	3e-08	25/25 (100%)
200034_s_at	304	47	CB295064.1	Probe Seq: 1 agaaaactgcgagccagcattaccc 25	EST Seq: 423 agaaaactgcgagccagcattaccc 447	3e-08	25/25 (100%)
200034_s_at	401	209	CB295044.1	Probe Seq: 1 gcagctggctagtggcttattactt 25	EST Seq: 212 gcagctggctagtggcttattactt 236	3e-08	25/25 (100%)
200034_s_at	157	83	CB295044.1	Probe Seq: 1 aaaacatcttactgatgcttacttc 25	EST Seq: 341 aaaacatcttactgatgcttacttc 365	3e-08	25/25 (100%)
200034_s_at	377	251	CB295044.1	Probe Seq: 1 gagattacggagcagcgcaagattg 25	EST Seq: 435 gagattacggagcagcgcaagattg 459	3e-08	25/25 (100%)
200036_s_at	34	121	CB298274.1	Probe Seq: 1 cagcttgaagaactatgatccccag 25	EST Seq: 94 cagcttgaagaactatgacccccag 118	7e-06	24/25 (96%)
200036_s_at	104	139	CB298274.1	Probe Seq: 1 ctatgatccccagaaggacaagcgc 25	EST Seq: 106 ctatgacccccagaaggacaagcgc 130	7e-06	24/25 (96%)
200036_s_at	195	243	CB298274.1	Probe Seq: 1 gaccagcagcactgtgacgaggcta 25	EST Seq: 194 gaccagcagcactgtgacgaggcta 218	3e-08	25/25 (100%)
200036_s_at	395	111	CB298274.1	Probe Seq: 1 catcgaggcgctgaaaaaactcaac 25	EST Seq: 244 catcgaggcgctgaaaaaactcaac 268	3e-08	25/25 (100%)
200036_s_at	279	283	CB298274.1	Probe Seq: 1 gtatgatgcgtttttggcctcagag 25	EST Seq: 304 gtatgatgcgtttttggcctcagag 328	3e-08	25/25 (100%)
200036_s_at	111	281	CB298274.1	Probe Seq: 1 gtttttggcctcagagtctctgatc 25	EST Seq: 313 gtttttggcctcagagtctttgatc 337	7e-06	24/25 (96%)
200036_s_at	233	255	CB298274.1	Probe Seq: 1 gagtctctgatcaagcagattccac 25	EST Seq: 326 gagtctttgatcaagcagattccac 350	7e-06	24/25 (96%)
200036_s_at	37	111	CB298274.1	Probe Seq: 1 caagcagattccacgaatcctcggc 25	EST Seq: 337 caagcagattccacgaatcctcggc 361	3e-08	25/25 (100%)
200036_s_at	287	139	CB298274.1	Probe Seq: 1 ctcggcccaggtttaaataaggcag 25	EST Seq: 356 ctcggcccaggtttaaataaggcag 380	3e-08	25/25 (100%)
200036_s_at	85	165	CB298274.1	Probe Seq: 1 ccctgctcacacacaacgaaaacat 25	EST Seq: 393 ccctgctcacacacaacgaaaacat 417	3e-08	25/25 (100%)
200038_s_at	212	47	CB296495.1	Probe Seq: 1 agaacactcgtgaaactgctcaggc 25	EST Seq: 111 agaacactcgtgaaactgctcaggc 135	3e-08	25/25 (100%)
200038_s_at	271	65	CB296495.1	Probe Seq: 1 actgctcaggccatcaagggtatgc 25	EST Seq: 125 actgctcaggccatcaagggtatgc 149	3e-08	25/25 (100%)
200038_s_at	359	83	CB296495.1	Probe Seq: 1 aacagtgtgtaccattccgacgtta 25	EST Seq: 195 aacagtgtgtaccattccgacgtta 219	3e-08	25/25 (100%)
200038_s_at	123	355	CB296495.1	Probe Seq: 1 tggtggagttggcaggtgtgcgcag 25	EST Seq: 223 tggtggagttggcaggtgtgcgcag 247	3e-08	25/25 (100%)
200038_s_at	34	305	CB296495.1	Probe Seq: 1 gtgtgcgcaggccaagcaatggggc 25	EST Seq: 238 gtgtgcgcaggccaagcagtggggc 262	7e-06	24/25 (96%)
200038_s_at	224	351	CB296495.1	Probe Seq: 1 tggacacaaggtcggtggcccaaaa 25	EST Seq: 263 tggacacaaggtcggtggcccaaaa 287	3e-08	25/25 (100%)
200038_s_at	277	293	CB296495.1	Probe Seq: 1 gtcggtggcccaaaaagagtgctga 25	EST Seq: 273 gtcggtggcccaaaaagagtgctga 297	3e-08	25/25 (100%)
200038_s_at	171	199	CB296495.1	Probe Seq: 1 gctgaatttttgctgcacatgctta 25	EST Seq: 293 gctgaatttttgctgcacatgctta 317	3e-08	25/25 (100%)
200043_at	30	157	CB294256.1	Probe Seq: 1 cgatgatctggcagacctcagctgc 25	EST Seq: 126 cgatgatctggcagacctcagctgc 150	3e-08	25/25 (100%)
200043_at	151	55	CB294256.1	Probe Seq: 1 agctgcctggtttaccgagctgata 25	EST Seq: 145 agctgcctggtttaccgagctgata 169	3e-08	25/25 (100%)
200043_at	397	195	CB294256.1	Probe Seq: 1 gctgatacccagacataccagcctt 25	EST Seq: 163 gctgatacccagacataccagcctt 187	3e-08	25/25 (100%)
200043_at	298	389	CB294256.1	Probe Seq: 1 tcggcaggcccaacaggctgggaaa 25	EST Seq: 231 tcggcaggcccaacaggctgggaaa 255	3e-08	25/25 (100%)
200043_at	365	131	CB294255.1	Probe Seq: 1 catagtaatcctgtttccactttgt 25	EST Seq: 471 catagtaatcctgtttccactttgt 495	3e-08	25/25 (100%)
200061_s_at	431	369	CB294921.1	Probe Seq: 1 tgaacgacaccgtaactatccgcac 25	EST Seq: 10 tgaacgacactgtaactatccgcac 34	7e-06	24/25 (96%)
200061_s_at	138	79	CB296610.1	Probe Seq: 1 aaatggtcattgatgtccttcaccc 25	EST Seq: 21 aaatggtcattgatgtccttcaccc 45	3e-08	25/25 (100%)
200061_s_at	119	73	CB296610.1	Probe Seq: 1 acaagaccacaccggatgtcatctt 25	EST Seq: 99 acaagaccacaccggatgtcatctt 123	3e-08	25/25 (100%)
200061_s_at	83	433	CB296610.1	Probe Seq: 1 ttcagaactcattttggtggtggca 25	EST Seq: 134 ttcagaactcattttggtggtggca 158	3e-08	25/25 (100%)
200061_s_at	41	319	CB296610.1	Probe Seq: 1 ggtggcaagacaactggctttggca 25	EST Seq: 152 ggtggcaagacaactggctttggca 176	3e-08	25/25 (100%)
200061_s_at	108	207	CB296610.1	Probe Seq: 1 gcatgatttatgattccctggatta 25	EST Seq: 174 gcatgatttatgattccctggatta 198	3e-08	25/25 (100%)
200061_s_at	433	237	CB296610.1	Probe Seq: 1 gacttgcaagacatggcctgtatga 25	EST Seq: 225 gacttgcaagacatggcctgtatga 249	3e-08	25/25 (100%)
200061_s_at	287	347	CB296610.1	Probe Seq: 1 tggccactgtggatttttcgcaaga 25	EST Seq: 404 tggccactgtggatttttcacaaga 428	7e-06	24/25 (96%)
200067_x_at	159	165	CB294961.1	Probe Seq: 1 tctttcccccttttaatttgtgatg 25	EST Seq: 376 tctttcccccttttaatgtgtgatg 400	7e-06	24/25 (96%)
200067_x_at	242	367	CB294961.1	Probe Seq: 1 tgaccccatttatgtgtaggagcac 25	EST Seq: 406 tgaccccatttatgtgtaggagcac 430	3e-08	25/25 (100%)
200067_x_at	164	279	CB294961.1	Probe Seq: 1 gtaggagcactacaccattggtttc 25	EST Seq: 421 gtaggagcactacaccattggtttc 445	3e-08	25/25 (100%)
200067_x_at	146	7	CB294961.1	Probe Seq: 1 attggtttccaatactgcacacata 25	EST Seq: 437 attggtttccaatactgcacacata 461	3e-08	25/25 (100%)
200074_s_at	354	399	CB296321.1	Probe Seq: 1 tcagaacagggctttggtcgatgga 25	EST Seq: 153 tcagaacagggctttggtcgatgga 177	3e-08	25/25 (100%)
200074_s_at	107	323	CB296321.1	Probe Seq: 1 ggctttggtcgatggaccttgcact 25	EST Seq: 162 ggctttggtcgatggaccttgcact 186	3e-08	25/25 (100%)
200074_s_at	384	379	CB296321.1	Probe Seq: 1 tgcctttcaagtgcatgcagctcac 25	EST Seq: 206 tgcctttcaagtgcatgcagctcac 230	3e-08	25/25 (100%)
200074_s_at	221	25	CB296321.1	Probe Seq: 1 atgcagctcactgatttcatcctca 25	EST Seq: 220 atgcagctcactgatttcatcctca 244	3e-08	25/25 (100%)
200074_s_at	442	77	CB296321.1	Probe Seq: 1 aaatgggcagccacacgatgggcca 25	EST Seq: 310 aaatgggcagccacacgatgggcca 334	3e-08	25/25 (100%)
200074_s_at	253	337	CB296321.1	Probe Seq: 1 ggcagccacacgatgggccaagaag 25	EST Seq: 315 ggcagccacacgatgggccaagaag 339	3e-08	25/25 (100%)
200074_s_at	162	95	CB296321.1	Probe Seq: 1 aagatgacagattttgatcgtttta 25	EST Seq: 364 aagatgacagattttgatcgtttta 388	3e-08	25/25 (100%)
200074_s_at	336	225	CB296321.1	Probe Seq: 1 gaagcttcaaaaggcagctctcctg 25	EST Seq: 441 gaagcttcaaaaggcagctctcctg 465	3e-08	25/25 (100%)
200074_s_at	248	1	CB296321.1	Probe Seq: 1 tcccaaaaaagcacctggtactaag 25	EST Seq: 474 tcccaaaaaagcacctggtactaag 498	3e-08	25/25 (100%)
200074_s_at	130	213	CB296321.1	Probe Seq: 1 gcacctggtactaagggtactgctg 25	EST Seq: 484 gcacctggtactaagggtactgctg 508	3e-08	25/25 (100%)
200074_s_at	180	373	CB296321.1	Probe Seq: 1 tgctgctgctaaagttccagcaaaa 25	EST Seq: 513 tgctgctgctaaagttccagcaaaa 537	3e-08	25/25 (100%)
200077_s_at	225	5	AU297296.1	Probe Seq: 1 attctactccgatgatcggctgaat 25	EST Seq: 361 attctactccgatgatcggctgaat 385	3e-08	25/25 (100%)
200077_s_at	18	3	AU297296.1	Probe Seq: 1 ctccgaaccttcagctttttgggct 25	EST Seq: 638 ctccgaaccttcagctttttgggct 662	3e-08	25/25 (100%)
200077_s_at	164	227	AU297296.1	Probe Seq: 1 gaaccttcagctttttgggctttga 25	EST Seq: 642 gaaccttcagctttttgggctttga 666	3e-08	25/25 (100%)
200080_s_at	120	393	AU297849.1	Probe Seq: 1 tctcttcttcctgttattggtagtt 25	EST Seq: 571 tctcttcttcctgttattggtagtt 595	3e-08	25/25 (100%)
200080_s_at	313	73	CB297727.1	Probe Seq: 1 acaagtttcagcggttcaactttat 25	EST Seq: 10 acaagtttcagcggttcaactttat 34	3e-08	25/25 (100%)
200080_s_at	153	289	CB297727.1	Probe Seq: 1 gtaaatttcttattgatggcaacta 25	EST Seq: 101 gtaaatttcttattgatggcaacta 125	3e-08	25/25 (100%)
200080_s_at	179	339	CB297727.1	Probe Seq: 1 ggcaactaaatggtgtttgtagcat 25	EST Seq: 118 ggcaactaaatggtgtttgtagcat 142	3e-08	25/25 (100%)
200080_s_at	385	17	CB297727.1	Probe Seq: 1 atcatacagtagattccatccattc 25	EST Seq: 147 atcatacagtagattccatccattc 171	3e-08	25/25 (100%)
200080_s_at	235	133	CB297727.1	Probe Seq: 1 cattcactatacttttctaactgag 25	EST Seq: 167 cattcactatacttttctaactgag 191	3e-08	25/25 (100%)
200080_s_at	304	435	CB297727.1	Probe Seq: 1 ttctaactgagttgtcctacatgca 25	EST Seq: 181 ttctaactgagttgtcctacatgca 205	3e-08	25/25 (100%)
200080_s_at	162	365	CB297727.1	Probe Seq: 1 tgagttgtcctacatgcaagtacat 25	EST Seq: 188 tgagttgtcctacatgcaagtacat 212	3e-08	25/25 (100%)
200080_s_at	172	151	CB297727.1	Probe Seq: 1 ctgtgctgttcctgtaagtttgcta 25	EST Seq: 234 ctgtgctgttcctgtaagtttgcta 258	3e-08	25/25 (100%)
200081_s_at	88	67	CB298259.1	Probe Seq: 1 acttcgtactttctatgagaagcgt 25	EST Seq: 143 acttcgtactttttatgagaagcgt 167	7e-06	24/25 (96%)
200081_s_at	54	251	CB298259.1	Probe Seq: 1 gagaagcgtatggccacagaagttg 25	EST Seq: 159 gagaagcgtatggccacagaagttg 183	3e-08	25/25 (100%)
200081_s_at	241	375	CB295304.1	Probe Seq: 1 tgctgctgacgctctgggtgaagaa 25	EST Seq: 83 tgctgctgacgctctgggtgaagaa 107	3e-08	25/25 (100%)
200081_s_at	260	221	CB295304.1	Probe Seq: 1 gaagggttatgtggtccgaatcagt 25	EST Seq: 110 gaagggttatgtggtccgaatcagt 134	3e-08	25/25 (100%)
200081_s_at	50	321	CB295304.1	Probe Seq: 1 ggtccgaatcagtggtgggaacgac 25	EST Seq: 122 ggtccgaatcagtggtgggaacgac 146	3e-08	25/25 (100%)
200081_s_at	40	81	CB295304.1	Probe Seq: 1 aaacaaggtttccccatgaagcagg 25	EST Seq: 147 aaacaaggtttccccatgaagcagg 171	3e-08	25/25 (100%)
200081_s_at	135	321	CB295304.1	Probe Seq: 1 ggtttccccatgaagcagggtgtct 25	EST Seq: 153 ggtttccccatgaagcagggtgtct 177	3e-08	25/25 (100%)
200081_s_at	53	93	CB295304.1	Probe Seq: 1 aagcagggtgtcttgacccatggcc 25	EST Seq: 165 aagcagggtgtcttgacccatggcc 189	3e-08	25/25 (100%)
200081_s_at	300	57	CB295304.1	Probe Seq: 1 accaaagcacccaagattcagcgtc 25	EST Seq: 486 accaaagcacccaagattcagcgtc 510	3e-08	25/25 (100%)
200081_s_at	56	51	CB295304.1	Probe Seq: 1 agcacccaagattcagcgtcttg 23	EST Seq: 491 agcacccaagattcagcgtcttg 513	5e-07	23/23 (100%)
200082_s_at	271	47	CB296130.1	Probe Seq: 1 agaaagccatgttcagttcgagcgc 25	EST Seq: 32 agaaagccatgttcagttcgagcgc 56	3e-08	25/25 (100%)
200082_s_at	264	387	CB296130.1	Probe Seq: 1 tcgagcgccaagatcgtgaagccca 25	EST Seq: 49 tcgagcgccaagattgtgaagccca 73	7e-06	24/25 (96%)
200082_s_at	84	225	CB296130.1	Probe Seq: 1 gaagcccaatggcgagaagccggac 25	EST Seq: 66 gaagcccaatggcgagaagccggac 90	3e-08	25/25 (100%)
200082_s_at	83	123	CB296130.1	Probe Seq: 1 cggacgagttcgagtccggcatctc 25	EST Seq: 86 cggacgagttcgagtccggcatctc 110	3e-08	25/25 (100%)
200082_s_at	288	331	CB296130.1	Probe Seq: 1 ggagctggagatgaactcggacctc 25	EST Seq: 123 ggagctggagatgaactcggacctc 147	3e-08	25/25 (100%)
200082_s_at	136	353	CB298356.1	Probe Seq: 1 tggagatgaactcggacctcaaggc 25	EST Seq: 10 tggagnngaactcggacctcaaggc 34	0.0001	23/25 (92%)
200082_s_at	180	221	CB298356.1	Probe Seq: 1 gaagttggtggtggtcggaaagcta 25	EST Seq: 75 gaagttggtggtggtcggaaagcta 99	3e-08	25/25 (100%)
200082_s_at	13	437	CB298356.1	Probe Seq: 1 ttcccgttcctcaactgaaatctt 24	EST Seq: 112 ttcccgctcctcaactgaaatctt 135	3e-05	23/24 (95%)
200082_s_at	346	275	CB296130.1	Probe Seq: 1 gttcagtgggaagcatgtcgtcttt 25	EST Seq: 297 gttcanngggaagcatgtcgtcttt 321	0.0001	23/25 (92%)
200082_s_at	328	225	CB296130.1	Probe Seq: 1 gaagcatgtcgtctttatcgctcag 25	EST Seq: 306 gaagcatgtcgtctttatcgctcag 330	3e-08	25/25 (100%)
200086_s_at	155	247	CB298303.1	Probe Seq: 1 gagcgaagacttttcgctcccagct 25	EST Seq: 112 gagcgaagacttttcgctcccagct 136	3e-08	25/25 (100%)
200086_s_at	277	197	CB298303.1	Probe Seq: 1 gctcccagcttatatggatcggcgt 25	EST Seq: 127 gctcccagcttatatggatcggcgt 151	3e-08	25/25 (100%)
200086_s_at	440	351	CB298303.1	Probe Seq: 1 tggagcagcctctccatggatgaga 25	EST Seq: 233 tggagcagcctctccatggatgaga 257	3e-08	25/25 (100%)
200086_s_at	37	407	CB298303.1	Probe Seq: 1 taagttcaaggagagctttgctgag 25	EST Seq: 277 taagttcaaggagagctttgctgag 301	3e-08	25/25 (100%)
200086_s_at	142	235	CB295991.1	Probe Seq: 1 gacaaagagtgggtggccaagcaga 25	EST Seq: 429 gacaaagagtgggtggccaagcaga 453	3e-08	25/25 (100%)
200086_s_at	364	129	CB295991.1	Probe Seq: 1 catccagggcttagcctccaagtgg 25	EST Seq: 485 catccagggcttagcctccaagtgg 509	3e-08	25/25 (100%)
200086_s_at	230	215	CB295991.1	Probe Seq: 1 gcaactccatgcctatttactggaa 25	EST Seq: 582 gcaactccatgcctatttactggaa 606	3e-08	25/25 (100%)
200086_s_at	218	413	CB295991.1	Probe Seq: 1 tatgccaaacagttgtaccactgct 25	EST Seq: 613 tatgccaaacagttgtaccactgct 637	3e-08	25/25 (100%)
200086_s_at	249	271	CB295991.1	Probe Seq: 1 gttgtaccactgctaataaatga 23	EST Seq: 624 gttgtaccactgctaataaatga 646	5e-07	23/23 (100%)
200091_s_at	436	167	CB294913.1	Probe Seq: 1 gccgcctaaggacgacaagaagaag 25	EST Seq: 34 gccgcctaaggacgacaagaagaag 58	3e-08	25/25 (100%)
200091_s_at	33	239	CB294914.1	Probe Seq: 1 gacgctggaaagtcggccaagaaag 25	EST Seq: 18 gacgctggaaagtcggccaagaaag 42	3e-08	25/25 (100%)
200091_s_at	160	291	CB294914.1	Probe Seq: 1 gtgaacaaatccgggggcaaggcca 25	EST Seq: 54 gtgaacaaatccgggggcaaggcca 78	3e-08	25/25 (100%)
200091_s_at	312	91	CB294914.1	Probe Seq: 1 aaggcaaagttcgggacaagctcaa 25	EST Seq: 97 aaggcaaagttcgggacaagctcaa 121	3e-08	25/25 (100%)
200091_s_at	310	311	CB294914.1	Probe Seq: 1 gggacaagctcaataacttagtctt 25	EST Seq: 109 gggacaagctcaataacttagtctt 133	3e-08	25/25 (100%)
200091_s_at	105	415	CB294914.1	Probe Seq: 1 tagtcttgtttgacaaagctaccta 25	EST Seq: 127 tagtcttgtttgacaaagctaccta 151	3e-08	25/25 (100%)
200091_s_at	110	113	CB294914.1	Probe Seq: 1 caaagctacctatgataaactctgt 25	EST Seq: 140 caaagctacctatgataaactctgt 164	3e-08	25/25 (100%)
200091_s_at	348	63	CB294914.1	Probe Seq: 1 actctgtaaggaagttcccaactat 25	EST Seq: 158 actctgtaaggaagttcccaactat 182	3e-08	25/25 (100%)
200091_s_at	283	135	CB294914.1	Probe Seq: 1 ctataaacttataaccccagctgtg 25	EST Seq: 179 ctataaacttataaccccagctgtg 203	3e-08	25/25 (100%)
200091_s_at	287	89	CB294914.1	Probe Seq: 1 aactggtttcaaagcacagagctca 25	EST Seq: 280 aactggtttcaaagcacagagctca 304	3e-08	25/25 (100%)
200091_s_at	360	207	CB294914.1	Probe Seq: 1 gcatgaataggtccaaccagctgta 25	EST Seq: 360 gcatgaataggtccaaccagctgta 384	3e-08	25/25 (100%)
200093_s_at	14	153	CB295287.1	Probe Seq: 1 ctggtggcgacacgatctttgggaa 25	EST Seq: 82 ctggtggcgacacgatcttcgggaa 106	7e-06	24/25 (96%)
200093_s_at	368	425	CB295287.1	Probe Seq: 1 ttttgaggatgaccggtgccttgct 25	EST Seq: 140 ttttgaggatgaccggtgccttgct 164	3e-08	25/25 (100%)
200093_s_at	100	141	CB295287.1	Probe Seq: 1 ctcaagcaccaacacattttctggt 25	EST Seq: 181 ctcaagcaccaacacattttctggt 205	3e-08	25/25 (100%)
200093_s_at	404	71	CB295287.1	Probe Seq: 1 acacattttctggtgatacccaaga 25	EST Seq: 192 acacattttctggtgatacccaaga 216	3e-08	25/25 (100%)
200093_s_at	363	59	CB295283.1	Probe Seq: 1 acccaagaaacatatatcccagatt 25	EST Seq: 286 acccaagaaacatgtatcccagatt 310	7e-06	24/25 (96%)
200093_s_at	395	261	CB295287.1	Probe Seq: 1 gatctgggcctgaataagggttatc 25	EST Seq: 303 gatctgggcctgaataagggttatc 327	3e-08	25/25 (100%)
200093_s_at	123	25	CB295287.1	Probe Seq: 1 atgaaggttcagatggtggacagtc 25	EST Seq: 340 atgaaggttcagatggtggacagtc 364	3e-08	25/25 (100%)
200093_s_at	354	25	CB295287.1	Probe Seq: 1 atgttcttggaggtcggcaaatgca 25	EST Seq: 385 atgttcttggaggtcggcaaatgca 409	3e-08	25/25 (100%)
200093_s_at	205	113	CB295287.1	Probe Seq: 1 caaatgcattggcctcctggttaag 25	EST Seq: 402 caaatgcattggcctcctggttaag 426	3e-08	25/25 (100%)
200093_s_at	59	161	CB295287.1	Probe Seq: 1 tcctggttaagcacgttttggggat 25	EST Seq: 416 tcctggttaagcacgttttggggat 440	3e-08	25/25 (100%)
200094_s_at	385	431	CB296536.1	Probe Seq: 1 ttcagagggaaactcagatgtccaa 25	EST Seq: 4 ttcagagggaaactcagatgtccaa 28	3e-08	25/25 (100%)
200094_s_at	171	417	CB296536.1	Probe Seq: 1 tatttgggtacatggcccgcagtgg 25	EST Seq: 58 tatttgggtacatggcccgcagtgg 82	3e-08	25/25 (100%)
200094_s_at	275	1	CB296536.1	Probe Seq: 1 ggggaaaggaacacgcgggtagatg 25	EST Seq: 98 ggggaaaggaacacgcgggtagatg 122	3e-08	25/25 (100%)
200094_s_at	319	195	CB296536.1	Probe Seq: 1 gcgggtagatgatttctagcaggca 25	EST Seq: 112 gcgggtagatgatttctagcaggca 136	3e-08	25/25 (100%)
200094_s_at	117	209	CB296536.1	Probe Seq: 1 gcaggcaggaagtcctgtgcggtgt 25	EST Seq: 130 gcaggcaggaagtcctgtacggtgt 154	7e-06	24/25 (96%)
200094_s_at	378	115	CB296536.1	Probe Seq: 1 cagctgtactagtgccattggaata 25	EST Seq: 170 cagctgtactagtgccattggaata 194	3e-08	25/25 (100%)
200095_x_at	339	281	CB297076.1	Probe Seq: 1 gtatccagtatctccgtgattacct 25	EST Seq: 248 gtatccagtatctccgtgattacct 272	3e-08	25/25 (100%)
200095_x_at	402	193	CB297076.1	Probe Seq: 1 gcgacctgcgagactcacaagaggg 25	EST Seq: 360 gcgacctgcgagactcacaagaggg 384	3e-08	25/25 (100%)
200095_x_at	129	141	CB297076.1	Probe Seq: 1 ctacagacggagtgctgtgccacct 25	EST Seq: 402 ctacagacggagtgctgtgccacct 426	3e-08	25/25 (100%)
200095_x_at	341	181	CB297076.1	Probe Seq: 1 gccacctggtgccgacaagaaagcc 25	EST Seq: 420 gccacctggtgccgacaagaaagcc 444	3e-08	25/25 (100%)
200095_x_at	141	231	CB297076.1	Probe Seq: 1 gaaagccgaggctggggctgggtca 25	EST Seq: 438 gaaagccgaggctggggctgggtca 462	3e-08	25/25 (100%)
200095_x_at	395	341	CB297076.1	Probe Seq: 1 ggctgggtcagcaaccgaattccag 25	EST Seq: 453 ggctgggtcagcaaccgaattccag 477	3e-08	25/25 (100%)
200095_x_at	14	207	CB297076.1	Probe Seq: 1 gcaaccgaattccagtttagaggcg 25	EST Seq: 463 gcaaccgaattccagtttagaggcg 487	3e-08	25/25 (100%)
200095_x_at	160	41	CB297076.1	Probe Seq: 1 agaggcggatttggtcgtggacgtg 25	EST Seq: 481 agaggcggatttggtcgtggacgtg 505	3e-08	25/25 (100%)
200095_x_at	353	443	CB297076.1	Probe Seq: 1 ttggtcgtggacgtggtcagccacc 25	EST Seq: 491 ttggtcgtggacgtggtcagccacc 515	3e-08	25/25 (100%)
200095_x_at	137	157	CB297076.1	Probe Seq: 1 cgtggtcagccacctcagtaaaatt 25	EST Seq: 502 cgtggtcagccacctcagtaaaatt 526	3e-08	25/25 (100%)
200095_x_at	1	5	CB297076.1	Probe Seq: 1 attggagaggattcttttgcattga 25	EST Seq: 524 attggagaggattcttttgcattga 548	3e-08	25/25 (100%)
200096_s_at	228	1	CB297873.1	Probe Seq: 1 aaccggggagttatcattaccatgt 25	EST Seq: 177 aaccggggagttatcattaccatgt 201	3e-08	25/25 (100%)
200096_s_at	8	433	CB297873.1	Probe Seq: 1 ttaccatgttggtgacctgttcagt 25	EST Seq: 193 ttaccatgttggtgacctgttcagt 217	3e-08	25/25 (100%)
200096_s_at	196	273	CB297873.1	Probe Seq: 1 gttggtgacctgttcagtttgctgc 25	EST Seq: 200 gttggtgacctgttcagtttgctgc 224	3e-08	25/25 (100%)
200096_s_at	13	173	CB297873.1	Probe Seq: 1 ccattagctgccttaaacgttaaca 25	EST Seq: 439 ccattagctgccttaaacgttaaca 463	3e-08	25/25 (100%)
200096_s_at	47	133	CB297873.1	Probe Seq: 1 ctgccttaaacgttaacagcacatt 25	EST Seq: 446 ctgccttaaacgttaacagcacatt 470	3e-08	25/25 (100%)
200096_s_at	205	85	CB297873.1	Probe Seq: 1 aacagcacatttgaatgccttattc 25	EST Seq: 460 aacagcacatttgaatgccttattc 484	3e-08	25/25 (100%)
200096_s_at	289	219	CB297873.1	Probe Seq: 1 gaatgccttattctacaatgcagcg 25	EST Seq: 472 gaatgccttattctacaatgcagcg 496	3e-08	25/25 (100%)
200096_s_at	84	75	CB297873.1	Probe Seq: 1 acaatgcagcgtgttttcctttgcc 25	EST Seq: 486 acaatgcagcgtgttttcctttgcc 510	3e-08	25/25 (100%)
200096_s_at	353	309	CB297873.1	Probe Seq: 1 tggtgaattacgtgcctccataacc 25	EST Seq: 523 tggtgaattacgtgcctacataacc 547	7e-06	24/25 (96%)
200096_s_at	373	363	CB297873.1	Probe Seq: 1 tgaactgtgccgactccacaaaac 24	EST Seq: 548 tgaactgtgccgactccacaaaac 571	1e-07	24/24 (100%)
200099_s_at	405	431	AU298406.1	Probe Seq: 1 ttgaagtgagtcttgctgatttgca 25	EST Seq: 226 ttgaagtgagtcttgctgatttgca 250	3e-08	25/25 (100%)
200099_s_at	96	255	AU298406.1	Probe Seq: 1 gagtcttgctgatttgcagaatgat 25	EST Seq: 233 gagtcttgctgatttgcagaatgat 257	3e-08	25/25 (100%)
200099_s_at	12	81	AU297472.1	Probe Seq: 1 aaactgcctgactaacttccatgg 24	EST Seq: 319 aaactgcctgactaacttncatgg 342	7e-06	23/24 (95%)
200099_s_at	379	339	AU298406.1	Probe Seq: 1 ggcagacaatgattgaagctcacgt 25	EST Seq: 376 ggcagacaatgattgaagctcacgt 400	3e-08	25/25 (100%)
200099_s_at	416	407	AU298406.1	Probe Seq: 1 tacggaagacctcttatgctcagca 25	EST Seq: 475 tacggaagacctcttatgctcagca 499	3e-08	25/25 (100%)
200099_s_at	206	235	CB295667.1	Probe Seq: 1 gacccgagaggtgcagacaaatgac 25	EST Seq: 520 gacccgagnggtgcagacaaatgac 544	2e-06	24/25 (96%)
200099_s_at	101	253	CB295667.1	Probe Seq: 1 gagaggtgcagacaaatgacttgaa 25	EST Seq: 525 gagnggtgcagacaaatgacttgaa 549	2e-06	24/25 (96%)
200599_s_at	94	261	CB297083.1	Probe Seq: 1 gatcagagacatgcttcgacgaatt 25	EST Seq: 130 gatcagagacatgcttcgacgaatt 154	3e-08	25/25 (100%)
200599_s_at	86	431	CB297083.1	Probe Seq: 1 ttttggatcttgctgtggttttgtt 25	EST Seq: 180 ttttggatcttgctgtggttttgtt 204	3e-08	25/25 (100%)
200599_s_at	388	77	CB297083.1	Probe Seq: 1 aacagcaacgcttcggtcagggtat 25	EST Seq: 208 aacagcaacgcttcggtcagggtat 232	3e-08	25/25 (100%)
200599_s_at	254	289	CB297083.1	Probe Seq: 1 gtcagggtatcttttaccagacact 25	EST Seq: 223 gtcagggtatcttttaccagacact 247	3e-08	25/25 (100%)
200599_s_at	63	233	CB297083.1	Probe Seq: 1 gaaagaatgcttcgcctcagtttga 25	EST Seq: 269 gaaagaatgcttcgcctcagtttga 293	3e-08	25/25 (100%)
200599_s_at	55	385	CB297083.1	Probe Seq: 1 tcgcctcagtttgaacattgaccct 25	EST Seq: 280 tcgcctcagtttgaacattgaccct 304	3e-08	25/25 (100%)
200599_s_at	132	237	CB297083.1	Probe Seq: 1 gacagcagaagacacaacagaagac 25	EST Seq: 346 gacagcagaagacacaacagaagac 370	3e-08	25/25 (100%)
200599_s_at	152	17	CB297083.1	Probe Seq: 1 atactctcaccatttggatcctgtg 25	EST Seq: 467 atactctcaccatttggatcctgtg 491	3e-08	25/25 (100%)
200599_s_at	122	327	CB297083.1	Probe Seq: 1 ggatcctgtgtggagagggaatgtg 25	EST Seq: 482 ggatcctgtgtggagagngaatgtg 506	2e-06	24/25 (96%)
200603_at	235	99	CB297899.1	Probe Seq: 1 aatgagttacttagaatgccataaa 25	EST Seq: 254 aatgagttacttagaatgccataaa 278	3e-08	25/25 (100%)
200603_at	417	83	CB297899.1	Probe Seq: 1 aaaattgcagtttcatgtatgtata 25	EST Seq: 276 aaaattgcagtttcatgtatgtata 300	3e-08	25/25 (100%)
200603_at	176	283	CB297899.1	Probe Seq: 1 gtatgtatataatcatgctcatgta 25	EST Seq: 292 gtatgtatataatcatgctcatgta 316	3e-08	25/25 (100%)
200603_at	187	405	CB297899.1	Probe Seq: 1 taatgctttctgagtgagttttact 25	EST Seq: 331 taatgctttctgagtgagttttact 355	3e-08	25/25 (100%)
200603_at	376	323	CB297899.1	Probe Seq: 3 ttaaatcatttggcttgctgttt 25	EST Seq: 357 ttaaatcatttggcttgctgttt 379	5e-07	23/23 (100%)
200610_s_at	265	237	CB297365.1	Probe Seq: 1 gacagtatacagtcctgtggtctcc 25	EST Seq: 28 gacagtatacagtcctgtggtctcc 52	3e-08	25/25 (100%)
200610_s_at	395	355	CB297365.1	Probe Seq: 1 tgtggtctccttggaaatccgtcta 25	EST Seq: 43 tgtggtctccttggaaatccgtcta 67	3e-08	25/25 (100%)
200610_s_at	348	15	CB297365.1	Probe Seq: 1 atagagctaacccttatctgtaagt 25	EST Seq: 139 atagagctaacccttatctgtaagt 163	3e-08	25/25 (100%)
200613_at	440	169	CB296071.1	Probe Seq: 1 cctgtctgtcctggcctaatgccag 25	EST Seq: 4 cctgtctgtcctggcctaatgccag 28	3e-08	25/25 (100%)
200613_at	160	293	CB296071.1	Probe Seq: 1 gtgaccaaagccaggtgggttccct 25	EST Seq: 41 gtgaccaaagccaggtgggttccct 65	3e-08	25/25 (100%)
200620_at	401	173	CB297602.1	Probe Seq: 1 ccagtacgcaccacatttggagcag 25	EST Seq: 4 ccagtatgcaccacatttggagcag 28	7e-06	24/25 (96%)
200620_at	177	143	CB294562.1	Probe Seq: 2 tctctcttaactctgggtggattt 25	EST Seq: 1 tctctcttaactctgggtggattt 24	1e-07	24/24 (100%)
200620_at	19	307	CB294562.1	Probe Seq: 1 gggtggattttaactacaactcttg 25	EST Seq: 15 gggtggattttaactacaactcttg 39	3e-08	25/25 (100%)
200620_at	222	433	CB294562.1	Probe Seq: 1 ttgtcctctcggtgatggtattgct 25	EST Seq: 37 ttgtcctctcggtgatggtattgct 61	3e-08	25/25 (100%)
200620_at	243	299	CB294562.1	Probe Seq: 1 gtgcaactgttgctacagctgtgga 25	EST Seq: 73 gtgcaactgttgctacagctgtgga 97	3e-08	25/25 (100%)
200620_at	18	359	CB294562.1	Probe Seq: 1 tgtggagcagtatgttccctctgag 25	EST Seq: 92 tgtggagcagtatgttccctctgag 116	3e-08	25/25 (100%)
200620_at	126	83	CB294562.1	Probe Seq: 1 aaacagatatccagcttcttctctt 25	EST Seq: 164 aaacagatatccagcttcttctctt 188	3e-08	25/25 (100%)
200620_at	96	53	CB294562.1	Probe Seq: 1 agcttcttctcttgtggttgttaga 25	EST Seq: 176 agcttcttctcttgtggttgttaga 200	3e-08	25/25 (100%)
200620_at	356	413	CB294563.1	Probe Seq: 1 tagacatctaaaattccactcctca 25	EST Seq: 79 tagacatctaaaattccactcctca 103	3e-08	25/25 (100%)
200620_at	11	107	CB294562.1	Probe Seq: 1 aattccactcctcatagagctttta 25	EST Seq: 312 aattcnactcctcatagagctttta 336	2e-06	24/25 (96%)
200626_s_at	37	379	CB295469.1	Probe Seq: 3 atttggagtttgaacccgttttg 25	EST Seq: 411 atttggagtttgaacccgttttg 433	5e-07	23/23 (100%)
200626_s_at	272	225	CB295469.1	Probe Seq: 1 gaacccgttttggttgcatttcatt 25	EST Seq: 422 gaacccgttttggttgcatttcatt 446	3e-08	25/25 (100%)
200627_at	131	175	CB297684.1	Probe Seq: 1 cctaagtctccttttcttcataaca 25	EST Seq: 354 cctaagtctccttttcttcataaca 378	3e-08	25/25 (100%)
200627_at	78	371	CB297684.1	Probe Seq: 1 tgacatgataggaagctctcagctt 25	EST Seq: 386 tgacatgataggaagctctcagctt 410	3e-08	25/25 (100%)
200640_at	148	17	CB297124.1	Probe Seq: 1 atactcttatagcctgccttcaatt 25	EST Seq: 264 atactcttatagcctgccttcaatt 288	3e-08	25/25 (100%)
200640_at	39	423	CB297124.1	Probe Seq: 1 tattctttctatttgtcaggtgcac 25	EST Seq: 298 tattctttctatttgtcaggtgcac 322	3e-08	25/25 (100%)
200640_at	224	289	CB297124.1	Probe Seq: 1 gtcaggtgcacaagattaccttcct 25	EST Seq: 312 gtcaggtgcacaagattaccttcct 336	3e-08	25/25 (100%)
200640_at	18	107	CB297124.1	Probe Seq: 1 caagattaccttcctgttttagcct 25	EST Seq: 322 caagattaccttcctgttttagcct 346	3e-08	25/25 (100%)
200640_at	430	133	CB297124.1	Probe Seq: 1 cttgtcaccaaccattcttacttgg 25	EST Seq: 352 cttgtcaccaaccattcttacttgg 376	3e-08	25/25 (100%)
200640_at	145	91	CB297124.1	Probe Seq: 1 aaccattcttacttggtggccatgt 25	EST Seq: 361 aaccattcttacttggtggccatgt 385	3e-08	25/25 (100%)
200640_at	206	83	CB297124.1	Probe Seq: 1 aaaaaggccgcatgatctttctggc 25	EST Seq: 392 aaaaaggccgcatgatctttctggc 416	3e-08	25/25 (100%)
200640_at	18	155	CB297124.1	Probe Seq: 1 ctggctccactcagtgtctaaggca 25	EST Seq: 412 ctggctccactcagtgtctaaggca 436	3e-08	25/25 (100%)
200640_at	168	215	CB297124.1	Probe Seq: 1 gcaaatctctccttagttgatgaga 25	EST Seq: 492 gcaaatctctccttagttgatgaga 516	3e-08	25/25 (100%)
200640_at	8	265	CB297124.1	Probe Seq: 1 gatgagactgtgtttatctcccttt 25	EST Seq: 510 gatgagattgtgtttatctcccttt 534	7e-06	24/25 (96%)
200642_at	62	149	CB295534.1	Probe Seq: 1 ctgaagggcgacggcccagtgcagg 25	EST Seq: 102 ctgaagggcgatggcccagtgcagg 126	7e-06	24/25 (96%)
200642_at	193	209	CB295534.1	Probe Seq: 1 gcagggcatcatcaatttcgagcag 25	EST Seq: 122 gcagggcatcatcaatttcgagcag 146	3e-08	25/25 (100%)
200642_at	392	239	CB295534.1	Probe Seq: 1 gactgaaggcctgcatggattccat 25	EST Seq: 194 gactgaaggcctgcatggattccat 218	3e-08	25/25 (100%)
200642_at	421	141	CB295534.1	Probe Seq: 1 ctcactttaatcctctatccagaaa 25	EST Seq: 265 ctcactttaatcctctatccagaaa 289	3e-08	25/25 (100%)
200642_at	121	253	CB295534.1	Probe Seq: 1 gagaggcatgttggagacttgggca 25	EST Seq: 312 gagaggcatgttggagacttgggca 336	3e-08	25/25 (100%)
200642_at	177	43	CB295534.1	Probe Seq: 1 agatggtgtggccgatgtgtctatt 25	EST Seq: 353 agatggtgtggccgatgtgtctatt 377	3e-08	25/25 (100%)
200642_at	445	31	CB295533.1	Probe Seq: 1 aggagaccattgcatcattggccgc 25	EST Seq: 437 aggagaccattgcatcattggccgc 461	3e-08	25/25 (100%)
200642_at	317	169	CB295533.1	Probe Seq: 1 ccgcacactggtggtccatgaaaaa 25	EST Seq: 458 ccgcacactngtggtccatgaaaaa 482	2e-06	24/25 (96%)
200642_at	169	89	CB295514.1	Probe Seq: 1 aacgctggaagtcgtttggcttgt 24	EST Seq: 44 aacgctggaagtcgtttggcttgt 67	1e-07	24/24 (100%)
200642_at	415	325	CB295512.1	Probe Seq: 1 ggatcgcccaataaacattcccttg 25	EST Seq: 524 ggatcgcccaataaacattcccttg 548	3e-08	25/25 (100%)
200645_at	284	443	CB294679.1	Probe Seq: 1 ttgtcaacaatgtcattccacccac 25	EST Seq: 265 ttgtcaacaatgtcattccacccac 289	3e-08	25/25 (100%)
200645_at	100	297	CB294679.1	Probe Seq: 1 gtgccacaatgggtcagctgtacca 25	EST Seq: 292 gtgccacaatgggtcagctctacca 316	7e-06	24/25 (96%)
200645_at	282	425	CB294679.1	Probe Seq: 1 ttctttctctacattgcctacagtg 25	EST Seq: 336 ttctttctctacattgcctacagtg 360	3e-08	25/25 (100%)
200645_at	101	293	CB294679.1	Probe Seq: 1 gtctacggtctgtgaagctgctgcc 25	EST Seq: 369 gtctacggtctgtgaagctgctgcc 393	3e-08	25/25 (100%)
200645_at	383	325	CB294679.1	Probe Seq: 1 ggaggggggtctcattctacaaaga 25	EST Seq: 402 ggaggggggtctcattctacaaaga 426	3e-08	25/25 (100%)
200645_at	28	435	CB294679.1	Probe Seq: 1 ttaatgtttgtggctttctctccag 25	EST Seq: 504 ttaatgtttgtggctttctctccag 528	3e-08	25/25 (100%)
200645_at	20	145	CB294679.1	Probe Seq: 1 ctctccagcctctcttaggaggggt 25	EST Seq: 521 ctctccagcctctcttaggaggggt 545	3e-08	25/25 (100%)
200650_s_at	438	291	AU298402.1	Probe Seq: 1 gtcatatcatttcactgtctaggct 25	EST Seq: 256 gtcatatcatttcactgtctaggct 280	3e-08	25/25 (100%)
200650_s_at	53	275	AU298402.1	Probe Seq: 1 gttgtcctttttatctgatctgtga 25	EST Seq: 311 gttgtcctttttatctgatctgtga 335	3e-08	25/25 (100%)
200650_s_at	114	77	AU298402.1	Probe Seq: 1 aaatccacagctatatcctgatgct 25	EST Seq: 409 aaatccacagctatatcctgatgct 433	3e-08	25/25 (100%)
200674_s_at	260	61	CB298248.1	Probe Seq: 1 accccttgtgaagcccaagatcgtc 25	EST Seq: 56 accccttgtgaagcccaagatcgtc 80	3e-08	25/25 (100%)
200674_s_at	125	389	CB298248.1	Probe Seq: 1 tcatccggcaccagtcagaccgata 25	EST Seq: 100 tcatccggcaccagtcagaccgata 124	3e-08	25/25 (100%)
200674_s_at	186	187	CB298248.1	Probe Seq: 1 gccagatcttgatgcccaacattgg 25	EST Seq: 193 gccagatcttgatgcccaacattgg 217	3e-08	25/25 (100%)
200674_s_at	120	83	CB298248.1	Probe Seq: 1 aacaaagcacatgctgcccagtggc 25	EST Seq: 236 aacaaagcacatgctgcccagtggc 260	3e-08	25/25 (100%)
200674_s_at	80	161	CB298248.1	Probe Seq: 1 cccagtggcttccggaagttcctgg 25	EST Seq: 252 cccagtggcttccggaagttcctgg 276	3e-08	25/25 (100%)
200674_s_at	224	435	CB295133.1	Probe Seq: 1 ttcctggtccacaacgtcaaggag 24	EST Seq: 276 ttcctggtccacaacgtcaaggag 299	1e-07	24/24 (100%)
200674_s_at	214	137	CB298248.1	Probe Seq: 1 cttactgtgccgagatcgctcacaa 25	EST Seq: 322 cttactgtgccgagatcgctcacaa 346	3e-08	25/25 (100%)
200674_s_at	405	141	CB298248.1	Probe Seq: 1 ctcacaatgtttcctccaagaaccg 25	EST Seq: 340 ctcacaatgtttcctccaagaaccg 364	3e-08	25/25 (100%)
200674_s_at	322	187	CB295132.1	Probe Seq: 1 gccatcgtggaaagagctgcccaac 25	EST Seq: 377 gccatcgtggaaagagctnnccaac 401	0.0001	23/25 (92%)
200674_s_at	343	183	CB295133.1	Probe Seq: 1 ccaatgccaggctgcgcagtgaag 24	EST Seq: 421 ccaatgccaggctgcgcagtgaag 444	1e-07	24/24 (100%)
200674_s_at	362	283	CB295132.1	Probe Seq: 1 gtaggcagctcatgtgcacgttttc 25	EST Seq: 454 gtaggcagctcatgtgcatgttttc 478	7e-06	24/25 (96%)
200679_x_at	101	91	AU298311.1	Probe Seq: 1 aagccgagaggcaaaatgtcatcat 25	EST Seq: 177 aagccgagaggcaaaatgtcatcat 201	3e-08	25/25 (100%)
200679_x_at	446	403	AU298311.1	Probe Seq: 1 tttgtgcaaacttgtcgggaggagc 25	EST Seq: 210 tttgtgcaaacttgtcgggaggagc 234	3e-08	25/25 (100%)
200679_x_at	91	115	AU298162.1	Probe Seq: 1 cacccagatgcttcagtcaacttct 25	EST Seq: 12 cacccatatgcttcagtcaacttct 36	7e-06	24/25 (96%)
200679_x_at	56	291	AU298033.1	Probe Seq: 1 gtcaacttctcagagttttctaaga 25	EST Seq: 211 gtcaacttctcagagttttntaaga 235	2e-06	24/25 (96%)
200679_x_at	271	253	AU298162.1	Probe Seq: 2 agaggtggaagaccatgtctgcta 25	EST Seq: 61 agaggnggaagaccatgtctgcta 84	7e-06	23/24 (95%)
200679_x_at	255	223	AU298162.1	Probe Seq: 2 aagttcaaggatcccaatgcaccc 25	EST Seq: 183 aagttcacggatcccaatgcaccc 206	3e-05	23/24 (95%)
200682_s_at	184	339	CB298291.1	Probe Seq: 1 ggcaagggcttattgttcctgacaa 25	EST Seq: 137 ggcaagggcttattgttcctgacaa 161	3e-08	25/25 (100%)
200682_s_at	445	439	CB295854.1	Probe Seq: 1 ttcctgacaaccctccatatgataa 25	EST Seq: 108 ttcctgacaaccctccatatgataa 132	3e-08	25/25 (100%)
200682_s_at	333	73	CB298291.1	Probe Seq: 1 aaatcaactttccagcagagtaccc 25	EST Seq: 194 aaatcaactttccagcagagtaccc 218	3e-08	25/25 (100%)
200682_s_at	445	435	CB298291.1	Probe Seq: 1 ttccagcagagtacccattcaaacc 25	EST Seq: 203 ttccagcagagtacccattcaaacc 227	3e-08	25/25 (100%)
200682_s_at	418	9	CB298291.1	Probe Seq: 1 attcaaaccaccgaagatcacattt 25	EST Seq: 219 attcaaaccaccgaggatcacattt 243	7e-06	24/25 (96%)
200682_s_at	415	77	CB298291.1	Probe Seq: 1 aaaggggcaggtctgtctgccagta 25	EST Seq: 276 aaaggggcaggtctgtctgccagta 300	3e-08	25/25 (100%)
200682_s_at	435	291	CB298291.1	Probe Seq: 1 gtctgccagtaattagtgccgaaaa 25	EST Seq: 290 gtctgccagtaattagtgctgaaaa 314	7e-06	24/25 (96%)
200682_s_at	206	101	CB298291.1	Probe Seq: 1 aatccagtccctcatagcactggtg 25	EST Seq: 345 aatccagtccctcatagcactggtg 369	3e-08	25/25 (100%)
200682_s_at	319	203	CB298291.1	Probe Seq: 1 gcttcgggctgacctagctgaagaa 25	EST Seq: 393 gcttcgggctgacctnnctgaagaa 417	0.0001	23/25 (92%)
200682_s_at	240	337	CB295853.1	Probe Seq: 1 ggcagttactaactttctacagttt 25	EST Seq: 573 ggcagnnactaactttctacagttt 597	0.0001	23/25 (92%)
200694_s_at	1	183	CB296147.1	Probe Seq: 1 ccagccactgtttacggagagccag 25	EST Seq: 148 ccagccactgtttacggagagccag 172	3e-08	25/25 (100%)
200694_s_at	32	295	CB296147.1	Probe Seq: 1 gtctgccccaagtaagagcgagtct 25	EST Seq: 217 gtctgccccaagtaagagcgagtct 241	3e-08	25/25 (100%)
200694_s_at	343	149	CB296147.1	Probe Seq: 1 ctgctttgagctgtctctccaagca 25	EST Seq: 240 ctgctttgagctgtctctccaagca 264	3e-08	25/25 (100%)
200694_s_at	396	299	CB296147.1	Probe Seq: 1 gtgactgcacattggtttctgttct 25	EST Seq: 359 gtgactgcacattggtttctgttct 383	3e-08	25/25 (100%)
200694_s_at	50	427	CB296147.1	Probe Seq: 1 tttctgttctctggctatttgcaaa 25	EST Seq: 374 tttctgttctctggctatttgcaaa 398	3e-08	25/25 (100%)
200694_s_at	294	151	CB296147.1	Probe Seq: 1 ctggctatttgcaaaacctctccca 25	EST Seq: 384 ctggctatttgcaaaacctctccca 408	3e-08	25/25 (100%)
200701_at	269	49	CB298223.1	Probe Seq: 1 agcaaggccgtggtgcatggcatcc 25	EST Seq: 239 agcaaggccgtggtgcatggcatcc 263	3e-08	25/25 (100%)
200701_at	133	163	CB298223.1	Probe Seq: 1 cccattcctgagcctgatggttgta 25	EST Seq: 287 cccattcctgagcctgatggttgta 311	3e-08	25/25 (100%)
200701_at	210	255	CB298223.1	Probe Seq: 1 gagtggaattaactgccctatccaa 25	EST Seq: 313 gagtggaattaactgccccatccaa 337	7e-06	24/25 (96%)
200701_at	61	49	CB298223.1	Probe Seq: 1 agacaagacctatagctacctgaat 25	EST Seq: 340 agacaagacctatagctacctgaat 364	3e-08	25/25 (100%)
200701_at	1	315	CB298223.1	Probe Seq: 1 ggtggtggagtggcaacttcaggat 25	EST Seq: 403 ggtggtggagtggcaacttcaggat 427	3e-08	25/25 (100%)
200701_at	376	21	CB298223.1	Probe Seq: 1 atcccagtacagatcgtttctcatc 25	EST Seq: 458 atcccagtacagatcgtttctcatc 482	3e-08	25/25 (100%)
200701_at	206	437	CB298223.1	Probe Seq: 1 ttctcatctctaagtgcctcattga 25	EST Seq: 475 ttctcatctctaagtgcctcattga 499	3e-08	25/25 (100%)
200701_at	62	173	CB298223.1	Probe Seq: 1 cctcattgagttcggtgcatctg 23	EST Seq: 491 cctcattgagttcggtgcatctg 513	5e-07	23/23 (100%)
200703_at	99	289	AU297465.1	Probe Seq: 1 gtgcgaccgaaaggccgtgatcaaa 25	EST Seq: 113 gtgcgaccgaaaggccatgatcaaa 137	7e-06	24/25 (96%)
200703_at	425	37	AU297760.1	Probe Seq: 1 agtgcgctactcaggcgctggagaa 25	EST Seq: 178 agtgcgctactcacgcgctggagaa 202	7e-06	24/25 (96%)
200703_at	294	117	AU297232.1	Probe Seq: 1 cacccagtgatccatccagaaaca 24	EST Seq: 400 cacccagtgatccatccaaaaaca 423	3e-05	23/24 (95%)
200703_at	16	189	AU297465.1	Probe Seq: 1 gccttgctaagggaacatctcgatg 25	EST Seq: 468 gccttgctaagggaacatctcgatg 492	3e-08	25/25 (100%)
200703_at	2	437	AU297465.1	Probe Seq: 1 ttctctgtactagtttgtcgtggtt 25	EST Seq: 524 ttctctgtactagtttgtcgtggtt 548	3e-08	25/25 (100%)
200705_s_at	13	441	CB294675.1	Probe Seq: 1 ttgtgtcatgccctacgttggtata 25	EST Seq: 93 ttgtgtcatgccctacgttggtata 117	3e-08	25/25 (100%)
200705_s_at	218	323	CB294675.1	Probe Seq: 1 ggtataatcacatcaagtcttacga 25	EST Seq: 112 ggtataatcatatcaagtcttacga 136	7e-06	24/25 (96%)
200705_s_at	143	77	CB294675.1	Probe Seq: 1 aaaggaaaaggccagcctgccagga 25	EST Seq: 137 aaaggaaaaggccagcctgccagga 161	3e-08	25/25 (100%)
200705_s_at	429	213	CB294675.1	Probe Seq: 1 gcaaatatggtcctgccgatgtgga 25	EST Seq: 178 gcaagtatggtcctgccgatgtgga 202	7e-06	24/25 (96%)
200705_s_at	205	239	CB294675.1	Probe Seq: 1 gacattgacctctttggatctgatg 25	EST Seq: 246 gacattgacctctttggatctgatg 270	3e-08	25/25 (100%)
200705_s_at	376	335	CB294675.1	Probe Seq: 1 ggaagaacgtcttgcacaatatgaa 25	EST Seq: 305 ggaagaacgtcttgcacaatatgaa 329	3e-08	25/25 (100%)
200705_s_at	70	213	CB294675.1	Probe Seq: 1 gcacttgttgccaagtcttccatct 25	EST Seq: 351 gcacttgttgccaagtcttccatct 375	3e-08	25/25 (100%)
200705_s_at	435	327	CB294675.1	Probe Seq: 1 ggagtgcgtcagaagcattcaagca 25	EST Seq: 425 ggagtgcgtcagaagcattcaagca 449	3e-08	25/25 (100%)
200705_s_at	430	49	CB294675.1	Probe Seq: 1 agcagacggcttagtctggggctca 25	EST Seq: 446 agcagacggcttagtctggggctca 470	3e-08	25/25 (100%)
200705_s_at	197	291	CB294675.1	Probe Seq: 1 gtctggggctcatctaaactagttc 25	EST Seq: 459 gtctggggctcatctaaactagttc 483	3e-08	25/25 (100%)
200705_s_at	385	297	CB294675.1	Probe Seq: 1 gtgcagtccatggatgtggctgctt 25	EST Seq: 588 gtgcagtcnatggatgtggctgctt 612	2e-06	24/25 (96%)
200709_at	426	285	CB297862.1	Probe Seq: 1 gtagatcatgttcactgcaatgctg 25	EST Seq: 245 gtagatcatgttcactgcaatgctg 269	3e-08	25/25 (100%)
200709_at	230	63	CB297862.1	Probe Seq: 1 actgcaatgctggacactacaggta 25	EST Seq: 258 actgcaatgctggacactacaggta 282	3e-08	25/25 (100%)
200709_at	331	235	CB297862.1	Probe Seq: 1 gacactacaggtatctgtccctggg 25	EST Seq: 270 gacactacaggtatctgtccctggg 294	3e-08	25/25 (100%)
200709_at	355	59	CB297862.1	Probe Seq: 1 acctctgaagccttctttgtggcct 25	EST Seq: 304 acctctgaagccttctttgtggcct 328	3e-08	25/25 (100%)
200716_x_at	255	399	AU297309.1	Probe Seq: 1 tactgctgggccggaaggtggtggt 25	EST Seq: 102 tactgctgggccggaaggtggtggt 126	3e-08	25/25 (100%)
200716_x_at	9	319	AU297814.1	Probe Seq: 1 ggtggtcgtacgctgtgaaggcatc 25	EST Seq: 110 ggtggtcgtacgctgtgaaggcatc 134	3e-08	25/25 (100%)
200716_x_at	46	101	AU297814.1	Probe Seq: 1 caagttgaagtacctggctttcctc 25	EST Seq: 161 caagttgaagtacctggctttcctc 185	3e-08	25/25 (100%)
200716_x_at	194	385	AU297814.1	Probe Seq: 1 tccgcaagcggatgaacaccaaccc 25	EST Seq: 184 tccgcaagcggatgaacaccaaccc 208	3e-08	25/25 (100%)
200716_x_at	3	393	AU297814.1	Probe Seq: 1 tcttctggcggaccgtgcgaggtat 25	EST Seq: 247 tcttctggcggaccgtgcgaggtat 271	3e-08	25/25 (100%)
200716_x_at	116	387	AU297814.1	Probe Seq: 1 tcccaccgccctatgacaagaaaaa 25	EST Seq: 334 tcccaccgccctacgacaagaaaaa 358	7e-06	24/25 (96%)
200716_x_at	263	401	AU297814.1	Probe Seq: 1 tcaaggtcgtgcgtctgaagcctac 25	EST Seq: 382 tcaaggtcgtgcgtctgaagcctac 406	3e-08	25/25 (100%)
200716_x_at	59	191	AU297814.1	Probe Seq: 1 gcctggctcacgaggttggctggaa 25	EST Seq: 430 gcctggctcacgaggttggctggaa 454	3e-08	25/25 (100%)
200716_x_at	437	93	AU297763.1	Probe Seq: 1 aagtaccaggcagtgacagccaccc 25	EST Seq: 454 aagtaccaggcagtgacagccaccc 478	3e-08	25/25 (100%)
200716_x_at	247	113	AU297763.1	Probe Seq: 1 cacagaggtcctcaagacccacgga 25	EST Seq: 588 cacagaggtcctcaagacccacgga 612	3e-08	25/25 (100%)
200717_x_at	76	197	CB298281.1	Probe Seq: 1 gctggcaacttctatgtacctgcag 25	EST Seq: 230 gctggcaacttctatgtacctgcag 254	3e-08	25/25 (100%)
200717_x_at	142	285	CB298281.1	Probe Seq: 1 gtacctgcagaacccaaattggcgt 25	EST Seq: 245 gtacctgcagaacccaaattggcgt 269	3e-08	25/25 (100%)
200717_x_at	296	159	CB298281.1	Probe Seq: 1 cgaaaggtgttgcagcttcttcgcc 25	EST Seq: 314 cgaaaggtgttgcagcttcttcgcc 338	3e-08	25/25 (100%)
200717_x_at	363	437	CB298281.1	Probe Seq: 1 ttcgccttcgtcaaatcttcaatgg 25	EST Seq: 333 ttcgccttcgtcaaatcttcaatgg 357	3e-08	25/25 (100%)
200717_x_at	390	309	CB295657.1	Probe Seq: 1 gggtaccccaatctgaagtcagtaa 25	EST Seq: 44 gggtaccccaatctgaagtcagtaa 68	3e-08	25/25 (100%)
200717_x_at	446	233	CB295657.1	Probe Seq: 1 gacagataacgctttgattgctcga 25	EST Seq: 124 gacagataacgctttgattgctcga 148	3e-08	25/25 (100%)
200717_x_at	375	271	CB295657.1	Probe Seq: 1 gattgctcgatctcttggtaaatac 25	EST Seq: 139 gattgctcgatctcttggtaaatac 163	3e-08	25/25 (100%)
200717_x_at	77	17	CB295657.1	Probe Seq: 1 atacggcatcatctgcatggaggat 25	EST Seq: 160 atacggcatcatctgcatggaggat 184	3e-08	25/25 (100%)
200717_x_at	17	339	CB295657.1	Probe Seq: 1 ggcaaataacttcctgtggcccttc 25	EST Seq: 226 ggcaaataacttcctgtggcccttc 250	3e-08	25/25 (100%)
200717_x_at	244	175	CB295657.1	Probe Seq: 1 ccttcaaattgtcttctccacgagg 25	EST Seq: 246 ccttcaaattgtcttctccacgagg 270	3e-08	25/25 (100%)
200717_x_at	218	305	CB295657.1	Probe Seq: 1 gggaggaccagatcaacaggcttat 25	EST Seq: 324 gggaggaccagatcaacaggcttat 348	3e-08	25/25 (100%)
200735_x_at	351	99	CB296026.1	Probe Seq: 1 aaggcacggaaggctatgtccaaac 25	EST Seq: 250 aaggcacggaaggctatgtccaaac 274	3e-08	25/25 (100%)
200735_x_at	332	3	CB296026.1	Probe Seq: 1 atgtccaaactgggtcttcggcagg 25	EST Seq: 265 atgtccaaactgggtcttcggcagg 289	3e-08	25/25 (100%)
200735_x_at	404	291	CB296026.1	Probe Seq: 1 gtcttcggcaggttacaggagttac 25	EST Seq: 278 gtcttcggcaggttacaggagttac 302	3e-08	25/25 (100%)
200735_x_at	423	329	CB296026.1	Probe Seq: 1 ggagttactagagtcactatccgga 25	EST Seq: 295 ggagttactagagtcactatccgga 319	3e-08	25/25 (100%)
200735_x_at	108	59	CB296026.1	Probe Seq: 1 accagatgtctacaagagccctgct 25	EST Seq: 351 accagatgtctacaagagccctgct 375	3e-08	25/25 (100%)
200735_x_at	40	247	CB296026.1	Probe Seq: 1 gagccctgcttcagatacttacata 25	EST Seq: 366 gagccctgcttcagatacttacata 390	3e-08	25/25 (100%)
200735_x_at	197	155	CB296026.1	Probe Seq: 1 cgaagatttatcccagcaagcacaa 25	EST Seq: 411 cgaagatttatcccagcaagcacaa 435	3e-08	25/25 (100%)
200735_x_at	45	215	CB296026.1	Probe Seq: 1 gcaagcacaactagcagctgctgag 25	EST Seq: 426 gcaagcacaactagcagctgctgag 450	3e-08	25/25 (100%)
200735_x_at	117	195	CB296025.1	Probe Seq: 1 gcagtccgagccctgaagaacaaca 25	EST Seq: 620 gcagtccgagccctgaagnacaaca 644	2e-06	24/25 (96%)
200736_s_at	112	263	AU297626.1	Probe Seq: 1 gattctgaattccctcaagtacgt 24	EST Seq: 320 gattctgaattccntcaagtacgt 343	7e-06	23/24 (95%)
200736_s_at	7	195	AU297204.1	Probe Seq: 1 gcccaacttcatgctcttcgagaag 25	EST Seq: 359 gcccaacttcatgctcttcgagaag 383	3e-08	25/25 (100%)
200736_s_at	23	223	AU296747.1	Probe Seq: 1 gaagtgcgaggtgaacggtgcgggg 25	EST Seq: 380 gaagtgcnaggtgaacggtgcgggg 404	2e-06	24/25 (96%)
200736_s_at	257	389	AU296852.1	Probe Seq: 1 tctccggtgtgtcgcaacgatgttg 25	EST Seq: 496 tctccggtgtgtcgcaacgatgttg 520	3e-08	25/25 (100%)
200741_s_at	261	175	CB294349.1	Probe Seq: 1 cctacgcacacgagaacatgcctct 25	EST Seq: 13 cctacgcacccgagaacatgcctct 37	7e-06	24/25 (96%)
200741_s_at	50	215	CB294349.1	Probe Seq: 1 gcacacgagaacatgcctctcgcaa 25	EST Seq: 18 gcacccgagaacatgcctctcgcaa 42	7e-06	24/25 (96%)
200741_s_at	423	83	CB294349.1	Probe Seq: 1 aacatgcctctcgcaaaggatctcc 25	EST Seq: 27 aacatgcctctcgcaaaggatctcc 51	3e-08	25/25 (100%)
200741_s_at	116	391	CB294349.1	Probe Seq: 1 tctcgcaaaggatctccttcatccc 25	EST Seq: 35 tctcgcaaaggatctccttcatccc 59	3e-08	25/25 (100%)
200741_s_at	298	381	CB294349.1	Probe Seq: 1 tccttcatccctctccagaagagga 25	EST Seq: 49 tccttcatccctctccagaagagga 73	3e-08	25/25 (100%)
200741_s_at	9	107	CB294350.1	Probe Seq: 1 aattcctacttcatggatgtgaaat 25	EST Seq: 46 aattcctacttcatggatgtgaaat 70	3e-08	25/25 (100%)
200741_s_at	114	231	CB294350.1	Probe Seq: 1 gaaatgcccaggatgctataaaatc 25	EST Seq: 66 gaaatgcccaggatgctataaaatc 90	3e-08	25/25 (100%)
200741_s_at	164	19	CB294350.1	Probe Seq: 1 atgctataaaatcaccacggtcttt 25	EST Seq: 78 atgctataaaatcaccacggtcttt 102	3e-08	25/25 (100%)
200741_s_at	215	303	CB294349.1	Probe Seq: 1 ggtctttagccatgcacaaacggta 25	EST Seq: 164 ggtctttagccatgcacaaacggta 188	3e-08	25/25 (100%)
200741_s_at	434	431	CB294349.1	Probe Seq: 1 ttagccatgcacaaacggtagtttt 25	EST Seq: 169 ttagccatgcacaaacggtagtttt 193	3e-08	25/25 (100%)
200748_s_at	342	263	CB295439.1	Probe Seq: 1 gatgaagctgcagaaccaacgagg 24	EST Seq: 375 gatgaagctgcagaaccaacgagg 398	1e-07	24/24 (100%)
200748_s_at	385	219	CB295462.1	Probe Seq: 1 gaaccaacgaggtggccgaatcttc 25	EST Seq: 387 gaaccaacgaggtggccgaatcttc 411	3e-08	25/25 (100%)
200748_s_at	126	55	CB295462.1	Probe Seq: 1 accaacgaggtggccgaatcttcct 25	EST Seq: 389 accaacgaggtggccgaatcttcct 413	3e-08	25/25 (100%)
200748_s_at	94	347	CB295462.1	Probe Seq: 1 tggccgaatcttccttcaggatatc 25	EST Seq: 399 tggccgaatcttccttcaggatatc 423	3e-08	25/25 (100%)
200748_s_at	206	241	CB295462.1	Probe Seq: 1 gactgtgatgactgggagagcgggc 25	EST Seq: 433 gactgtgatgactgggagagcgggc 457	3e-08	25/25 (100%)
200748_s_at	244	357	CB295462.1	Probe Seq: 1 tgtgatgactgggagagcgggctga 25	EST Seq: 436 tgtgatgactgggagagcgggctga 460	3e-08	25/25 (100%)
200748_s_at	290	363	CB295462.1	Probe Seq: 1 tgactgggagagcgggctgaatgc 24	EST Seq: 441 tgactgggagagcgggctgaatgc 464	1e-07	24/24 (100%)
200748_s_at	120	177	CB295440.1	Probe Seq: 1 ccacgtgaccaacttgcgcaagatg 25	EST Seq: 393 ccacgtgaccaacttgcgcaagatg 417	3e-08	25/25 (100%)
200748_s_at	100	69	CB295440.1	Probe Seq: 1 acttgcgcaagatgggagcgcccga 25	EST Seq: 404 acttgcgcaagatgggagcgcccga 428	3e-08	25/25 (100%)
200748_s_at	244	433	CB295440.1	Probe Seq: 1 ttgcgcaagatgggagcgcccgaat 25	EST Seq: 406 ttgcgcaagatgggagcgcccgaat 430	3e-08	25/25 (100%)
200782_at	26	119	CB297228.1	Probe Seq: 1 cacctctctttattccatgattaag 25	EST Seq: 147 cacctctctttattccatgattaag 171	3e-08	25/25 (100%)
200782_at	228	311	CB297228.1	Probe Seq: 1 gggagatacatctggggactataag 25	EST Seq: 171 gggagatacatctggggactataag 195	3e-08	25/25 (100%)
200782_at	424	417	CB297228.1	Probe Seq: 1 tataagaaagctcttctgctgctct 25	EST Seq: 190 tataagaaagctcttctgctgctct 214	3e-08	25/25 (100%)
200789_at	132	23	CB294142.1	Probe Seq: 1 atgtaggaacactggagcgcctgcc 25	EST Seq: 244 atgtaggaacactgcagcgcctgcc 268	7e-06	24/25 (96%)
200789_at	33	35	CB294142.1	Probe Seq: 2 ggtcatcgggaaccagagcctggt 25	EST Seq: 272 ggtcatcgggaaccagagcctggt 295	1e-07	24/24 (100%)
200789_at	266	179	CB294142.1	Probe Seq: 1 ccagagcctggtcaacgagctggcc 25	EST Seq: 284 ccagagcctggtcaacgagctggcc 308	3e-08	25/25 (100%)
200789_at	419	175	CB294142.1	Probe Seq: 1 ccttcaccgcccacaagatgatggc 25	EST Seq: 307 ccttcaccgcccgcaagatgatggc 331	7e-06	24/25 (96%)
200789_at	123	199	CB294142.1	Probe Seq: 1 gctgacgaggccctggacagtgggc 25	EST Seq: 330 gctgacgaggccctgggcagtgggc 354	7e-06	24/25 (96%)
200795_at	87	81	CB294183.1	Probe Seq: 1 aaagaactcaactttccagcatcct 25	EST Seq: 60 aaagaactcaactttccagcatcct 84	3e-08	25/25 (100%)
200795_at	39	147	CB294183.1	Probe Seq: 1 ctcctctgttctaaccacttcagaa 25	EST Seq: 83 ctcctctgttctaaccacttcagaa 107	3e-08	25/25 (100%)
200795_at	324	13	CB294183.1	Probe Seq: 2 tatgcagctgtgatacttgtaga 24	EST Seq: 111 tatgcagctgtgatacttgtaga 133	5e-07	23/23 (100%)
200795_at	103	199	CB294183.1	Probe Seq: 1 gcttgacaacaacctatgcaccagg 25	EST Seq: 184 gcttgacaataacctatgcaccagg 208	7e-06	24/25 (96%)
200795_at	202	289	CB294184.1	Probe Seq: 1 gtaatttcactctctgcattgactt 25	EST Seq: 77 gtaatttcactctctgcattgactt 101	3e-08	25/25 (100%)
200795_at	292	277	CB294184.1	Probe Seq: 1 gttcataatatcatgtgcacttcaa 25	EST Seq: 154 gttcataatatcatgtgcacttcaa 178	3e-08	25/25 (100%)
200795_at	196	339	CB294184.1	Probe Seq: 1 ggaatgctactcttttgtggtttac 25	EST Seq: 185 ggaatgctactcttttgtnntttac 209	0.0001	23/25 (92%)
200804_at	147	233	CB296168.1	Probe Seq: 1 gacagctacccccagaagggtcaat 25	EST Seq: 57 gacagctgcccccagaagggtcaat 81	7e-06	24/25 (96%)
200804_at	72	273	CB296168.1	Probe Seq: 1 gttgggagtggttgtggctctgagc 25	EST Seq: 82 gttgggagtggttgtggctctgagc 106	3e-08	25/25 (100%)
200804_at	22	377	CB296168.1	Probe Seq: 1 tgctctacagagcttcagtgtgaga 25	EST Seq: 107 tgctctacagagcttcagtgtgaga 131	3e-08	25/25 (100%)
200804_at	37	435	CB296168.1	Probe Seq: 1 ttcacaaccagtgcacagtttgaca 25	EST Seq: 187 ttcacaaccagtgcacagtttgaca 211	3e-08	25/25 (100%)
200804_at	14	39	CB296168.1	Probe Seq: 1 agtgcaccatgtcactgtgctatcc 25	EST Seq: 230 agtgcaccatgtcactgtgctatcc 254	3e-08	25/25 (100%)
200804_at	109	375	CB296168.1	Probe Seq: 1 tgctgtcctctgatttagctgctgc 25	EST Seq: 332 tgctgtcctctgatttagctgctgc 356	3e-08	25/25 (100%)
200804_at	147	119	CB296168.1	Probe Seq: 1 cagcctctggcttgagaacttacta 25	EST Seq: 360 cagcctctggcttgagaacttacta 384	3e-08	25/25 (100%)
200804_at	358	301	CB296168.1	Probe Seq: 1 gtgattctctgctaggcctaagatt 25	EST Seq: 432 gtgattctctgctaggcctaagatt 456	3e-08	25/25 (100%)
200804_at	341	85	CB296168.1	Probe Seq: 1 aacatctcttgaagccaaactccac 25	EST Seq: 464 aacatctcttgaagccaaactccac 488	3e-08	25/25 (100%)
200814_at	74	371	CB297950.1	Probe Seq: 1 tgaaaagatcgtggtccttctgcag 25	EST Seq: 3 tgaaaagattgtggtccttctgcag 27	7e-06	24/25 (96%)
200814_at	267	391	CB297950.1	Probe Seq: 1 tctgcagcgcttgaagcctgagatc 25	EST Seq: 21 tctgcagcgcttgaagcctgagatc 45	3e-08	25/25 (100%)
200814_at	123	59	CB297950.1	Probe Seq: 1 accacctggttgcagctgcagatac 25	EST Seq: 76 accacctggttgcagctgcagatac 100	3e-08	25/25 (100%)
200814_at	442	279	CB297950.1	Probe Seq: 1 gtttgagctgatgaccagcctccac 25	EST Seq: 150 gtttgagctgatgaccagcctccac 174	3e-08	25/25 (100%)
200814_at	307	203	CB297950.1	Probe Seq: 1 gcttccacactcaaatctctaagta 25	EST Seq: 188 gcttccacactcaaatctctaagta 212	3e-08	25/25 (100%)
200814_at	242	285	CB297950.1	Probe Seq: 1 gtaccgggacatccggctgatggtc 25	EST Seq: 306 gtaccgggacatccggctgatggtc 330	3e-08	25/25 (100%)
200814_at	418	329	CB297950.1	Probe Seq: 1 ggagatccgcaatgcttatgctgtg 25	EST Seq: 333 ggagatccgcaatgcttatgctgtg 357	3e-08	25/25 (100%)
200814_at	412	361	CB297950.1	Probe Seq: 1 tgatctattgagagccctctctccc 25	EST Seq: 422 tgatctattgagagccctctctccc 446	3e-08	25/25 (100%)
200814_at	328	71	CB297950.1	Probe Seq: 1 acagcagagaccttcctgcttttta 25	EST Seq: 461 acagcagagaccttcctgcttttta 485	3e-08	25/25 (100%)
200817_x_at	88	273	CB297076.1	Probe Seq: 1 gattgccatctatgaactccttttt 25	EST Seq: 48 gattgccatttatgaactccttttt 72	7e-06	24/25 (96%)
200817_x_at	239	377	CB297076.1	Probe Seq: 1 tgcctaagcacccggagctggcaga 25	EST Seq: 110 tgcctaagcacccggagctggcaga 134	3e-08	25/25 (100%)
200817_x_at	305	233	CB297076.1	Probe Seq: 1 gacaagaatgtgcccaaccttcatg 25	EST Seq: 133 gacaagaatgtgcccaaccttcatg 157	3e-08	25/25 (100%)
200817_x_at	18	251	CB297076.1	Probe Seq: 1 gagacatttctactggtaccttacc 25	EST Seq: 216 gagacatttctactggtaccttacc 240	3e-08	25/25 (100%)
200817_x_at	340	281	CB297076.1	Probe Seq: 1 gtatccagtatctccgtgattacct 25	EST Seq: 248 gtatccagtatctccgtgattacct 272	3e-08	25/25 (100%)
200817_x_at	252	285	CB297076.1	Probe Seq: 1 gtagccgtccagagactggcaggcc 25	EST Seq: 311 gtagccgtccagagactggcaggcc 335	3e-08	25/25 (100%)
200817_x_at	403	193	CB297076.1	Probe Seq: 1 gcgacctgcgagactcacaagaggg 25	EST Seq: 360 gcgacctgcgagactcacaagaggg 384	3e-08	25/25 (100%)
200817_x_at	342	181	CB297076.1	Probe Seq: 1 gccacctggtgccgacaagaaagcc 25	EST Seq: 420 gccacctggtgccgacaagaaagcc 444	3e-08	25/25 (100%)
200817_x_at	142	231	CB297076.1	Probe Seq: 1 gaaagccgaggctggggctgggtca 25	EST Seq: 438 gaaagccgaggctggggctgggtca 462	3e-08	25/25 (100%)
200817_x_at	224	261	CB297076.1	Probe Seq: 1 gggtcagcaaccgaattccagttta 25	EST Seq: 457 gggtcagcaaccgaattccagttta 481	3e-08	25/25 (100%)
200817_x_at	354	443	CB297076.1	Probe Seq: 1 ttggtcgtggacgtggtcagccacc 25	EST Seq: 491 ttggtcgtggacgtggtcagccacc 515	3e-08	25/25 (100%)
200818_at	162	221	CB295949.1	Probe Seq: 1 gaaggaacccaaagtggctgcttct 25	EST Seq: 204 gaaggaacccaaagtggctgcttct 228	3e-08	25/25 (100%)
200818_at	93	213	CB295949.1	Probe Seq: 1 gaatccctatgtgaagcgttccatt 25	EST Seq: 234 gaatccctatgtgaagcgttccatt 258	3e-08	25/25 (100%)
200818_at	97	173	CB295949.1	Probe Seq: 1 cctcactaccaacctgatcaatttg 25	EST Seq: 306 cctcaccaccaacctgatcaatttg 330	7e-06	24/25 (96%)
200818_at	187	31	CB295949.1	Probe Seq: 1 caatacccaaggagtcgtttctgcc 25	EST Seq: 354 caatacccaaggagtcgtttctgcc 378	3e-08	25/25 (100%)
200818_at	327	139	CB295949.1	Probe Seq: 1 ctaccatgatgagtgtccatcgcgg 25	EST Seq: 383 ctaccatgatgagtgtccatcgcgg 407	3e-08	25/25 (100%)
200818_at	220	303	CB295949.1	Probe Seq: 1 gtgtccatcgcggagaggtaccttg 25	EST Seq: 395 gtgtccatcgcggagnggtaccttg 419	2e-06	24/25 (96%)
200818_at	184	257	CB295949.1	Probe Seq: 3 ggtaccttgcacagtgacctctg 25	EST Seq: 411 ggtaccttgcacagtgacctctg 433	5e-07	23/23 (100%)
200818_at	211	21	CB295949.1	Probe Seq: 1 atctcctttagaagaagccacactc 25	EST Seq: 435 atctcctttagaagaagccacactc 459	3e-08	25/25 (100%)
200818_at	30	55	CB295949.1	Probe Seq: 1 agccacactctctgaattaaaaact 25	EST Seq: 450 agccacactctctgaattaaaaact 474	3e-08	25/25 (100%)
200818_at	127	327	CB295947.1	Probe Seq: 1 ggaggctaagactgatccgtcaatc 25	EST Seq: 532 ggaggctangnctgatccgtcaatc 556	0.0001	23/25 (92%)
200818_at	382	241	CB295947.1	Probe Seq: 3 ctgatccgtcaatcttgggtgga 25	EST Seq: 543 ctgatccgtcaatcttgggtgga 565	5e-07	23/23 (100%)
200819_s_at	164	191	CB294296.1	Probe Seq: 1 gccggaagtggtgaagacgcacctg 25	EST Seq: 233 gccggaagtggtgaagacgcacctg 257	3e-08	25/25 (100%)
200819_s_at	411	45	CB294296.1	Probe Seq: 1 agacgcacctgcgggacatgatcat 25	EST Seq: 247 agacgcacctgcgggacatgatcat 271	3e-08	25/25 (100%)
200819_s_at	90	59	CB294296.1	Probe Seq: 1 acctgcgggacatgatcatcctacc 25	EST Seq: 253 acctgcgggacatgatcatcctacc 277	3e-08	25/25 (100%)
200819_s_at	56	375	CB294296.1	Probe Seq: 1 tgcgggacatgatcatcctacccga 25	EST Seq: 256 tgcgggacatgatcatcctacccga 280	3e-08	25/25 (100%)
200819_s_at	445	105	CB294296.1	Probe Seq: 1 cgggacatgatcatcctacccgaga 25	EST Seq: 258 cgggacatgatcatcctacccgaga 282	3e-08	25/25 (100%)
200819_s_at	163	69	CB294296.1	Probe Seq: 1 acatgatcatcctacccgagatggt 25	EST Seq: 262 acatgatcatcctacccgagatggt 286	3e-08	25/25 (100%)
200819_s_at	163	27	CB294296.1	Probe Seq: 1 atgatcatcctacccgagatggtgg 25	EST Seq: 264 atgatcatcctacccgagatggtgg 288	3e-08	25/25 (100%)
200819_s_at	137	175	CB294296.1	Probe Seq: 1 cctacccgagatggtgggcagcatg 25	EST Seq: 272 cctacccgagatggtgggcagcatg 296	3e-08	25/25 (100%)
200819_s_at	166	357	CB294295.1	Probe Seq: 1 tgggcgtctacaacggcaagacctt 25	EST Seq: 299 tgggcgtctacaacggcaagacctt 323	3e-08	25/25 (100%)
200819_s_at	349	345	CB294295.1	Probe Seq: 1 ggcgtctacaacggcaagaccttca 25	EST Seq: 301 ggcgtctacaacggcaagaccttca 325	3e-08	25/25 (100%)
200819_s_at	109	137	CB294295.1	Probe Seq: 1 ctacaacggcaagaccttcaaccag 25	EST Seq: 306 ctacaacggcaagaccttcaaccag 330	3e-08	25/25 (100%)
200820_at	420	147	CB298799.1	Probe Seq: 1 ctgcctgccaaggacatacagacca 25	EST Seq: 16 ctgcctgccaaggacatccagacca 40	7e-06	24/25 (96%)
200820_at	405	255	CB298799.1	Probe Seq: 1 gagggcagctacaacaaagtgttcc 25	EST Seq: 85 gagggcagctacaacaaagtgttcc 109	3e-08	25/25 (100%)
200820_at	128	421	CB298799.1	Probe Seq: 1 ttcctggccaagggtaacatccccg 25	EST Seq: 106 ttcctggccaagggtaacatccccg 130	3e-08	25/25 (100%)
200820_at	304	367	CB298799.1	Probe Seq: 1 tgacatcctgctcgacactatcagg 25	EST Seq: 153 tgacatcctgctcgacactatcagg 177	3e-08	25/25 (100%)
200820_at	399	395	CB298799.1	Probe Seq: 1 tcagggatgagatcgctgggtgcat 25	EST Seq: 173 tcagggatgagatcgctgggtgcat 197	3e-08	25/25 (100%)
200820_at	357	105	CB298799.1	Probe Seq: 1 caagaagcgagggtgggtcctgggc 25	EST Seq: 282 caagaagcgagggtgggtcctgggc 306	3e-08	25/25 (100%)
200826_at	388	133	CB298570.1	Probe Seq: 1 gaggaatttaacaccggtccactct 25	EST Seq: 21 gaggaatttaacaccggtccactct 45	3e-08	25/25 (100%)
200826_at	135	117	CB298570.1	Probe Seq: 1 cactctctgtgctcacacagtcagt 25	EST Seq: 40 cactctctgtgctcacacagtcagt 64	3e-08	25/25 (100%)
200826_at	55	231	CB298570.1	Probe Seq: 1 gaacaatacccaagtgctcatcaac 25	EST Seq: 68 gaacaatacccaagtgctcatcaac 92	3e-08	25/25 (100%)
200826_at	331	371	CB298570.1	Probe Seq: 1 tgctcatcaactgccgcaacaataa 25	EST Seq: 82 tgctcatcaactgccgcaacaataa 106	3e-08	25/25 (100%)
200826_at	90	221	CB298570.1	Probe Seq: 1 gaaggccttcgataggcactgcaac 25	EST Seq: 125 gaaggccttcgataggcactgcaac 149	3e-08	25/25 (100%)
200826_at	187	69	CB298570.1	Probe Seq: 1 acatctccaagatgttcctgcgcgg 25	EST Seq: 241 acatctccaagatgttcctgcgcgg 265	3e-08	25/25 (100%)
200826_at	257	395	CB298570.1	Probe Seq: 1 tcatcgccggcaagtaggggccgcc 25	EST Seq: 298 tcatcgccggcaagtaggggccgcc 322	3e-08	25/25 (100%)
200834_s_at	235	1	CB297859.1	Probe Seq: 1 agcctcgaaatgcagaacgacgccg 25	EST Seq: 38 agcctcgaaatgcagaacgacgccg 62	3e-08	25/25 (100%)
200834_s_at	275	99	CB297859.1	Probe Seq: 1 aatgcagaacgacgccggcgagttc 25	EST Seq: 46 aatgcagaacgacgccggcgagttc 70	3e-08	25/25 (100%)
200834_s_at	109	287	CB297859.1	Probe Seq: 1 gtacgtgccgcggaaatgctccgct 25	EST Seq: 79 gtacgtgccgcggaaatgctccgct 103	3e-08	25/25 (100%)
200834_s_at	385	335	CB297859.1	Probe Seq: 1 ggaaatgctccgctagcaatcgcat 25	EST Seq: 90 ggaaatgctccgctagcaatcgcat 114	3e-08	25/25 (100%)
200834_s_at	132	105	CB297859.1	Probe Seq: 1 caatcgcatcatcggtgccaaggac 25	EST Seq: 106 caatcgcatcatcggtgccaaggac 130	3e-08	25/25 (100%)
200834_s_at	106	59	CB297859.1	Probe Seq: 1 accacgcatccatccagatgaacgt 25	EST Seq: 129 accacgcatccatccagatgaacgt 153	3e-08	25/25 (100%)
200834_s_at	392	221	CB297859.1	Probe Seq: 1 gaacgtggccgaggttgacaaggtc 25	EST Seq: 148 gaacgtggccgaggttgacaaggtc 172	3e-08	25/25 (100%)
200834_s_at	11	259	CB297859.1	Probe Seq: 1 gaggttgacaaggtcacaggcaggt 25	EST Seq: 158 gaggttgacaaggtcacaggcaggt 182	3e-08	25/25 (100%)
200834_s_at	62	403	CB297859.1	Probe Seq: 1 taaaacttatgctatctgcggggcc 25	EST Seq: 196 taaaacttatgctatctgcggggcc 220	3e-08	25/25 (100%)
200834_s_at	267	145	CB297859.1	Probe Seq: 1 ctgcggggccattcgtaggatgggt 25	EST Seq: 211 ctgcggggccattcgtaggatgggt 235	3e-08	25/25 (100%)
200834_s_at	140	249	CB297859.1	Probe Seq: 1 gagtcagatgattccattctccgat 25	EST Seq: 236 gagtcagatgattccattctccgat 260	3e-08	25/25 (100%)
200837_at	255	245	CB294171.1	Probe Seq: 1 gagctggccagcactaagcaaaaac 25	EST Seq: 534 gagctggccagcactaagcaaaaac 558	3e-08	25/25 (100%)
200837_at	333	439	CB294171.1	Probe Seq: 1 ttctggccatgcggaagcagtctga 25	EST Seq: 580 ttctggccatgcggaagcagtctga 604	3e-08	25/25 (100%)
200839_s_at	326	347	CB296093.1	Probe Seq: 1 tggtgttgggagccctttggagaac 25	EST Seq: 215 tggtgttgggagccctttggagaac 239	3e-08	25/25 (100%)
200839_s_at	360	53	CB296093.1	Probe Seq: 1 agccctttggagaacgccagtctcc 25	EST Seq: 225 agccctttggagaacgccagtctcc 249	3e-08	25/25 (100%)
200839_s_at	38	165	CB296093.1	Probe Seq: 1 ccccctgcatctatcgagtttgcaa 25	EST Seq: 254 ccccctgcatctatcgagtttgcaa 278	3e-08	25/25 (100%)
200839_s_at	189	133	CB296093.1	Probe Seq: 1 cttgtgctcagcatgattctttaat 25	EST Seq: 297 cttgtgctcagcatgattctttaat 321	3e-08	25/25 (100%)
200839_s_at	121	427	CB296093.1	Probe Seq: 1 tttttcgtgcactctgctaatcatg 25	EST Seq: 333 tttttcgtgcactctgctaatcatg 357	3e-08	25/25 (100%)
200839_s_at	202	123	CB296093.1	Probe Seq: 1 cagattgcctcctaatgacgcggct 25	EST Seq: 401 cagattgcctcctaatgacgcggct 425	3e-08	25/25 (100%)
200839_s_at	374	1	CB296093.1	Probe Seq: 1 aatgacgcggctcaaaaggaaacca 25	EST Seq: 414 aatgacgcggctcaaaaggaaacca 438	3e-08	25/25 (100%)
200839_s_at	260	115	CB296093.1	Probe Seq: 2 actgatctctactaccacaaggaa 25	EST Seq: 464 actgatctctactaccacaaggaa 487	1e-07	24/24 (100%)
200853_at	442	21	CB298211.1	Probe Seq: 1 acctcaccgcagaggtacttgaact 25	EST Seq: 335 acctcaccgcagnggtacttgaact 359	2e-06	24/25 (96%)
200853_at	28	255	CB298211.1	Probe Seq: 3 ggtacttgaactggcaggaaatg 25	EST Seq: 348 ggtacttgaactggcaggaaatg 370	5e-07	23/23 (100%)
200853_at	243	225	CB298211.1	Probe Seq: 1 gaactggcaggaaatgcatcaaaag 25	EST Seq: 355 gaactggcaggaaatgcatcaaaag 379	3e-08	25/25 (100%)
200853_at	31	51	CB298211.1	Probe Seq: 1 agaattggattctctcatcaaggct 25	EST Seq: 438 agaattggattctctcatcaaggct 462	3e-08	25/25 (100%)
200853_at	290	325	CB298211.1	Probe Seq: 1 ggattctctcatcaaggctacaatt 25	EST Seq: 444 ggattctctcatcaaggctacaatt 468	3e-08	25/25 (100%)
200853_at	207	141	CB298211.1	Probe Seq: 1 ctctcatcaaggctacaattgctgg 25	EST Seq: 449 ctctcatcaaggctacaattgctgg 473	3e-08	25/25 (100%)
200853_at	286	399	CB298211.1	Probe Seq: 1 tcaaggctacaattgctggtggtgg 25	EST Seq: 455 tcaaggctacaattgctggtggtgg 479	3e-08	25/25 (100%)
200853_at	363	33	CB296614.1	Probe Seq: 1 agtgttggtgattccagtggactgt 25	EST Seq: 479 agtgttggtgattccagtggactgt 503	3e-08	25/25 (100%)
200853_at	142	301	CB296614.1	Probe Seq: 1 gtgattccagtggactgtatctctg 25	EST Seq: 486 gtgattccagtggactgtatctctg 510	3e-08	25/25 (100%)
200858_s_at	298	67	CB294322.1	Probe Seq: 3 acagtccgtgtgcggggaggtaa 25	EST Seq: 1 acagtccgtgtgcggggaggtaa 23	5e-07	23/23 (100%)
200858_s_at	387	347	AU298561.1	Probe Seq: 1 tggggctcagagtgttgtactcgta 25	EST Seq: 222 tggggctcagagtgttgtactcgta 246	3e-08	25/25 (100%)
200858_s_at	409	307	AU298561.1	Probe Seq: 1 gggctcagagtgttgtactcgtaaa 25	EST Seq: 224 gggctcagagtgttgtactcgtaaa 248	3e-08	25/25 (100%)
200858_s_at	431	349	AU298561.1	Probe Seq: 1 tgtactcgtaaaacaaggatcatcg 25	EST Seq: 237 tgtactcgtaaaacaaggatcatcg 261	3e-08	25/25 (100%)
200858_s_at	412	321	AU298561.1	Probe Seq: 1 ggatcatcgatgttgtctacaatgc 25	EST Seq: 253 ggatcatcgatgttgtctacaatgc 277	3e-08	25/25 (100%)
200858_s_at	419	73	AU298561.1	Probe Seq: 1 acaatgcatctaataacgagctggt 25	EST Seq: 271 acaatgcatctaataatgagctggt 295	7e-06	24/25 (96%)
200858_s_at	55	91	AU298561.1	Probe Seq: 1 aataacgagctggttcgtaccaaga 25	EST Seq: 282 aataatgagctggttcgtaccaaga 306	7e-06	24/25 (96%)
200858_s_at	136	153	AU298561.1	Probe Seq: 1 ctgggccgcaagaagggagccaagc 25	EST Seq: 384 ctgggccgcaagaagggagccaagc 408	3e-08	25/25 (100%)
200858_s_at	35	191	AU298561.1	Probe Seq: 1 gccgcaagaagggagccaagctgac 25	EST Seq: 388 gccgcaagaagggagccaagctgac 412	3e-08	25/25 (100%)
200869_at	118	63	CB296340.1	Probe Seq: 3 gcggagagcacgccatgaaggcc 25	EST Seq: 18 gcggagagcacgccatgaaggcc 40	5e-07	23/23 (100%)
200869_at	97	157	CB296340.1	Probe Seq: 1 cggagagcacgccatgaaggcctcg 25	EST Seq: 19 cggagagcacgccatgaaggcctcg 43	3e-08	25/25 (100%)
200869_at	291	189	CB296340.1	Probe Seq: 1 gcctcgggcacgctacgagagtaca 25	EST Seq: 38 gcctcgggcacgctacgagagtaca 62	3e-08	25/25 (100%)
200869_at	312	387	CB296340.1	Probe Seq: 1 tcgggcacgctacgagagtacaagg 25	EST Seq: 41 tcgggcacgctacgagagtacaagg 65	3e-08	25/25 (100%)
200869_at	153	251	CB296340.1	Probe Seq: 1 gggcacgctacgagagtacaaggta 25	EST Seq: 43 gggcacgctacgagagtacaaggta 67	3e-08	25/25 (100%)
200869_at	1	255	CB296340.1	Probe Seq: 1 gagtacaaggtagtgggtcgctgcc 25	EST Seq: 56 gagtacaaggtagtgggtcgctgcc 80	3e-08	25/25 (100%)
200869_at	192	285	CB296340.1	Probe Seq: 1 gtacaaggtagtgggtcgctgcctg 25	EST Seq: 58 gtacaaggtagtgggtcgctgcctg 82	3e-08	25/25 (100%)
200869_at	119	181	CB296340.1	Probe Seq: 1 ccactccattcagatcatgaaggtg 25	EST Seq: 394 ccactccattcagatcatgaaggtg 418	3e-08	25/25 (100%)
200869_at	427	33	CB296340.1	Probe Seq: 1 aggagatcgcggccagcaagtgccg 25	EST Seq: 420 aggagatcgcggccagcaagtgccg 444	3e-08	25/25 (100%)
200869_at	226	331	CB296340.1	Probe Seq: 1 ggagatcgcggccagcaagtgccgc 25	EST Seq: 421 ggagatcgcggccagcaagtgccgc 445	3e-08	25/25 (100%)
200876_s_at	147	69	CB298214.1	Probe Seq: 1 acagtcattggatgcagcggttttc 25	EST Seq: 255 acagtcattggatgcagtggttttc 279	7e-06	24/25 (96%)
200876_s_at	131	171	CB298214.1	Probe Seq: 1 ccatgactacgggggcaattgctgc 25	EST Seq: 352 ccatgactacgggggcaattgctgc 376	3e-08	25/25 (100%)
200876_s_at	36	377	CB298214.1	Probe Seq: 1 tgctgcaatgctgtctacaatcctg 25	EST Seq: 371 tgctgcaatgctntctacaatcctg 395	2e-06	24/25 (96%)
200876_s_at	230	103	CB298214.1	Probe Seq: 1 aatcctgtattcaaggcgcttcttt 25	EST Seq: 389 aatcctgtattcaaggcgcttcttt 413	3e-08	25/25 (100%)
200876_s_at	248	191	CB298214.1	Probe Seq: 1 gcgcttctttccatactatgtttac 25	EST Seq: 404 gcgcttctttccatactatgtttac 428	3e-08	25/25 (100%)
200876_s_at	88	253	CB298214.1	Probe Seq: 1 tgtttacaacatcatcggtggactt 25	EST Seq: 422 tgtttacaacatcatcggtggactt 446	3e-08	25/25 (100%)
200876_s_at	112	71	CB294942.1	Probe Seq: 1 acagctttgatccagtagggtctta 25	EST Seq: 482 acagctttgatccagtagggtctta 506	3e-08	25/25 (100%)
200876_s_at	102	415	CB294942.1	Probe Seq: 1 tagggtcttaccagagagactcctt 25	EST Seq: 497 tagggtcttaccagagagactcctt 521	3e-08	25/25 (100%)
200876_s_at	244	257	CB294942.1	Probe Seq: 1 gaggctcagcaagtgccatgctaca 25	EST Seq: 530 gaggctcagcaagtgccatgctaca 554	3e-08	25/25 (100%)
200876_s_at	71	57	CB294942.1	Probe Seq: 1 agcccctgcttgacaaccaggttgg 25	EST Seq: 554 agcccctgcttgacaaccangttgg 578	2e-06	24/25 (96%)
200884_at	246	129	CB297723.1	Probe Seq: 1 catcgagatggaacagcggctggag 25	EST Seq: 41 catcgagatggagcagcggctggag 65	7e-06	24/25 (96%)
200884_at	335	187	CB297723.1	Probe Seq: 1 gcctgcccagaaatgaagcccggcc 25	EST Seq: 92 gcctgcccagaaatgaagcccggcc 116	3e-08	25/25 (100%)
200884_at	262	433	CB297723.1	Probe Seq: 1 ttccgtcacccttggtagagtttat 25	EST Seq: 224 ttccgtcacccttggtagagtttat 248	3e-08	25/25 (100%)
200888_s_at	100	157	CB297842.1	Probe Seq: 1 cgaggacgtggtgggtcctctggtg 25	EST Seq: 31 cgaggacgtggtgggtcctctggtg 55	3e-08	25/25 (100%)
200888_s_at	411	293	CB297842.1	Probe Seq: 1 gtcctctggtgcgaaattccggatt 25	EST Seq: 45 gtcctctggtgcgaaattccggatt 69	3e-08	25/25 (100%)
200888_s_at	64	431	CB297842.1	Probe Seq: 1 ttccttgggtcttccggtaggagct 25	EST Seq: 69 ttccttgggtcttccggtaggagct 93	3e-08	25/25 (100%)
200888_s_at	350	319	CB297842.1	Probe Seq: 1 ggtcttccggtaggagctgtaatca 25	EST Seq: 76 ggtcttccggtaggagctgtaatca 100	3e-08	25/25 (100%)
200888_s_at	48	285	CB297842.1	Probe Seq: 1 gtaggagctgtaatcaattgtgctg 25	EST Seq: 85 gtaggagctgtaatcaattgtgctg 109	3e-08	25/25 (100%)
200888_s_at	260	5	CB297842.1	Probe Seq: 1 attgtgctgacaacacaggagccaa 25	EST Seq: 101 attgtgctgacaacacaggagccaa 125	3e-08	25/25 (100%)
200888_s_at	202	185	CB297842.1	Probe Seq: 1 gccaaaaacctgtatatcatctccg 25	EST Seq: 121 gccaaaaacctgtatatcatctccg 145	3e-08	25/25 (100%)
200888_s_at	438	13	CB297842.1	Probe Seq: 1 atatcatctccgtgaaggggatcaa 25	EST Seq: 134 atatcatctccgtgaaggggatcaa 158	3e-08	25/25 (100%)
200888_s_at	346	31	CB297842.1	Probe Seq: 1 aggggatcaagggacggctgaacag 25	EST Seq: 149 aggggatcaagggacggctgaacag 173	3e-08	25/25 (100%)
200888_s_at	124	355	CB297842.1	Probe Seq: 1 tggtgtgggtgacatggtgatggcc 25	EST Seq: 186 tggtgtgggtgacatggtgatggcc 210	3e-08	25/25 (100%)
200888_s_at	33	233	CB297842.1	Probe Seq: 1 gaaaggcaaaccagagctcagaaaa 25	EST Seq: 219 gaaaggcaaaccagagctcagaaaa 243	3e-08	25/25 (100%)
200896_x_at	387	165	CB298025.1	Probe Seq: 1 cccctttagatctctgaagccacaa 25	EST Seq: 227 cccctttagntctctgaagccacaa 251	2e-06	24/25 (96%)
200896_x_at	197	375	CB298025.1	Probe Seq: 1 tgcttgggaagactcctagctgt 23	EST Seq: 258 tgcttgggaagactcctagctgt 280	5e-07	23/23 (100%)
200909_s_at	321	167	CB296993.1	Probe Seq: 1 ccccagcgccaaggacatcaagaag 25	EST Seq: 118 ccccagcgccaaggacatcaagaag 142	3e-08	25/25 (100%)
200909_s_at	141	121	CB296993.1	Probe Seq: 1 cagcgccaaggacatcaagaagatc 25	EST Seq: 121 cagcgccaaggacatcaagaagatc 145	3e-08	25/25 (100%)
200909_s_at	238	81	CB296993.1	Probe Seq: 1 aagaagatcttggacagcgtgggta 25	EST Seq: 137 aagaagatcttggacagcgtgggta 161	3e-08	25/25 (100%)
200909_s_at	184	43	CB296993.1	Probe Seq: 1 agatcttggacagcgtgggtatcga 25	EST Seq: 141 agatcttggacagcgtgggtatcga 165	3e-08	25/25 (100%)
200909_s_at	360	351	CB296993.1	Probe Seq: 1 tggacagcgtgggtatcgaggcgga 25	EST Seq: 147 tggacagcgtgggtatcgaggcgga 171	3e-08	25/25 (100%)
200909_s_at	425	119	CB296993.1	Probe Seq: 1 cagcgtgggtatcgaggcggacgac 25	EST Seq: 151 cagcgtgggtatcgaggcggacgac 175	3e-08	25/25 (100%)
200909_s_at	223	353	CB296993.1	Probe Seq: 1 tgggtatcgaggcggacgacgaccg 25	EST Seq: 156 tgggtatcgaggcggacgacgaccg 180	3e-08	25/25 (100%)
200909_s_at	28	3	CB296993.1	Probe Seq: 1 acgacgaccggctcaacaaggttat 25	EST Seq: 171 acgacgaccggctcaacaaggttat 195	3e-08	25/25 (100%)
200909_s_at	357	241	CB296993.1	Probe Seq: 1 gacgaccggctcaacaaggttatca 25	EST Seq: 173 gacgaccggctcaacaaggttatca 197	3e-08	25/25 (100%)
200909_s_at	71	159	CB296993.1	Probe Seq: 1 cgaccggctcaacaaggttatcagt 25	EST Seq: 175 cgaccggctcaacaaggttatcagt 199	3e-08	25/25 (100%)
200909_s_at	416	79	CB296993.1	Probe Seq: 1 aaacattgaagacgtcattgcccag 25	EST Seq: 214 aaacattgaagacgtcattgcccag 238	3e-08	25/25 (100%)
200912_s_at	423	125	AU297106.1	Probe Seq: 1 cagtgctcgctgttgctgaataggc 25	EST Seq: 502 cagtgctcgctgttgctgaataggc 526	3e-08	25/25 (100%)
200912_s_at	253	199	AU297106.1	Probe Seq: 1 gctgaataggcgatcacaacgtgca 25	EST Seq: 516 gctgaataggcgatcacaacgtgca 540	3e-08	25/25 (100%)
200912_s_at	106	111	AU297106.1	Probe Seq: 1 caacgtgcattgtgcttctttcttt 25	EST Seq: 532 caacgtgcattgtgcttctttcttt 556	3e-08	25/25 (100%)
200912_s_at	118	219	AU297106.1	Probe Seq: 1 gaatcttgtctcaatgctcataa 23	EST Seq: 567 gaatcttgtctcaatgctcataa 589	5e-07	23/23 (100%)
200912_s_at	354	239	CB296388.1	Probe Seq: 1 gacgttagtcgtgagctcttgtgag 25	EST Seq: 133 gacgttagtcgtgagctcttgtgag 157	3e-08	25/25 (100%)
200913_at	216	247	CB298825.1	Probe Seq: 1 gagcttcggttattgtcatccattg 25	EST Seq: 98 gagcttcggttattgtcatccattg 122	3e-08	25/25 (100%)
200913_at	31	197	CB298825.1	Probe Seq: 1 gctggatcagtgcctggcaccagac 25	EST Seq: 133 gctggatcagtgcctggcaccagac 157	3e-08	25/25 (100%)
200913_at	252	339	CB298825.1	Probe Seq: 1 ggcaccagacacttctggggatggt 25	EST Seq: 148 ggcaccagacacttctggggatggt 172	3e-08	25/25 (100%)
200913_at	249	375	CB298825.1	Probe Seq: 1 tgcatcatcatttgcttcaagcccc 25	EST Seq: 194 tgcatcatcatttgcttcaagcccc 218	3e-08	25/25 (100%)
200913_at	33	111	CB298825.1	Probe Seq: 1 caagccccgaaacacagcagagctc 25	EST Seq: 211 caagccccgaaacacagcagagctc 235	3e-08	25/25 (100%)
200913_at	350	43	CB298825.1	Probe Seq: 1 agaggaggtgctctctactgagggg 25	EST Seq: 262 agaggaggtgctctctactgagggg 286	3e-08	25/25 (100%)
200913_at	255	221	CB298825.1	Probe Seq: 1 gaaggccaagcgagactagcagtca 25	EST Seq: 319 gaaggccaagcgggactagcagtca 343	7e-06	24/25 (96%)
200913_at	186	165	CB298825.1	Probe Seq: 1 ccctccggacctgagactgagtttt 25	EST Seq: 378 ccctccggacctgagactgagtttt 402	3e-08	25/25 (100%)
200913_at	103	389	CB298825.1	Probe Seq: 1 tctttttcctttagccttagcagtg 25	EST Seq: 404 tctttttcctttagccttagcagtg 428	3e-08	25/25 (100%)
200913_at	219	313	CB298825.1	Probe Seq: 1 gggtatgaggtgtgcagggggagct 25	EST Seq: 428 gggtatgaggtgtgcagggggagct 452	3e-08	25/25 (100%)
200913_at	110	191	CB298825.1	Probe Seq: 1 gcccattccaaagagggctctccct 25	EST Seq: 468 gcccattccaaagagggctctccct 492	3e-08	25/25 (100%)
200919_at	150	59	CB297366.1	Probe Seq: 1 acctgccgtgtcctttgcaggaagg 25	EST Seq: 217 acctgcagtgtcctttgcaggaagg 241	7e-06	24/25 (96%)
200919_at	316	283	CB297366.1	Probe Seq: 1 gtaggcacctttctgagcttattct 25	EST Seq: 244 gtaggcacctttctgagcttattct 268	3e-08	25/25 (100%)
200919_at	408	113	CB297366.1	Probe Seq: 1 cacacccccaggcagggttggaaat 25	EST Seq: 279 cacacccccaggcagggttggaaat 303	3e-08	25/25 (100%)
200926_at	15	217	AU298101.1	Probe Seq: 1 gcaagtgtcgtggacttcgtactgc 25	EST Seq: 34 gcaagtgtcgtggacttcgtactgc 58	3e-08	25/25 (100%)
200926_at	365	155	AU298101.1	Probe Seq: 1 cgtactgctaggaagctccgtagtc 25	EST Seq: 51 cgtactgctaggaagctccgtagtc 75	3e-08	25/25 (100%)
200926_at	441	105	AU298101.1	Probe Seq: 1 caacccttttggaggtgcttctcat 25	EST Seq: 143 caacccttttggaggtgcttctcat 167	3e-08	25/25 (100%)
200926_at	340	225	AU298101.1	Probe Seq: 1 gaagccaaacagccaaattctgcca 25	EST Seq: 201 gaagccaaacagccaaattctgcca 225	3e-08	25/25 (100%)
200926_at	259	221	AU297492.1	Probe Seq: 1 gaagtgtgtaagggtccagctgatc 25	EST Seq: 235 gaagtgtgtannggtccagctgatc 259	0.0001	23/25 (92%)
200926_at	248	287	AU298101.1	Probe Seq: 1 gtacccaatgacggttgcttgaact 25	EST Seq: 282 gtacccaacgacggntgcttgaact 306	0.0005	23/25 (92%)
200926_at	14	355	AU297468.1	Probe Seq: 1 tggtcgcaaaggtcatgctgttggt 25	EST Seq: 346 tggtcgcaaaggtcatgccgttggt 370	7e-06	24/25 (96%)
200926_at	87	301	AU297468.1	Probe Seq: 1 gtgatattcctggagtccgctttaa 25	EST Seq: 369 gtgatattcctggagtccgctttaa 393	3e-08	25/25 (100%)
200926_at	186	277	AU297468.1	Probe Seq: 1 gtttctcttttggccctatacaaag 25	EST Seq: 413 gtttctcttttggccctatacaaag 437	3e-08	25/25 (100%)
200933_x_at	113	11	AU297084.1	Probe Seq: 1 atttccgtctgatctatgacaccaa 25	EST Seq: 323 atttccgactgatctatgacaccaa 347	7e-06	24/25 (96%)
200933_x_at	4	369	AU297084.1	Probe Seq: 1 tgacaccaagggtcgctttgctg 23	EST Seq: 339 tgacaccaagggtcgctttgctg 361	5e-07	23/23 (100%)
200933_x_at	251	103	CB296077.1	Probe Seq: 1 aatccctcatctggtgactcatgat 25	EST Seq: 480 aatccctcacctggtgactcatgat 504	7e-06	24/25 (96%)
200933_x_at	365	165	AU297458.1	Probe Seq: 1 cccgatcccctcatcaaggtgaatg 25	EST Seq: 501 cccgatcccctcatcaaggtgaatg 525	3e-08	25/25 (100%)
200933_x_at	402	1	AU297084.1	Probe Seq: 1 atcaagttcgacactggtaacctgt 25	EST Seq: 547 atcnagttcgacactggtaacctgt 571	2e-06	24/25 (96%)
200937_s_at	210	305	CB298440.1	Probe Seq: 1 gtggaggtgactggtgatgaataca 25	EST Seq: 304 gtggaggtgactggtgatgaataca 328	3e-08	25/25 (100%)
200937_s_at	199	301	CB298440.1	Probe Seq: 1 gtgactggtgatgaatacaatgtgg 25	EST Seq: 310 gtgactggtgatgaatacaatgtgg 334	3e-08	25/25 (100%)
200937_s_at	207	91	CB298440.1	Probe Seq: 1 aagcattgatggtcagccaggtgcc 25	EST Seq: 336 aagcattgatggtcagccaggtgcc 360	3e-08	25/25 (100%)
200937_s_at	318	5	CB298440.1	Probe Seq: 1 attgatggtcagccaggtgccttca 25	EST Seq: 340 attgatggtcagccaggtgccttca 364	3e-08	25/25 (100%)
200937_s_at	275	379	CB298440.1	Probe Seq: 1 tgccttcacctgctatttggatgc 24	EST Seq: 357 tgccttcacctgctatttggatgc 380	1e-07	24/24 (100%)
200937_s_at	263	203	CB298440.1	Probe Seq: 1 gctatttggatgcaggccttgccag 25	EST Seq: 368 gctatttggatgcgggccttgccag 392	7e-06	24/25 (96%)
200937_s_at	422	27	CB298440.1	Probe Seq: 2 ggccttgccagaactaccactggc 25	EST Seq: 382 ggccttgccagaactaccactggc 405	1e-07	24/24 (100%)
200937_s_at	348	119	CB298440.1	Probe Seq: 1 cagaactaccactggcaataaagtt 25	EST Seq: 390 cagaactaccactggcaataaagtt 414	3e-08	25/25 (100%)
200942_s_at	382	185	CB298273.1	Probe Seq: 1 gccaagctgggcatcggggagatgg 25	EST Seq: 36 gccaagctgggcatcggggagatgg 60	3e-08	25/25 (100%)
200942_s_at	313	315	CB298273.1	Probe Seq: 1 ggggagatggccgagactgacccca 25	EST Seq: 51 ggggagatggccgagactgacccca 75	3e-08	25/25 (100%)
200942_s_at	394	245	CB298273.1	Probe Seq: 1 gaccatgtctgaccagatcattggg 25	EST Seq: 140 gaccatgtctgaccagatcattggg 164	3e-08	25/25 (100%)
200942_s_at	443	253	CB298273.1	Probe Seq: 1 gagtagtcgcattgatgatctggaa 25	EST Seq: 179 gagtagtcgcattgatgatctggaa 203	3e-08	25/25 (100%)
200942_s_at	172	47	CB298273.1	Probe Seq: 1 agaatatcgcggacctcatgacaca 25	EST Seq: 205 agaatatcgcggacctcatgacaca 229	3e-08	25/25 (100%)
200942_s_at	149	333	CB298273.1	Probe Seq: 1 ggacctcatgacacaggctggggtg 25	EST Seq: 215 ggacctcatgacacaggctggggtg 239	3e-08	25/25 (100%)
200942_s_at	335	231	CB298273.1	Probe Seq: 1 gaaaacaagatacctgccacgcaaa 25	EST Seq: 255 gaaaacaagatacctgccacgcaaa 279	3e-08	25/25 (100%)
200942_s_at	406	157	CB298273.1	Probe Seq: 1 gcatttttccaagccaagagaagat 25	EST Seq: 317 gcatttttccaagccaagagaagat 341	3e-08	25/25 (100%)
200942_s_at	237	321	CB295531.1	Probe Seq: 1 ggtcagttgtgctattcattattaa 25	EST Seq: 463 ggtcagttgtgctattcattattaa 487	3e-08	25/25 (100%)
200947_s_at	203	145	CB296498.1	Probe Seq: 1 ctccctgtttggagtctggctggct 25	EST Seq: 111 ctccctgtttggagtctggctggct 135	3e-08	25/25 (100%)
200947_s_at	145	345	CB296498.1	Probe Seq: 1 ggctggctctgagcattgccaatgg 25	EST Seq: 128 ggctggctctgagcattgccaatgg 152	3e-08	25/25 (100%)
200947_s_at	313	283	CB296498.1	Probe Seq: 1 gtatcctctccttttagaggctttg 25	EST Seq: 172 gtatcctctccttttagaggctttg 196	3e-08	25/25 (100%)
200947_s_at	158	213	CB296498.1	Probe Seq: 1 gcacccagcttcactaacagtgggc 25	EST Seq: 203 gcacccagcttcactaacagtgggc 227	3e-08	25/25 (100%)
200947_s_at	149	227	CB296498.1	Probe Seq: 1 gaacagtagtgtccccatgaagtgc 25	EST Seq: 284 gaacagtagtgtccccatgaagtgc 308	3e-08	25/25 (100%)
200947_s_at	427	303	CB296498.1	Probe Seq: 1 gtgtccccatgaagtgctagataat 25	EST Seq: 292 gtgtccccatgaagtgctagataat 316	3e-08	25/25 (100%)
200947_s_at	267	425	CB296498.1	Probe Seq: 1 tttaactctaacacccttcagaaat 25	EST Seq: 349 tttaactctaacacccttcagaaat 373	3e-08	25/25 (100%)
200948_at	389	353	CB297458.1	Probe Seq: 1 tggtttaccattgatgacttcgcct 25	EST Seq: 37 tggtttaccattgatgacttcgcct 61	3e-08	25/25 (100%)
200948_at	44	175	CB297458.1	Probe Seq: 1 cctctgcatctactgacttgatttt 25	EST Seq: 59 cctctgcatctactgacttgatttt 83	3e-08	25/25 (100%)
200948_at	149	413	CB297458.1	Probe Seq: 1 tactgacttgatttttcattctgcc 25	EST Seq: 69 tactgacttgatttttcattctgcc 93	3e-08	25/25 (100%)
200948_at	15	383	CB297458.1	Probe Seq: 1 tcctactcctgccatgcattgaagg 25	EST Seq: 125 tcctactcctgccatgcattgaagg 149	3e-08	25/25 (100%)
200948_at	40	315	CB297458.1	Probe Seq: 1 gggtcaatgcattttggggtgagct 25	EST Seq: 148 gggtcaatgcattttggggtgagct 172	3e-08	25/25 (100%)
200948_at	51	325	CB297458.1	Probe Seq: 1 tggggtgagctctgggtttaggggc 25	EST Seq: 162 tggggtgagctctgggtttaggggc 186	3e-08	25/25 (100%)
200948_at	68	309	CB297458.1	Probe Seq: 1 gggccgtagccctatctagggctgt 25	EST Seq: 248 gggccgtagccctatctagggctgt 272	3e-08	25/25 (100%)
200948_at	361	33	CB297458.1	Probe Seq: 1 aggagcagactggttcctaactctc 25	EST Seq: 276 aggagcagactggttcctaactctc 300	3e-08	25/25 (100%)
200953_s_at	22	393	CB296202.1	Probe Seq: 1 tctcctctctctcagttatatagtt 25	EST Seq: 31 tctcctctctctcagttatatagtt 55	3e-08	25/25 (100%)
200953_s_at	204	305	CB296202.1	Probe Seq: 1 gtgtgatgccatatcaagtccatgt 25	EST Seq: 116 gtgtgatgccatatcaagtccatgt 140	3e-08	25/25 (100%)
200953_s_at	170	39	CB296202.1	Probe Seq: 1 agtccatgttattctctcacagtgt 25	EST Seq: 132 agtccatgttatcctctcacagtgt 156	7e-06	24/25 (96%)
200953_s_at	265	315	CB296202.1	Probe Seq: 1 ggtgtgggtgtctgtttggtcagga 25	EST Seq: 168 ggtgtgggcgtctgtttggtcagga 192	7e-06	24/25 (96%)
200953_s_at	182	27	CB296202.1	Probe Seq: 1 atgttgtattggctatgatggtgac 25	EST Seq: 260 atgttgtattggctatgatggtgac 284	3e-08	25/25 (100%)
200953_s_at	87	407	CB296202.1	Probe Seq: 1 taagaggtcttatctgttcagtgtt 25	EST Seq: 306 taagaggtcttatctgttcagtgtt 330	3e-08	25/25 (100%)
200966_x_at	255	403	CB297660.1	Probe Seq: 1 tcaatgccattaacaagtgccccct 25	EST Seq: 2 tcaatgctattaacaagtgccccct 26	7e-06	24/25 (96%)
200966_x_at	425	31	CB297660.1	Probe Seq: 1 aggagtatgtcaagcgagccctggc 25	EST Seq: 128 aggagtatgtcaagcgagccctggc 152	3e-08	25/25 (100%)
200966_x_at	167	79	CB297660.1	Probe Seq: 1 aaagtacactccgagcggtcaggct 25	EST Seq: 174 aaagtacactccgagcggtcaggct 198	3e-08	25/25 (100%)
200966_x_at	166	5	AU297882.1	Probe Seq: 1 attaagcggaggtgttcccaggctg 25	EST Seq: 14 attaagcggagctgttcccaggctg 38	7e-06	24/25 (96%)
200966_x_at	160	437	CB297660.1	Probe Seq: 2 tccctcgtgacagtggtgtgtggt 25	EST Seq: 356 tccctcgtgacagtggtgtgtggt 379	1e-07	24/24 (100%)
200966_x_at	241	357	CB297660.1	Probe Seq: 1 tgtgtggtgtcgtctgtgaatgcta 25	EST Seq: 372 tgtgtggtgtcgtctgtgaatgcta 396	3e-08	25/25 (100%)
200966_x_at	289	299	CB297660.1	Probe Seq: 1 gtgaatgctaagtccatcacccttt 25	EST Seq: 387 gtgaatgctaagtccatcacccttt 411	3e-08	25/25 (100%)
200968_s_at	104	237	CB297108.1	Probe Seq: 1 gacttcatgatccagggcggagact 25	EST Seq: 323 gacttcatgatccagggcggagact 347	3e-08	25/25 (100%)
200968_s_at	217	23	CB297108.1	Probe Seq: 1 atgatccagggcggagacttcacca 25	EST Seq: 329 atgatccagggcggagacttcacca 353	3e-08	25/25 (100%)
200972_at	236	225	CB295378.1	Probe Seq: 1 gaaccaattgcgagtcatgtagtgt 25	EST Seq: 361 gaaccaattgtgagtcatgtagtgt 385	7e-06	24/25 (96%)
200972_at	162	373	CB295378.1	Probe Seq: 1 tgcttctgttacctccaagtggtaa 25	EST Seq: 412 tgcttctgttacctccaagtggtaa 436	3e-08	25/25 (100%)
200972_at	329	97	CB295378.1	Probe Seq: 1 aagtggtaacaggactgatgccgaa 25	EST Seq: 428 aagtggtaacaggactgatgccgaa 452	3e-08	25/25 (100%)
200972_at	237	365	CB295378.1	Probe Seq: 1 tgatgccgaaatgtcaccaggtcct 25	EST Seq: 443 tgatgccgaaatgtcaccaggtcct 467	3e-08	25/25 (100%)
200972_at	221	297	CB295378.1	Probe Seq: 1 gtcctttcagtcttcacagtggaga 25	EST Seq: 463 gtcctttcagtcttcacagtggaga 487	3e-08	25/25 (100%)
200972_at	316	249	CB295378.1	Probe Seq: 1 gagaactcttggccaaaggtttttg 25	EST Seq: 484 gagaactcttggccaaaggtttttg 508	3e-08	25/25 (100%)
200978_at	116	219	CB294095.1	Probe Seq: 1 gaatttgtcacgactgtgcagcagc 25	EST Seq: 18 gaatttgtcacgactgtgcagcagc 42	3e-08	25/25 (100%)
200978_at	166	199	CB294095.1	Probe Seq: 1 gctgctgtcatcaaggctcgaaaac 25	EST Seq: 48 gctgctgtcatcaaggctcgaaaac 72	3e-08	25/25 (100%)
200978_at	382	79	CB294095.1	Probe Seq: 1 aaactatccagtgccatgtctgctg 25	EST Seq: 69 aaactatccagtgccatgtctgctg 93	3e-08	25/25 (100%)
200978_at	96	151	CB294095.1	Probe Seq: 1 ctgcaaaagccatctgtgaccacgt 25	EST Seq: 91 ctgcaaaagccatctgtgaccacgt 115	3e-08	25/25 (100%)
200978_at	262	299	CB294095.1	Probe Seq: 1 gtgaccacgtcagggacatctggtt 25	EST Seq: 106 gtgaccacgtcagggacatctggtt 130	3e-08	25/25 (100%)
200978_at	77	283	CB294095.1	Probe Seq: 1 gtttgtgtccatgggtgttatctct 25	EST Seq: 149 gtttgtgtccatgggtgttatctct 173	3e-08	25/25 (100%)
200978_at	1	367	CB294095.1	Probe Seq: 1 tgatggcaactcctatggtgttcct 25	EST Seq: 173 tgatggcaactcctatggtgttcct 197	3e-08	25/25 (100%)
200978_at	195	383	CB294095.1	Probe Seq: 1 tcctgatgatctgctctactcattc 25	EST Seq: 194 tcctgatgatctgctctactcattc 218	3e-08	25/25 (100%)
200978_at	342	139	CB294095.1	Probe Seq: 1 ctactcattccctgttgtaatcaag 25	EST Seq: 209 ctactcattccctgttgtaatcaag 233	3e-08	25/25 (100%)
201000_at	440	317	CB296989.1	Probe Seq: 1 ggtggtggcaaggatgtgtctgcac 25	EST Seq: 33 ggtggtggcaaggatgtgtctgcac 57	3e-08	25/25 (100%)
201000_at	430	339	CB296989.1	Probe Seq: 1 ggcaagaacgttggctgcctgcagg 25	EST Seq: 66 ggcaagaacgttggctgcctgcagg 90	3e-08	25/25 (100%)
201000_at	254	121	CB296989.1	Probe Seq: 1 cagctgcgcctcggggatgtaaaga 25	EST Seq: 120 cagctgcgcctcggggatgtaaaga 144	3e-08	25/25 (100%)
201000_at	132	115	CB296989.1	Probe Seq: 1 cccctcctaacccagcagtaactgg 25	EST Seq: 244 cccctcctaacccagcagtaactgg 268	3e-08	25/25 (100%)
201000_at	282	67	CB296989.1	Probe Seq: 1 acttgggagcagtcctatgtctcag 25	EST Seq: 274 acttgagagcagtcctatgtctcag 298	7e-06	24/25 (96%)
201000_at	297	295	CB296989.1	Probe Seq: 1 gtgccatcggtctagaaccactaac 25	EST Seq: 335 gtgccatcggtctagaaccactaac 359	3e-08	25/25 (100%)
201000_at	168	389	CB296989.1	Probe Seq: 1 tcgtcacgctcgcatctatagataa 25	EST Seq: 376 tcgtcacgctcgcatctatagataa 400	3e-08	25/25 (100%)
201005_at	52	343	CB296352.1	Probe Seq: 1 ggcattgccgtggtcatgatatttg 25	EST Seq: 22 ggcattgccttggtcatgatatttg 46	7e-06	24/25 (96%)
201005_at	57	285	CB296352.1	Probe Seq: 1 gtatgatcttgtgctgtgctatccg 25	EST Seq: 59 gtatgatcttgtgctgtgctatccg 83	3e-08	25/25 (100%)
201005_at	393	357	CB296352.1	Probe Seq: 1 tgtgctatccgcaggaaccgcgaga 25	EST Seq: 73 tgtgctatccgcaggaaccgcgaga 97	3e-08	25/25 (100%)
201005_at	316	205	CB296352.1	Probe Seq: 1 gcaggaaccgcgagatggtctagag 25	EST Seq: 83 gcaggaaccgcgagatggtctagag 107	3e-08	25/25 (100%)
201005_at	388	351	CB296352.1	Probe Seq: 1 tggtctagagtcagcttacatccct 25	EST Seq: 98 tggtctagagtcagcttacatccct 122	3e-08	25/25 (100%)
201005_at	39	291	CB296352.1	Probe Seq: 1 gtcagcttacatccctgagcaggaa 25	EST Seq: 107 gtcagcttacatccctgagcaggaa 131	3e-08	25/25 (100%)
201005_at	141	245	CB296352.1	Probe Seq: 1 gagcaggaaagtttacccatgaaga 25	EST Seq: 123 gagcaggaaagtttacccatgaaga 147	3e-08	25/25 (100%)
201020_at	389	51	CB294247.1	Probe Seq: 1 agctgagctggacacactaaacgag 25	EST Seq: 133 agctgagctggacacactaaacgag 157	3e-08	25/25 (100%)
201020_at	106	137	CB294247.1	Probe Seq: 1 ctataaggactccacgctgatcatg 25	EST Seq: 163 ctataaggactccacgctgatcatg 187	3e-08	25/25 (100%)
201020_at	174	201	CB294247.1	Probe Seq: 1 gctaaacctatctgtattggcagca 25	EST Seq: 346 gctaaacctatctgtattgacagca 370	7e-06	24/25 (96%)
201020_at	91	51	CB294247.1	Probe Seq: 1 agcacagctactcagatctgcactc 25	EST Seq: 367 agcacagctactcagatctgcactc 391	3e-08	25/25 (100%)
201020_at	417	115	CB294247.1	Probe Seq: 1 cactcctgtctcttgggaagcagtt 25	EST Seq: 387 cactcctgtctcttgggaagcagtt 411	3e-08	25/25 (100%)
201020_at	66	51	CB294247.1	Probe Seq: 1 aaatcatgggcattgctggactgat 25	EST Seq: 418 aaatcatgggcattgctggactgat 442	3e-08	25/25 (100%)
201020_at	90	155	CB294248.1	Probe Seq: 1 ctggactgatggttgctttgagccc 25	EST Seq: 3 ctggactgatggttgctttgagccc 27	3e-08	25/25 (100%)
201020_at	142	11	CB294248.1	Probe Seq: 1 attttactatgcctgttgatctatg 25	EST Seq: 77 attttactatgcctgttgatctatg 101	3e-08	25/25 (100%)
201020_at	257	405	CB294248.1	Probe Seq: 1 taagcagtacatcttgtgcatgcaa 25	EST Seq: 205 taagcagtacatcttgtgcatgcaa 229	3e-08	25/25 (100%)
201020_at	98	371	CB294248.1	Probe Seq: 1 tgcaaaaatgaattcacccctccca 25	EST Seq: 225 tgcaaaaatgaattcacccctccca 249	3e-08	25/25 (100%)
201031_s_at	21	191	CB297858.1	Probe Seq: 1 gccctttgccacgttaaattgaaca 25	EST Seq: 76 gccctttgccacgttacattgaaca 100	7e-06	24/25 (96%)
201031_s_at	282	7	CB297858.1	Probe Seq: 1 attgaacactgttttggatgcatgt 25	EST Seq: 93 attgaacactgttttggatgcatgt 117	3e-08	25/25 (100%)
201031_s_at	255	29	CB297858.1	Probe Seq: 1 aggagctgtgtctactattaaaagt 25	EST Seq: 153 aggagctgtgtctactattaaaagt 177	3e-08	25/25 (100%)
201031_s_at	231	243	CB297858.1	Probe Seq: 1 gacgcaataccaatacttaggattt 25	EST Seq: 281 gacgcaataccaatacttaggattt 305	3e-08	25/25 (100%)
201031_s_at	206	325	CB297858.1	Probe Seq: 1 ggattttggtcttggtgtttgtatg 25	EST Seq: 300 ggattttggtcttggtgtttgtatg 324	3e-08	25/25 (100%)
201031_s_at	195	361	CB297858.1	Probe Seq: 1 tgtatgaaattctgaggccttgatt 25	EST Seq: 319 tgtatgaaattctgaggccttgatt 343	3e-08	25/25 (100%)
201077_s_at	24	263	AU297792.1	Probe Seq: 1 gatgtgaatccaaaggcctatcccc 25	EST Seq: 101 gatgtgaatccgaaggcctatcccc 125	7e-06	24/25 (96%)
201077_s_at	392	55	AU297792.1	Probe Seq: 1 accaagaagctactggacctcgttc 25	EST Seq: 143 accaagaagctactggaccccgttc 167	7e-06	24/25 (96%)
201077_s_at	69	245	AU297792.1	Probe Seq: 1 gacctcgttcagcagtcatgtaact 25	EST Seq: 158 gaccccgttcagcagtcatgtaact 182	7e-06	24/25 (96%)
201077_s_at	94	159	AU297792.1	Probe Seq: 1 cgagccactggagatcattctgcac 25	EST Seq: 268 cgagccactggagatcattctgcac 292	3e-08	25/25 (100%)
201077_s_at	319	91	AU297792.1	Probe Seq: 1 aagaatgtgccctacgtgtttgtgc 25	EST Seq: 314 aagaatgtgccctacgtgtttgtgc 338	3e-08	25/25 (100%)
201077_s_at	105	291	AU297792.1	Probe Seq: 1 gtcaccatcaaagaaggctcgcagc 25	EST Seq: 398 gtcaccatcaaagaaggctcgcagc 422	3e-08	25/25 (100%)
201077_s_at	404	49	AU297792.1	Probe Seq: 1 agcagatccaatccattcagcagtc 25	EST Seq: 429 agcagatccagtccattcagcagtc 453	7e-06	24/25 (96%)
201077_s_at	141	207	AU297792.1	Probe Seq: 1 gcagtccattgaaaggctcttagtc 25	EST Seq: 448 gcagtccattgaaaggctcttagtc 472	3e-08	25/25 (100%)
201077_s_at	205	393	AU297792.1	Probe Seq: 1 tcttagtctaaacctgtggcctctg 25	EST Seq: 465 tcttagtctaaacctgtggcctctg 489	3e-08	25/25 (100%)
201094_at	70	429	CB294215.1	Probe Seq: 1 tttacctcgttgcactgctgagagc 25	EST Seq: 2 tttacctcgttgcactgctgagagc 26	3e-08	25/25 (100%)
201094_at	441	367	CB294216.1	Probe Seq: 3 agagcaagatgggtcaccagcag 25	EST Seq: 1 agagcaagatgggtcaccagcag 23	5e-07	23/23 (100%)
201094_at	179	153	CB294216.1	Probe Seq: 1 cgcgaaaattcggccagggttctcg 25	EST Seq: 40 cgcgaaaattcggccagggttctcg 64	3e-08	25/25 (100%)
201094_at	172	143	CB294216.1	Probe Seq: 1 ctcttgtcgtgtctgttcaaaccgg 25	EST Seq: 65 ctcttgtcgcgtctgttcaaaccgg 89	7e-06	24/25 (96%)
201094_at	2	403	CB294216.1	Probe Seq: 1 tcaaaccggcacggtctgatccgga 25	EST Seq: 81 tcaaaccggcacggtctgatccgga 105	3e-08	25/25 (100%)
201094_at	170	77	CB294216.1	Probe Seq: 1 aaatatggcctcaatatgtgccgcc 25	EST Seq: 105 aaatatggcctcaatatgtgccgcc 129	3e-08	25/25 (100%)
201094_at	368	401	CB294216.1	Probe Seq: 1 tcaatatgtgccgccagtgtttccg 25	EST Seq: 115 tcaatatgtgccgccagtgtttccg 139	3e-08	25/25 (100%)
201094_at	280	179	CB294216.1	Probe Seq: 1 ccagtgtttccgtcagtacgcgaag 25	EST Seq: 128 ccagtgtttccgtcagtacgcgaag 152	3e-08	25/25 (100%)
201094_at	224	285	CB294216.1	Probe Seq: 1 gtacgcgaaggatatcggtttcatt 25	EST Seq: 143 gtacgcgaaggatatcggtttcatt 167	3e-08	25/25 (100%)
201094_at	34	213	CB294216.1	Probe Seq: 1 gttggactaaatgctcttccttcag 25	EST Seq: 170 gttggactaaatgctcttccttcag 194	3e-08	25/25 (100%)
201094_at	132	123	CB294216.1	Probe Seq: 1 cagaggattatccggggcatctact 25	EST Seq: 192 cagnggattatccggggcatctact 216	2e-06	24/25 (96%)
201138_s_at	91	163	CB296583.1	Probe Seq: 1 ccctggaggccaaaatctgtcatca 25	EST Seq: 166 ccctggaggccaaaatctgtcatca 190	3e-08	25/25 (100%)
201138_s_at	284	7	CB296583.1	Probe Seq: 1 attgagtattattttggcgacttca 25	EST Seq: 192 attgagtattattttggcgacttca 216	3e-08	25/25 (100%)
201138_s_at	47	341	CB296583.1	Probe Seq: 1 ggcgacttcaatttgccacgggaca 25	EST Seq: 207 ggcgacttcaatttgccacgggaca 231	3e-08	25/25 (100%)
201138_s_at	203	375	CB296583.1	Probe Seq: 1 tgccacgggacaagtttctaaagga 25	EST Seq: 220 tgccacgggacaagtttctaaagga 244	3e-08	25/25 (100%)
201138_s_at	320	321	CB296583.1	Probe Seq: 1 ggttgaaccgtctaacaacagactt 25	EST Seq: 301 ggttgaaccgtctaacaacagactt 325	3e-08	25/25 (100%)
201138_s_at	31	225	CB296583.1	Probe Seq: 1 gaagcattgagcaaatccaaggcag 25	EST Seq: 339 gaagcattgagcaaatccaaggcag 363	3e-08	25/25 (100%)
201138_s_at	118	403	CB296583.1	Probe Seq: 1 taaaggcttcccaactgatgcaact 25	EST Seq: 476 taaaggcttcccaactgatgcaact 500	3e-08	25/25 (100%)
201138_s_at	349	89	CB296583.1	Probe Seq: 1 aactgatgcaactcttgatgacata 25	EST Seq: 488 aactgatgcaactcttgatgacata 512	3e-08	25/25 (100%)
201160_s_at	113	305	CB298675.1	Probe Seq: 1 gtggaagactaaccaagatttgga 24	EST Seq: 62 gtggaagactaaccaagatttgga 85	1e-07	24/24 (100%)
201160_s_at	358	45	CB298675.1	Probe Seq: 1 agagagtagcctctccagtttcagc 25	EST Seq: 190 agagagcagcctctccagtttcagc 214	7e-06	24/25 (96%)
201160_s_at	145	137	CB298675.1	Probe Seq: 1 ctccagtttcagcaaccgctaggtt 25	EST Seq: 202 ctccagtttcagcaaccgctaggtt 226	3e-08	25/25 (100%)
201160_s_at	396	39	CB298675.1	Probe Seq: 1 agtttcagcaaccgctaggtttcta 25	EST Seq: 206 agtttcagcaaccgctaggtttcta 230	3e-08	25/25 (100%)
201160_s_at	343	429	CB298675.1	Probe Seq: 1 ttttgttcattttggatgctggtgc 25	EST Seq: 355 ttttgttcattttggatgctggtgc 379	3e-08	25/25 (100%)
201160_s_at	238	265	CB298675.1	Probe Seq: 1 gatgctggtgctaaacctccaagtg 25	EST Seq: 369 gatgctggtgctaaacctccaagtg 393	3e-08	25/25 (100%)
201160_s_at	380	199	CB298675.1	Probe Seq: 1 gctaaacctccaagtgtcatgattt 25	EST Seq: 378 gctaaacctccaagtgtcatgattt 402	3e-08	25/25 (100%)
201160_s_at	89	69	CB298675.1	Probe Seq: 1 acatttttgctttcttatgtgactc 25	EST Seq: 461 acatttttgctttcttatgtgactc 485	3e-08	25/25 (100%)
201160_s_at	415	25	CB298675.1	Probe Seq: 1 atgtgactctctttgaaaatgtgc 24	EST Seq: 477 atgtgactctctttgaaaatgtgc 500	1e-07	24/24 (100%)
201170_s_at	153	319	CB297368.1	Probe Seq: 1 ggtattaagtcgttgcctttatttg 25	EST Seq: 53 ggtattaagtcgttgcctttatttg 77	3e-08	25/25 (100%)
201170_s_at	75	303	CB297368.1	Probe Seq: 1 gtgtttatattttggagccttcctg 25	EST Seq: 236 gtgtttatattttggagccttcctg 260	3e-08	25/25 (100%)
201178_at	446	101	CB297142.1	Probe Seq: 1 aatgacagatttccctttagaccca 25	EST Seq: 115 aatgacagatttccctttagaccca 139	3e-08	25/25 (100%)
201178_at	195	117	CB297142.1	Probe Seq: 1 cagcaggggtcggccaactgatggc 25	EST Seq: 138 cagcaggggtcggccaactgatggc 162	3e-08	25/25 (100%)
201178_at	13	191	CB297142.1	Probe Seq: 1 gccggctgtcattcatgtgattgat 25	EST Seq: 161 gccggctgtcattcatgtgattgat 185	3e-08	25/25 (100%)
201178_at	142	409	CB297142.1	Probe Seq: 1 tacagatgtcaactccttggggtgc 25	EST Seq: 230 tacagatgtcaactccttggggtgc 254	3e-08	25/25 (100%)
201178_at	260	443	CB297142.1	Probe Seq: 1 ttggggtgctgatctcgagtgttat 25	EST Seq: 246 ttggggtgctgatctcgagtgttat 270	3e-08	25/25 (100%)
201178_at	43	19	CB297142.1	Probe Seq: 1 atgacccaaaggttcctctgtgac 24	EST Seq: 344 atgacccaaaggttcctctgtgac 367	1e-07	24/24 (100%)
201178_at	258	103	CB297142.1	Probe Seq: 1 aatagttggctgccaatctccctgc 25	EST Seq: 383 aatagttggctgccagtctccctgc 407	7e-06	24/25 (96%)
201178_at	238	137	CB297142.1	Probe Seq: 1 ctcttggttctcctctagattgaag 25	EST Seq: 407 ctcttggttcttctctagattgaag 431	7e-06	24/25 (96%)
201194_at	253	349	CB295309.1	Probe Seq: 1 tggacatctgcggcgagggaactcc 25	EST Seq: 99 tggacatctgcggcgagggaactcc 123	3e-08	25/25 (100%)
201194_at	215	317	CB295309.1	Probe Seq: 1 ggccaccgggttctttgaagtgatg 25	EST Seq: 127 ggccaccgggttctttgaagtgatg 151	3e-08	25/25 (100%)
201194_at	191	283	CB295309.1	Probe Seq: 1 gtagccgggaagttgattcactcta 25	EST Seq: 152 gtagccgggaagttgattcactcta 176	3e-08	25/25 (100%)
201194_at	144	233	CB295309.1	Probe Seq: 1 gaaaggcgatggctacgtggacaca 25	EST Seq: 181 gaaaggcgatggctacgtggacaca 205	3e-08	25/25 (100%)
201194_at	295	439	CB295309.1	Probe Seq: 1 ttctgaagttggtggccgccatcaa 25	EST Seq: 216 ttctgaagttggtggccgccatcaa 240	3e-08	25/25 (100%)
201194_at	118	189	CB295309.1	Probe Seq: 1 gccttggctcagggctaatgcgccc 25	EST Seq: 245 gccttggctcagggctaatgcgccc 269	3e-08	25/25 (100%)
201194_at	143	31	CB295307.1	Probe Seq: 1 aggcagagtccagggaccttgaccc 25	EST Seq: 330 aggcagagtccggggaccttgaccc 354	7e-06	24/25 (96%)
201194_at	101	165	CB295309.1	Probe Seq: 1 ccctctcagcagacgcttcatgata 25	EST Seq: 301 ccctctcagcagacgcttcatgata 325	3e-08	25/25 (100%)
201194_at	365	305	CB296905.1	Probe Seq: 1 gtggcaacgtttgcaaccgttcacg 25	EST Seq: 43 gtggcaacgtttgcaaccgttcacg 67	3e-08	25/25 (100%)
201212_at	213	353	CB297965.1	Probe Seq: 1 tggagtgagaagtctccgctgctcg 25	EST Seq: 53 tggagtgagaagtctccgctgctcg 77	3e-08	25/25 (100%)
201212_at	332	323	CB297965.1	Probe Seq: 1 ggaccttcttcacaagatgacttgc 25	EST Seq: 116 ggaccttcttcacaagatgacttgc 140	3e-08	25/25 (100%)
201212_at	214	79	CB297965.1	Probe Seq: 1 aaagctctgtattgagaagggtca 24	EST Seq: 195 aaagctctgtattgagaagggtca 218	1e-07	24/24 (100%)
201212_at	174	33	CB297965.1	Probe Seq: 1 agggtcatatttgctttctaggagg 25	EST Seq: 212 agggtcacatttgctttctaggagg 236	7e-06	24/25 (96%)
201212_at	132	373	CB297965.1	Probe Seq: 1 tgctttctaggaggtttgttgtttt 25	EST Seq: 223 tgctttctaggaggtttgttgtttt 247	3e-08	25/25 (100%)
201212_at	226	285	CB297965.1	Probe Seq: 1 gtagcccctctcaaaaggagtcttt 25	EST Seq: 294 gtagcccctctcaaaaggagtcttt 318	3e-08	25/25 (100%)
201212_at	43	107	CB297965.1	Probe Seq: 1 gaatttgaagctgaaacctctttaa 25	EST Seq: 326 gaatttgaagccgaaacctctttaa 350	7e-06	24/25 (96%)
201212_at	161	233	CB297965.1	Probe Seq: 1 gaaacctctttaaatcttcagaatg 25	EST Seq: 338 gaaacctctttaaatcttcagaatg 362	3e-08	25/25 (100%)
201212_at	220	341	CB297965.1	Probe Seq: 3 cgcaagccccaaatggaaaactg 25	EST Seq: 380 cgcaagccccaaatggaaaactg 402	5e-07	23/23 (100%)
201227_s_at	209	279	CB295607.1	Probe Seq: 1 gtatccttacaataatctgtacctg 25	EST Seq: 466 gtatccttacaataatctgtacctg 490	3e-08	25/25 (100%)
201227_s_at	241	285	CB295607.1	Probe Seq: 1 gtacctggaacgaggcggtgatccc 25	EST Seq: 484 gtacctggaacgaggcggtgatccc 508	3e-08	25/25 (100%)
201227_s_at	307	151	CB295604.1	Probe Seq: 1 cggtgatccctccaaagaaccagag 25	EST Seq: 535 cggtgatccctccaaagaaccagag 559	3e-08	25/25 (100%)
201227_s_at	156	265	CB295604.1	Probe Seq: 1 gatccctccaaagaaccagagcggg 25	EST Seq: 539 gatccctccaaagaaccagagcggg 563	3e-08	25/25 (100%)
201227_s_at	47	181	CB295607.1	Probe Seq: 1 ccagagcgggtggttcactatgaga 25	EST Seq: 517 ccagagcgggtggttcactatgaga 541	3e-08	25/25 (100%)
201227_s_at	195	155	CB295607.1	Probe Seq: 1 cgggtggttcactatgagatctgag 25	EST Seq: 523 cgggtggttcactatgagatctgag 547	3e-08	25/25 (100%)
201227_s_at	321	253	CB295604.1	Probe Seq: 1 gagatctgaggaggcttcgtgggct 25	EST Seq: 575 gagatctgaggangcttcgtgggct 599	2e-06	24/25 (96%)
201227_s_at	374	331	CB295604.1	Probe Seq: 1 tctgaggaggcttcgtgggcttttg 25	EST Seq: 579 tctgaggangcttcgtgggcttttg 603	2e-06	24/25 (96%)
201237_at	280	115	CB296599.1	Probe Seq: 1 cacttaccagtgagcatatatattt 25	EST Seq: 362 cacttaccagtgagcatatatattt 386	3e-08	25/25 (100%)
201237_at	253	67	CB296599.1	Probe Seq: 1 actttctttggatattgtaattctt 25	EST Seq: 393 actttctttggatattgtaattctt 417	3e-08	25/25 (100%)
201237_at	204	417	CB296599.1	Probe Seq: 1 tatggtgtgcggttacagtctaaat 25	EST Seq: 451 tatggtgtgcggttacagtctaaat 475	3e-08	25/25 (100%)
201237_at	291	427	CB296599.1	Probe Seq: 1 tttcatcctcctatgcatcataagc 25	EST Seq: 478 tttcatcttcctatgcatcataagc 502	7e-06	24/25 (96%)
201237_at	420	275	CB296599.1	Probe Seq: 1 gttctactgatgctacaggaatttc 25	EST Seq: 527 gttctactgatgctacaggaatttc 551	3e-08	25/25 (100%)
201237_at	189	337	CB296599.1	Probe Seq: 1 ggaatttcaagcctgtggtgaatgt 25	EST Seq: 544 ggaatttcaagcctgtggtgaatgt 568	3e-08	25/25 (100%)
201237_at	106	189	CB296599.1	Probe Seq: 1 gcctgtggtgaatgttagtatttac 25	EST Seq: 554 gcctgtggtgaatgttagtatttac 578	3e-08	25/25 (100%)
201242_s_at	44	47	AU297791.1	Probe Seq: 1 agagctgatcacaagcacaaatctt 25	EST Seq: 257 agagctgatcacaagcacaaatctt 281	3e-08	25/25 (100%)
201242_s_at	304	363	AU297791.1	Probe Seq: 1 tgatcacaagcacaaatctttccca 25	EST Seq: 262 tgatcacaagcacaaatctttccca 286	3e-08	25/25 (100%)
201242_s_at	326	135	AU297791.1	Probe Seq: 1 ctttcccactagccatttaataagt 25	EST Seq: 279 ctttcccactagccatttaataagt 303	3e-08	25/25 (100%)
201242_s_at	210	63	AU297791.1	Probe Seq: 1 aacctactagtcttgaacaaactgt 25	EST Seq: 326 aacctactagtcttgaacaaactgt 350	3e-08	25/25 (100%)
201242_s_at	366	83	AU297791.1	Probe Seq: 1 aactgtcatacgtatgggacctaca 25	EST Seq: 345 aactgtcatacgtatgggacctaca 369	3e-08	25/25 (100%)
201242_s_at	105	269	AU297791.1	Probe Seq: 1 gtatgggacctacacttaatctata 25	EST Seq: 356 gtatgggacctacacttaatctata 380	3e-08	25/25 (100%)
201242_s_at	17	333	AU297791.1	Probe Seq: 1 ggacctacacttaatctatatgctt 25	EST Seq: 361 ggacctacacttaatctatatgctt 385	3e-08	25/25 (100%)
201242_s_at	229	73	AU297791.1	Probe Seq: 1 acacttaatctatatgctttacact 25	EST Seq: 367 acacttaatctatatgctttacact 391	3e-08	25/25 (100%)
201242_s_at	134	15	AU297791.1	Probe Seq: 1 atatgctttacactagctttctgca 25	EST Seq: 378 atatgctttacactagctttctgca 402	3e-08	25/25 (100%)
201242_s_at	384	201	AU297791.1	Probe Seq: 1 gctttacactagctttctgcattta 25	EST Seq: 382 gctttacactagctttctgcattta 406	3e-08	25/25 (100%)
201242_s_at	300	201	AU297791.1	Probe Seq: 1 gctttctgcatttaataggttagaa 25	EST Seq: 393 gctttctgcatttaataggttagaa 417	3e-08	25/25 (100%)
201257_x_at	274	83	AU297472.1	Probe Seq: 1 aaaactgcctgactaacttccatgg 25	EST Seq: 318 aaaactgcctgactaacttncatgg 342	2e-06	24/25 (96%)
201257_x_at	103	351	AU298406.1	Probe Seq: 1 tggcatggatcttacccgtgacaaa 25	EST Seq: 329 tggcatggatcttacccgcgacaaa 353	7e-06	24/25 (96%)
201257_x_at	164	61	AU298406.1	Probe Seq: 1 accgatggttacttgcttcgtctgt 25	EST Seq: 414 accgatggttacttgcttcgtctgt 438	3e-08	25/25 (100%)
201257_x_at	34	387	AU298406.1	Probe Seq: 1 tcgtctgttctgtgttggttttact 25	EST Seq: 431 tcgtctgttctgtgttggttttact 455	3e-08	25/25 (100%)
201257_x_at	131	59	AU298406.1	Probe Seq: 1 acctcttatgctcagcaccaacagg 25	EST Seq: 483 acctcttatgctcagcaccaacagg 507	3e-08	25/25 (100%)
201257_x_at	426	181	AU298406.1	Probe Seq: 1 ccaacaggtccgccaaatccggaag 25	EST Seq: 500 ccaacaggtccgccaaatccggaag 524	3e-08	25/25 (100%)
201257_x_at	379	255	AU298406.1	Probe Seq: 1 gatggaaatcatgacccgagaggtg 25	EST Seq: 530 gatggaaatcacgacccgagaggtg 554	7e-06	24/25 (96%)
201257_x_at	155	31	CB295668.1	Probe Seq: 1 aggcttgccaatctatttatcctc 24	EST Seq: 600 aggcttgccaatctatttatcctc 623	1e-07	24/24 (100%)
201258_at	408	317	AU297727.1	Probe Seq: 1 ggtgcaggtcttcggacgcaagaag 25	EST Seq: 81 ggtgcaggtcttcggacgcaagaag 105	3e-08	25/25 (100%)
201258_at	319	367	AU297727.1	Probe Seq: 1 tcggacgcaagaagacagcgacagc 25	EST Seq: 92 tcggacgcaagaagacagcgacagc 116	3e-08	25/25 (100%)
201258_at	334	99	AU297727.1	Probe Seq: 1 aatggtctcatcaaggtgaacgggc 25	EST Seq: 139 aatggtctcatcaaggtgaacgggc 163	3e-08	25/25 (100%)
201258_at	162	321	AU297727.1	Probe Seq: 1 ggtctcatcaaggtgaacgggcggc 25	EST Seq: 142 ggtctcatcaaggtgaacgggcggc 166	3e-08	25/25 (100%)
201258_at	39	391	AU297727.1	Probe Seq: 1 tctcatcaaggtgaacgggcggccc 25	EST Seq: 144 tctcatcaaggtgaacgggcggccc 168	3e-08	25/25 (100%)
201258_at	329	345	AU297727.1	Probe Seq: 1 ggcggcccctggagatgattgagcc 25	EST Seq: 161 ggcggcccctggagatgattgagcc 185	3e-08	25/25 (100%)
201258_at	399	191	AU297727.1	Probe Seq: 1 gcccctggagatgattgagccgcgc 25	EST Seq: 165 gcccctggagatgattgagccgcgc 189	3e-08	25/25 (100%)
201258_at	285	163	AU297727.1	Probe Seq: 1 ccctggagatgattgagccgcgcac 25	EST Seq: 167 ccctggagatgattgagccgcgcac 191	3e-08	25/25 (100%)
201258_at	132	159	AU296916.1	Probe Seq: 1 cgcgcacgctacagtacaagctgct 25	EST Seq: 184 cgcgcacgctacantacaagctgct 208	2e-06	24/25 (96%)
201258_at	37	159	AU296916.1	Probe Seq: 1 cgcacgctacagtacaagctgctgg 25	EST Seq: 186 cgcacgctacantacaagctgctgg 210	2e-06	24/25 (96%)
201258_at	339	117	AU296916.1	Probe Seq: 1 cacgctacagtacaagctgctggag 25	EST Seq: 188 cacgctacantacaagctgctggag 212	2e-06	24/25 (96%)
201268_at	315	395	CB298002.1	Probe Seq: 1 tcatcgccatcaagccggacggcgt 25	EST Seq: 15 tcatcgccatcaagccggacggcgt 39	3e-08	25/25 (100%)
201268_at	343	345	CB298002.1	Probe Seq: 1 ggcctggtgggcgagatcatcaagc 25	EST Seq: 47 ggcctggtgggcgagatcatcaagc 71	3e-08	25/25 (100%)
201268_at	101	157	CB298002.1	Probe Seq: 1 cgagcagaagggattccgcctcgtg 25	EST Seq: 76 cgagcagaaggggttccgcctcgtg 100	7e-06	24/25 (96%)
201268_at	113	61	CB298002.1	Probe Seq: 1 acctgaagcagcactacattgacct 25	EST Seq: 132 acctgaagcagcactacattgacct 156	3e-08	25/25 (100%)
201268_at	248	67	CB298002.1	Probe Seq: 1 acattgacctgaaagaccgaccatt 25	EST Seq: 147 acattgacctgaaagaccgaccatt 171	3e-08	25/25 (100%)
201268_at	91	387	CB298002.1	Probe Seq: 1 tcagggccggttgtggccatggtct 25	EST Seq: 200 tcagggccggtcgtggccatggtct 224	7e-06	24/25 (96%)
201268_at	53	31	CB298002.1	Probe Seq: 1 aggccgagtgatgcttggggagac 24	EST Seq: 250 aggccgagtgatgcttggggagac 273	1e-07	24/24 (100%)
201293_x_at	289	97	AU298083.1	Probe Seq: 1 aagggttcctgctttcacagaatta 25	EST Seq: 189 aagggttcctgctttcacagaatta 213	3e-08	25/25 (100%)
201293_x_at	400	339	AU298083.1	Probe Seq: 1 ggcactggtggcaagtccatctatg 25	EST Seq: 258 ggcactggtggcaagtccatctatg 282	3e-08	25/25 (100%)
201293_x_at	241	405	AU298083.1	Probe Seq: 1 taaagcatacgggtcctggcatctt 25	EST Seq: 313 taaagcatacaggtcctggcatctt 337	7e-06	24/25 (96%)
201293_x_at	421	169	AU297132.1	Probe Seq: 1 cctggcatcttgtccatggcaaatg 25	EST Seq: 269 cctggnatcttgtccatggcaaatg 293	2e-06	24/25 (96%)
201293_x_at	282	333	AU297295.1	Probe Seq: 1 ggacccaacacaaatggttcccagt 25	EST Seq: 354 ggacccaatacaaatggttcccagt 378	7e-06	24/25 (96%)
201293_x_at	206	279	AU298015.1	Probe Seq: 1 gtttttcatctgcactgccaagact 25	EST Seq: 377 gtttttcatctgcactgccaanact 401	2e-06	24/25 (96%)
201293_x_at	135	393	CB295659.1	Probe Seq: 1 tcttaaccaccagatcattccttct 25	EST Seq: 555 tcttaaccaccagntcattccttct 579	2e-06	24/25 (96%)
201293_x_at	33	147	AU297295.1	Probe Seq: 1 ctcccatgcctagctggattgcaga 25	EST Seq: 686 ctcccatgcctagctggattgcaga 710	3e-08	25/25 (100%)
201300_s_at	142	419	CB294982.1	Probe Seq: 1 ttaggtcaagttcatagtttctgta 25	EST Seq: 84 ttaggtcaagttcatagtttctgta 108	3e-08	25/25 (100%)
201300_s_at	306	39	CB294982.1	Probe Seq: 1 agtttctgtaattggcttttgaatc 25	EST Seq: 99 agtttctgtaattggcttttgaatc 123	3e-08	25/25 (100%)
201300_s_at	138	271	CB294983.1	Probe Seq: 1 gatattgtcacctagcagatatgta 25	EST Seq: 71 gatattgtcacctagcagatatgta 95	3e-08	25/25 (100%)
201300_s_at	316	3	CB294983.1	Probe Seq: 2 ttgcataggacagacttaggagtt 25	EST Seq: 175 ttgcataggacagacttaggagtt 198	1e-07	24/24 (100%)
201300_s_at	298	49	CB294983.1	Probe Seq: 1 agcagttaacatctgaagtgtctaa 25	EST Seq: 207 agcagttaacatctgaagtgtctaa 231	3e-08	25/25 (100%)
201300_s_at	272	219	CB294983.1	Probe Seq: 1 gaagtgtctaatgcattaacttttg 25	EST Seq: 221 gaagtgtctaatgcattaacttttg 245	3e-08	25/25 (100%)
201300_s_at	429	131	CB294983.1	Probe Seq: 1 cttttgcgtggtccttaggcttaca 25	EST Seq: 278 cttttgcgtggtccttaggcttaca 302	3e-08	25/25 (100%)
201300_s_at	352	319	CB294983.1	Probe Seq: 1 ggtccttaggcttacaatgtgcact 25	EST Seq: 287 ggtccttaggcttacaatgtgcact 311	3e-08	25/25 (100%)
201300_s_at	284	23	CB294983.1	Probe Seq: 1 aggtctttgaaatatgcatgtactt 25	EST Seq: 352 aggtctttgaaatatgcatgtactt 376	3e-08	25/25 (100%)
201300_s_at	353	87	CB294983.1	Probe Seq: 1 aactttgcatgttcttgttttgtta 25	EST Seq: 395 aactttgcatgttcttgttttgtta 419	3e-08	25/25 (100%)
201315_x_at	182	5	AU297806.1	Probe Seq: 1 attcgcctactccgtgaagtctagg 25	EST Seq: 194 attcgcctactccgtgaagtctagg 218	3e-08	25/25 (100%)
201315_x_at	104	223	AU297806.1	Probe Seq: 1 gaagatggttggcgacgtgaccggg 25	EST Seq: 224 gaagatggttggcgacgtgaccggg 248	3e-08	25/25 (100%)
201315_x_at	290	183	AU297806.1	Probe Seq: 1 gccaagtgcctgaacatctgggccc 25	EST Seq: 270 gccaagtgcctgaacatctgggccc 294	3e-08	25/25 (100%)
201315_x_at	145	17	CB296704.1	Probe Seq: 1 atcattgaggccaggagctctgcc 24	EST Seq: 352 atcactgaggccaggagctctgcc 375	3e-05	23/24 (95%)
201317_s_at	216	79	CB295951.1	Probe Seq: 1 aaactagctcaacaatactatcttg 25	EST Seq: 285 aaactagctcaacaatactatcttg 309	3e-08	25/25 (100%)
201317_s_at	228	443	CB295951.1	Probe Seq: 1 ttgtgtaccaagaacccattcctac 25	EST Seq: 307 ttgtgtaccaagaacccattcctac 331	3e-08	25/25 (100%)
201317_s_at	170	63	CB295951.1	Probe Seq: 1 acccattcctacagctcagctggta 25	EST Seq: 320 acccattcctacagctcagctggta 344	3e-08	25/25 (100%)
201317_s_at	255	43	CB295951.1	Probe Seq: 1 agagagtagcttctgtgatgcaaga 25	EST Seq: 346 agagagtagcttctgtgatgcaaga 370	3e-08	25/25 (100%)
201317_s_at	265	289	CB295951.1	Probe Seq: 1 gtcaggtggtgttcgtccatttgga 25	EST Seq: 380 gtcaggtggtgttcgtccatttgga 404	3e-08	25/25 (100%)
201317_s_at	244	253	CB295951.1	Probe Seq: 1 gagtttctttacttatttgtggttg 25	EST Seq: 403 gagtttctttacttatttgtggttg 427	3e-08	25/25 (100%)
201317_s_at	74	17	CB295951.1	Probe Seq: 1 atccatctggagcttactttgcctg 25	EST Seq: 460 atccatctggagcttactttgcctg 484	3e-08	25/25 (100%)
201317_s_at	210	133	CB295929.1	Probe Seq: 1 cattcatacagccatcttaacccta 25	EST Seq: 569 cattcatacagccatcttaacccta 593	3e-08	25/25 (100%)
201318_s_at	20	1	CB294653.1	Probe Seq: 1 accatgtttggtgagaagttaaatg 25	EST Seq: 346 accatgtttggtgagaagttaaatg 370	3e-08	25/25 (100%)
201318_s_at	91	189	CB294652.1	Probe Seq: 1 gcctttgcttgctttgatgaagaag 25	EST Seq: 400 gcctttgcttgctttgatgaagaag 424	3e-08	25/25 (100%)
201341_at	409	239	CB297624.1	Probe Seq: 1 gactcccactctttgaatcgata 23	EST Seq: 45 gactcccactctttgaatcgata 67	5e-07	23/23 (100%)
201341_at	117	17	CB297624.1	Probe Seq: 1 atcgatataggcatttggtctcact 25	EST Seq: 61 atcgatacaggcatttggtctcact 85	7e-06	24/25 (96%)
201341_at	361	313	CB297624.1	Probe Seq: 1 ggtctcactacttgaccattctcac 25	EST Seq: 77 ggtctcactacttgaccattctcac 101	3e-08	25/25 (100%)
201341_at	238	241	CB297624.1	Probe Seq: 1 gaccattctcaccctgtgaaacgtc 25	EST Seq: 90 gaccattctcaccctgtgaaacgtc 114	3e-08	25/25 (100%)
201341_at	149	79	CB297624.1	Probe Seq: 1 aaacgtcccacactttgaagcaaat 25	EST Seq: 108 aaacgtcccacactttgaagcaaat 132	3e-08	25/25 (100%)
201341_at	265	97	CB297624.1	Probe Seq: 1 aaggttcttcttattttgtgggctg 25	EST Seq: 179 aaggttcttcttattttgtgggctg 203	3e-08	25/25 (100%)
201341_at	393	371	CB297624.1	Probe Seq: 1 taacaaagggcagccctccacttct 25	EST Seq: 221 taacaaagggcagccctccacttct 245	3e-08	25/25 (100%)
201341_at	292	53	CB297624.1	Probe Seq: 1 agccctccacttctggtataattgt 25	EST Seq: 232 agccctccacttctggtataattgt 256	3e-08	25/25 (100%)
201341_at	355	415	CB297624.1	Probe Seq: 1 tagagctgcataatgtccctctctt 25	EST Seq: 304 tagagctgcataatgcccctctctt 328	7e-06	24/25 (96%)
201351_s_at	37	259	CB298824.1	Probe Seq: 1 gaggagcttatatttggaaccgacc 25	EST Seq: 241 gaggagcttatatttggaaccgacc 265	3e-08	25/25 (100%)
201351_s_at	377	415	CB298824.1	Probe Seq: 1 tattacaacaggtgcttccagtgat 25	EST Seq: 267 tattacaacaggtgcttccagtgat 291	3e-08	25/25 (100%)
201351_s_at	231	51	CB298824.1	Probe Seq: 1 agcttggagttatgacctacagtga 25	EST Seq: 350 agcttggagttatgacctacagtga 374	3e-08	25/25 (100%)
201351_s_at	423	87	CB298824.1	Probe Seq: 1 aagtccagaaacccaatctgccatc 25	EST Seq: 387 aagtccagaaacccaatctgccatc 411	3e-08	25/25 (100%)
201351_s_at	35	21	CB298824.1	Probe Seq: 1 atctcgcagaagctttattgaccta 25	EST Seq: 494 atctcgcagaagctttattgaccta 518	3e-08	25/25 (100%)
201375_s_at	428	333	CB296082.1	Probe Seq: 1 ggaaacctgcctttgtatgtggaag 25	EST Seq: 108 ggaaacctgcctttgtatgtggaag 132	3e-08	25/25 (100%)
201375_s_at	228	27	CB296082.1	Probe Seq: 1 atgtggaagtatacctggcttttta 25	EST Seq: 124 atgtggaagtatacctggcttttta 148	3e-08	25/25 (100%)
201375_s_at	320	443	CB296082.1	Probe Seq: 1 ttgggatctgtcttggcattaaacc 25	EST Seq: 205 ttgggatctgtcttggcattaaacc 229	3e-08	25/25 (100%)
201375_s_at	423	325	CB296082.1	Probe Seq: 1 ggcattaaaccacatcatggaccaa 25	EST Seq: 219 ggcattaaaccacatcatggaccaa 243	3e-08	25/25 (100%)
201375_s_at	247	329	CB296082.1	Probe Seq: 1 ggaccaaatgtgccatactaatgat 25	EST Seq: 237 ggaccaaatgtgccatactaatgat 261	3e-08	25/25 (100%)
201375_s_at	255	321	CB296082.1	Probe Seq: 1 ggtcagtctaacagtttgcctgctg 25	EST Seq: 313 ggtcagtctaacagtttgcctgctg 337	3e-08	25/25 (100%)
201375_s_at	149	423	CB296082.1	Probe Seq: 1 tttcctttggactgttcaagcaaaa 25	EST Seq: 354 tttcctctggactgttcaagcaaaa 378	7e-06	24/25 (96%)
201375_s_at	191	395	CB296083.1	Probe Seq: 1 tcatctccttttgcgcttatttgga 25	EST Seq: 1 tcatctccttttgcgcttatttgga 25	3e-08	25/25 (100%)
201375_s_at	121	325	CB296083.1	Probe Seq: 1 ggttcttcttgggagtatgttgtca 25	EST Seq: 163 ggttcttcttgggagtatattgtca 187	7e-06	24/25 (96%)
201375_s_at	221	27	CB296083.1	Probe Seq: 1 atgttgatctgcatatttctgtata 25	EST Seq: 234 atgttgatctgcatatttctgtata 258	3e-08	25/25 (100%)
201376_s_at	411	75	CB298681.1	Probe Seq: 1 aacaggggccagcaatggggcgtat 25	EST Seq: 2 aacaggggccagcaatggggcgtat 26	3e-08	25/25 (100%)
201376_s_at	165	317	CB298681.1	Probe Seq: 1 ggggcgtatagcagccaggtgatgc 25	EST Seq: 18 ggggcgtatagcagccaggtgatgc 42	3e-08	25/25 (100%)
201376_s_at	213	373	CB298681.1	Probe Seq: 1 tgcaaggcatgggggtgtctgctgc 25	EST Seq: 40 tgcaaggcatgggggtgtctgctgc 64	3e-08	25/25 (100%)
201376_s_at	140	71	CB298681.1	Probe Seq: 1 acagtggcctggagagccagtcagt 25	EST Seq: 76 acagtggcctggagagccagtcagt 100	3e-08	25/25 (100%)
201376_s_at	35	45	CB298681.1	Probe Seq: 1 cagtgagtggctgttacggggccgg 25	EST Seq: 97 cagtgagtggctgttacggggccgg 121	3e-08	25/25 (100%)
201376_s_at	267	225	CB298681.1	Probe Seq: 1 gaagctgggggacccattttgcacc 25	EST Seq: 233 gaagctgggggacccattttgcacc 257	3e-08	25/25 (100%)
201387_s_at	271	73	CB294647.1	Probe Seq: 1 acaacgtggatggccacctctatga 25	EST Seq: 270 acaacgtggatggccacctctatga 294	3e-08	25/25 (100%)
201387_s_at	101	361	CB294647.1	Probe Seq: 1 tgatggacgaatgccttttccggtg 25	EST Seq: 298 tgatggacgaatgccttttccggtg 322	3e-08	25/25 (100%)
201387_s_at	189	373	CB294647.1	Probe Seq: 1 tgccttttccggtgaaccatggcgc 25	EST Seq: 309 tgccttttccggtgaaccatggcgc 333	3e-08	25/25 (100%)
201387_s_at	153	399	CB294647.1	Probe Seq: 1 tcagaggacaccctgctgaaggacg 25	EST Seq: 338 tcagaggacaccctgctgaaggacg 362	3e-08	25/25 (100%)
201387_s_at	412	107	CB294647.1	Probe Seq: 1 caaggagaagtccgcttctctgc 23	EST Seq: 398 caaggagaagtccgcttctctgc 420	5e-07	23/23 (100%)
201387_s_at	109	217	CB294647.1	Probe Seq: 1 gcaaggcagcctaatgctctgtggg 25	EST Seq: 432 gcaaggcagcctaatgctctgtggg 456	3e-08	25/25 (100%)
201387_s_at	177	167	CB294648.1	Probe Seq: 1 ccccccatgcagtctaaaatgcttc 25	EST Seq: 1 ccccccatgcagtctaaaatgcttc 25	3e-08	25/25 (100%)
201387_s_at	4	363	CB294648.1	Probe Seq: 1 tgttcttctgttctgcagacacgcc 25	EST Seq: 45 tgttcttctgttctgcagacacgcc 69	3e-08	25/25 (100%)
201387_s_at	225	303	CB294648.1	Probe Seq: 1 gtgtatgtcttgtatccgatatcta 25	EST Seq: 170 gtgtatgtcttgtatccgatatcta 194	3e-08	25/25 (100%)
201397_at	23	23	CB297632.1	Probe Seq: 1 atccacattcttgggctgaacgcgg 25	EST Seq: 402 atccacattcttgggctgaacgcgg 426	3e-08	25/25 (100%)
201397_at	21	213	CB297632.1	Probe Seq: 1 gcactctgaccctgtagtacagcaa 25	EST Seq: 448 gcactctgaccctgtagtacagcaa 472	3e-08	25/25 (100%)
201403_s_at	210	423	CB296040.1	Probe Seq: 1 tttgtgcttctaactggtgctgcca 25	EST Seq: 76 tttgtgcttctaactggtgctgcca 100	3e-08	25/25 (100%)
201403_s_at	68	403	CB296040.1	Probe Seq: 1 taatggtggcccacctagccatca 24	EST Seq: 107 taatggtggcccacctagccatca 130	1e-07	24/24 (100%)
201403_s_at	402	55	CB296040.1	Probe Seq: 1 agccatcaatgtttccaaggcccgc 25	EST Seq: 123 agccatcattgtttccaaggcccgc 147	7e-06	24/25 (96%)
201403_s_at	417	309	CB296039.1	Probe Seq: 1 gggcacatcttcaactgcattcagc 25	EST Seq: 228 gggcacatcttcaactgcattcagc 252	3e-08	25/25 (100%)
201403_s_at	77	111	CB296039.1	Probe Seq: 1 cacgttggaagtgtatcctcccttc 25	EST Seq: 266 cacgttggaagtgtatcctcccttc 290	3e-08	25/25 (100%)
201403_s_at	412	333	CB296039.1	Probe Seq: 1 tgttggaggtgtttaccacccgcgt 25	EST Seq: 305 tgttggaggtgtttaccacccgcgt 329	3e-08	25/25 (100%)
201403_s_at	15	343	CB296039.1	Probe Seq: 1 ggcttggcctggattgttggacgag 25	EST Seq: 345 ggcttggcctggattgttggacgag 369	3e-08	25/25 (100%)
201403_s_at	73	251	CB296039.1	Probe Seq: 1 gagaacccagcaagcgtagtcgagg 25	EST Seq: 397 gagaacccagcaagcgtagtcgagg 421	3e-08	25/25 (100%)
201403_s_at	12	341	CB296039.1	Probe Seq: 1 ggcacaactgtgtgctctgctttcc 25	EST Seq: 456 ggcacaactgtgtgctctgctttcc 480	3e-08	25/25 (100%)
201403_s_at	289	145	CB296039.1	Probe Seq: 1 ctgctttccagcatcttggttgggt 25	EST Seq: 472 ctgctttccagcatcttggttgggt 496	3e-08	25/25 (100%)
201403_s_at	340	81	CB296041.1	Probe Seq: 1 aaacttacctggcatcagcctcata 25	EST Seq: 136 aaacttacctggcatcagcctcata 160	3e-08	25/25 (100%)
201429_s_at	260	343	CB296648.1	Probe Seq: 1 ggcgacatggccaaacgtaccaaga 25	EST Seq: 25 ggcgacatggccaaacgtaccaaga 49	3e-08	25/25 (100%)
201429_s_at	22	281	CB298095.1	Probe Seq: 1 gtaccaagaaagtcgggatcgtcgg 25	EST Seq: 74 gtaccaagaaagtcgggatcgtcgg 98	3e-08	25/25 (100%)
201429_s_at	83	107	CB298095.1	Probe Seq: 1 aattgaaatcagccagcacgccaag 25	EST Seq: 147 aattgaaatcagccagcacgccaag 171	3e-08	25/25 (100%)
201429_s_at	366	349	CB298095.1	Probe Seq: 1 tggcactgtggttcctgcatgaaga 25	EST Seq: 226 tggcactgtggttcctgcatgaaga 250	3e-08	25/25 (100%)
201429_s_at	437	211	CB298095.1	Probe Seq: 1 gcactgtggttcctgcatgaagaca 25	EST Seq: 228 gcactgtggttcctgcatgaagaca 252	3e-08	25/25 (100%)
201429_s_at	377	373	CB298095.1	Probe Seq: 1 tgcatgaagacagtggctggcggtg 25	EST Seq: 241 tgcatgaagacagtggctggcggtg 265	3e-08	25/25 (100%)
201429_s_at	169	169	CB298095.1	Probe Seq: 1 ccacttccgctgtcacggtaaagtc 25	EST Seq: 281 ccacttccgctgtcacggtaaagtc 305	3e-08	25/25 (100%)
201429_s_at	232	379	CB298095.1	Probe Seq: 1 tccgctgtcacggtaaagtccgcca 25	EST Seq: 286 tccgctgtcacggtaaagtccgcca 310	3e-08	25/25 (100%)
201429_s_at	385	197	CB298095.1	Probe Seq: 1 gctgtcacggtaaagtccgccatca 25	EST Seq: 289 gctgtcacggtaaagtccgccatca 313	3e-08	25/25 (100%)
201429_s_at	236	285	CB298095.1	Probe Seq: 1 gtcacggtaaagtccgccatcagaa 25	EST Seq: 292 gtcacggtaaagtccgccatcagaa 316	3e-08	25/25 (100%)
201429_s_at	384	257	CB298095.1	Probe Seq: 1 ggtaaagtccgccatcagaagactg 25	EST Seq: 297 ggtaaagtccgccatcagaagactg 321	3e-08	25/25 (100%)
201434_at	394	355	CB296346.1	Probe Seq: 1 tgggctctccacggaaaatttccag 25	EST Seq: 397 tgggctctccacggaaaatttccag 421	3e-08	25/25 (100%)
201434_at	92	17	CB296346.1	Probe Seq: 1 atcaaacaggattcctctaccggct 25	EST Seq: 422 atcaaacaggattcctctaccggct 446	3e-08	25/25 (100%)
201434_at	68	145	CB296346.1	Probe Seq: 1 ctcgtactccatcaatttcgttcaa 25	EST Seq: 445 ctcgtactccatcaatttcgttcaa 469	3e-08	25/25 (100%)
201441_at	240	119	CB294832.1	Probe Seq: 1 caggttgaatccggggtgcctttag 25	EST Seq: 10 caggttgaatccggggtgcctttag 34	3e-08	25/25 (100%)
201441_at	329	323	CB294832.1	Probe Seq: 1 ggattcagcaccatggcggaagaca 25	EST Seq: 34 ggattcagcaccatggcggaagaca 58	3e-08	25/25 (100%)
201441_at	373	377	CB294832.1	Probe Seq: 1 tgctggcagaactacctggacttcc 25	EST Seq: 133 tgctggcagaactacctggacttcc 157	3e-08	25/25 (100%)
201441_at	122	67	CB294832.1	Probe Seq: 1 acttccaccgctgtcagaaggcaat 25	EST Seq: 152 acttccaccgctgtcagaaggcaat 176	3e-08	25/25 (100%)
201441_at	151	327	CB294832.1	Probe Seq: 1 ggaggcgatatctctgtgtgcgaat 25	EST Seq: 187 ggaggcgatatctctgtgtgcgaat 211	3e-08	25/25 (100%)
201441_at	110	305	CB294832.1	Probe Seq: 1 gtgtgcgaatggtaccagcgtgtgt 25	EST Seq: 202 gtgtgcgaatggtaccagcgtgtgt 226	3e-08	25/25 (100%)
201441_at	155	23	CB294831.1	Probe Seq: 1 atcctgggtcacagactgggatgag 25	EST Seq: 246 atcctgggtcacagactgggatgag 270	3e-08	25/25 (100%)
201441_at	82	213	CB294831.1	Probe Seq: 1 gcaacgggctgaaggcacgtttccc 25	EST Seq: 270 gcaacgggctgaaggcacgtttccc 294	3e-08	25/25 (100%)
201441_at	274	383	CB294831.1	Probe Seq: 1 tcccgggaagatctgaactggctgc 25	EST Seq: 291 tcccgggaagatctgaactggctgc 315	3e-08	25/25 (100%)
201441_at	54	221	CB294831.1	Probe Seq: 1 gaagggggacctggtacccagtgat 25	EST Seq: 357 gaagggggacctggtacccagtgat 381	3e-08	25/25 (100%)
201441_at	114	163	CB294831.1	Probe Seq: 1 cccaccccaggatcctaaatcatga 25	EST Seq: 383 cccaccccgggatcctaaatcatga 407	7e-06	24/25 (96%)
201458_s_at	345	343	CB297117.1	Probe Seq: 1 ggcctattctaggtagttccaaata 25	EST Seq: 175 ggcctattctaggtagttccaaata 199	3e-08	25/25 (100%)
201458_s_at	217	169	CB297117.1	Probe Seq: 1 cctgagatttattttatccgtgatg 25	EST Seq: 273 cctgagatttattttatccgtgatg 297	3e-08	25/25 (100%)
201458_s_at	206	271	CB297117.1	Probe Seq: 1 gatttattttatccgtgatgtattt 25	EST Seq: 278 gatttattttatccgtgatgtattt 302	3e-08	25/25 (100%)
201458_s_at	389	101	CB297117.1	Probe Seq: 1 aattcttttgatacagagaagggtc 25	EST Seq: 309 aattcttttgatacagagaagggtc 333	3e-08	25/25 (100%)
201458_s_at	24	87	CB297117.1	Probe Seq: 1 aacttggtgtaagtctgaacccatc 25	EST Seq: 358 aacttggtgtaagtctgaacccatc 382	3e-08	25/25 (100%)
201458_s_at	112	305	CB297117.1	Probe Seq: 1 gtgtaagtctgaacccatcttttga 25	EST Seq: 364 gtgtaagtctgaacccatcttttga 388	3e-08	25/25 (100%)
201458_s_at	137	293	CB297117.1	Probe Seq: 1 gtctgaacccatcttttgaaatgta 25	EST Seq: 370 gtctgaacccatcttttgaaatgta 394	3e-08	25/25 (100%)
201458_s_at	258	283	CB297117.1	Probe Seq: 1 gtattttcttcattgcaggtccacc 25	EST Seq: 392 gtattttcttcattgcaggtccacc 416	3e-08	25/25 (100%)
201458_s_at	402	425	CB297117.1	Probe Seq: 1 tttcttcattgcaggtccacctaat 25	EST Seq: 396 tttcttcattgcaggtccacctaat 420	3e-08	25/25 (100%)
201458_s_at	310	435	CB297117.1	Probe Seq: 1 ttcattgcaggtccacctaatcatc 25	EST Seq: 400 ttcattgcaggtccacctaatcatc 424	3e-08	25/25 (100%)
201470_at	219	163	CB297563.1	Probe Seq: 1 ccctttggtctggtgccagttctgg 25	EST Seq: 182 ccctttggtctggtgccagttctgg 206	3e-08	25/25 (100%)
201470_at	362	313	CB297563.1	Probe Seq: 1 gggtcagctgatctacgagtctgcc 25	EST Seq: 217 gggtcagctgatctacgagtctgcc 241	3e-08	25/25 (100%)
201470_at	102	39	CB297563.1	Probe Seq: 1 agtctgccatcacctgtgagtacct 25	EST Seq: 234 agtctgccatcacctgtgagtacct 258	3e-08	25/25 (100%)
201470_at	411	337	CB297563.1	Probe Seq: 1 ggaagaagctgttgccggatgaccc 25	EST Seq: 276 ggaagaagctgttgccggatgaccc 300	3e-08	25/25 (100%)
201486_at	210	25	CB296436.1	Probe Seq: 1 aggacttagacctcacatattaatg 25	EST Seq: 44 aggacttagacctcacatattaatg 68	3e-08	25/25 (100%)
201486_at	344	273	CB296436.1	Probe Seq: 1 gttgagaagttctgcttaattttaa 25	EST Seq: 68 gttgagaagttctgcttaattttaa 92	3e-08	25/25 (100%)
201486_at	268	369	CB296436.1	Probe Seq: 1 tgacattgtccaaacctttttcatt 25	EST Seq: 204 tgacattgtccaaacctttttcatt 228	3e-08	25/25 (100%)
201489_at	412	225	CB297575.1	Probe Seq: 1 gaacctgggaacaaacctcacttga 25	EST Seq: 11 gaacctgggaacaaacctcacttga 35	3e-08	25/25 (100%)
201489_at	414	141	CB297575.1	Probe Seq: 1 ctcacttgagctgtgcctagacaat 25	EST Seq: 27 ctcacttgagctgtgcctagacaat 51	3e-08	25/25 (100%)
201489_at	121	123	CB297575.1	Probe Seq: 1 cagaagtggcctgtaagctcctgtg 25	EST Seq: 72 cagaagtggcctgtaagctcctgtg 96	3e-08	25/25 (100%)
201489_at	2	313	CB297575.1	Probe Seq: 3 gaagcatttcctggtaggctttg 25	EST Seq: 106 gaagcatttcctggtaggctttg 128	5e-07	23/23 (100%)
201492_s_at	151	97	AU298199.1	Probe Seq: 1 aagtaaaccgctagcttgttgcacc 25	EST Seq: 113 aagtaaaccgctagcttgttgcacc 137	3e-08	25/25 (100%)
201492_s_at	127	131	AU298199.1	Probe Seq: 1 cttgttgcaccgtggaggccacagg 25	EST Seq: 127 cttgttgcaccgtggtggccacagg 151	7e-06	24/25 (96%)
201492_s_at	210	243	AU297541.1	Probe Seq: 1 gacgctggggatgctggtacaag 23	EST Seq: 176 gacgctggggatgctggtacaag 198	5e-07	23/23 (100%)
201492_s_at	437	99	AU298199.1	Probe Seq: 1 aatggatctagaacttcatcgccct 25	EST Seq: 231 aatggatctagaacttcatcgccct 255	3e-08	25/25 (100%)
201492_s_at	231	145	AU298199.1	Probe Seq: 1 ctctgatcgccgatcacctctgaga 25	EST Seq: 254 ctctgatcgccgatcacctctgaga 278	3e-08	25/25 (100%)
201492_s_at	67	247	AU298199.1	Probe Seq: 1 gagacccaccttgctcataaacaaa 25	EST Seq: 275 gagacccaccttgctcataaacaaa 299	3e-08	25/25 (100%)
201492_s_at	299	73	CB294791.1	Probe Seq: 1 acaaaatgcccatgttggtcctct 24	EST Seq: 289 acaaaatgcccatgttggtcctct 312	1e-07	24/24 (100%)
201492_s_at	168	171	AU297541.1	Probe Seq: 1 cctggacctgtgacattctggacta 25	EST Seq: 326 cctggacctgtggcattctggacta 350	7e-06	24/25 (96%)
201492_s_at	44	151	AU298199.1	Probe Seq: 1 ctgtgtttatttgtggccgagtgta 25	EST Seq: 349 ctgtgtttatttgtggccgagtgta 373	3e-08	25/25 (100%)
201502_s_at	352	183	CB297179.1	Probe Seq: 1 ccaactacaatggccacacgtgtct 25	EST Seq: 342 ccaactacaatggccacacgtgtct 366	3e-08	25/25 (100%)
201502_s_at	89	423	CB297179.1	Probe Seq: 1 tttggtgtccttgggtgctgatgtc 25	EST Seq: 409 tttggtgtccttgggtgctgatgtc 433	3e-08	25/25 (100%)
201502_s_at	39	125	CB297179.1	Probe Seq: 1 caggagccctgtaatggccggactg 25	EST Seq: 440 caggagccctgtaatggccggactg 464	3e-08	25/25 (100%)
201502_s_at	53	353	CB297179.1	Probe Seq: 1 tggacctgcaaaatcctgacctggt 25	EST Seq: 480 tggacctgcagaatcctgacctggt 504	7e-06	24/25 (96%)
201502_s_at	98	59	CB297179.1	Probe Seq: 1 acctggtgtcactcctgttgaagtg 25	EST Seq: 498 acctggtgtcgctcctgttgaagtg 522	7e-06	24/25 (96%)
201522_x_at	91	43	AU297066.1	Probe Seq: 1 agatactggcattgctcgggtacca 25	EST Seq: 573 agatactggcattgctcgggtacca 597	3e-08	25/25 (100%)
201522_x_at	131	411	AU297066.1	Probe Seq: 1 taccacttgctggagctgctggagg 25	EST Seq: 593 taccacttgctggagctgctggagg 617	3e-08	25/25 (100%)
201525_at	442	367	CB295970.1	Probe Seq: 1 tgagaatggacgctgcatccaggcc 25	EST Seq: 254 tgagaatggacgctgcatccaggcc 278	3e-08	25/25 (100%)
201525_at	157	23	CB295970.1	Probe Seq: 1 atccaggccaactactcactaatgg 25	EST Seq: 270 atccaggccaactactcactaatgg 294	3e-08	25/25 (100%)
201525_at	14	419	CB295970.1	Probe Seq: 1 tatgccatcggcaccgtactggatc 25	EST Seq: 422 tatgccatcggcaccgtactggatc 446	3e-08	25/25 (100%)
201525_at	43	171	CB295970.1	Probe Seq: 1 cctggccaccgactatgagaactat 25	EST Seq: 446 cctggccaccgactatgagaactat 470	3e-08	25/25 (100%)
201525_at	185	25	CB295970.1	Probe Seq: 1 atgagaactatgccctcgtgtattc 25	EST Seq: 460 atgagaactatgccctcgtgtattc 484	3e-08	25/25 (100%)
201525_at	257	67	CB295970.1	Probe Seq: 1 actttttcacgtggattttgcttgg 25	EST Seq: 503 actttttcacgtggattttgcttgg 527	3e-08	25/25 (100%)
201525_at	288	117	CB295970.1	Probe Seq: 1 cttggcaagaaaccctaatctccct 25	EST Seq: 530 cttggcaagaaaccctaatctccct 554	3e-08	25/25 (100%)
201525_at	171	323	CB295970.1	Probe Seq: 1 ggtcacagaccaggtgaactgcccc 25	EST Seq: 620 ggtcacagaccnngtgaactgcccc 644	0.0001	23/25 (92%)
201525_at	41	109	CB295970.1	Probe Seq: 1 caagctctcgtaaccaggttctaca 25	EST Seq: 644 caagctctcgtaaccaggtnctaca 668	2e-06	24/25 (96%)
201527_at	262	259	CB297501.1	Probe Seq: 1 gaggacacggtgactggtttcctgc 25	EST Seq: 83 gaggacacggtgactggtttcctgc 107	3e-08	25/25 (100%)
201527_at	160	385	CB297501.1	Probe Seq: 1 tcctgctgggcggcataggggagct 25	EST Seq: 102 tcctgctgggcggcataggggagct 126	3e-08	25/25 (100%)
201527_at	13	333	CB297501.1	Probe Seq: 1 ggagcttaacaagaaccgccatccc 25	EST Seq: 121 ggagcttaacaagaaccgccatccc 145	3e-08	25/25 (100%)
201527_at	432	223	CB297501.1	Probe Seq: 1 gaagacactttccggcaatttctaa 25	EST Seq: 188 gaagacactttccggcaatttctaa 212	3e-08	25/25 (100%)
201527_at	280	145	CB297501.1	Probe Seq: 1 ctccaaggagcacccatatgacgcc 25	EST Seq: 319 ctccaaggagcacccatatgacgcc 343	3e-08	25/25 (100%)
201527_at	101	209	CB297501.1	Probe Seq: 1 gcagggccaggggcatgttcactgc 25	EST Seq: 363 gcagggccaggggcatgttcactgc 387	3e-08	25/25 (100%)
201527_at	88	343	CB297501.1	Probe Seq: 1 ggcatgttcactgccgaagacctgc 25	EST Seq: 374 ggcatgttcactgccgaagacctgc 398	3e-08	25/25 (100%)
201546_at	357	191	CB297771.1	Probe Seq: 1 gcagcagaggttatttctccagttt 25	EST Seq: 418 gcagcagaggttatttctccagttt 442	3e-08	25/25 (100%)
201546_at	165	241	CB297771.1	Probe Seq: 1 gactggtagcccaagattgcctgtt 25	EST Seq: 445 gactggtagcccaagattgcctgtt 469	3e-08	25/25 (100%)
201546_at	373	269	CB297771.1	Probe Seq: 1 gattgcctgttggaggattccggag 25	EST Seq: 459 gattgcctgttggaggattccggag 483	3e-08	25/25 (100%)
201546_at	337	217	CB297771.1	Probe Seq: 1 gaatccacctttgacaattgtccga 25	EST Seq: 487 gaatccacctttgacaattgtccga 511	3e-08	25/25 (100%)
201568_at	439	353	CB298154.1	Probe Seq: 1 tgggccgcgagtttgggaatctgac 25	EST Seq: 43 tgggccgcgagtttgggaatctgac 67	3e-08	25/25 (100%)
201568_at	229	219	CB298154.1	Probe Seq: 1 gaatctgacgcggatgcggcatgtg 25	EST Seq: 59 gaatctgacgcggatgcggcatgtg 83	3e-08	25/25 (100%)
201568_at	368	301	CB298154.1	Probe Seq: 1 gtgatcagctacagcttgtcacc 23	EST Seq: 81 gtgatcagctacagcttgtcacc 103	5e-07	23/23 (100%)
201568_at	129	139	CB298154.1	Probe Seq: 1 ctatccgcacgtcttcactaaagga 25	EST Seq: 119 ctatccgcacgtcttcactaaagga 143	3e-08	25/25 (100%)
201568_at	307	405	CB294595.1	Probe Seq: 1 taaaggaatccccaatgttctgcgc 25	EST Seq: 97 taaaggaatccccaacgttctgcgc 121	7e-06	24/25 (96%)
201568_at	214	157	CB294595.1	Probe Seq: 1 cgcattcgggagtctttctttcgcg 25	EST Seq: 122 cgcattcgggagtctttctttcgcg 146	3e-08	25/25 (100%)
201568_at	299	351	CB294595.1	Probe Seq: 1 tggtgccgcagtttgtagtgtttta 25	EST Seq: 147 tggtgccgcagtttgtagtgtttta 171	3e-08	25/25 (100%)
201568_at	157	65	CB296769.1	Probe Seq: 1 aaatgagcaacgcatccggatgacg 25	EST Seq: 118 aaatgagcaacgcatccggatgacg 142	3e-08	25/25 (100%)
201568_at	145	361	CB296769.1	Probe Seq: 1 tgtctctgaaagacctttctctgga 25	EST Seq: 149 tgtctctgaaagacctttctctgga 173	3e-08	25/25 (100%)
201577_at	328	271	CB297502.1	Probe Seq: 1 gattccgccttgttggtctgaaatt 25	EST Seq: 166 gattccgccttgttggtctgaaatt 190	3e-08	25/25 (100%)
201577_at	23	213	CB297502.1	Probe Seq: 1 gcaagcttccgaagatcttctcaag 25	EST Seq: 194 gcaagcttccgaagatcttctcaag 218	3e-08	25/25 (100%)
201577_at	52	223	CB297502.1	Probe Seq: 1 gaacactacgttgacctgaaggacc 25	EST Seq: 219 gaacactacgttgacctgaaggacc 243	3e-08	25/25 (100%)
201577_at	431	147	CB297502.1	Probe Seq: 1 ctgaaggaccgtccattctttgccg 25	EST Seq: 234 ctgaaggaccgtccattctttgccg 258	3e-08	25/25 (100%)
201577_at	97	427	CB297502.1	Probe Seq: 1 ttctttgccggcctggtgaaataca 25	EST Seq: 249 ttctttgccggcctggtgaaataca 273	3e-08	25/25 (100%)
201577_at	246	319	CB297502.1	Probe Seq: 1 ggtgaagacgggccgagtcatgctc 25	EST Seq: 320 ggtgaagacgggccgagtcatgctc 344	3e-08	25/25 (100%)
201577_at	55	37	CB297502.1	Probe Seq: 1 agtcatgctcggggagaccaaccct 25	EST Seq: 335 agtcatgctcggggagaccaaccct 359	3e-08	25/25 (100%)
201577_at	437	129	CB297502.1	Probe Seq: 1 catccgtggagacttctgcatacaa 25	EST Seq: 380 catccgtggagacttctgcatacaa 404	3e-08	25/25 (100%)
201592_at	137	401	CB297096.1	Probe Seq: 1 tcagccttgccagcagcaatcattt 25	EST Seq: 295 tcagccttgccagcagcaatcattt 319	3e-08	25/25 (100%)
201592_at	127	87	CB297096.1	Probe Seq: 1 aacatcagtatcagcagcgtcgcca 25	EST Seq: 424 aacatcagtatcagcagcgtcgcca 448	3e-08	25/25 (100%)
201592_at	290	51	CB297096.1	Probe Seq: 1 agcagcgtcgccagcaggagaatat 25	EST Seq: 436 agcagcgtcgccagcaggagaatat 460	3e-08	25/25 (100%)
201592_at	117	33	CB297096.1	Probe Seq: 1 aggagaatatgcagcgccagagccg 25	EST Seq: 451 aggagaatatgcagcgccagagccg 475	3e-08	25/25 (100%)
201592_at	137	259	CB297096.1	Probe Seq: 1 gaggaggacctgtccaaactcttca 25	EST Seq: 495 gaggaggacctgtccaaactcttca 519	3e-08	25/25 (100%)
201592_at	81	65	CB297096.1	Probe Seq: 1 actcgctgctcattgcaggccag 23	EST Seq: 547 actcgctgctcattgcaggccag 569	5e-07	23/23 (100%)
201597_at	258	395	CB294696.1	Probe Seq: 1 tcatttcccaagaagcaggagtgac 25	EST Seq: 230 tcatttcccaagaagcaggagtgac 254	3e-08	25/25 (100%)
201597_at	45	185	CB294696.1	Probe Seq: 1 ccaagaagcaggagtgacttcagtc 25	EST Seq: 237 ccaagaagcaggagtgacttcagtc 261	3e-08	25/25 (100%)
201597_at	133	387	CB294696.1	Probe Seq: 1 tcccagcaatcgcttggttcagttt 25	EST Seq: 263 tcccagcaatcacttggttcagttt 287	7e-06	24/25 (96%)
201597_at	285	217	CB294696.1	Probe Seq: 1 gcaatcgcttggttcagtttcattc 25	EST Seq: 268 gcaatcacttggttcagtttcattc 292	7e-06	24/25 (96%)
201597_at	386	101	CB294696.1	Probe Seq: 1 aatctgataaataaccgagctcttc 25	EST Seq: 311 aatctgataaataaccaagctcttc 335	7e-06	24/25 (96%)
201597_at	137	237	CB294696.1	Probe Seq: 1 gataaataaccgagctcttctttgg 25	EST Seq: 316 gataaataaccaagctcttctttgg 340	7e-06	24/25 (96%)
201597_at	423	101	CB294696.1	Probe Seq: 1 aataaccgagctcttctttggggat 25	EST Seq: 320 aataaccaagctcttctttggggat 344	7e-06	24/25 (96%)
201597_at	336	201	CB294696.1	Probe Seq: 1 gctcttctttggggatcaatattta 25	EST Seq: 329 gctcttctttggggatcaatattta 353	3e-08	25/25 (100%)
201652_at	434	405	CB297811.1	Probe Seq: 1 tacccaaagggctacaaacctcctg 25	EST Seq: 446 tacccaaagggctacaaacctcctg 470	3e-08	25/25 (100%)
201652_at	268	357	CB297811.1	Probe Seq: 1 tctgagtaccagactattccactta 25	EST Seq: 482 tctgagtaccagactattccactta 506	3e-08	25/25 (100%)
201665_x_at	410	157	CB298219.1	Probe Seq: 1 cgcgttcgcaccaaaaccgtgaaga 25	EST Seq: 20 cgcgttcgcaccaaaaccgtgaaga 44	3e-08	25/25 (100%)
201665_x_at	381	377	CB298219.1	Probe Seq: 1 tgcgaggagatcgccattatcccca 25	EST Seq: 116 tgcgaggagatcgccattatcccca 140	3e-08	25/25 (100%)
201665_x_at	30	419	CB298219.1	Probe Seq: 1 tatccccagcaaaaagctccgcaac 25	EST Seq: 133 tatccccagcaaaaagctccgcaac 157	3e-08	25/25 (100%)
201665_x_at	21	289	CB298219.1	Probe Seq: 1 gtaagaggtatctccatcaagctgc 25	EST Seq: 209 gtaagaggtatctccatcaagctgc 233	3e-08	25/25 (100%)
201665_x_at	207	385	CB294936.1	Probe Seq: 1 tcctgaggtctcagccttggatcag 25	EST Seq: 254 tcctganntctcagccttggatcag 278	0.0001	23/25 (92%)
201665_x_at	69	291	CB298218.1	Probe Seq: 1 gtcactcagcctacagttgggatga 25	EST Seq: 457 gtcactcagcctacagttgggatga 481	3e-08	25/25 (100%)
201665_x_at	425	259	CB298218.1	Probe Seq: 1 gatgaatttcaaaacgcctcgggga 25	EST Seq: 477 gatgaatttcaaaacgcctcgggga 501	3e-08	25/25 (100%)
201669_s_at	332	155	CB297014.1	Probe Seq: 2 gatcatagtcttaggagttcattt 25	EST Seq: 33 gatcatagtcttaggagttcattt 56	1e-07	24/24 (100%)
201669_s_at	309	67	CB297014.1	Probe Seq: 1 acttttcacttatctcatgttagct 25	EST Seq: 68 acttttcacttatctcatgttagct 92	3e-08	25/25 (100%)
201669_s_at	156	419	CB297014.1	Probe Seq: 1 tatctcatgttagctgtaccagtca 25	EST Seq: 78 tatctcatgttagctgtaccagtca 102	3e-08	25/25 (100%)
201669_s_at	1	51	CB297014.1	Probe Seq: 1 agctgtaccagtcagtgattaagta 25	EST Seq: 89 agctgtaccagtcagtgattaagta 113	3e-08	25/25 (100%)
201669_s_at	96	65	CB297014.1	Probe Seq: 1 actacaagttgtataggctttattg 25	EST Seq: 116 actacaagttgtataggctttattg 140	3e-08	25/25 (100%)
201669_s_at	56	205	CB297014.1	Probe Seq: 1 gctttattgtttattgctggtttat 25	EST Seq: 132 gctttattgtttattgctggtttat 156	3e-08	25/25 (100%)
201669_s_at	60	431	CB297014.1	Probe Seq: 1 ttattgctggtttatgaccttaata 25	EST Seq: 142 ttattgctggtttatgaccttaata 166	3e-08	25/25 (100%)
201669_s_at	389	19	CB297014.1	Probe Seq: 1 atgtattaccagcagggtgttttta 25	EST Seq: 177 atgtattaccagcagggtgttttta 201	3e-08	25/25 (100%)
201669_s_at	394	319	CB297014.1	Probe Seq: 1 ggtgtttttaactgtgactattgta 25	EST Seq: 192 ggtgtttttaactgtgactattgta 216	3e-08	25/25 (100%)
201669_s_at	211	75	CB297014.1	Probe Seq: 1 aaatcttgatatccagaagcacatg 25	EST Seq: 224 aaatcttgatatccagaagcacatg 248	3e-08	25/25 (100%)
201669_s_at	187	23	CB297014.1	Probe Seq: 1 atgaagtttgcaactttccaccctg 25	EST Seq: 246 atgaagtttgcaactttccaccctg 270	3e-08	25/25 (100%)
201673_s_at	260	349	CB297249.1	Probe Seq: 1 tggtagaaccacttggctgctcatt 25	EST Seq: 9 tggtagaaccacttggctgctcatt 33	3e-08	25/25 (100%)
201673_s_at	358	375	CB297249.1	Probe Seq: 1 tgctcattccttctggaggacacac 25	EST Seq: 26 tgctcattccttctggaggacacac 50	3e-08	25/25 (100%)
201673_s_at	10	237	CB297249.1	Probe Seq: 1 gacacacagtctcagtccagatgcc 25	EST Seq: 44 gacacacagtctcagtccagatgcc 68	3e-08	25/25 (100%)
201673_s_at	409	365	CB297249.1	Probe Seq: 1 tgagatctccctccagggaatccgc 25	EST Seq: 122 tgagatctccctccagggaatccgc 146	3e-08	25/25 (100%)
201673_s_at	87	339	CB297249.1	Probe Seq: 1 ggaatccgcctgcagaggacagagc 25	EST Seq: 138 ggaatccgcctgcagaggacagagc 162	3e-08	25/25 (100%)
201673_s_at	286	21	CB297249.1	Probe Seq: 1 accactaggttctaggtcctggctt 25	EST Seq: 221 accactaggttctaggtcctggctt 245	3e-08	25/25 (100%)
201673_s_at	117	347	CB297249.1	Probe Seq: 1 tggcttctagatctggaaccttacc 25	EST Seq: 240 tggcttctagatctggaaccttacc 264	3e-08	25/25 (100%)
201673_s_at	103	413	CB297249.1	Probe Seq: 1 taccacgttactgcatactgatccc 25	EST Seq: 261 taccacgttactgcatactgatccc 285	3e-08	25/25 (100%)
201754_at	11	257	CB298177.1	Probe Seq: 1 gaggttagcatacgtatcaaggaca 25	EST Seq: 17 gaggttggcatacgtatcaaggaca 41	7e-06	24/25 (96%)
201754_at	186	99	CB298177.1	Probe Seq: 1 aaggacagtaactaccatggctccc 25	EST Seq: 35 aaggacagtaactaccatggctccc 59	3e-08	25/25 (100%)
201754_at	82	137	CB298177.1	Probe Seq: 1 ctaccatggctcccgaagttttgcc 25	EST Seq: 46 ctaccatggctcccgaagttttgcc 70	3e-08	25/25 (100%)
201754_at	227	185	CB298177.1	Probe Seq: 1 gccaaaacctcggatgcgtggcctt 25	EST Seq: 68 gccaaaacctcggatgcgtggcctt 92	3e-08	25/25 (100%)
201754_at	359	349	CB298177.1	Probe Seq: 1 tggctgtagcattcgtgctatccct 25	EST Seq: 118 tggctgtagcattcatgctatccct 142	7e-06	24/25 (96%)
201754_at	166	275	CB298177.1	Probe Seq: 1 gttgcagctttgtataagtttcgtg 25	EST Seq: 147 gttgcagctttgtataagtttcgtg 171	3e-08	25/25 (100%)
201754_at	32	405	CB298177.1	Probe Seq: 1 taagtttcgtgtggctgatcaaaga 25	EST Seq: 161 taagtttcgtgtggctgatcaaaga 185	3e-08	25/25 (100%)
201754_at	363	279	CB298177.1	Probe Seq: 1 gtttgtcactgacttgtgttcctga 25	EST Seq: 321 gtttgtcactgacttgtgttcctga 345	3e-08	25/25 (100%)
201754_at	40	303	CB298177.1	Probe Seq: 1 gtgttcctgaactatgccacatgaa 25	EST Seq: 336 gtgttcctgaactatgacacatgaa 360	7e-06	24/25 (96%)
201757_at	401	403	CB295141.1	Probe Seq: 1 tagctagtcgttctgaagcggcggc 25	EST Seq: 16 tagctagtcgttctgaagcggcggc 40	3e-08	25/25 (100%)
201757_at	26	257	CB295142.1	Probe Seq: 1 gagtggtgaacagccctacaagatg 25	EST Seq: 90 gagtggtgaacagccttacaagatg 114	7e-06	24/25 (96%)
201757_at	270	197	CB295143.1	Probe Seq: 1 gctggtcgatgccatgcttttgaaa 25	EST Seq: 113 gctggtcgatgccatgcttttgaaa 137	3e-08	25/25 (100%)
201757_at	167	337	CB295143.1	Probe Seq: 1 ggaatcggttatactcgggcaga 23	EST Seq: 161 ggaatcggttatactcgggcaga 183	5e-07	23/23 (100%)
201757_at	293	439	CB295143.1	Probe Seq: 1 ttcgtagagtgtttgcttcggcaga 25	EST Seq: 211 ttcgtagagtgtttgcttcggcaga 235	3e-08	25/25 (100%)
201757_at	271	251	CB295143.1	Probe Seq: 1 gagacgtgcaggtaccatcaggaag 25	EST Seq: 243 gagacgtgcaggtaccatcaggaag 267	3e-08	25/25 (100%)
201757_at	296	345	CB295143.1	Probe Seq: 1 ggccctgaacagagcagctgctgat 25	EST Seq: 338 ggccctgaacagagcagctgctgat 362	3e-08	25/25 (100%)
201757_at	400	199	CB295143.1	Probe Seq: 1 gctgctgatgtctggaggctgattt 25	EST Seq: 354 gctgctgatgtctggaggctgattt 378	3e-08	25/25 (100%)
201757_at	246	357	CB295143.1	Probe Seq: 1 tgttctctgttctccactggaaag 24	EST Seq: 382 tgttctctgttctccactggaaag 405	1e-07	24/24 (100%)
201757_at	137	113	CB295143.1	Probe Seq: 1 caaacctccttgtcaaagtgtgtaa 25	EST Seq: 417 caaacctccttgtcaaagtgtgtaa 441	3e-08	25/25 (100%)
201784_s_at	93	283	CB295671.1	Probe Seq: 1 gtatggacagtaaattatcaggaag 25	EST Seq: 350 gtatggacagtaaattatcaggaag 374	3e-08	25/25 (100%)
201784_s_at	320	299	CB295669.1	Probe Seq: 1 gtgaggtagaagaccatgatggag 24	EST Seq: 440 gtgaggtagaagaccatgatggag 463	1e-07	24/24 (100%)
201785_at	58	147	CB295554.1	Probe Seq: 1 ctgggcaaggaatcccgggccaaga 25	EST Seq: 218 ctgggcaaggaatcccgggccaaga 242	3e-08	25/25 (100%)
201785_at	317	115	CB295554.1	Probe Seq: 1 cagctccacctactgtaaccaaatg 25	EST Seq: 286 cagctccacctactgtaaccaaatg 310	3e-08	25/25 (100%)
201785_at	140	235	CB295554.1	Probe Seq: 1 gacacaggggcggtgcaaaccagtg 25	EST Seq: 328 gacacaggggcggtgcaaaccagtg 352	3e-08	25/25 (100%)
201785_at	155	125	CB295554.1	Probe Seq: 1 cagtgaacacctttgtgcacgagcc 25	EST Seq: 348 cagtgaacacctttgtgcacgagcc 372	3e-08	25/25 (100%)
201785_at	352	115	CB295554.1	Probe Seq: 1 cacgagcccctggtagatgtccaga 25	EST Seq: 365 cacgagcccctggtagatgtccaga 389	3e-08	25/25 (100%)
201785_at	102	147	CB295554.1	Probe Seq: 1 ctccagcatgcacatcacagactgc 25	EST Seq: 451 ctccagcatgcacatcacagactgc 475	3e-08	25/25 (100%)
201785_at	34	111	CB295554.1	Probe Seq: 1 cagactgccgcctgacaaacggctc 25	EST Seq: 468 cagactgccgnntgacaaacggctc 492	0.0001	23/25 (92%)
201785_at	210	265	CB295553.1	Probe Seq: 1 gatgcttctgtggaggactctacct 25	EST Seq: 584 gatgcttctgtggaggactccacct 608	7e-06	24/25 (96%)
201812_s_at	20	273	CB297238.1	Probe Seq: 1 gtttgccattcgctggggctttatc 25	EST Seq: 10 gtttgccattcgctggggctttatc 34	3e-08	25/25 (100%)
201812_s_at	64	205	CB297238.1	Probe Seq: 1 gctttatccctcttgtgatttacct 25	EST Seq: 27 gctttatccctcttgtgatttacct 51	3e-08	25/25 (100%)
201812_s_at	21	43	CB297238.1	Probe Seq: 1 agaggggtgcagatcccggaatgcc 25	EST Seq: 60 agaggggtgcagatcctggaatgcc 84	7e-06	24/25 (96%)
201812_s_at	418	337	CB297238.1	Probe Seq: 1 ggaatgcctgaaccaactgttttga 25	EST Seq: 77 ggaatgcctgaaccaactgttttga 101	3e-08	25/25 (100%)
201812_s_at	253	65	CB297238.1	Probe Seq: 1 actgttttgagcctactttggggat 25	EST Seq: 92 actgttttgagcctactttggggat 116	3e-08	25/25 (100%)
201812_s_at	198	329	CB297238.1	Probe Seq: 1 ggaggcaatcagcggacagcatgga 25	EST Seq: 143 ggaggcaatcagcggacagcatgga 167	3e-08	25/25 (100%)
201816_s_at	328	279	CB296565.1	Probe Seq: 1 gttttaactcactctcatttgtaag 25	EST Seq: 588 gttttaactcactctcatttgtaag 612	3e-08	25/25 (100%)
201816_s_at	29	117	CB296565.1	Probe Seq: 1 cactctcatttgtaagcagtccaca 25	EST Seq: 597 cactctcatttgtaagcagtccaca 621	3e-08	25/25 (100%)
201840_at	191	431	CB297729.1	Probe Seq: 1 ttaggtggttcagtccttcacctgg 25	EST Seq: 58 ttaggtggttcagtccttcacctgg 82	3e-08	25/25 (100%)
201840_at	302	327	CB297729.1	Probe Seq: 1 ggaggaggtggtcttaggcagtgat 25	EST Seq: 97 ggaggaggtggtcttaggcagtgat 121	3e-08	25/25 (100%)
201840_at	423	209	CB297729.1	Probe Seq: 1 gcagtgatggaccctccattttacc 25	EST Seq: 114 gcagtgatggaccctccattttacc 138	3e-08	25/25 (100%)
201840_at	50	137	CB297729.1	Probe Seq: 1 ctttaccctgtcgctcataatgagg 25	EST Seq: 140 ctttaccctgtcgctcataatgagg 164	3e-08	25/25 (100%)
201840_at	260	257	CB297729.1	Probe Seq: 1 gaggatcccaggattcagtattcct 25	EST Seq: 255 gaggatcccaggattcagtattcct 279	3e-08	25/25 (100%)
201891_s_at	225	87	CB296385.1	Probe Seq: 3 cttccaatttacatactctgctt 25	EST Seq: 1 cttccaatttacatactctgctt 23	5e-07	23/23 (100%)
201891_s_at	42	273	CB296385.1	Probe Seq: 1 gattcatatttacttcttatacatt 25	EST Seq: 106 gattcatatttacttcttatacatt 130	3e-08	25/25 (100%)
201891_s_at	13	329	CB296385.1	Probe Seq: 1 ggcatggttgtggttaatctggttt 25	EST Seq: 142 ggcatggttgtggttaatctggttt 166	3e-08	25/25 (100%)
201897_s_at	285	339	CB295164.1	Probe Seq: 1 ggaatcttggcgttcagcagagtca 25	EST Seq: 108 ggaatcttggcgttcagcagagtca 132	3e-08	25/25 (100%)
201897_s_at	274	265	CB295163.1	Probe Seq: 1 gatccatgaaccagaacctcacatc 25	EST Seq: 249 gatccatgaaccagnacctcacatc 273	2e-06	24/25 (96%)
201897_s_at	217	397	CB295164.1	Probe Seq: 1 tacttttcagcctcaagctttacac 25	EST Seq: 229 tacttttcagcctcaagctttacac 253	3e-08	25/25 (100%)
201897_s_at	99	41	CB295164.1	Probe Seq: 1 agctttacacagctgtccttacttc 25	EST Seq: 244 agctttacacagctgtccttacttc 268	3e-08	25/25 (100%)
201897_s_at	32	135	CB295164.1	Probe Seq: 1 cttacttcctaacatctttctgata 25	EST Seq: 261 cttacttcctaacatctttctgata 285	3e-08	25/25 (100%)
201897_s_at	220	321	CB295164.1	Probe Seq: 1 ggtaactgctttgcttcttgagtag 25	EST Seq: 358 ggtaactgctttgcttcttgagtag 382	3e-08	25/25 (100%)
201897_s_at	352	193	CB295164.1	Probe Seq: 1 gcccagccagatgagtgctctgtgg 25	EST Seq: 399 gcccagccagatgagtgctctgtgg 423	3e-08	25/25 (100%)
201897_s_at	128	305	CB295164.1	Probe Seq: 1 gtggacccacagcctaagctgagtg 25	EST Seq: 420 gtggacccacagcctcagctgagtg 444	7e-06	24/25 (96%)
201909_at	186	237	CB296077.1	Probe Seq: 1 gacaggtgaacatttccgcctggtc 25	EST Seq: 357 gacaggtgaacatttccgcctggtc 381	3e-08	25/25 (100%)
201909_at	377	417	CB296077.1	Probe Seq: 1 tatgacaccaagggccgttttgctg 25	EST Seq: 382 tatgacaccaagggccgttttgctg 406	3e-08	25/25 (100%)
201909_at	294	377	CB296077.1	Probe Seq: 1 tgctgttcaccgcatcacagtggaa 25	EST Seq: 402 tgctgttcaccgcatcacagtggaa 426	3e-08	25/25 (100%)
201909_at	280	299	CB296077.1	Probe Seq: 1 gtgactcatgatgctcgaaccatcc 25	EST Seq: 493 gtgactcatgatgctcgaaccatcc 517	3e-08	25/25 (100%)
201909_at	387	179	CB296077.1	Probe Seq: 1 ccagatcctgtcatcaaggtgaacg 25	EST Seq: 523 ccagatcctgtcatcaaggtgaacg 547	3e-08	25/25 (100%)
201921_at	76	219	CB297709.1	Probe Seq: 1 gaatacttataaactgttgttcctg 25	EST Seq: 132 gaatacttataaactgttgttcctg 156	3e-08	25/25 (100%)
201921_at	426	3	CB297709.1	Probe Seq: 1 ataggctttattaatcaactgatgt 25	EST Seq: 249 ataggctttattaatcaactgatgt 273	3e-08	25/25 (100%)
201921_at	377	343	CB297709.1	Probe Seq: 1 ggctgccccatcgtgtatataaatg 25	EST Seq: 377 ggctgccccatcgtgtatataaatg 401	3e-08	25/25 (100%)
201921_at	165	411	CB297709.1	Probe Seq: 3 ctctgctttgtagttgtggctgt 25	EST Seq: 433 ctctgctttgtagttgtggctgt 455	5e-07	23/23 (100%)
201921_at	396	271	CB297709.1	Probe Seq: 1 gttgtggctgtacttaaagcaatac 25	EST Seq: 445 gttgtggctgtacttaaagaaatac 469	7e-06	24/25 (96%)
201921_at	229	355	CB297709.1	Probe Seq: 1 tgtgacccacagaacattgtaaatg 25	EST Seq: 500 tgtgacccacagaacattgtaaatg 524	3e-08	25/25 (100%)
201921_at	1	39	CB297709.1	Probe Seq: 1 acttcacaagtgttttacttcgacg 25	EST Seq: 569 acttcacaagtgttttacttcgacg 593	3e-08	25/25 (100%)
201921_at	204	409	CB297709.1	Probe Seq: 1 tacttcgacgatgtgcctttgattt 25	EST Seq: 584 tacttcgacgatgtgcctttgattt 608	3e-08	25/25 (100%)
201930_at	286	289	CB298005.1	Probe Seq: 1 gtcacattcatcacaggtttcatac 25	EST Seq: 29 gtcacattcatcacaggtttcatac 53	3e-08	25/25 (100%)
201930_at	408	395	CB298005.1	Probe Seq: 1 tcataccaacacaggcttcagcact 25	EST Seq: 48 tcataccaacacaggcttcagcact 72	3e-08	25/25 (100%)
201930_at	94	123	CB298005.1	Probe Seq: 1 cagcacttcctttggtgtgtttcct 25	EST Seq: 66 cagcacttcctttggtgtgtttcct 90	3e-08	25/25 (100%)
201930_at	40	355	CB298005.1	Probe Seq: 1 tgtgtttcctgtcccagtgaagttg 25	EST Seq: 81 tgtgtttcctgtcccagtgaagttg 105	3e-08	25/25 (100%)
201930_at	249	417	CB298005.1	Probe Seq: 1 tagtctctataaccaatacctttgt 25	EST Seq: 121 tagtctctataaccaatacctttgt 145	3e-08	25/25 (100%)
201930_at	65	403	CB298005.1	Probe Seq: 1 taaggtatgtgctgtcctattgagc 25	EST Seq: 176 taaggtatgtgctgtcttattgagc 200	7e-06	24/25 (96%)
201938_at	207	227	CB297582.1	Probe Seq: 1 gaacgcatattgacagcacgcttta 25	EST Seq: 31 gaacgcatatggacagcacgcttta 55	7e-06	24/25 (96%)
201938_at	190	211	CB297582.1	Probe Seq: 1 gcacgctttacttagtagccggttc 25	EST Seq: 46 gcacgctttacttagtagccggttc 70	3e-08	25/25 (100%)
201938_at	177	1	CB297582.1	Probe Seq: 1 cggttcccatttgccatacaatgta 25	EST Seq: 65 cggttcccatttgccatacagtgta 89	7e-06	24/25 (96%)
201963_at	373	77	CB297943.1	Probe Seq: 1 aaatgttcttataatgctacctgat 25	EST Seq: 150 aaatgttcttataatgctacctgat 174	3e-08	25/25 (100%)
201963_at	397	403	CB297943.1	Probe Seq: 1 taatgctacctgatttctatgaaat 25	EST Seq: 161 taatgctacctgatttctatgaaat 185	3e-08	25/25 (100%)
201963_at	331	277	CB297943.1	Probe Seq: 1 gttcatttcctgggattcacttctc 25	EST Seq: 228 gttcatttcctgggattcacttctc 252	3e-08	25/25 (100%)
201963_at	148	325	CB297943.1	Probe Seq: 1 ggattcacttctccagggatttttt 25	EST Seq: 240 ggattcacttctccagggatttttt 264	3e-08	25/25 (100%)
201963_at	384	255	CB297943.1	Probe Seq: 1 gggaaattaacagcagttcacttta 25	EST Seq: 277 gggaaattaacagcagttcacttta 301	3e-08	25/25 (100%)
201963_at	267	135	CB297943.1	Probe Seq: 1 ctttattgtgagtctttgccacatt 25	EST Seq: 297 ctttattgtgagtctttgccacatt 321	3e-08	25/25 (100%)
201963_at	383	369	CB297943.1	Probe Seq: 1 tgaattgagctgtcatttgtacatt 25	EST Seq: 326 tgaattgagctgtcatttgtacatt 350	3e-08	25/25 (100%)
201963_at	79	45	CB297943.1	Probe Seq: 1 agcacaacagggcttgcactaaaga 25	EST Seq: 397 agcacaacagggcttgcactaaaga 421	3e-08	25/25 (100%)
201963_at	276	19	CB297943.1	Probe Seq: 1 cactacttggtagcctaacttcata 25	EST Seq: 438 cactatttggtagcctaacttcata 462	7e-06	24/25 (96%)
201963_at	119	77	CB297943.1	Probe Seq: 1 aaagtcaataatttgtcaccttggg 25	EST Seq: 484 aaagtcaataatttgtcaccttggg 508	3e-08	25/25 (100%)
201963_at	376	431	CB297943.1	Probe Seq: 1 ttaagtgttggctatttctatgttt 25	EST Seq: 525 ttaagtgttggctatttttatgttt 549	7e-06	24/25 (96%)
201994_at	353	173	CB297631.1	Probe Seq: 1 cctatccctttgacactacacaatt 25	EST Seq: 99 cctatccctttgacactacacaatt 123	3e-08	25/25 (100%)
201994_at	138	235	CB297631.1	Probe Seq: 1 gacaaaacgccctgattcctagtgc 25	EST Seq: 148 gacaaaacgccctgattcctagtgc 172	3e-08	25/25 (100%)
201994_at	64	385	CB297631.1	Probe Seq: 1 tcctctgcaagtccatctatgttgt 25	EST Seq: 258 tcctctgcaagtccatctatgttgt 282	3e-08	25/25 (100%)
201994_at	290	297	CB297631.1	Probe Seq: 1 gtccatctatgttgttcttaggcat 25	EST Seq: 268 gtccatctatgttgttcttaggcat 292	3e-08	25/25 (100%)
201994_at	170	431	CB297631.1	Probe Seq: 1 ttaggcattctatctttgctcaaat 25	EST Seq: 285 ttaggcattctatctttgctcaaat 309	3e-08	25/25 (100%)
201994_at	188	417	CB297631.1	Probe Seq: 1 tttgagtctaatgcacgttctaaca 25	EST Seq: 346 tttgagtctaatgcacgttctaaca 370	3e-08	25/25 (100%)
201994_at	416	339	CB297631.1	Probe Seq: 1 ggcaatgcattattgtgtagccacg 25	EST Seq: 378 ggcaatgcattattgtgtagccacg 402	3e-08	25/25 (100%)
201994_at	177	303	CB297631.1	Probe Seq: 1 gtgtagccacggttttctggaaaag 25	EST Seq: 392 gtgtagccacggttttctggaaaag 416	3e-08	25/25 (100%)
201999_s_at	173	113	CB298243.1	Probe Seq: 1 cacagcaagttcctgcttctgggac 25	EST Seq: 92 cacagcaagttcctgcttctgggac 116	3e-08	25/25 (100%)
201999_s_at	409	311	CB298243.1	Probe Seq: 1 gggagctgcactgtgcgatgggaga 25	EST Seq: 129 gggagctgcactgtgcgatgggaga 153	3e-08	25/25 (100%)
201999_s_at	276	239	CB298243.1	Probe Seq: 1 gaccatgtactgcatcgtcagtgcc 25	EST Seq: 158 gaccatgtactgcatcgtcagtgcc 182	3e-08	25/25 (100%)
201999_s_at	276	297	CB298243.1	Probe Seq: 1 gtgccttcggactgtctatttgacc 25	EST Seq: 178 gtgccttcggactgtctatttgacc 202	3e-08	25/25 (100%)
201999_s_at	148	151	CB298243.1	Probe Seq: 1 ctgtctatttgacctgcagtccagc 25	EST Seq: 189 ctgtctatttgacctgcagtccagc 213	3e-08	25/25 (100%)
201999_s_at	260	307	CB295074.1	Probe Seq: 1 gtggcactttcacaatgtagaggaa 25	EST Seq: 470 gtggcactttcacaatgtagnggaa 494	2e-06	24/25 (96%)
201999_s_at	169	301	CB295074.1	Probe Seq: 1 gtgatgtgaatggcaccgaagtc 23	EST Seq: 514 gtgatgtgaatggcaccgaagtc 536	5e-07	23/23 (100%)
201999_s_at	200	341	CB295075.1	Probe Seq: 1 ggcaccgaagtcagatgagtatccc 25	EST Seq: 483 ggcaccgaagtcagatgagtatccc 507	3e-08	25/25 (100%)
201999_s_at	196	25	CB295075.1	Probe Seq: 1 atgagtatccctgtaggtcacctgc 25	EST Seq: 497 atgagtatccctgtaggtcacctgc 521	3e-08	25/25 (100%)
201999_s_at	203	103	CB295075.1	Probe Seq: 1 aatctgctagtgtgaaacttgctct 25	EST Seq: 582 aatctgctagtgtgaaacttgctct 606	3e-08	25/25 (100%)
202001_s_at	369	225	CB298424.1	Probe Seq: 1 gaacgaggccaagcggagggtgcgc 25	EST Seq: 10 gaacgaggccaagcggagggtgcgc 34	3e-08	25/25 (100%)
202001_s_at	425	313	CB298424.1	Probe Seq: 1 gggaggtgccgaacactgtgcacca 25	EST Seq: 57 gggaggtgccgaacactgtncacca 81	2e-06	24/25 (96%)
202001_s_at	219	7	CB298424.1	Probe Seq: 1 attccagctggacatcactgtgaaa 25	EST Seq: 82 attccagctggacatcactgtgaaa 106	3e-08	25/25 (100%)
202001_s_at	374	61	CB298424.1	Probe Seq: 1 accccagggtggttgatcttctggt 25	EST Seq: 159 accccatggtggttgatcttctggt 183	7e-06	24/25 (96%)
202022_at	353	199	AU297005.1	Probe Seq: 1 gctgccactgaggagttcatcaagc 25	EST Seq: 479 gctgccactgaggagttcatcaagc 503	3e-08	25/25 (100%)
202022_at	370	51	AU297005.1	Probe Seq: 1 agcagcacagtcactctacattgcc 25	EST Seq: 568 agcagcacagtcactctacattgcc 592	3e-08	25/25 (100%)
202022_at	344	183	AU297005.1	Probe Seq: 1 ccaaccatgcctactgagtatccac 25	EST Seq: 591 ccaaccatgcctactgagtatccac 615	3e-08	25/25 (100%)
202022_at	3	413	AU297005.1	Probe Seq: 1 tactgagtatccactccataccaca 25	EST Seq: 602 tactgagtatccactccataccaca 626	3e-08	25/25 (100%)
202022_at	161	347	AU297005.1	Probe Seq: 1 ggccagggccaaatagctatgcaga 25	EST Seq: 670 ggccagggccaaatagctatgcaga 694	3e-08	25/25 (100%)
202022_at	445	45	AU297005.1	Probe Seq: 1 agagcagagatgccttcacctggca 25	EST Seq: 692 agagcagagatgccttcacctggca 716	3e-08	25/25 (100%)
202022_at	241	131	CB296347.1	Probe Seq: 1 cattgctgcacctgggaccatagga 25	EST Seq: 389 cattgctgcacctgggaccatagga 413	3e-08	25/25 (100%)
202022_at	322	315	CB296347.1	Probe Seq: 1 ggaggatagggagcccctcatgact 25	EST Seq: 416 ggaggatagggagcccctcatgact 440	3e-08	25/25 (100%)
202090_s_at	31	335	CB294663.1	Probe Seq: 1 tggtcaagaactgggtcccgacggc 25	EST Seq: 61 tggtcaagaactgggtcccgacggc 85	3e-08	25/25 (100%)
202090_s_at	170	73	CB294663.1	Probe Seq: 1 acacatggggcgctgtgggcgccgt 25	EST Seq: 88 acacatggggcgctgtgggcgccgt 112	3e-08	25/25 (100%)
202090_s_at	371	363	CB294663.1	Probe Seq: 1 tgatcctggactgggtaccttacat 25	EST Seq: 142 tgatcctggactgggtaccttacat 166	3e-08	25/25 (100%)
202090_s_at	278	329	CB294663.1	Probe Seq: 1 ggactgggtaccttacatcaatggc 25	EST Seq: 149 ggactgggtaccttacatcaatggc 173	3e-08	25/25 (100%)
202090_s_at	116	319	CB294663.1	Probe Seq: 1 ggtaccttacatcaatggcaagttt 25	EST Seq: 155 ggtaccttacatcaatggcaagttt 179	3e-08	25/25 (100%)
202090_s_at	263	397	CB294663.1	Probe Seq: 1 taattaattacacaaacccttcaca 25	EST Seq: 188 taattaattacacaaacccttcaca 212	3e-08	25/25 (100%)
202090_s_at	441	171	CB294663.1	Probe Seq: 1 cctgctgcatctggagcagcccaag 25	EST Seq: 257 cctgctgcatctggagcagcccaag 281	3e-08	25/25 (100%)
202090_s_at	207	51	CB294663.1	Probe Seq: 1 agctcagcttcaggcttcttatgtt 25	EST Seq: 309 agctcagcttcaggcttcttatgtt 333	3e-08	25/25 (100%)
202090_s_at	189	121	CB294663.1	Probe Seq: 1 cagcttcaggcttcttatgtttctg 25	EST Seq: 313 cagcttcaggcttcttatgtttctg 337	3e-08	25/25 (100%)
202090_s_at	38	397	CB294663.1	Probe Seq: 1 tcaggcttcttatgtttctgaaaac 25	EST Seq: 318 tcaggcttcttatgtttctgaaaac 342	3e-08	25/25 (100%)
202092_s_at	89	163	CB298056.1	Probe Seq: 1 ccctcctggacctatttatcctgaa 25	EST Seq: 264 ccctcctggacctatttatcctgaa 288	3e-08	25/25 (100%)
202092_s_at	208	5	CB298056.1	Probe Seq: 1 attcattaaccatagtactcctccc 25	EST Seq: 301 attcattaaccatagtactcctccc 325	3e-08	25/25 (100%)
202092_s_at	231	237	CB298056.1	Probe Seq: 1 gacacctctctcaggagcttctgag 25	EST Seq: 337 gacacctctctcaggagcttctgag 361	3e-08	25/25 (100%)
202092_s_at	278	143	CB298056.1	Probe Seq: 1 ctctggagcgagccctatgtcaggc 25	EST Seq: 370 ctctggagcgagccctatgtcaggc 394	3e-08	25/25 (100%)
202092_s_at	348	305	CB298056.1	Probe Seq: 1 gggccacagtttcagtacttcagcc 25	EST Seq: 522 gggccacagtttccgtacttcagcc 546	7e-06	24/25 (96%)
202092_s_at	168	135	CB298056.1	Probe Seq: 1 cttcagcctcagtggggttcctgat 25	EST Seq: 539 cttcagcctcagtggggttcctgat 563	3e-08	25/25 (100%)
202092_s_at	222	423	CB298056.1	Probe Seq: 3 tggagtctcctgtgatcacatct 25	EST Seq: 602 tggagtctcctgtgatcacatct 624	5e-07	23/23 (100%)
202092_s_at	430	399	CB298056.1	Probe Seq: 1 tcacatcttgtctcggctgtaggaa 25	EST Seq: 617 tcacatcttgtctcggctgtaggaa 641	3e-08	25/25 (100%)
202141_s_at	151	441	CB297092.1	Probe Seq: 1 ttgaagaaagattgtccccaggcac 25	EST Seq: 216 ttgaagaaagattgtccccaggcac 240	3e-08	25/25 (100%)
202141_s_at	159	359	CB297092.1	Probe Seq: 1 tgtccccaggcacagtatctgaatc 25	EST Seq: 228 tgtccccaggcacagtatctgaatc 252	3e-08	25/25 (100%)
202141_s_at	223	399	CB297092.1	Probe Seq: 1 tagtgtgagtatatccattgctggc 25	EST Seq: 406 tagtgtgagtatatccattgctggc 430	3e-08	25/25 (100%)
202141_s_at	389	115	CB297092.1	Probe Seq: 1 cactttgtacaactatcctgcagcc 25	EST Seq: 569 cactttgtacaactatcctgcagcc 593	3e-08	25/25 (100%)
202141_s_at	202	385	CB297092.1	Probe Seq: 1 tcctgcagcccattggttgcttata 25	EST Seq: 584 tcctgcagcccattggttgcttata 608	3e-08	25/25 (100%)
202154_x_at	145	71	CB296685.1	Probe Seq: 1 acagcacggccatccaggagctgtt 25	EST Seq: 108 acagcacggccatccaggagctgtt 132	3e-08	25/25 (100%)
202154_x_at	218	127	CB296685.1	Probe Seq: 1 caggagctgttcaagcgcatctccg 25	EST Seq: 122 caggagctgttcaagcgcatctccg 146	3e-08	25/25 (100%)
202154_x_at	388	373	CB296685.1	Probe Seq: 1 tgcactggtacacgggcgagggcat 25	EST Seq: 183 tgcactggtacacgggcgagggcat 207	3e-08	25/25 (100%)
202154_x_at	134	63	CB296685.1	Probe Seq: 1 acgagatggagttcaccgaggccga 25	EST Seq: 210 acgagatggagttcaccgaggccga 234	3e-08	25/25 (100%)
202154_x_at	421	259	CB296685.1	Probe Seq: 1 gaggccgagagcaacatgaacgacc 25	EST Seq: 227 gaggccgagagcaacatgaatgacc 251	7e-06	24/25 (96%)
202154_x_at	325	25	CB296685.1	Probe Seq: 1 atgaacgacctggtgtccgagtacc 25	EST Seq: 242 atgaatgacctggtgtccgagtacc 266	7e-06	24/25 (96%)
202154_x_at	42	159	CB294189.1	Probe Seq: 2 gagtaccagcagtaccaggacgcc 25	EST Seq: 308 gagtaccagcagtaccaggacgcc 331	1e-07	24/24 (100%)
202154_x_at	374	167	CB296685.1	Probe Seq: 1 ccccaagtgaaactgctcgcagctg 25	EST Seq: 343 ccccaagtgaagctgctcgcagctg 367	7e-06	24/25 (96%)
202154_x_at	259	347	CB296685.1	Probe Seq: 1 ggccgaagccagcagtgtctaaacc 25	EST Seq: 392 ggccgaggccagcagtgtctaaacc 416	7e-06	24/25 (96%)
202164_s_at	158	89	CB298773.1	Probe Seq: 1 aactcttacctgttgtcattctttt 25	EST Seq: 366 aactcttacctgttgtcattctttt 390	3e-08	25/25 (100%)
202164_s_at	273	223	CB298773.1	Probe Seq: 1 gaagattcttactctgattctcagc 25	EST Seq: 422 gaagattcttactctgattctcagc 446	3e-08	25/25 (100%)
202164_s_at	31	411	CB298773.1	Probe Seq: 1 tactctgattctcagctgagctgtg 25	EST Seq: 431 tactctgattctcagctgagctgtg 455	3e-08	25/25 (100%)
202168_at	332	81	CB297309.1	Probe Seq: 1 aaaaggcatcaacttctgcgggaag 25	EST Seq: 256 aaaaggcatcaacttctgcgggaag 280	3e-08	25/25 (100%)
202168_at	214	269	CB297309.1	Probe Seq: 1 gtcccgcggttaagtgttggttcag 25	EST Seq: 288 gtcccgcggttaagtgttggttcag 312	3e-08	25/25 (100%)
202168_at	405	79	CB297309.1	Probe Seq: 1 aaagtagggactcccatgtccctca 25	EST Seq: 378 aaagtagggactcccatgtccctca 402	3e-08	25/25 (100%)
202168_at	383	39	CB297309.1	Probe Seq: 1 agtacagatgcctacttctcagtct 25	EST Seq: 419 agtacagatgcctacttctcagtct 443	3e-08	25/25 (100%)
202168_at	218	139	CB297309.1	Probe Seq: 1 ctacttctcagtctccagctgtaaa 25	EST Seq: 430 ctacttctcagtctccagctgtaaa 454	3e-08	25/25 (100%)
202168_at	392	287	CB297309.1	Probe Seq: 1 gtaaaagcttcaattcctgcaacct 25	EST Seq: 450 gtaaaagcttcaattcctgcaacct 474	3e-08	25/25 (100%)
202168_at	397	71	CB297309.1	Probe Seq: 1 aatccatcattaatcgggtccaaaa 25	EST Seq: 498 aatccatcattaatcgggtccaaaa 522	3e-08	25/25 (100%)
202168_at	361	295	CB297309.1	Probe Seq: 1 gtccaaaaacattcttattaccact 25	EST Seq: 515 gtccaaaaacattcttattaccact 539	3e-08	25/25 (100%)
202196_s_at	108	427	CB297787.1	Probe Seq: 1 tttcttttgaggcatgcacatctgg 25	EST Seq: 105 tttcttttgaggcatgcacatctgg 129	3e-08	25/25 (100%)
202196_s_at	273	107	CB297787.1	Probe Seq: 1 cacatccctctaaaagtaaactact 25	EST Seq: 151 cacatccctctaaaattaaactact 175	7e-06	24/25 (96%)
202196_s_at	28	281	CB297787.1	Probe Seq: 2 taaactactgttaggaacagcagt 25	EST Seq: 167 taaactactgttaggaacagcagt 190	1e-07	24/24 (100%)
202196_s_at	37	231	CB297787.1	Probe Seq: 1 gaacagcagtgttctcacagtgtgg 25	EST Seq: 181 gaacagcagtgttctcacagtgtgg 205	3e-08	25/25 (100%)
202196_s_at	1	123	CB297787.1	Probe Seq: 1 cagcagtgttctcacagtgtggggc 25	EST Seq: 184 cagcagtgttctcacagtgtggggc 208	3e-08	25/25 (100%)
202196_s_at	116	359	CB297787.1	Probe Seq: 1 tgttctcacagtgtggggcagcc 23	EST Seq: 190 tgttctcacagtgtggggcagcc 212	5e-07	23/23 (100%)
202196_s_at	233	223	CB297787.1	Probe Seq: 1 gaagacaatgatattgacactgtcc 25	EST Seq: 224 gaagacaatgatattgacactgtcc 248	3e-08	25/25 (100%)
202196_s_at	351	439	CB297787.1	Probe Seq: 1 ttggcagttgcattagtaactttga 25	EST Seq: 253 ttggcagttgcattagtaactttga 277	3e-08	25/25 (100%)
202209_at	71	329	CB296474.1	Probe Seq: 1 ggacgacgtagaccagcaacaaact 25	EST Seq: 13 ggacgacgtagaccagcaacaaact 37	3e-08	25/25 (100%)
202209_at	315	411	CB296474.1	Probe Seq: 1 taccaacactgtagaggagcccctg 25	EST Seq: 37 taccaacactgtagaggagcccctg 61	3e-08	25/25 (100%)
202209_at	235	191	CB296474.1	Probe Seq: 1 gcccctggatcttatcaggctcagc 25	EST Seq: 55 gcccctggatcttatcaggctcagc 79	3e-08	25/25 (100%)
202209_at	198	233	CB296474.1	Probe Seq: 1 gaaatgaccgagagcttcgaggcag 25	EST Seq: 108 gaaatgaccgagagcttcgaggcag 132	3e-08	25/25 (100%)
202209_at	74	219	CB296474.1	Probe Seq: 1 gaatattccaatgctctttgtccgg 25	EST Seq: 247 gaatattccaatgctctttgtccgg 271	3e-08	25/25 (100%)
202209_at	3	425	CB296474.1	Probe Seq: 1 tttgtccggggagatggcgttgtcc 25	EST Seq: 263 tttgtccggggagatggcgttgtcc 287	3e-08	25/25 (100%)
202209_at	314	165	CB296474.1	Probe Seq: 1 cccctccactgagagttggctgaaa 25	EST Seq: 294 cccctccactgagagttggctgaaa 318	3e-08	25/25 (100%)
202209_at	193	53	CB296474.1	Probe Seq: 1 acgggagactttgtacagtggcctc 25	EST Seq: 343 acgggagactttgtacagtggcctc 367	3e-08	25/25 (100%)
202209_at	381	69	CB296474.1	Probe Seq: 1 acagtggcctctctaaaagtacaaa 25	EST Seq: 357 acagtggcctctctaaaagtacaaa 381	3e-08	25/25 (100%)
202209_at	158	325	CB296474.1	Probe Seq: 1 ggattcttccactcctgaaatgagt 25	EST Seq: 433 ggattcttccactcctgaaatgagt 457	3e-08	25/25 (100%)
202217_at	27	373	CB296883.1	Probe Seq: 1 tgcatgggggatgtttcttcctggg 25	EST Seq: 95 tgcatgggggatgtttcttcctggg 119	3e-08	25/25 (100%)
202217_at	387	199	CB296883.1	Probe Seq: 1 gctgctctcacatacagaggccg 23	EST Seq: 129 gctgctctcacatacagaggccg 151	5e-07	23/23 (100%)
202217_at	139	259	CB296883.1	Probe Seq: 1 gaggccgaggggccaattcgttctc 25	EST Seq: 145 gaggccggggggccaattcgttctc 169	7e-06	24/25 (96%)
202217_at	184	183	CB296883.1	Probe Seq: 1 ccacagggacttgcctcactgtgtc 25	EST Seq: 172 ccacagggacttgcctcactgtgtc 196	3e-08	25/25 (100%)
202217_at	234	391	CB296883.1	Probe Seq: 1 tctgccgtctgaggttttatacttc 25	EST Seq: 238 tctgctgtctgaggttttatacttc 262	7e-06	24/25 (96%)
202217_at	16	433	CB296883.1	Probe Seq: 1 ttaggtttgcaagcctcctgatcag 25	EST Seq: 295 ttaggtttgcaagcctcctgatcag 319	3e-08	25/25 (100%)
202217_at	132	339	CB296952.1	Probe Seq: 1 ggcaatccctgtagccgcagagaat 25	EST Seq: 62 ggcaatccctgtagccgcagagaat 86	3e-08	25/25 (100%)
202217_at	173	111	CB296952.1	Probe Seq: 1 caaaatggcaacttcccacagccac 25	EST Seq: 98 caaaatggcaacttcccacagccac 122	3e-08	25/25 (100%)
202217_at	397	183	CB296952.1	Probe Seq: 1 ccacagccacatttcagacctgctg 25	EST Seq: 113 ccacagccacatttcagacctgctg 137	3e-08	25/25 (100%)
202217_at	151	281	CB296952.1	Probe Seq: 1 gtttcttcaattagtctcagttctc 25	EST Seq: 166 gtttcttcaattagtctcagttctc 190	3e-08	25/25 (100%)
202217_at	421	301	CB296952.1	Probe Seq: 1 gtgatggtagcgttggtgccaggcc 25	EST Seq: 252 gtgatggtagcgttggtgccaggcc 276	3e-08	25/25 (100%)
202233_s_at	104	201	CB294876.1	Probe Seq: 1 gctcgtgttgaatctagaaccgtag 25	EST Seq: 43 gctcgtgttgaatctagaaccgtag 67	3e-08	25/25 (100%)
202233_s_at	82	45	CB294876.1	Probe Seq: 1 agaaccgtagccagacatgggactg 25	EST Seq: 58 agaaccgtagcnngacatgggactg 82	0.0001	23/25 (92%)
202233_s_at	375	261	CB294876.1	Probe Seq: 1 gatgcttaccgaatccggagatcct 25	EST Seq: 97 gatgcttaccgaatccggagatcct 121	3e-08	25/25 (100%)
202233_s_at	88	267	CB294876.1	Probe Seq: 1 gatcccctaacaacagtgagagagc 25	EST Seq: 155 gatcccctaacaacagtgagagagc 179	3e-08	25/25 (100%)
202233_s_at	299	325	CB294876.1	Probe Seq: 1 ggattgcacggaggagctctttgac 25	EST Seq: 268 ggattgcacggaggagctctttgac 292	3e-08	25/25 (100%)
202233_s_at	376	373	CB294876.1	Probe Seq: 1 tgcatgcgagggaccattgcgtggc 25	EST Seq: 297 tgcatgcaagggaccattgcgtggc 321	7e-06	24/25 (96%)
202233_s_at	395	131	CB294876.1	Probe Seq: 1 cattgcgtggcccacaaactcttta 25	EST Seq: 311 cattgcgtggcccacaaactcttta 335	3e-08	25/25 (100%)
202233_s_at	360	295	CB294876.1	Probe Seq: 1 tggcccacaaactctttaacaactt 25	EST Seq: 318 tggcccacaaactctttaacaactt 342	3e-08	25/25 (100%)
202233_s_at	170	287	CB298199.1	Probe Seq: 1 gtaattcgcaatgattccatctaaa 25	EST Seq: 154 gtaatttgcaatgattccatctaaa 178	7e-06	24/25 (96%)
202260_s_at	243	147	CB296203.1	Probe Seq: 1 ctcctgcaggccatgtgtgtattac 25	EST Seq: 330 ctcctgcaggccatgtgtgtattac 354	3e-08	25/25 (100%)
202260_s_at	259	301	CB296203.1	Probe Seq: 1 gtgttctcttctcaaggctttgaaa 25	EST Seq: 456 gtgttctcttctcaaggctttgaaa 480	3e-08	25/25 (100%)
202260_s_at	243	21	CB296203.1	Probe Seq: 1 atctccccttgcactgagattagtc 25	EST Seq: 480 atctccccttgcactgagattagtc 504	3e-08	25/25 (100%)
202260_s_at	259	253	CB296203.1	Probe Seq: 1 gagattagtcgtcagatctctcccc 25	EST Seq: 495 gagattagtcgtcagatctctcccc 519	3e-08	25/25 (100%)
202260_s_at	239	159	CB296204.1	Probe Seq: 1 cccaacttatacgacctgatttcct 25	EST Seq: 22 cccaacttatacgacctgatttcct 46	3e-08	25/25 (100%)
202260_s_at	86	391	CB296204.1	Probe Seq: 1 ttccttaggacggaaccgcaggcac 25	EST Seq: 42 ttccttaggacggaaccgcaggcac 66	3e-08	25/25 (100%)
202260_s_at	92	327	CB296204.1	Probe Seq: 1 ggaccaaacagtgctcatgcttcag 25	EST Seq: 113 ggaccaaacagtgctcatgcttcag 137	3e-08	25/25 (100%)
202260_s_at	160	371	CB296204.1	Probe Seq: 1 tgcttcaggaccttgtttgtcgaag 25	EST Seq: 130 tgcttcaggaccttgtttgtcgaag 154	3e-08	25/25 (100%)
202260_s_at	422	441	CB296204.1	Probe Seq: 1 ttgtcgaagatgttggtttcccttt 25	EST Seq: 146 ttgtcgaagntgttggtttcccttt 170	2e-06	24/25 (96%)
202260_s_at	67	93	CB296204.1	Probe Seq: 1 aagctagtctgtcttgaaacttgtt 25	EST Seq: 217 aagctagtctgtcttgaaacttgtt 241	3e-08	25/25 (100%)
202260_s_at	318	19	CB296204.1	Probe Seq: 1 atcatctctgtaccattctgtacta 25	EST Seq: 296 atcatctctgtaccattctgtacta 320	3e-08	25/25 (100%)
202276_at	189	241	CB298082.1	Probe Seq: 1 gacggtggcgtttccttgaggaaga 25	EST Seq: 2 gacggtggcgtttccttgaggaaga 26	3e-08	25/25 (100%)
202276_at	32	45	CB298082.1	Probe Seq: 1 agagtgagggttccaacttttctgc 25	EST Seq: 24 agagtgagggttccaacttttctgc 48	3e-08	25/25 (100%)
202276_at	328	137	CB298082.1	Probe Seq: 1 cttttctgcttatctgggaggtgtt 25	EST Seq: 40 cttttctgcttatctgggaggtgtt 64	3e-08	25/25 (100%)
202276_at	127	271	CB298082.1	Probe Seq: 1 gttgggcgcggacagtcgagatgtc 25	EST Seq: 62 gttgggcgcggacagtcgagatgtc 86	3e-08	25/25 (100%)
202276_at	129	79	CB298082.1	Probe Seq: 1 aaagcagccggtagacttaggtctg 25	EST Seq: 93 aaagcagccggtagacttaggtctg 117	3e-08	25/25 (100%)
202276_at	88	279	CB298082.1	Probe Seq: 1 gtttgaagagttccctgccgaagac 25	EST Seq: 135 gtttgaagagttccctgccgaagac 159	3e-08	25/25 (100%)
202276_at	21	257	CB298082.1	Probe Seq: 1 gaggatgacttctctaatcagttac 25	EST Seq: 226 gaggatgacttctctaatcagttac 250	3e-08	25/25 (100%)
202276_at	408	287	CB294309.1	Probe Seq: 1 gtaacctaaacttgacctgcttaat 25	EST Seq: 316 gtaacctaaacttgacctgcttaat 340	3e-08	25/25 (100%)
202298_at	407	281	CB294637.1	Probe Seq: 3 cacctttcaaggacccagaagta 25	EST Seq: 3 cacctttcaaggacccagaagta 25	5e-07	23/23 (100%)
202298_at	174	361	CB294637.1	Probe Seq: 1 ttttggcctaggtaacggggcagag 25	EST Seq: 29 ttttggcctaggtaacggggcagag 53	3e-08	25/25 (100%)
202298_at	332	251	CB294637.1	Probe Seq: 1 gagatgtggttcgagattctccccg 25	EST Seq: 51 gagatgtggttcgagattctccccg 75	3e-08	25/25 (100%)
202298_at	348	291	CB294637.1	Probe Seq: 1 gtcatgggcgtgtgcttgttgattc 25	EST Seq: 84 gtcatgggcgtgtgcttgttgattc 108	3e-08	25/25 (100%)
202298_at	314	5	CB294637.1	Probe Seq: 1 attccaggactggctactgcgtaca 25	EST Seq: 105 attccaggactggctactgcgtaca 129	3e-08	25/25 (100%)
202298_at	371	409	CB294637.1	Probe Seq: 1 tactgcgtacatccacaggttcact 25	EST Seq: 119 tactgcgtacatccacaggttcact 143	3e-08	25/25 (100%)
202298_at	393	345	CB294637.1	Probe Seq: 1 tccacaggttcactaacgggggcaa 25	EST Seq: 130 tccacaggttcactaacgggggcaa 154	3e-08	25/25 (100%)
202298_at	249	389	CB296699.1	Probe Seq: 1 tcattttgggtatcactggagtctg 25	EST Seq: 250 tcattttgggtatcactggaatctg 274	7e-06	24/25 (96%)
202298_at	326	349	CB296699.1	Probe Seq: 1 tggagttgatcgttactatgtgtca 25	EST Seq: 298 tggagttgatcgttactatgtgtca 322	3e-08	25/25 (100%)
202299_s_at	153	389	CB295331.1	Probe Seq: 1 tctgaccccactgatattcctgtgg 25	EST Seq: 188 tctgaccccactgatattcccgtgg 212	7e-06	24/25 (96%)
202299_s_at	272	61	CB295331.1	Probe Seq: 1 accccactgatattcctgtggtgtg 25	EST Seq: 192 accccactgatattcccgtggtgtg 216	7e-06	24/25 (96%)
202299_s_at	145	265	CB295331.1	Probe Seq: 1 gatccagaaacacgatggcatcac 24	EST Seq: 244 gatccagaaacacgatggcatcac 267	1e-07	24/24 (100%)
202299_s_at	444	347	CB295331.1	Probe Seq: 1 tggcatcacggtggcagtgcacaaa 25	EST Seq: 259 tggcatcacagtggcagtgcacaaa 283	7e-06	24/25 (96%)
202299_s_at	309	397	CB295331.1	Probe Seq: 1 tcagcagcctgtcataggaactgga 25	EST Seq: 312 tcagtagcctgtcataggaactgga 336	7e-06	24/25 (96%)
202299_s_at	111	61	CB295331.1	Probe Seq: 1 actggatcctacctatgttaattac 25	EST Seq: 331 actggatcctacctatgttaattac 355	3e-08	25/25 (100%)
202299_s_at	79	357	CB295331.1	Probe Seq: 1 tgttaattaccttatagaactacta 25	EST Seq: 346 tgttaattaccttatagaactacta 370	3e-08	25/25 (100%)
202299_s_at	105	95	CB295331.1	Probe Seq: 1 aagttccagtagttaggccattcat 25	EST Seq: 371 aagttccagtagttaggccattcat 395	3e-08	25/25 (100%)
202299_s_at	33	409	CB295331.1	Probe Seq: 1 tagttaggccattcatttaatgtgc 25	EST Seq: 380 tagttaggccattcatttaatgtgc 404	3e-08	25/25 (100%)
202299_s_at	298	405	CB295331.1	Probe Seq: 1 taatgtgcattaggcacttttctgt 25	EST Seq: 397 taatgtgcattaggcacttttctgt 421	3e-08	25/25 (100%)
202299_s_at	370	23	CB295331.1	Probe Seq: 1 atgttttgaagcagcaggtccaggt 25	EST Seq: 490 atgttttgaagcagcaggtccaggt 514	3e-08	25/25 (100%)
202302_s_at	54	85	CB297876.1	Probe Seq: 1 aacccacttccattaaacttgacag 25	EST Seq: 72 aacccacttccattaaacttgacag 96	3e-08	25/25 (100%)
202302_s_at	47	71	CB297876.1	Probe Seq: 1 acatggattttttcgtgtccgctgt 25	EST Seq: 179 acatggattttttcgtgtccgctgt 203	3e-08	25/25 (100%)
202302_s_at	362	383	CB297876.1	Probe Seq: 1 tccgctgtcttgtgtacttttgtac 25	EST Seq: 196 tccgctgtcttgtgtacttttgtac 220	3e-08	25/25 (100%)
202302_s_at	309	265	CB297876.1	Probe Seq: 1 gatctggccatttggtacataatcc 25	EST Seq: 288 gatctggccatttggtacataatcc 312	3e-08	25/25 (100%)
202306_at	15	285	CB296631.1	Probe Seq: 1 gtatggctttgtaattgctgtcacc 25	EST Seq: 247 gtatggctttgtaattgctgtcacc 271	3e-08	25/25 (100%)
202306_at	169	321	CB296631.1	Probe Seq: 1 ggtgctggtgtgatccagccaggcc 25	EST Seq: 287 ggtgctggtgtgatccagccaggcc 311	3e-08	25/25 (100%)
202306_at	112	29	CB296631.1	Probe Seq: 1 aggctttgtcctttatccagttaag 25	EST Seq: 313 aggctttgtcctttatccagttaag 337	3e-08	25/25 (100%)
202306_at	126	109	CB296630.1	Probe Seq: 1 caaggccattgttttccggccattt 25	EST Seq: 259 caaggccattgttttccgnccattt 283	2e-06	24/25 (96%)
202309_at	185	231	CB297649.1	Probe Seq: 1 gacattgaattacttcccgaagctc 25	EST Seq: 388 gacattgaattacttcccgaagctc 412	3e-08	25/25 (100%)
202309_at	27	221	CB297649.1	Probe Seq: 1 gaagtctacacgaagcagggctttg 25	EST Seq: 424 gaagtctacacgaagcagggctttg 448	3e-08	25/25 (100%)
202325_s_at	311	169	CB295251.1	Probe Seq: 1 ccgtctcagtccatttgcggaggaa 25	EST Seq: 89 ccgtctcagtccatttgcggaggaa 113	3e-08	25/25 (100%)
202325_s_at	353	375	CB295251.1	Probe Seq: 1 tgcggaggaacattggtgttacagc 25	EST Seq: 104 tgcggaggaacattggtgttacagc 128	3e-08	25/25 (100%)
202325_s_at	84	319	CB295251.1	Probe Seq: 1 ggtgttacagcagtggcatttaata 25	EST Seq: 118 ggtgttacagcagtggcatttaata 142	3e-08	25/25 (100%)
202325_s_at	382	335	CB295251.1	Probe Seq: 1 ggaacttgatcctatacagaaactc 25	EST Seq: 144 ggaacttgatcctatacagaaactc 168	3e-08	25/25 (100%)
202325_s_at	139	195	CB295251.1	Probe Seq: 1 gcgacagacatctggaggacctgtt 25	EST Seq: 201 gcgacagacatctggaggacctgtt 225	3e-08	25/25 (100%)
202325_s_at	44	327	CB295251.1	Probe Seq: 1 ggaggacctgttgatgctagttcag 25	EST Seq: 214 ggaggacctgttgatgctggttcag 238	7e-06	24/25 (96%)
202325_s_at	315	47	CB295251.1	Probe Seq: 1 agacatgaatacatttcccaccttc 25	EST Seq: 297 agacatgaatacatttcccaccttc 321	3e-08	25/25 (100%)
202325_s_at	86	367	CB295251.1	Probe Seq: 1 tgaagtcatcgaaaaaccccaggcc 25	EST Seq: 342 tgaagtcatcgaaaaaccccaggcc 366	3e-08	25/25 (100%)
202325_s_at	153	9	CB295251.1	Probe Seq: 1 attaatctggtaatttgtcacgg 23	EST Seq: 384 attaatctggtaatttgtcacgg 406	5e-07	23/23 (100%)
202325_s_at	419	437	CB295251.1	Probe Seq: 1 ttgtcacggattagttgtacaacta 25	EST Seq: 398 ttgtcacgggttagttgtacaacta 422	7e-06	24/25 (96%)
202325_s_at	222	407	CB295251.1	Probe Seq: 1 taaacatgcatttcataactgtcaa 25	EST Seq: 439 taaacatgcatttcataactgtcaa 463	3e-08	25/25 (100%)
202345_s_at	417	219	CB298969.1	Probe Seq: 1 gaaggaagatggcgcctggtggaca 25	EST Seq: 15 gaaggaagatggcgcctggtggaca 39	3e-08	25/25 (100%)
202345_s_at	216	415	CB298969.1	Probe Seq: 1 taggagtgggaatagctttgcgaaa 25	EST Seq: 70 taggagtgggaatagctttgcgaaa 94	3e-08	25/25 (100%)
202345_s_at	124	79	CB298969.1	Probe Seq: 1 aaatgggcgcaatggccaagccaga 25	EST Seq: 94 aaatgggcgcaatggccaagccaga 118	3e-08	25/25 (100%)
202345_s_at	80	111	CB298969.1	Probe Seq: 1 caagccagattgtatcatcacttgt 25	EST Seq: 110 caagccagattgtatcatcacttgt 134	3e-08	25/25 (100%)
202345_s_at	266	111	CB298969.1	Probe Seq: 1 caacacagttttcttgtaccctggg 25	EST Seq: 178 caacacagttttcttgtaccctggg 202	3e-08	25/25 (100%)
202362_at	42	419	CB296361.1	Probe Seq: 1 tatattggtttgcacaagttccctg 25	EST Seq: 117 tatattggtttgcacaagttccctg 141	3e-08	25/25 (100%)
202362_at	76	235	CB296361.1	Probe Seq: 1 gacaatagtatttctcctttgcaat 25	EST Seq: 181 gacaatagtatttctcctttgcaat 205	3e-08	25/25 (100%)
202362_at	213	17	CB296361.1	Probe Seq: 1 atctttttatcatgatcctacctat 25	EST Seq: 318 atctttttatcatgatcctccctat 342	7e-06	24/25 (96%)
202362_at	111	257	CB296361.1	Probe Seq: 1 gatcctacctatcaagcactaaaaa 25	EST Seq: 331 gatcctccctatcaagcactaaaaa 355	7e-06	24/25 (96%)
202362_at	80	269	CB296361.1	Probe Seq: 1 gatactgattatgaaatgtcccct 24	EST Seq: 385 gatactgattatgaaatgtcccct 408	1e-07	24/24 (100%)
202362_at	12	27	CB296361.1	Probe Seq: 1 atgtcccctgaaactcattgcagca 25	EST Seq: 400 atgtcccctcaaactcattgcagca 424	7e-06	24/25 (96%)
202362_at	265	367	CB296361.1	Probe Seq: 1 tgagtcattgacttcattttatatt 25	EST Seq: 436 tgagtcattgacttcattttatatt 460	3e-08	25/25 (100%)
202397_at	142	201	CB296964.1	Probe Seq: 1 gctagactagttgcatctgacggga 25	EST Seq: 61 gctagactagttgcatctgacggga 85	3e-08	25/25 (100%)
202397_at	305	273	CB296964.1	Probe Seq: 1 gttgtaccagcgcatgccttggaaa 25	EST Seq: 95 gttgtaccagcgcatgccttggaaa 119	3e-08	25/25 (100%)
202397_at	361	235	CB296964.1	Probe Seq: 1 gacaagttgctctagtaacccaaag 25	EST Seq: 175 gacaagttgctctagtaacccaaag 199	3e-08	25/25 (100%)
202397_at	270	61	CB296964.1	Probe Seq: 1 accgcccagacattgatttgttcag 25	EST Seq: 225 accgcccagacattgatttgttcag 249	3e-08	25/25 (100%)
202397_at	364	275	CB296964.1	Probe Seq: 1 gttcagatgtttcaatgcctcatga 25	EST Seq: 244 gttcagatgtttcaatgcctcatga 268	3e-08	25/25 (100%)
202419_at	286	55	CB296999.1	Probe Seq: 1 agccctgtgttgtgctcaggactca 25	EST Seq: 44 agccctgtgttgtgctcaggactca 68	3e-08	25/25 (100%)
202419_at	272	375	CB296999.1	Probe Seq: 1 tgctgctggtggaaactcatggctt 25	EST Seq: 72 tgctgctggtggaaactcatggctt 96	3e-08	25/25 (100%)
202419_at	187	391	CB296999.1	Probe Seq: 1 tctctctttgatcccataaagctac 25	EST Seq: 100 tctctctttgatcccataaagctac 124	3e-08	25/25 (100%)
202419_at	94	101	CB296999.1	Probe Seq: 1 aatgctttcttgtctttagactcaa 25	EST Seq: 186 aatgctttcttgtctttagactcaa 210	3e-08	25/25 (100%)
202419_at	211	199	CB296999.1	Probe Seq: 1 gcttagggaacgtttcatttctcat 25	EST Seq: 213 gcttagggaacgtttcatttctcat 237	3e-08	25/25 (100%)
202419_at	184	97	CB296999.1	Probe Seq: 1 aaggcagcctccttaaatgttttct 25	EST Seq: 247 aaggcagcctccttaaatgttttct 271	3e-08	25/25 (100%)
202419_at	31	429	CB296999.1	Probe Seq: 1 tttacagttccttcaataaccatga 25	EST Seq: 302 tttacagttccttcaataaccatga 326	3e-08	25/25 (100%)
202419_at	234	287	CB296999.1	Probe Seq: 1 tgaagttcacctatcccattttagc 25	EST Seq: 332 tgaagttcacctatcccattttagc 356	3e-08	25/25 (100%)
202419_at	205	143	CB296999.1	Probe Seq: 1 ctcttcctttccaattttgcttata 25	EST Seq: 376 ctcttcctttccaattttgcttata 400	3e-08	25/25 (100%)
202419_at	327	241	CB296999.1	Probe Seq: 1 gaccagctaaaattttcgacttgac 25	EST Seq: 445 gaccagctaaaattttcgacttgac 469	3e-08	25/25 (100%)
202428_x_at	297	333	CB295016.1	Probe Seq: 1 ggcaccttaagaccaagccatcgga 25	EST Seq: 42 ggcaccttaagaccaagccatcgga 66	3e-08	25/25 (100%)
202428_x_at	179	373	CB295016.1	Probe Seq: 1 tgctgttcatctatggccactacaa 25	EST Seq: 75 tgctgttcatctatggccactacaa 99	3e-08	25/25 (100%)
202428_x_at	162	67	CB295016.1	Probe Seq: 1 acagaacggcccgggatgttggact 25	EST Seq: 125 acagaacggcccgggatgttggact 149	3e-08	25/25 (100%)
202428_x_at	350	23	CB295016.1	Probe Seq: 1 atgttggacttcacgggcaaggcca 25	EST Seq: 140 atgttggacttcacgggcaaggcca 164	3e-08	25/25 (100%)
202428_x_at	12	279	CB295015.1	Probe Seq: 1 gttactgtgccatgtgtttatccta 25	EST Seq: 279 gttactgtgccatgtgtttatccta 303	3e-08	25/25 (100%)
202428_x_at	14	81	CB295015.1	Probe Seq: 1 aaaccagctactcaaggctgctcac 25	EST Seq: 370 aaaccagctactcaaggctgctcac 394	3e-08	25/25 (100%)
202428_x_at	357	141	CB295015.1	Probe Seq: 1 ctcaccatacggctctaacagatta 25	EST Seq: 390 ctcaccatacggctctaacagatta 414	3e-08	25/25 (100%)
202428_x_at	185	75	CB295015.1	Probe Seq: 1 aaaacgattactgactttccttgag 25	EST Seq: 421 aaaacgattactgactttccttgag 445	3e-08	25/25 (100%)
202429_s_at	355	417	CB294126.1	Probe Seq: 1 taggctactaagtgcattttcatca 25	EST Seq: 245 taggctactaagtgcattttcatca 269	3e-08	25/25 (100%)
202429_s_at	143	43	CB294126.1	Probe Seq: 1 agaaatttgtatacccacgcttcag 25	EST Seq: 297 agaaatttgtatacccacgcttcag 321	3e-08	25/25 (100%)
202429_s_at	377	181	CB294126.1	Probe Seq: 1 ccacgcttcagctactatctaatca 25	EST Seq: 311 ccacgcttcagctactatctaatca 335	3e-08	25/25 (100%)
202429_s_at	3	203	CB294126.1	Probe Seq: 1 gctactatctaatcatcacccgaag 25	EST Seq: 321 gctactatctaatcatcacccgaag 345	3e-08	25/25 (100%)
202429_s_at	310	69	CB294126.1	Probe Seq: 1 acattgttcatctttagtgcacttt 25	EST Seq: 379 acatcgttcatctttagtgcacttt 403	7e-06	24/25 (96%)
202429_s_at	120	339	CB294126.1	Probe Seq: 1 ggcaattagcgatatagcataccca 25	EST Seq: 450 ggcaattagcgatatagcataccca 474	3e-08	25/25 (100%)
202429_s_at	277	43	CB294126.1	Probe Seq: 1 agatgttctcgatacagtctggcaa 25	EST Seq: 480 agatgttgtcgatacagtctggcaa 504	7e-06	24/25 (96%)
202429_s_at	171	357	CB294116.1	Probe Seq: 1 tgtggatatttctccatcctaaaaa 25	EST Seq: 28 tgtggatatttctccatcctaaaaa 52	3e-08	25/25 (100%)
202429_s_at	379	105	CB294116.1	Probe Seq: 1 aattgtgctgaggcaactatggcat 25	EST Seq: 209 aattgtgctgaggcaactatggcat 233	3e-08	25/25 (100%)
202467_s_at	350	229	CB296330.1	Probe Seq: 1 gaacaagcttttacagacgtcctta 25	EST Seq: 116 gaacaagcttttacagacgtcctta 140	3e-08	25/25 (100%)
202467_s_at	159	241	CB296330.1	Probe Seq: 1 gacgtccttaaggcaacagtgcaga 25	EST Seq: 131 gacgtccttaaggcaacagtgcaga 155	3e-08	25/25 (100%)
202467_s_at	350	63	CB296330.1	Probe Seq: 1 actactgtcggttgatgtgtcctga 25	EST Seq: 189 actactgtcggttgatgtgtcctga 213	3e-08	25/25 (100%)
202467_s_at	32	267	CB296330.1	Probe Seq: 1 gatcaactggtttgtgttttgctgc 25	EST Seq: 247 gatcaactggtttgtgttttgctgc 271	3e-08	25/25 (100%)
202467_s_at	414	279	CB296330.1	Probe Seq: 1 gttttgctgctgcatttatcccaag 25	EST Seq: 262 gttttgctgctgcatttatcccaag 286	3e-08	25/25 (100%)
202467_s_at	412	419	CB296330.1	Probe Seq: 1 tatgctgtattgacatcttgcccta 25	EST Seq: 333 tatgctgtattgacatcttgcccta 357	3e-08	25/25 (100%)
202467_s_at	404	237	CB296330.1	Probe Seq: 1 gacatcttgccctaaacgtacaaca 25	EST Seq: 344 gacatcttgccctaaacgtacaaca 368	3e-08	25/25 (100%)
202467_s_at	365	15	CB296330.1	Probe Seq: 1 atacactgacacgctactgttggtt 25	EST Seq: 427 atacactgacacgctactgttggtt 451	3e-08	25/25 (100%)
202467_s_at	110	27	CB296330.1	Probe Seq: 1 atgttttacctgcagaaattctctc 25	EST Seq: 462 atgttttacctgcagaaattctctc 486	3e-08	25/25 (100%)
202505_at	104	81	CB297090.1	Probe Seq: 1 aaagcctggccagggaactccaaat 25	EST Seq: 461 aaagcctggccagggaactccaaat 485	3e-08	25/25 (100%)
202505_at	212	151	CB297090.1	Probe Seq: 1 ctgattaccctccaaactatatttt 25	EST Seq: 529 ctgattaccctccaaactatatttt 553	3e-08	25/25 (100%)
202508_s_at	206	207	CB294657.1	Probe Seq: 1 gcatgctcagtattgagacactgtc 25	EST Seq: 52 gcatgctcagtattgagacactgtc 76	3e-08	25/25 (100%)
202508_s_at	125	359	AU297233.1	Probe Seq: 1 tgtcacttttttcctgtcaatatat 25	EST Seq: 413 tgtcacttttttcctgtcaatatat 437	3e-08	25/25 (100%)
202508_s_at	99	67	CB294658.1	Probe Seq: 1 acttctaaatcataatcatcctttt 25	EST Seq: 79 acttctaaatcataatcatcctttt 103	3e-08	25/25 (100%)
202508_s_at	317	261	CB294658.1	Probe Seq: 1 gatggatttgacacactcaccattt 25	EST Seq: 127 gatggatttgacacactcaccattt 151	3e-08	25/25 (100%)
202508_s_at	52	67	CB294658.1	Probe Seq: 1 actcaccatttaatcatttccagca 25	EST Seq: 141 actcaccatttaatcatttccagca 165	3e-08	25/25 (100%)
202508_s_at	299	201	CB294658.1	Probe Seq: 1 gcttttgatggctacgttttggaga 25	EST Seq: 222 gcttttgatggctacgttttggaga 246	3e-08	25/25 (100%)
202508_s_at	135	403	CB294658.1	Probe Seq: 1 taaggctgactcttactaaccacca 25	EST Seq: 286 taaggctgacttttactaaccacca 310	7e-06	24/25 (96%)
202508_s_at	173	5	CB294658.1	Probe Seq: 1 atttcccctgtggtttgttatcagt 25	EST Seq: 310 atttcccctgtggtttgttatcagt 334	3e-08	25/25 (100%)
202508_s_at	261	407	CB294658.1	Probe Seq: 1 tacaattctttgttgcttaatctag 25	EST Seq: 334 tacaattctttgttgcttaatctag 358	3e-08	25/25 (100%)
202508_s_at	163	247	CB294658.1	Probe Seq: 1 gagctatgcacaccaaattgctgag 25	EST Seq: 358 gagctatgcacaccaaattgctgag 382	3e-08	25/25 (100%)
202539_s_at	444	17	CB296172.1	Probe Seq: 1 atcactgtatttatctccgcaggct 25	EST Seq: 52 atcactgtatttatctccgcaggct 76	3e-08	25/25 (100%)
202539_s_at	182	385	CB296172.1	Probe Seq: 1 tccgcaggctatttgttcagagagg 25	EST Seq: 67 tccgcaggctatttgttcagagagg 91	3e-08	25/25 (100%)
202539_s_at	225	295	CB296172.1	Probe Seq: 1 gtctggattggctataacatgtctt 25	EST Seq: 130 gtctggattggctataacatgtctt 154	3e-08	25/25 (100%)
202539_s_at	285	129	CB296172.1	Probe Seq: 1 catgtctttcagcattaggcttt 23	EST Seq: 147 catgtctttcagcattaggcttt 169	5e-07	23/23 (100%)
202539_s_at	366	269	CB296172.1	Probe Seq: 1 gatatcagagctcttaatgttgctt 25	EST Seq: 203 gatatcagagctcttaatgttgctt 227	3e-08	25/25 (100%)
202539_s_at	398	99	CB296172.1	Probe Seq: 1 aatgttgcttagatgagggtgactg 25	EST Seq: 218 aatgttgcttagatgagggtgactg 242	3e-08	25/25 (100%)
202539_s_at	215	93	CB296172.1	Probe Seq: 1 aagcaagactgggaccttagaaatc 25	EST Seq: 251 aagcaagactaggaccttagaaatc 275	7e-06	24/25 (96%)
202544_at	110	25	CB297048.1	Probe Seq: 1 atgtagtaatcttctagaccgctta 25	EST Seq: 403 atgtagtaatcttctagaccgctta 427	3e-08	25/25 (100%)
202544_at	390	45	CB297048.1	Probe Seq: 1 agaccgcttaaaaccaatgctccca 25	EST Seq: 418 agaccgcttaaaaccaatgctccca 442	3e-08	25/25 (100%)
202544_at	406	107	CB297048.1	Probe Seq: 1 caatgctcccaagctgaatattctt 25	EST Seq: 432 caatgctcccaagctgaatattctt 456	3e-08	25/25 (100%)
202544_at	418	253	CB297048.1	Probe Seq: 1 gagatcattaacatgccagggcagt 25	EST Seq: 589 gagntcattaacatgccagggcagt 613	2e-06	24/25 (96%)
202544_at	5	181	CB297048.1	Probe Seq: 1 ccagggcagttcccactgatttag 24	EST Seq: 604 ccagggcagttcccactgatttag 627	1e-07	24/24 (100%)
202551_s_at	331	201	CB296988.1	Probe Seq: 1 gctcactggccagagacattgatgg 25	EST Seq: 59 gctcactggcccgagacattgatgg 83	7e-06	24/25 (96%)
202551_s_at	212	261	CB296988.1	Probe Seq: 1 gatggcagttcttatctgcatcact 25	EST Seq: 79 gatggcagttcttatctgcatcact 103	3e-08	25/25 (100%)
202551_s_at	72	337	CB296988.1	Probe Seq: 1 ggaagtttgttgtagtatgcctcaa 25	EST Seq: 181 ggaagtttgttgtagtatgcctcaa 205	3e-08	25/25 (100%)
202551_s_at	120	3	CB296988.1	Probe Seq: 1 agcacttttatactaattaacccat 25	EST Seq: 252 agcacttttatactaattaacccat 276	3e-08	25/25 (100%)
202551_s_at	303	61	CB296988.1	Probe Seq: 1 acccatttgtgcattgagttttctt 25	EST Seq: 271 acccatttgtgcattgagttttctt 295	3e-08	25/25 (100%)
202551_s_at	200	269	CB296988.1	Probe Seq: 1 gatacccagtatgcttaacgtgaaa 25	EST Seq: 323 gatacccagtatgcttaatgtgaaa 347	7e-06	24/25 (96%)
202551_s_at	291	285	CB296988.1	Probe Seq: 1 gtaaatacttggacagaggttgctg 25	EST Seq: 391 gtaaatacttggacagaggttgctg 415	3e-08	25/25 (100%)
202554_s_at	38	141	CB298973.1	Probe Seq: 1 ctacatcgctcgcaagcacaacatg 25	EST Seq: 98 ctacatcgctcgcaagcacaacatg 122	3e-08	25/25 (100%)
202554_s_at	418	383	CB298973.1	Probe Seq: 1 tccgcacacaactgataaggctct 24	EST Seq: 184 tccgcacacaactgataaggctct 207	1e-07	24/24 (100%)
202554_s_at	199	391	CB298973.1	Probe Seq: 1 tctgttacagctctgaccacgaaaa 25	EST Seq: 205 tctnttacagctctgaccacgaaaa 229	2e-06	24/25 (96%)
202555_s_at	80	247	CB296370.1	Probe Seq: 1 gagccattggaagactgtcctctat 25	EST Seq: 55 gagccattggaagactgtcctctat 79	3e-08	25/25 (100%)
202555_s_at	83	339	CB296370.1	Probe Seq: 1 ggcaatgatctcagggctcagtggc 25	EST Seq: 80 ggcaatgatctcagggctcagtggc 104	3e-08	25/25 (100%)
202555_s_at	414	57	CB296370.1	Probe Seq: 1 accagcccgctcaatgcagaaaaac 25	EST Seq: 129 accagcccgctcaatgcagaaaaac 153	3e-08	25/25 (100%)
202555_s_at	22	13	CB296370.1	Probe Seq: 1 atttctctaagaccattcgcgattt 25	EST Seq: 226 atttctctaagaccattcgcgattt 250	3e-08	25/25 (100%)
202567_at	324	315	CB297498.1	Probe Seq: 1 ggtatatcgggggaagctcattgaa 25	EST Seq: 167 ggtatatcgggggaagctcattgaa 191	3e-08	25/25 (100%)
202567_at	225	395	CB297498.1	Probe Seq: 2 ctaggtatcttttgccatctttct 25	EST Seq: 358 ctaggtatcttttgccatctttct 381	1e-07	24/24 (100%)
202567_at	431	187	CB297498.1	Probe Seq: 1 gccatctttctctttagatcagggg 25	EST Seq: 371 gccatctttctctttagatcanggg 395	2e-06	24/25 (96%)
202569_s_at	204	147	CB298970.1	Probe Seq: 1 ctggccttttttctacgaatgcact 25	EST Seq: 131 ctggccttttttctacgaatgcact 155	3e-08	25/25 (100%)
202569_s_at	114	189	CB298970.1	Probe Seq: 1 gccttttttctacgaatgcactaca 25	EST Seq: 134 gccttttttctacgaatgcactaca 158	3e-08	25/25 (100%)
202569_s_at	234	313	CB298970.1	Probe Seq: 1 gggtgggtgtgagagtggacggtat 25	EST Seq: 247 gggtgggtgtgagagtggacggtat 271	3e-08	25/25 (100%)
202569_s_at	38	319	CB298970.1	Probe Seq: 1 ggtgtgagagtggacggtatgtgtg 25	EST Seq: 252 ggtgtgagagtggacggtatgtgtg 276	3e-08	25/25 (100%)
202591_s_at	40	93	CB298029.1	Probe Seq: 1 aagccatgtttcgaagacctgtatt 25	EST Seq: 83 aagccatgtttcgaagaccagtatt 107	7e-06	24/25 (96%)
202591_s_at	174	281	CB298029.1	Probe Seq: 1 gtattacaggtacttcgtcagtttg 25	EST Seq: 103 gtattacaggtacttcgtcagtttg 127	3e-08	25/25 (100%)
202591_s_at	115	235	CB298029.1	Probe Seq: 1 gacatgagtccgaaacaactaccag 25	EST Seq: 131 gacatgagtccgaaacaactaccag 155	3e-08	25/25 (100%)
202591_s_at	377	231	CB298029.1	Probe Seq: 1 gaaagatccctgaatcgtgtgcact 25	EST Seq: 166 gaaagatccctgaatcgtgtgcact 190	3e-08	25/25 (100%)
202591_s_at	406	21	CB298029.1	Probe Seq: 1 atcgtgtgcacttacttgggcgagt 25	EST Seq: 179 atcgtgtgcacttacttgggcgagt 203	3e-08	25/25 (100%)
202591_s_at	276	125	CB298029.1	Probe Seq: 1 cagtcacaatattttctctagcaac 25	EST Seq: 245 cagtcacaatattttctctagcaac 269	3e-08	25/25 (100%)
202591_s_at	23	409	CB298029.1	Probe Seq: 1 tagcaactaatgagatgtggcgatc 25	EST Seq: 263 tagcaactaatgagatgtggcgatc 287	3e-08	25/25 (100%)
202591_s_at	344	387	CB298029.1	Probe Seq: 1 ttaccaactgggtgatgtcagtcaa 25	EST Seq: 303 ttaccaactgggtgatgtcagtcaa 327	3e-08	25/25 (100%)
202591_s_at	129	235	CB298029.1	Probe Seq: 1 gacaacatggcacagaatatcagta 25	EST Seq: 330 gacaacatggcacagaatatcagta 354	3e-08	25/25 (100%)
202591_s_at	7	349	CB298029.1	Probe Seq: 1 ggcctcagagacgtggcatatcaat 25	EST Seq: 364 ggcctcagagacgtggcatatcaat 388	3e-08	25/25 (100%)
202591_s_at	293	357	CB298029.1	Probe Seq: 1 tgtgaggcgacaagcaacaacaatc 25	EST Seq: 459 tgtgaggcgacaagcaacaacaatc 483	3e-08	25/25 (100%)
202592_at	111	387	CB297039.1	Probe Seq: 1 tcccgcctcctaaaagaacaccagg 25	EST Seq: 5 tcccgcctcctaaaagaacaccagg 29	3e-08	25/25 (100%)
202592_at	47	329	CB297039.1	Probe Seq: 1 ggaggcgagaggctatcactgcagc 25	EST Seq: 66 ggaggcgagaggctatcactgcagc 90	3e-08	25/25 (100%)
202592_at	207	159	CB297039.1	Probe Seq: 1 cgacctgcctgacagaagctttggt 25	EST Seq: 90 cgacctgcctgacagaagctttggt 114	3e-08	25/25 (100%)
202592_at	423	315	CB297039.1	Probe Seq: 1 ggtgtggcccaggcctacatgaacc 25	EST Seq: 131 ggtgtggcccaggcctacatgaacc 155	3e-08	25/25 (100%)
202592_at	203	363	CB297039.1	Probe Seq: 1 tgaagaccctacaggtccaggctgc 25	EST Seq: 177 tgaagaccctacaggtccaggctgc 201	3e-08	25/25 (100%)
202592_at	238	127	CB297039.1	Probe Seq: 1 caggctgcccaatttgccaagcaga 25	EST Seq: 194 caggctgcccaatttgccaagcaga 218	3e-08	25/25 (100%)
202592_at	379	185	CB297039.1	Probe Seq: 1 gccaagcagacaggccagtggatcg 25	EST Seq: 209 gccaagcagacaggccagtggatcg 233	3e-08	25/25 (100%)
202592_at	328	317	CB297039.1	Probe Seq: 1 ggtggagaacttcaaccaggcactc 25	EST Seq: 238 ggtggagaacttcaaccaggcactc 262	3e-08	25/25 (100%)
202592_at	318	357	CB297039.1	Probe Seq: 1 tgtggagaactgggctcggagcatc 25	EST Seq: 277 tgtggagaactgggctcggagcatc 301	3e-08	25/25 (100%)
202592_at	52	119	CB297039.1	Probe Seq: 1 caccattgccactgcactggaatat 25	EST Seq: 316 caccattgccactgcactggaatat 340	3e-08	25/25 (100%)
202592_at	34	1	CB297039.1	Probe Seq: 1 ctacctcacccgcagggggaaggag 25	EST Seq: 407 ctacctcacccgcagggggaaggag 431	3e-08	25/25 (100%)
202678_at	407	89	CB298934.1	Probe Seq: 1 aagccatggcatatcagttatacag 25	EST Seq: 120 aagccatggcatatcagttatacag 144	3e-08	25/25 (100%)
202678_at	1	353	CB298934.1	Probe Seq: 1 tgggaaacagtcttcaggagagcct 25	EST Seq: 156 tgggaaacagtcttcaggagagcct 180	3e-08	25/25 (100%)
202678_at	29	395	CB298934.1	Probe Seq: 1 tcatacagtctcaacagatcacccc 25	EST Seq: 189 tcatacagtctcaacagatcacccc 213	3e-08	25/25 (100%)
202678_at	52	443	CB298934.1	Probe Seq: 1 ttgcccttcaagttctacttcagtt 25	EST Seq: 219 ttgcccttcaagttctacttcagtt 243	3e-08	25/25 (100%)
202683_s_at	30	381	CB297189.1	Probe Seq: 1 tccagttaactacctctccaaggga 25	EST Seq: 44 tccagttaactacctctccaaggga 68	3e-08	25/25 (100%)
202683_s_at	129	307	CB297189.1	Probe Seq: 1 gggaaaccactatcctgagttctaa 25	EST Seq: 65 gggaaaccactatcctgagttctaa 89	3e-08	25/25 (100%)
202683_s_at	304	261	CB297189.1	Probe Seq: 1 gattagttctgtctggtttggggag 25	EST Seq: 97 gattagttctgtctggtttggggag 121	3e-08	25/25 (100%)
202683_s_at	165	11	CB297189.1	Probe Seq: 1 attatgcattcttcgtatctggttt 25	EST Seq: 135 attatgcattctttgtatctggttt 159	7e-06	24/25 (96%)
202746_at	287	79	CB296119.1	Probe Seq: 1 aaactactaaccactgcaagctctt 25	EST Seq: 183 aaactactaaccactgcaagctctt 207	3e-08	25/25 (100%)
202746_at	424	213	CB296119.1	Probe Seq: 1 gcaagctcttgtcaaattttagttt 25	EST Seq: 198 gcaagctcttgtcaaattttagttt 222	3e-08	25/25 (100%)
202746_at	6	5	CB296119.1	Probe Seq: 1 attggcattgcttgttttttgaaac 25	EST Seq: 224 attggcattgcttgttttttgaaac 248	3e-08	25/25 (100%)
202746_at	356	89	CB296106.1	Probe Seq: 1 aagctctttattcatcttatggtg 24	EST Seq: 196 aagctctttattcatcttatggtg 219	1e-07	24/24 (100%)
202746_at	166	235	CB296106.1	Probe Seq: 1 gaaattacatctttgcagttctgtt 25	EST Seq: 338 gaaattacatctttgcagttctgtt 362	3e-08	25/25 (100%)
202746_at	111	441	CB296106.1	Probe Seq: 1 ttgcagttctgttaggtgctctgta 25	EST Seq: 350 ttgcagttctgttaggtgctctgta 374	3e-08	25/25 (100%)
202746_at	90	297	CB296106.1	Probe Seq: 1 gtgctctgtaattaacctgacttat 25	EST Seq: 365 gtgctctgtaattaacctgacttat 389	3e-08	25/25 (100%)
202768_at	259	195	AU296829.1	Probe Seq: 1 gcgtgagtgtgtgagcgcttctgca 25	EST Seq: 500 gcgtgagtgtgtgagcgcttctgca 524	3e-08	25/25 (100%)
202768_at	30	191	AU296829.1	Probe Seq: 1 gccctcaaagcgagccgttgaattg 25	EST Seq: 546 gccctcaaagcgagccgttgaattg 570	3e-08	25/25 (100%)
202768_at	444	201	AU296829.1	Probe Seq: 1 gcttctagaaactctggctcagcc 24	EST Seq: 577 gcttctagaaactctggctcagcc 600	1e-07	24/24 (100%)
202800_at	327	309	CB297805.1	Probe Seq: 1 gggcattagtttcaggcaaggcagc 25	EST Seq: 467 gggcattagtttcaggcaaggcagc 491	3e-08	25/25 (100%)
202800_at	293	255	CB294323.1	Probe Seq: 1 gagtgggagctgtcaggcagtagca 25	EST Seq: 3 gagtgggagctgtcaggcagtagca 27	3e-08	25/25 (100%)
202800_at	67	277	CB294325.1	Probe Seq: 1 gttaaagtacgtggctgtcctctta 25	EST Seq: 40 gttaaagtacgtggctgtcctctta 64	3e-08	25/25 (100%)
202800_at	16	307	CB294325.1	Probe Seq: 1 gtggctgtcctcttaagacactagt 25	EST Seq: 50 gtggctgtcctcttaagacactagt 74	3e-08	25/25 (100%)
202800_at	224	349	CB294325.1	Probe Seq: 1 tggaaaggtcctgtggggagcccat 25	EST Seq: 149 tggaaaggtcctgtggggagcccat 173	3e-08	25/25 (100%)
202800_at	273	91	CB294325.1	Probe Seq: 1 aagccatcacaggctctgcatacac 25	EST Seq: 183 aagccatcacaggctctgcatacac 207	3e-08	25/25 (100%)
202800_at	182	73	CB294325.1	Probe Seq: 1 acacatgcactcagtgtggactggg 25	EST Seq: 204 acacatgcactcagtgtggactggg 228	3e-08	25/25 (100%)
202824_s_at	200	197	CB297394.1	Probe Seq: 1 gctgtgaaggacctgatgccatgta 25	EST Seq: 127 gctgtgaaggccctgatgccatgta 151	7e-06	24/25 (96%)
202824_s_at	366	69	CB297394.1	Probe Seq: 1 acatcaggcacgataaaagccatgt 25	EST Seq: 210 acatcaggcacgataaaagccatgt 234	3e-08	25/25 (100%)
202824_s_at	162	81	CB297394.1	Probe Seq: 1 aaagccatgttgagtggcccaggtc 25	EST Seq: 225 aaagccatgttgagtggcccaggtc 249	3e-08	25/25 (100%)
202824_s_at	19	161	CB297394.1	Probe Seq: 1 cccaggtcagtttgctgagaacgaa 25	EST Seq: 242 cccaggtcagtttgctgagaacgaa 266	3e-08	25/25 (100%)
202824_s_at	62	373	CB297394.1	Probe Seq: 1 tgctgagaacgaaaccaatgaggtc 25	EST Seq: 254 tgctgagaacgaaaccaatgaggtc 278	3e-08	25/25 (100%)
202824_s_at	407	413	CB297394.1	Probe Seq: 1 tagagagataccttcacatgtgcta 25	EST Seq: 284 tagagagataccttcacatgtgcta 308	3e-08	25/25 (100%)
202824_s_at	158	435	CB297394.1	Probe Seq: 1 ttcacatgtgctatcgaaagtatgc 25	EST Seq: 296 ttcacatgtgctatcgaaagtatgc 320	3e-08	25/25 (100%)
202824_s_at	417	283	CB297394.1	Probe Seq: 1 gtatgcatgtattttacgtacaagg 25	EST Seq: 315 gtatgcatgtattttacgtacaagg 339	3e-08	25/25 (100%)
202824_s_at	61	413	CB297394.1	Probe Seq: 1 tacgtacaaggttcgctacactaac 25	EST Seq: 329 tacgtacaaggttcgctacactaac 353	3e-08	25/25 (100%)
202824_s_at	368	41	CB297394.1	Probe Seq: 1 agattcctgaattcccaattgcacc 25	EST Seq: 364 agattcctgaattcccaattgcacc 388	3e-08	25/25 (100%)
202839_s_at	140	169	CB294758.1	Probe Seq: 1 ccgaacgcaaggagcgcgagatggt 25	EST Seq: 156 ccgaacgcaaggagcgcgagatggt 180	3e-08	25/25 (100%)
202839_s_at	142	215	CB294758.1	Probe Seq: 1 gcaaggagcgcgagatggtggccac 25	EST Seq: 162 gcaaggagcgcgagatggtggccac 186	3e-08	25/25 (100%)
202839_s_at	86	109	CB294758.1	Probe Seq: 1 caaggagcgcgagatggtggccaca 25	EST Seq: 163 caaggagcgcgagatggtggccaca 187	3e-08	25/25 (100%)
202839_s_at	343	155	CB294758.1	Probe Seq: 1 cggctgctcaagtgcaagcgtgaca 25	EST Seq: 254 cggctgctcaagtgcaagcgtgaca 278	3e-08	25/25 (100%)
202839_s_at	446	343	CB294758.1	Probe Seq: 1 ggctgctcaagtgcaagcgtgacag 25	EST Seq: 255 ggctgctcaagtgcaagcgtgacag 279	3e-08	25/25 (100%)
202839_s_at	382	147	CB294758.1	Probe Seq: 1 ctgctcaagtgcaagcgtgacagct 25	EST Seq: 257 ctgctcaagtgcaagcgtgacagct 281	3e-08	25/25 (100%)
202839_s_at	253	403	CB294758.1	Probe Seq: 1 tcaagtgcaagcgtgacagcttccc 25	EST Seq: 261 tcaagtgcaagcgtgacagcttccc 285	3e-08	25/25 (100%)
202839_s_at	380	415	CB294758.1	Probe Seq: 1 tatgtgatgcgcatgaaggagtttg 25	EST Seq: 344 tatgtgatgcgcatgaaggagtttg 368	3e-08	25/25 (100%)
202839_s_at	258	373	CB294758.1	Probe Seq: 1 tgctccagcggaagaagcggcggga 25	EST Seq: 384 tgctccagcggaagaagcggcggga 408	3e-08	25/25 (100%)
202900_s_at	281	41	CB298322.1	Probe Seq: 1 agttctctctgatagtgagcgagac 25	EST Seq: 5 agttctctctgatagtgagcgagac 29	3e-08	25/25 (100%)
202900_s_at	400	217	CB298322.1	Probe Seq: 1 gaattacagctgatacctgatcaac 25	EST Seq: 39 gaattacagctgatacctgatcaac 63	3e-08	25/25 (100%)
202900_s_at	275	269	CB298322.1	Probe Seq: 1 gatacctgatcaacttcgacatttg 25	EST Seq: 50 gatacctgatcaacttcgacatttg 74	3e-08	25/25 (100%)
202900_s_at	75	69	CB298322.1	Probe Seq: 1 acttcgacatttgggcaatgccatc 25	EST Seq: 62 acttcgacatttgggcaatgccatc 86	3e-08	25/25 (100%)
202900_s_at	198	305	CB298322.1	Probe Seq: 1 gggcaatgccatcaaacaggttact 25	EST Seq: 74 gggcaatgccatcaaacaggttact 98	3e-08	25/25 (100%)
202900_s_at	441	21	CB298322.1	Probe Seq: 1 atgccatcaaacaggttactatgaa 25	EST Seq: 79 atgccatcaaacaggttactatgaa 103	3e-08	25/25 (100%)
202900_s_at	324	249	CB298321.1	Probe Seq: 1 gagaaggtgttgagtcttccaaaac 25	EST Seq: 278 gagaaggtgttgagtcttcaaaaac 302	7e-06	24/25 (96%)
202900_s_at	55	391	CB298322.1	Probe Seq: 1 tctcagtgcctaccagcgaaagtgc 25	EST Seq: 164 tctcagtgcctaccagcgaaagtgc 188	3e-08	25/25 (100%)
202900_s_at	52	299	CB298322.1	Probe Seq: 1 gtgcctaccagcgaaagtgcattca 25	EST Seq: 169 gtgcctaccagcgaaagtgcattca 193	3e-08	25/25 (100%)
202900_s_at	217	233	CB298321.1	Probe Seq: 1 gaaagtgcattcagtccatcctg 23	EST Seq: 330 gaaagtgcattcagtccatcctg 352	5e-07	23/23 (100%)
202920_at	167	11	CB297136.1	Probe Seq: 1 attatctggtcttttcctgttgtgc 25	EST Seq: 417 attatctggtcttttcctgttgtgc 441	3e-08	25/25 (100%)
202920_at	185	101	CB297136.1	Probe Seq: 1 aatgactcattgctccgaatgtcaa 25	EST Seq: 445 aatgactcattgctccgaatgtcaa 469	3e-08	25/25 (100%)
202920_at	141	377	CB297136.1	Probe Seq: 1 tgcgacaaacaatggcacttcatca 25	EST Seq: 477 tgcgacaaacaatggcacttcatca 501	3e-08	25/25 (100%)
202941_at	100	221	CB295354.1	Probe Seq: 1 gaaggccataaagcagcagctgttc 25	EST Seq: 279 gaaggccataaagcagcagctgttc 303	3e-08	25/25 (100%)
202941_at	232	377	CB295354.1	Probe Seq: 1 ttccagtcctggatttagcccaaag 25	EST Seq: 304 ttccagtcctggatttagcccaaag 328	3e-08	25/25 (100%)
202941_at	361	49	CB295354.1	Probe Seq: 1 agaatgggtggttgcccatctctgc 25	EST Seq: 331 agaatgggtggttgcccatctctgc 355	3e-08	25/25 (100%)
202941_at	274	223	CB295354.1	Probe Seq: 1 gaagttttacaagtacctccaatga 25	EST Seq: 372 gaagttttacaagtacctccaatga 396	3e-08	25/25 (100%)
202941_at	390	77	CB295354.1	Probe Seq: 1 aaagtatcacattcaggtctgcact 25	EST Seq: 449 aaagtatcacattcaggtctgcact 473	3e-08	25/25 (100%)
202941_at	17	149	CB295354.1	Probe Seq: 1 ctgcatgcttcgaaactctgacagc 25	EST Seq: 482 ctgcatgcttcgaaactctgacagc 506	3e-08	25/25 (100%)
202941_at	371	149	CB295354.1	Probe Seq: 1 ctgacagcatactggaggccattca 25	EST Seq: 499 ctgacagcatactggaggccattca 523	3e-08	25/25 (100%)
202941_at	382	325	CB295354.1	Probe Seq: 1 ggttggggagactacacctgacaaa 25	EST Seq: 542 ggttggggagactacacctgacaaa 566	3e-08	25/25 (100%)
202941_at	38	73	CB295354.1	Probe Seq: 1 acacctgacaaacttttcactctta 25	EST Seq: 555 acacctgacaaacttttcactctta 579	3e-08	25/25 (100%)
202941_at	320	423	CB295354.1	Probe Seq: 1 ttaggggcctgtgtgaacgcaccaa 25	EST Seq: 594 ttagnggcctgtgtgaacgcaccaa 618	2e-06	24/25 (96%)
202961_s_at	145	337	CB294748.1	Probe Seq: 1 tggaggtcaaactgggggagctgcc 25	EST Seq: 53 tggaggtcaaactgggggagctgcc 77	3e-08	25/25 (100%)
202961_s_at	128	313	CB294748.1	Probe Seq: 1 gggagctgccaagctggatcttgat 25	EST Seq: 68 gggagctgccaagctggatcttgat 92	3e-08	25/25 (100%)
202961_s_at	258	207	CB294727.1	Probe Seq: 3 atctcggggattaccatggtgct 25	EST Seq: 1 atctcggggattaccatggtgct 23	5e-07	23/23 (100%)
202961_s_at	238	59	CB294748.1	Probe Seq: 1 accatggtgctggcatgctacgtgc 25	EST Seq: 196 accatggtgctggcatgctacgtgc 220	3e-08	25/25 (100%)
202961_s_at	164	23	CB294748.1	Probe Seq: 1 atgctacgtgctctttagctactcc 25	EST Seq: 210 atgctacgtgctctttagctactcc 234	3e-08	25/25 (100%)
202961_s_at	297	383	CB294748.1	Probe Seq: 1 tccttttcctacaagcatctcaagc 25	EST Seq: 232 tccttttcctacaagcatctcaagc 256	3e-08	25/25 (100%)
202961_s_at	120	57	CB294748.1	Probe Seq: 1 agcccctccgtgaggaacacaatct 25	EST Seq: 326 agcccctccgtgaggaacacaatct 350	3e-08	25/25 (100%)
202961_s_at	287	19	CB294748.1	Probe Seq: 1 atctcaatcgttgctgaatcctttc 25	EST Seq: 347 atctcaatcgttgctgaatcctttc 371	3e-08	25/25 (100%)
202967_at	206	55	CB296212.1	Probe Seq: 1 agcctccccctgatgaaatttatgt 25	EST Seq: 263 agcctccccctgatgaaatttatgt 287	3e-08	25/25 (100%)
202967_at	249	227	CB296212.1	Probe Seq: 1 gaaccgtctacaacatctttaggcc 25	EST Seq: 290 gaaccgtctacaacatctttaggcc 314	3e-08	25/25 (100%)
202967_at	121	291	CB296212.1	Probe Seq: 1 gtcatgtcttaatggatcccagctc 25	EST Seq: 374 gtcatgtcttaatggatcccagctc 398	3e-08	25/25 (100%)
202980_s_at	45	433	CB297934.1	Probe Seq: 1 ttaactgacaagccatcttgagtgg 25	EST Seq: 110 ttaactgacaagccatcttgagtgg 134	3e-08	25/25 (100%)
202980_s_at	336	145	CB297934.1	Probe Seq: 1 ccctttgtgagtcaatacatagtgc 25	EST Seq: 153 ccctttgtgagtcaatacatagtgc 177	3e-08	25/25 (100%)
202980_s_at	14	109	CB297934.1	Probe Seq: 1 caatacatagtgctgctgtgtgctt 25	EST Seq: 165 caatacatagtgctgctgtgtgctt 189	3e-08	25/25 (100%)
203001_s_at	60	61	AU297433.1	Probe Seq: 1 acctcgcaacatcaacatctatact 25	EST Seq: 182 acctcgcaacatcaacatctatact 206	3e-08	25/25 (100%)
203001_s_at	386	111	AU297433.1	Probe Seq: 1 caaatcaacaaacgtgcctctggcc 25	EST Seq: 228 caaatcaacaaacgtgcctctggcc 252	3e-08	25/25 (100%)
203001_s_at	344	367	AU297433.1	Probe Seq: 1 tgagctgatcttgaagccaccatct 25	EST Seq: 260 tgagctgatcttgaagccaccatct 284	3e-08	25/25 (100%)
203001_s_at	236	223	AU297433.1	Probe Seq: 1 gaagccccacgaactttagcttctc 25	EST Seq: 294 gaagccccacgaactttagcttctc 318	3e-08	25/25 (100%)
203001_s_at	431	167	CB294915.1	Probe Seq: 1 ccgtgaggctaatctagctgctatt 25	EST Seq: 518 ccgtgangctaatctagctgctatt 542	2e-06	24/25 (96%)
203001_s_at	428	139	AU297310.1	Probe Seq: 1 ctagctgctattattgaacgtctgc 25	EST Seq: 527 ctagctgctattattgaacgtctgc 551	3e-08	25/25 (100%)
203001_s_at	130	251	AU297310.1	Probe Seq: 1 gagaggcatgctgcggaggtgcgca 25	EST Seq: 560 gagaggcatgctgcggaggtgcgca 584	3e-08	25/25 (100%)
203001_s_at	344	95	AU297275.1	Probe Seq: 1 aaggaactccaggttgaactgtctg 25	EST Seq: 603 aaggaactccaggttggactgtctg 627	7e-06	24/25 (96%)
203001_s_at	167	325	AU297275.1	Probe Seq: 1 ggttgaactgtctggctgaagcaag 25	EST Seq: 614 ggttggactgtctggctgaagcaag 638	7e-06	24/25 (96%)
203001_s_at	287	223	AU297310.1	Probe Seq: 1 gaagcaagggagggtctggcacgcc 25	EST Seq: 618 gaagcaagggagggtctggcacgcc 642	3e-08	25/25 (100%)
203034_s_at	93	167	AU298646.1	Probe Seq: 1 ccgcggtaatgctggtggtctgcat 25	EST Seq: 116 ccgcggtaatgctggtggtctgcat 140	3e-08	25/25 (100%)
203034_s_at	370	193	AU298646.1	Probe Seq: 1 gcggtaatgctggtggtctgcatca 25	EST Seq: 118 gcggtaatgctggtggtctgcatca 142	3e-08	25/25 (100%)
203034_s_at	143	117	AU298646.1	Probe Seq: 1 caccaccggatcaacttcgacaaat 25	EST Seq: 141 caccaccggatcaacttcgacaaat 165	3e-08	25/25 (100%)
203034_s_at	290	117	AU298646.1	Probe Seq: 1 caccggatcaacttcgacaaatacc 25	EST Seq: 144 caccggatcaacttcgacaaatacc 168	3e-08	25/25 (100%)
203034_s_at	172	169	AU298646.1	Probe Seq: 1 ccggatcaacttcgacaaataccac 25	EST Seq: 146 ccggatcaacttcgacaaataccac 170	3e-08	25/25 (100%)
203034_s_at	435	407	AU298646.1	Probe Seq: 1 taccacttaaagaggaaccagagct 25	EST Seq: 204 taccacttaaagaggaaccagagct 228	3e-08	25/25 (100%)
203034_s_at	295	387	AU298646.1	Probe Seq: 1 tctgcccaactgtcaaccttgacaa 25	EST Seq: 229 tctgcccaactgtcaaccttgacaa 253	3e-08	25/25 (100%)
203034_s_at	178	191	AU298646.1	Probe Seq: 1 gcccaactgtcaaccttgacaaatt 25	EST Seq: 232 gcccaactgtcaaccttgacaaatt 256	3e-08	25/25 (100%)
203034_s_at	439	299	AU298646.1	Probe Seq: 1 gtgaacagacacgggtgaatgctgc 25	EST Seq: 271 gtgaacagacacgngtgaatgctgc 295	2e-06	24/25 (96%)
203034_s_at	92	81	AU298646.1	Probe Seq: 1 aacagacacgggtgaatgctgctaa 25	EST Seq: 274 aacagacacgngtgaatgctgctaa 298	2e-06	24/25 (96%)
203130_s_at	319	95	CB297460.1	Probe Seq: 1 aagatttcacttcattgtctagccc 25	EST Seq: 123 aagatttcacttcattgtctagccc 147	3e-08	25/25 (100%)
203130_s_at	198	325	CB297460.1	Probe Seq: 1 ggataactgccgaagtaagcgccgc 25	EST Seq: 245 ggataactgccgaagtaagcgccgc 269	3e-08	25/25 (100%)
203130_s_at	103	167	CB297460.1	Probe Seq: 1 ccgctccatgaagtctgcttactta 25	EST Seq: 266 ccgctccatgaagtctgcttactta 290	3e-08	25/25 (100%)
203146_s_at	144	295	CB296339.1	Probe Seq: 1 gtctgcccttgagcgtgtttgggta 25	EST Seq: 147 gtctgcccttgagcgtgtttgggta 171	3e-08	25/25 (100%)
203146_s_at	332	205	CB296339.1	Probe Seq: 1 gcatgctgagtcatgtctttcctat 25	EST Seq: 191 gcatgctgagtcatgtctttcctat 215	3e-08	25/25 (100%)
203146_s_at	132	429	CB296339.1	Probe Seq: 1 tttatccatgtactttccctgtgta 25	EST Seq: 231 tttatccatgtactttccctgtgta 255	3e-08	25/25 (100%)
203146_s_at	295	149	CB296339.1	Probe Seq: 1 ctgacagagccatatgtaccctacc 25	EST Seq: 304 ctgacagagccatatgtactctacc 328	7e-06	24/25 (96%)
203146_s_at	189	213	CB296339.1	Probe Seq: 1 gcacattgttatgcacttttcccca 25	EST Seq: 331 gcacattgttatgcacttttcccca 355	3e-08	25/25 (100%)
203146_s_at	220	129	CB296339.1	Probe Seq: 1 catgtttggtggggccatccacacc 25	EST Seq: 359 catgtttggtggggccatccacacc 383	3e-08	25/25 (100%)
203146_s_at	100	163	CB296339.1	Probe Seq: 1 cccatctccattgcattcatgtact 25	EST Seq: 424 cccatctcccttgcattcatgtact 448	7e-06	24/25 (96%)
203146_s_at	277	399	CB296339.1	Probe Seq: 1 tcagtctacactcacaatcatcttc 25	EST Seq: 453 tcagtctacactcacaatcatcttc 477	3e-08	25/25 (100%)
203217_s_at	21	375	CB297750.1	Probe Seq: 1 tgcttggtgtgacccacggaggatc 25	EST Seq: 158 tgcttggtgtgacccacggaggatc 182	3e-08	25/25 (100%)
203217_s_at	394	45	CB297750.1	Probe Seq: 1 agaaggtcacaacccttctctgttg 25	EST Seq: 264 agaagggcacaacccttctctgttg 288	7e-06	24/25 (96%)
203217_s_at	73	189	CB297750.1	Probe Seq: 1 gccttctgctgaaagactcgagaac 25	EST Seq: 293 gccttctgctgaaagactcaagaac 317	7e-06	24/25 (96%)
203217_s_at	408	217	CB297750.1	Probe Seq: 1 gaatctgtgacctctgacaactgtg 25	EST Seq: 364 gaatctgtgacctctgacaactgtg 388	3e-08	25/25 (100%)
203217_s_at	250	125	CB297750.1	Probe Seq: 1 cagtcttcccagcaattattacaat 25	EST Seq: 414 cagtcttcccagcaattattacaat 438	3e-08	25/25 (100%)
203217_s_at	335	427	CB297750.1	Probe Seq: 1 tttactgccctttcaaagcacttaa 25	EST Seq: 460 tttactgccctttcaaagcacttaa 484	3e-08	25/25 (100%)
203226_s_at	259	405	CB296791.1	Probe Seq: 1 taatctcttgctcatgtctggctat 25	EST Seq: 426 taatctcttgctcatgtctggctat 450	3e-08	25/25 (100%)
203226_s_at	318	237	CB296791.1	Probe Seq: 1 gacagatgtcatcaatgcttcttgg 25	EST Seq: 466 gacagatgtcatcaatgcttcttgg 490	3e-08	25/25 (100%)
203226_s_at	237	57	CB296791.1	Probe Seq: 1 acctcacaaccctgtatcaacaaga 25	EST Seq: 555 acctcacaaccctgtatcaacaaga 579	3e-08	25/25 (100%)
203226_s_at	434	269	CB296791.1	Probe Seq: 1 gatttctgcactgcaatctgcaaga 25	EST Seq: 584 gatttctgcactgcaatctgcaaga 608	3e-08	25/25 (100%)
203296_s_at	3	233	CB297584.1	Probe Seq: 1 gaaatatccttttagaagcagcgag 25	EST Seq: 19 gaaatatccttttagaagcagcgag 43	3e-08	25/25 (100%)
203296_s_at	37	225	CB297584.1	Probe Seq: 1 gaagcagcgagtgcatgggctaatt 25	EST Seq: 33 gaagcagcgagtgcatgggctaatt 57	3e-08	25/25 (100%)
203296_s_at	34	29	CB297584.1	Probe Seq: 1 atgggctaattatcatcaatcttta 25	EST Seq: 47 atgggctaattatcatcaatcttta 71	3e-08	25/25 (100%)
203296_s_at	278	327	CB297584.1	Probe Seq: 1 ggatctttattggtgaccttttgta 25	EST Seq: 97 ggatctttattggtgaccttttgta 121	3e-08	25/25 (100%)
203316_s_at	394	177	CB296262.1	Probe Seq: 1 ccatcaacctcatcttcagatactt 25	EST Seq: 14 ccatcaacctcatcttcagatactt 38	3e-08	25/25 (100%)
203316_s_at	192	43	CB296262.1	Probe Seq: 1 agatcgcggattcaggtgtggctct 25	EST Seq: 46 agatcgcggattcaggtgtggctct 70	3e-08	25/25 (100%)
203316_s_at	446	325	CB296262.1	Probe Seq: 1 ggattcaggtgtggctctatgagca 25	EST Seq: 53 ggattcaggtgtggctctatgagca 77	3e-08	25/25 (100%)
203316_s_at	229	13	CB296262.1	Probe Seq: 1 atagaaggctgtatcattggttttg 25	EST Seq: 91 atagaaggctgtatcattggttttg 115	3e-08	25/25 (100%)
203316_s_at	242	369	CB296262.1	Probe Seq: 1 tgaaccttgtattagatgatgcaga 25	EST Seq: 125 tgaaccttgtattagatgatgcaga 149	3e-08	25/25 (100%)
203316_s_at	93	81	CB296262.1	Probe Seq: 1 aaacaactgggtcggatcatgctaa 25	EST Seq: 178 aaacaactgggtcggatcatgctaa 202	3e-08	25/25 (100%)
203316_s_at	286	99	CB296262.1	Probe Seq: 1 aaggagataatattactctgctaca 25	EST Seq: 203 aaggagataatattactctgctaca 227	3e-08	25/25 (100%)
203316_s_at	6	67	CB296262.1	Probe Seq: 1 actctgctacaaagtgtctccaact 25	EST Seq: 217 actctgctacaaagtgtctccaact 241	3e-08	25/25 (100%)
203316_s_at	147	305	CB296262.1	Probe Seq: 1 gtgtctccaactagaaatgatcaat 25	EST Seq: 230 gtgtctccaactagaaatgatcaat 254	3e-08	25/25 (100%)
203333_at	440	181	CB294088.1	Probe Seq: 1 ccaccaagccacaagagacgtcata 25	EST Seq: 173 ccaccaagccacaagagacgtcata 197	3e-08	25/25 (100%)
203333_at	332	85	CB294088.1	Probe Seq: 1 aacacaggctccagcatatctcata 25	EST Seq: 206 aacacaggctccagcatatctcata 230	3e-08	25/25 (100%)
203333_at	159	279	CB294088.1	Probe Seq: 1 gtttcgctggcataactctcagtgg 25	EST Seq: 338 gtttcgctggcataactctcagtgg 362	3e-08	25/25 (100%)
203333_at	250	5	CB294088.1	Probe Seq: 1 ctcgaaagacctgaccttttctaca 25	EST Seq: 456 ctcgaaagacctgaccttttctaca 480	3e-08	25/25 (100%)
203371_s_at	84	273	CB296122.1	Probe Seq: 1 gattgctgtcagacatggcccatga 25	EST Seq: 26 gattgctgtcagacatggcccatga 50	3e-08	25/25 (100%)
203371_s_at	115	265	CB296122.1	Probe Seq: 1 gatccatggggccgcaatgaagctt 25	EST Seq: 166 gatccatggggccgcaatgaagctt 190	3e-08	25/25 (100%)
203371_s_at	199	281	CB296122.1	Probe Seq: 1 gtttccttttctgatgtattcttta 25	EST Seq: 220 gtttccttttctgatgtattcttta 244	3e-08	25/25 (100%)
203371_s_at	238	149	CB296122.1	Probe Seq: 1 ctgcatttgtggtagctgtaggagc 25	EST Seq: 266 ctgcatttgtggtagctgtaggagc 290	3e-08	25/25 (100%)
203371_s_at	295	337	CB296122.1	Probe Seq: 1 ggaagcatcatagtggtttcttaac 25	EST Seq: 348 ggaagtatcatagtggtttcttaac 372	7e-06	24/25 (96%)
203371_s_at	415	405	CB296124.1	Probe Seq: 1 taagatttcttctctgtagcctact 25	EST Seq: 25 taagatttcttctctgtagcctact 49	3e-08	25/25 (100%)
203396_at	102	343	CB295648.1	Probe Seq: 1 ggctttcagctctatcagagtgacc 25	EST Seq: 543 ggctttcagctctatcagagtnacc 567	2e-06	24/25 (96%)
203396_at	311	43	CB295648.1	Probe Seq: 1 agagtgaccctagtggaaattacg 24	EST Seq: 559 agagtnaccctagtggaaattacg 582	7e-06	23/24 (95%)
203396_at	70	317	CB295646.1	Probe Seq: 1 gggggatggaaggccacatgcattg 25	EST Seq: 600 gggggatggaaggccacatgcattg 624	3e-08	25/25 (100%)
203396_at	230	231	CB295646.1	Probe Seq: 1 gaaataatagcgctgcagctgtgtc 25	EST Seq: 625 gaaataatagcgctgcagctgtgtc 649	3e-08	25/25 (100%)
203396_at	16	195	CB295646.1	Probe Seq: 1 gcgctgcagctgtgtcaatgttgaa 25	EST Seq: 634 gcgctgcagctgtgtcaatgttgaa 658	3e-08	25/25 (100%)
203400_s_at	294	89	CB296100.1	Probe Seq: 1 aaccctgatccatgggctaagaatc 25	EST Seq: 98 aaccctgatccgtgggctaagaatc 122	7e-06	24/25 (96%)
203400_s_at	9	95	CB296100.1	Probe Seq: 1 aagactatgagttgctgtgccttga 25	EST Seq: 132 aagactatgagttgctgtgccttga 156	3e-08	25/25 (100%)
203400_s_at	371	273	CB296100.1	Probe Seq: 1 gttgctgtgccttgatggtaccagg 25	EST Seq: 142 gttgctgtgccttgatggtaccagg 166	3e-08	25/25 (100%)
203400_s_at	7	159	CB296100.1	Probe Seq: 1 ccgaatcacgctgtggtcacacgga 25	EST Seq: 209 ccgaatcacgctgtggtcacacgga 233	3e-08	25/25 (100%)
203400_s_at	362	31	CB296101.1	Probe Seq: 1 aggaagcttgcgtccacaagatatt 25	EST Seq: 12 aggaagcttgcgtccacaagatatt 36	3e-08	25/25 (100%)
203400_s_at	381	107	CB296101.1	Probe Seq: 1 caagatattacgtcaacagcagcac 25	EST Seq: 28 caagatattacgtcaacagcagcac 52	3e-08	25/25 (100%)
203400_s_at	93	215	CB296101.1	Probe Seq: 1 gcaacgtaactgactgctcgggcaa 25	EST Seq: 63 gcaacgtaactgactgctcgggcaa 87	3e-08	25/25 (100%)
203400_s_at	148	239	CB296101.1	Probe Seq: 1 gactgctcgggcaacttttgtttgt 25	EST Seq: 74 gactgctcgggcaacttttgtttgt 98	3e-08	25/25 (100%)
203400_s_at	354	31	CB296101.1	Probe Seq: 1 aggaccttctgttcagagatgacac 25	EST Seq: 114 aggaccttctgttcagagatgacac 138	3e-08	25/25 (100%)
203400_s_at	68	361	CB296101.1	Probe Seq: 1 tgtttggccaaacttcatgacagaa 25	EST Seq: 143 tgtttggccaaacttcatgacagaa 167	3e-08	25/25 (100%)
203402_at	140	27	CB296899.1	Probe Seq: 1 aggtcccaaggagtgacaggggctt 25	EST Seq: 29 aggtcccaaggagtgacaggggctt 53	3e-08	25/25 (100%)
203402_at	278	135	CB296899.1	Probe Seq: 1 cttctgtccttgtccagtcatgtaa 25	EST Seq: 62 cttctgtccttgtccagtcatgtaa 86	3e-08	25/25 (100%)
203402_at	413	125	CB296899.1	Probe Seq: 1 caggcagagactgtcctatgcctcg 25	EST Seq: 165 caggcagagactgtcctatgcctcg 189	3e-08	25/25 (100%)
203402_at	366	175	CB296899.1	Probe Seq: 1 cctatgcctcgagcttccaaacgag 25	EST Seq: 179 cctatgcctcgagcttccaaacgag 203	3e-08	25/25 (100%)
203402_at	42	381	CB296899.1	Probe Seq: 1 tccaaacgagactcagaccgcgaca 25	EST Seq: 194 tccaaacgagactcagaccgcgaca 218	3e-08	25/25 (100%)
203413_at	412	105	CB296284.1	Probe Seq: 1 aattagacctcaagtctgcctctac 25	EST Seq: 85 aattagacctcaagtctgcctctac 109	3e-08	25/25 (100%)
203413_at	279	219	CB296284.1	Probe Seq: 1 gaatgggcgtacagtatataccgtg 25	EST Seq: 134 gaatgggtgtacagtatataccgtg 158	7e-06	24/25 (96%)
203413_at	267	417	CB296284.1	Probe Seq: 1 tatataccgtgacatcctgaaccct 25	EST Seq: 148 tatataccgtgacatcctgaaccct 172	3e-08	25/25 (100%)
203454_s_at	178	291	CB296316.1	Probe Seq: 1 gtcatgccgaagcacgagttctctg 25	EST Seq: 16 gtcatgccgaagcacgagttctctg 40	3e-08	25/25 (100%)
203454_s_at	412	275	CB296316.1	Probe Seq: 1 gttctctgtggacatgacctgtgga 25	EST Seq: 33 gttctctgtggacatgacctgtgga 57	3e-08	25/25 (100%)
203454_s_at	113	389	CB296316.1	Probe Seq: 1 tctctcgggtcctcaataagcttgg 25	EST Seq: 74 tctctcgggtcctcaataagcttgg 98	3e-08	25/25 (100%)
203454_s_at	182	165	CB296316.1	Probe Seq: 1 cctgcccaacaagaaggtctgcatt 25	EST Seq: 120 cctgcccaacaagaaggtctgcatt 144	3e-08	25/25 (100%)
203454_s_at	289	319	CB296316.1	Probe Seq: 1 ggtctgcattgaatctgagcacagc 25	EST Seq: 135 ggtctgcattgaatctgagcacagc 159	3e-08	25/25 (100%)
203454_s_at	372	115	CB296316.1	Probe Seq: 1 cactctgcttgcaaccctgaagaaa 25	EST Seq: 165 cactctgcttgcaaccctgaagaaa 189	3e-08	25/25 (100%)
203454_s_at	259	425	CB296316.1	Probe Seq: 1 tttcctaccttggccttgagtagca 25	EST Seq: 203 tttcctaccttggccttgagtagca 227	3e-08	25/25 (100%)
203454_s_at	90	131	CB296316.1	Probe Seq: 1 cttgagtagcaggggcctggtcccc 25	EST Seq: 217 cttgagtagcaggggcctggtcccc 241	3e-08	25/25 (100%)
203454_s_at	431	179	CB296316.1	Probe Seq: 1 ccacagcccacaggatggaccaaag 25	EST Seq: 240 ccacagcccacaggatggaccaaag 264	3e-08	25/25 (100%)
203454_s_at	245	77	CB296316.1	Probe Seq: 1 aaagggggcaggatgctgatcctcc 25	EST Seq: 261 aaagggggcaggatgctgatcctcc 285	3e-08	25/25 (100%)
203478_at	407	189	CB296375.1	Probe Seq: 1 gcccttcagtgcgatcaaagttcta 25	EST Seq: 94 gcccttcagtgcgatcaaagttcta 118	3e-08	25/25 (100%)
203478_at	384	295	CB296375.1	Probe Seq: 1 gtgcgatcaaagttctacgtgcgag 25	EST Seq: 102 gtgcgatcaaagttctacgtgcgag 126	3e-08	25/25 (100%)
203478_at	299	435	CB296375.1	Probe Seq: 1 ttctacgtgcgagagccgccgaatg 25	EST Seq: 114 ttctacgtgcgagagccgccgaatg 138	3e-08	25/25 (100%)
203478_at	373	165	CB296375.1	Probe Seq: 1 ccgccgaatgccaaacctgactggc 25	EST Seq: 129 ccgccgaatgccaaacctgactggc 153	3e-08	25/25 (100%)
203478_at	100	59	CB296375.1	Probe Seq: 1 acctgactggctgaaagttgggttc 25	EST Seq: 143 acctgactggctgaaagttgggttc 167	3e-08	25/25 (100%)
203478_at	215	329	CB296375.1	Probe Seq: 1 tgaaagttgggttcaccttgggcac 25	EST Seq: 154 tgaaagttgggttcaccttgggcac 178	3e-08	25/25 (100%)
203478_at	74	327	CB296375.1	Probe Seq: 1 ggatctatctcatcaaacaacacaa 25	EST Seq: 193 ggatctatctcatcaaacaacacaa 217	3e-08	25/25 (100%)
203511_s_at	379	351	CB296094.1	Probe Seq: 1 tgggctttaacattggagtccggct 25	EST Seq: 208 tgggctttaacattggagtccggct 232	3e-08	25/25 (100%)
203511_s_at	108	223	CB296094.1	Probe Seq: 1 gaagatttcttggctcggtcaaatg 25	EST Seq: 237 gaagatttcttggctcggtcaaatg 261	3e-08	25/25 (100%)
203511_s_at	3	341	CB296095.1	Probe Seq: 1 ggcatcactccaagcattactaatt 25	EST Seq: 74 ggcatcactccaagcattactaatt 98	3e-08	25/25 (100%)
203511_s_at	339	193	CB296094.1	Probe Seq: 1 gcccagctggtgatgaattctccct 25	EST Seq: 358 gcccagctggtgatgaattctccct 382	3e-08	25/25 (100%)
203511_s_at	139	337	CB296094.1	Probe Seq: 1 ggaacttcctgataaccactcatcc 25	EST Seq: 416 ggaacttcctgataaccactcatcc 440	3e-08	25/25 (100%)
203534_at	255	81	CB298352.1	Probe Seq: 1 aaaaggagagtgacacacccctcca 25	EST Seq: 370 aaaaggagagtgacacacccctcca 394	3e-08	25/25 (100%)
203534_at	316	167	CB298352.1	Probe Seq: 1 cccctccagcaagtatccattgaag 25	EST Seq: 387 cccctccagcaagtatccattgaag 411	3e-08	25/25 (100%)
203534_at	370	219	CB298352.1	Probe Seq: 1 gaaggaccgaggtctttccattcct 25	EST Seq: 482 gaaggaccgaggtctttccattcct 506	3e-08	25/25 (100%)
203534_at	121	383	CB298352.1	Probe Seq: 1 tccattcctcgagcagatactcttg 25	EST Seq: 498 tccattcctcgagcagatactcttg 522	3e-08	25/25 (100%)
203540_at	107	417	CB296977.1	Probe Seq: 2 attctaggtagtgccctattttac 25	EST Seq: 38 attctaggtagtgccctattttac 61	1e-07	24/24 (100%)
203540_at	349	259	CB296977.1	Probe Seq: 1 gaggcacgagcaaagtgaagacact 25	EST Seq: 74 gaggcacaagcaaagtgaagacact 98	7e-06	24/25 (96%)
203540_at	334	371	CB296977.1	Probe Seq: 1 tgaagacactggctcatattcctgc 25	EST Seq: 89 tgaagacactggctcatattcctgc 113	3e-08	25/25 (100%)
203540_at	335	117	CB296977.1	Probe Seq: 1 cacccactctgctttgactgagcag 25	EST Seq: 158 cacccactctgctttgactgagcag 182	3e-08	25/25 (100%)
203540_at	122	389	CB296977.1	Probe Seq: 1 tctcccctctaaggccgaagaaggg 25	EST Seq: 251 tctcccctctaaggccgaagaaggg 275	3e-08	25/25 (100%)
203540_at	181	199	CB296977.1	Probe Seq: 1 gctgctaatcttcagggcactgctg 25	EST Seq: 343 gctgctaatcttcagggcactgctg 367	3e-08	25/25 (100%)
203554_x_at	45	83	CB297210.1	Probe Seq: 1 aaaacagccaagcttttctgccaaa 25	EST Seq: 292 aaaacagccaagcttttctgccaaa 316	3e-08	25/25 (100%)
203554_x_at	416	91	CB297210.1	Probe Seq: 1 aagcaaaaagctctgttcctgcctc 25	EST Seq: 339 aagcaaaaagctctgttcctgcctc 363	3e-08	25/25 (100%)
203554_x_at	446	171	CB297210.1	Probe Seq: 1 cctgcctcagatgatgcctatccag 25	EST Seq: 356 cctgcctcagatgatgcctatccag 380	3e-08	25/25 (100%)
203554_x_at	220	437	CB297210.1	Probe Seq: 1 ttcccttcaatcctctagactttga 25	EST Seq: 396 ttcccttcaatcctctagactttga 420	3e-08	25/25 (100%)
203554_x_at	103	439	CB297210.1	Probe Seq: 1 ttgagagttttgacctgcctgaaga 25	EST Seq: 417 ttgagagttttgacctgcctgaaga 441	3e-08	25/25 (100%)
203554_x_at	408	371	CB297210.1	Probe Seq: 1 tgaagagcaccagattgcgcacctc 25	EST Seq: 436 tgaagagcaccagattgcgcacctc 460	3e-08	25/25 (100%)
203554_x_at	410	297	CB297210.1	Probe Seq: 1 gtgcctctcatgatccttgacgagg 25	EST Seq: 473 gtgcctctcatgatccttgacgagg 497	3e-08	25/25 (100%)
203554_x_at	370	311	CB297210.1	Probe Seq: 1 gggaatccaatctgttgcagtctcc 25	EST Seq: 564 gggaatccaatctgttgcagtctcc 588	3e-08	25/25 (100%)
203554_x_at	319	373	CB297210.1	Probe Seq: 1 tgcagtctccttcaagcattctgtc 25	EST Seq: 579 tgcagtctccttcaagcattctgtc 603	3e-08	25/25 (100%)
203554_x_at	125	131	CB297210.1	Probe Seq: 1 cattctgtcgaccctggatgttgaa 25	EST Seq: 595 cattctgtcgaccctggatgttgaa 619	3e-08	25/25 (100%)
203554_x_at	267	107	CB297210.1	Probe Seq: 1 aattgccacctgtttgctgtgacat 25	EST Seq: 618 aattgccacctgtttgctgtgacat 642	3e-08	25/25 (100%)
203613_s_at	353	49	CB297009.1	Probe Seq: 1 aactagtccgtagttcgagggtgcg 25	EST Seq: 17 aactagtccgtagttcgagggtgcg 41	3e-08	25/25 (100%)
203613_s_at	15	159	CB297009.1	Probe Seq: 1 cgttggtaccagcggcgacatgacg 25	EST Seq: 55 cgttggtaccagcggcgacatgacg 79	3e-08	25/25 (100%)
203613_s_at	131	239	CB297009.1	Probe Seq: 1 gacatgacggggtacactccggatg 25	EST Seq: 71 gacatgacggggtacactccggatg 95	3e-08	25/25 (100%)
203613_s_at	432	147	CB297009.1	Probe Seq: 1 ctgaaggaccaggagctgagccctc 25	EST Seq: 140 ctgaaggaccaggagctgagccctc 164	3e-08	25/25 (100%)
203613_s_at	121	199	CB297009.1	Probe Seq: 1 gctgcccccacagaagatggggcct 25	EST Seq: 175 gctgcccccacagaagatggggcct 199	3e-08	25/25 (100%)
203613_s_at	286	283	CB297009.1	Probe Seq: 1 gtatctttgttttcactcatgtact 25	EST Seq: 276 gtatctttgttttcactcatgtact 300	3e-08	25/25 (100%)
203613_s_at	170	285	CB297009.1	Probe Seq: 1 gtacttgtacctgtctggattattc 25	EST Seq: 296 gtacttgtacctgtctggattattc 320	3e-08	25/25 (100%)
203616_at	357	291	CB297630.1	Probe Seq: 1 tgtttgccagcttcccagtaaaaat 25	EST Seq: 321 tgtttgccagcttcccagtaaaaat 345	3e-08	25/25 (100%)
203616_at	339	399	CB297630.1	Probe Seq: 1 tcagtattactgtggtgttctctat 25	EST Seq: 399 tcagtattactgtggtgttctctat 423	3e-08	25/25 (100%)
203616_at	78	307	CB297630.1	Probe Seq: 1 gtggtgttctctatttcactgggag 25	EST Seq: 410 gtggtgttctctatttcactgggag 434	3e-08	25/25 (100%)
203621_at	181	329	CB295336.1	Probe Seq: 2 gagatggaccctggtattactatg 25	EST Seq: 489 gagatggaccctggtattactatg 512	1e-07	24/24 (100%)
203621_at	159	33	CB295337.1	Probe Seq: 1 aggaacttattgatcattctccgaa 25	EST Seq: 489 aggaacttattgatcattctccgaa 513	3e-08	25/25 (100%)
203621_at	377	3	CB295337.1	Probe Seq: 1 attctccgaaagcaactcctgacaa 25	EST Seq: 504 attctccgaaagcaactcctgacaa 528	3e-08	25/25 (100%)
203676_at	139	285	CB298338.1	Probe Seq: 1 gtaggtgtctgtagctagtcttcaa 25	EST Seq: 305 gtaggtgtctgtagctantcttcaa 329	2e-06	24/25 (96%)
203676_at	282	355	CB298338.1	Probe Seq: 1 tgggctggctttaagtcctgtttga 25	EST Seq: 351 tgggctggctttaagtcctgtttga 375	3e-08	25/25 (100%)
203676_at	133	81	CB298338.1	Probe Seq: 1 aaagcaacccagtcagctgacttcc 25	EST Seq: 377 aaagcaacccagtcagctgacttcc 401	3e-08	25/25 (100%)
203676_at	172	239	CB298338.1	Probe Seq: 1 gacttcctcgtgcaatgtgttaaac 25	EST Seq: 395 gacttcctcgtgcaatgtgttaaac 419	3e-08	25/25 (100%)
203676_at	186	359	CB298338.1	Probe Seq: 1 tgtgaactctgcccatgtgtcagga 25	EST Seq: 420 tgtgaactctgcccatgtgtcagga 444	3e-08	25/25 (100%)
203771_s_at	314	123	CB295151.1	Probe Seq: 1 cagagcccgagaggaagtttggcgt 25	EST Seq: 50 cagagcccgagaggaagtttggcgt 74	3e-08	25/25 (100%)
203771_s_at	348	41	CB295151.1	Probe Seq: 1 agaggaagtttggcgtggtggtggt 25	EST Seq: 59 agaggaagtttggcgtggtggtggt 83	3e-08	25/25 (100%)
203771_s_at	96	169	CB295151.1	Probe Seq: 1 ccggctccgtgcggatgagggactt 25	EST Seq: 98 ccggctccgtgcgaatgagggactt 122	7e-06	24/25 (96%)
203771_s_at	368	327	CB295151.1	Probe Seq: 3 atgagggacttgcggaatccaca 25	EST Seq: 112 atgagggacttgcggaatccaca 134	5e-07	23/23 (100%)
203771_s_at	268	149	CB295151.1	Probe Seq: 1 ctgaacctgattggcttcgtgtcga 25	EST Seq: 151 ctgaacctgattggcttcgtgtcga 175	3e-08	25/25 (100%)
203771_s_at	286	343	CB295151.1	Probe Seq: 1 ggcttcgtgtcgagaagggagctcg 25	EST Seq: 163 ggcttcgtgtcgagaagggagctcg 187	3e-08	25/25 (100%)
203771_s_at	396	331	CB295151.1	Probe Seq: 1 ggagctcgggagcattgatggagtc 25	EST Seq: 180 ggagctcgggagcgttgatggagtc 204	7e-06	24/25 (96%)
203771_s_at	152	271	CB295151.1	Probe Seq: 1 gatttctttggaggatgctctttcc 25	EST Seq: 210 gatttctttggaggatgctctttcc 234	3e-08	25/25 (100%)
203771_s_at	442	263	CB295151.1	Probe Seq: 1 gatgctctttccagccaagaggt 23	EST Seq: 223 gatgctctttccagccaagaggt 245	5e-07	23/23 (100%)
203771_s_at	273	13	CB295151.1	Probe Seq: 1 atatctgcagtgagagctccagcca 25	EST Seq: 257 atatctgcagtgagagctccagcca 281	3e-08	25/25 (100%)
203781_at	353	109	CB296047.1	Probe Seq: 1 caaagagtcctcttcgtggaaaaga 25	EST Seq: 64 caaagagtcctcttcgtggaaaaga 88	3e-08	25/25 (100%)
203781_at	161	215	CB296047.1	Probe Seq: 1 tacgctccctttaaacggtggattg 25	EST Seq: 95 tacgctccctttaaatggtggattg 119	7e-06	24/25 (96%)
203781_at	446	255	CB296047.1	Probe Seq: 1 gagggcggggatactgattcagaaa 25	EST Seq: 150 gagggcggggatactgattcagaaa 174	3e-08	25/25 (100%)
203781_at	439	99	CB296046.1	Probe Seq: 1 aatggcatggaatcactgcctcctg 25	EST Seq: 211 aatggcatggaatcactgcctcctg 235	3e-08	25/25 (100%)
203781_at	211	401	CB296046.1	Probe Seq: 1 tcactgcctcctgtgatttgaaggc 25	EST Seq: 223 tcactgcctcctgtgatttgaaggc 247	3e-08	25/25 (100%)
203781_at	236	411	CB296046.1	Probe Seq: 1 taggacagatatcattgcatcacat 25	EST Seq: 291 taggacagatatcattgcatcacat 315	3e-08	25/25 (100%)
203781_at	188	133	CB296046.1	Probe Seq: 1 cattgcatcacatttatttatcttt 25	EST Seq: 303 cattgcatcacatttatttatcttt 327	3e-08	25/25 (100%)
203797_at	38	25	CB295775.1	Probe Seq: 1 atgttttgctaatgctcgtatctcc 25	EST Seq: 275 atgttttgctaatgctcgtatctcc 299	3e-08	25/25 (100%)
203797_at	305	21	CB295775.1	Probe Seq: 1 atgctcgtatctccttgattacata 25	EST Seq: 286 atgctcgtatctccttgattacata 310	3e-08	25/25 (100%)
203797_at	216	23	CB295775.1	Probe Seq: 1 atgttagtagcactgagacccccat 25	EST Seq: 311 atgttagtagnactgagacccccat 335	2e-06	24/25 (96%)
203797_at	409	7	CB295776.1	Probe Seq: 1 attataagctatgtcactaccctcc 25	EST Seq: 8 attataagctatgtcactaccctcc 32	3e-08	25/25 (100%)
203797_at	129	287	CB295776.1	Probe Seq: 1 gtcactaccctcctgtaaaatacta 25	EST Seq: 20 gtcactaccctcctgtaaaatacta 44	3e-08	25/25 (100%)
203797_at	204	47	CB295773.1	Probe Seq: 1 agacacagagggacccttggctcct 25	EST Seq: 528 agacacagagggacccntggctcct 552	2e-06	24/25 (96%)
203797_at	259	297	CB295776.1	Probe Seq: 1 gtccacacaccacagaagcttgtat 25	EST Seq: 83 gtccacacaccacaggagcttgtat 107	7e-06	24/25 (96%)
203797_at	88	101	CB295775.1	Probe Seq: 1 aatgtactacatttgcatgccttt 24	EST Seq: 464 aatgtactacatttgcatgccttt 487	1e-07	24/24 (100%)
203797_at	137	435	CB295776.1	Probe Seq: 1 ttgcatgccttttgggtttgcctta 25	EST Seq: 134 ttgcatgccttttgggtttgcctta 158	3e-08	25/25 (100%)
203797_at	352	307	CB295776.1	Probe Seq: 1 gggtttgccttaattcttacctcat 25	EST Seq: 147 gggtttgccttaattcttacctcat 171	3e-08	25/25 (100%)
203797_at	69	141	CB295776.1	Probe Seq: 1 ctcatttgcatcctatcgatctgga 25	EST Seq: 167 ctcatttgcatcctatcgatctgga 191	3e-08	25/25 (100%)
203804_s_at	39	217	CB295176.1	Probe Seq: 1 gaatacaagcattccatgtacacat 25	EST Seq: 176 gaatacaagcattccatgtacacat 200	3e-08	25/25 (100%)
203804_s_at	75	289	CB295175.1	Probe Seq: 1 gtacacatgttaattagcagttagt 25	EST Seq: 193 gtacacatgttaattagcagttagt 217	3e-08	25/25 (100%)
203804_s_at	333	355	CB295175.1	Probe Seq: 1 tgggccaacactttctcataaaaat 25	EST Seq: 221 tgggccaacactttctcataaaaat 245	3e-08	25/25 (100%)
203816_at	364	269	CB298526.1	Probe Seq: 3 ttccctcagtgacatcgagtggc 25	EST Seq: 305 ttccctcagtgacatcgagtggc 327	5e-07	23/23 (100%)
203816_at	171	309	CB298526.1	Probe Seq: 1 gtggcatatctatcaggactggcat 25	EST Seq: 323 gtggcatatctatcaggactggcat 347	3e-08	25/25 (100%)
203816_at	305	339	CB298526.1	Probe Seq: 1 ggcattcttttctcctgtgggagtt 25	EST Seq: 343 ggcattcttttctcctgtgggagtt 367	3e-08	25/25 (100%)
203816_at	380	427	CB298526.1	Probe Seq: 1 ttctcctgtgggagtttgccagccg 25	EST Seq: 352 ttctcctgtgggagtttgccagccg 376	3e-08	25/25 (100%)
203816_at	113	111	CB298526.1	Probe Seq: 1 cacattacatggcttcatctacct 24	EST Seq: 380 cacattacatggcttcatctacct 403	1e-07	24/24 (100%)
203880_at	83	215	CB297572.1	Probe Seq: 1 gaatcggcgtttgccgaggctggca 25	EST Seq: 9 gaatcggcgtttggcgaggctggca 33	7e-06	24/25 (96%)
203880_at	265	345	CB297572.1	Probe Seq: 1 ggctggcatagatttggctgtctcc 25	EST Seq: 26 ggctggcatagatttggctgtctcc 50	3e-08	25/25 (100%)
203880_at	173	147	CB297572.1	Probe Seq: 1 ctccgctcatagctgcttttggcgc 25	EST Seq: 47 ctccgctcatagctgcttttggcgc 71	3e-08	25/25 (100%)
203880_at	404	343	CB297572.1	Probe Seq: 1 ggcgcgaaagatgccgggtctggtt 25	EST Seq: 67 ggcgcgaaagatgccgggtctggtt 91	3e-08	25/25 (100%)
203880_at	81	313	CB297572.1	Probe Seq: 1 gggtctggttgactcaaaccctgcc 25	EST Seq: 82 gggtctggttgactcaaaccctgcc 106	3e-08	25/25 (100%)
203880_at	249	49	CB297572.1	Probe Seq: 1 agaaggcgcgcgatgcgtgtatcat 25	EST Seq: 165 agaaggcgcgcgatgcgtgtatcat 189	3e-08	25/25 (100%)
203880_at	359	113	CB297572.1	Probe Seq: 1 cactgtggacatctaattgaggccc 25	EST Seq: 206 cactgtggacatctaattgaggccc 230	3e-08	25/25 (100%)
203880_at	377	5	CB297572.1	Probe Seq: 1 attgaggcccacaaggaatgcatga 25	EST Seq: 221 attgaggcccacaaggaatgcatga 245	3e-08	25/25 (100%)
203880_at	379	219	CB297572.1	Probe Seq: 1 gaatgcatgagagccctaggattta 25	EST Seq: 236 gaatgcatgagagccctaggattta 260	3e-08	25/25 (100%)
203880_at	22	235	CB297572.1	Probe Seq: 1 gaaatggtggtctgctgtgtgaata 25	EST Seq: 267 gaaatggtggtctgctgtgtgaata 291	3e-08	25/25 (100%)
203893_at	310	47	AU297695.1	Probe Seq: 1 agaagccacagcatcctacaaggaa 25	EST Seq: 443 agaagccacagcatcctacaaggaa 467	3e-08	25/25 (100%)
203893_at	71	223	AU297695.1	Probe Seq: 1 gaagaaatcgtgcatcagctgccca 25	EST Seq: 465 gaagaaatcgtgcatcagctgccca 489	3e-08	25/25 (100%)
203893_at	169	389	AU297695.1	Probe Seq: 1 tcgtgcatcagctgcccagtaataa 25	EST Seq: 472 tcgtgcatcagctgcccagtaataa 496	3e-08	25/25 (100%)
203893_at	445	189	AU297695.1	Probe Seq: 1 gcccagtaataaaccagaagagcta 25	EST Seq: 485 gcccagtaataaaccagaagagcta 509	3e-08	25/25 (100%)
203893_at	116	327	AU297695.1	Probe Seq: 1 ggatcaaagatcataactcttgact 25	EST Seq: 550 ggatcaaagatcataactcttgact 574	3e-08	25/25 (100%)
203893_at	272	65	AU297695.1	Probe Seq: 1 actcttgacttataaggctagctac 25	EST Seq: 565 actcttgacttataaggctagctac 589	3e-08	25/25 (100%)
203893_at	315	343	AU297695.1	Probe Seq: 1 ggctagctacttaataatcactctt 25	EST Seq: 580 ggctagctacttaataatcactctt 604	3e-08	25/25 (100%)
203979_at	417	301	CB296065.1	Probe Seq: 1 gtgttctgccactatgtggtgtccc 25	EST Seq: 8 gtgttctgccactatgtggtgtccc 32	3e-08	25/25 (100%)
203979_at	222	393	CB296065.1	Probe Seq: 1 tctctgagcctgaaagcttccagcc 25	EST Seq: 48 tctctgagcctgagagcttccagcc 72	7e-06	24/25 (96%)
203979_at	186	377	CB296065.1	Probe Seq: 1 tgccctttggctatggggtccgggc 25	EST Seq: 135 tgccctttggctatggggtacgggc 159	7e-06	24/25 (96%)
203979_at	136	191	CB296064.1	Probe Seq: 1 gcctgggccgcaggattgcagagct 25	EST Seq: 250 gcctgggccgcaggattgcagagct 274	3e-08	25/25 (100%)
203979_at	34	441	CB296064.1	Probe Seq: 1 ttgaagagtgtggcccgcattgtcc 25	EST Seq: 345 ttgaagagtgtggcccgcattgtcc 369	3e-08	25/25 (100%)
203979_at	292	205	CB296064.1	Probe Seq: 1 gcattgtcctggttcccaataagaa 25	EST Seq: 361 gcattgtcctggttcccaataagaa 385	3e-08	25/25 (100%)
203979_at	145	179	CB296064.1	Probe Seq: 1 ccagctctggcacagtggttcctgg 25	EST Seq: 458 ccagctctggcacagtggttcctgg 482	3e-08	25/25 (100%)
203979_at	233	327	CB296064.1	Probe Seq: 1 ggagagaaggaggccgccagactcg 25	EST Seq: 508 ggagagaaggaggccgccagactcg 532	3e-08	25/25 (100%)
203979_at	412	257	CB296064.1	Probe Seq: 1 gaggtgggaggaactccttgcacac 25	EST Seq: 534 gaggtgggaggaactccctgcacac 558	7e-06	24/25 (96%)
203979_at	156	395	CB296064.1	Probe Seq: 1 tcatttttgagcaactccctctcag 25	EST Seq: 582 tcatttttgagcaactccctctcag 606	3e-08	25/25 (100%)
204030_s_at	248	403	CB296141.1	Probe Seq: 1 tacatgcctgcctcgtagtgaagtt 25	EST Seq: 107 tacatgcctgcctcgtagtgaagtt 131	3e-08	25/25 (100%)
204030_s_at	109	223	CB296141.1	Probe Seq: 1 gaagttgtagctctccgtaatatgt 25	EST Seq: 126 gaagttgtagctctccgtaatatgt 150	3e-08	25/25 (100%)
204030_s_at	242	217	CB296142.1	Probe Seq: 1 gaatgttgactacctgaagttcctt 25	EST Seq: 9 gaatgttgactacctgaagttcctt 33	3e-08	25/25 (100%)
204030_s_at	357	221	CB296142.1	Probe Seq: 1 gaagttcctttttagatgtgctatt 25	EST Seq: 24 gaagttcctttttagatgtgctatt 48	3e-08	25/25 (100%)
204030_s_at	304	271	CB296142.1	Probe Seq: 1 gttggattcagagggttccttgaaa 25	EST Seq: 57 gttggattcagagggttccttgaaa 81	3e-08	25/25 (100%)
204038_s_at	205	367	CB297474.1	Probe Seq: 1 tgacagtatttgttcctggacccca 25	EST Seq: 88 tgacagtatttgttcctggacccca 112	3e-08	25/25 (100%)
204038_s_at	199	21	CB297474.1	Probe Seq: 3 ccccatcccttctgaaagtagga 25	EST Seq: 153 ccccatcccttctgaaagtagga 175	5e-07	23/23 (100%)
204038_s_at	443	229	CB297474.1	Probe Seq: 1 gaacagactctggagtgtccattta 25	EST Seq: 203 gaacagactctggagtgtccattta 227	3e-08	25/25 (100%)
204042_at	389	327	CB299016.1	Probe Seq: 1 ggatgggaagattgcccagtccccg 25	EST Seq: 5 ggatgggaagattgcccagtccccg 29	3e-08	25/25 (100%)
204042_at	78	109	CB299016.1	Probe Seq: 1 caagtgagtttgcactgtcagcccc 25	EST Seq: 65 caagtgagtttgcactgtcagcccc 89	3e-08	25/25 (100%)
204081_at	142	49	CB296285.1	Probe Seq: 1 agcctagccccaagactttggatcc 25	EST Seq: 258 agcctagccccaagactttggatcc 282	3e-08	25/25 (100%)
204081_at	279	243	CB296285.1	Probe Seq: 3 cccttgctctgaccggaagagaa 25	EST Seq: 325 cccttgctctgaccggaagagaa 347	5e-07	23/23 (100%)
204081_at	431	243	CB296285.1	Probe Seq: 1 gaccggaagagaagtccctatccca 25	EST Seq: 335 gaccggaagagaagtccctatccca 359	3e-08	25/25 (100%)
204081_at	263	385	CB296285.1	Probe Seq: 1 tccccagcgcactgttgagggcagc 25	EST Seq: 387 tccccagcgcactgttgagggcagc 411	3e-08	25/25 (100%)
204081_at	7	135	CB296285.1	Probe Seq: 1 cttgtttatgcaaacgccgagcgcc 25	EST Seq: 424 cttgtttatgcaaacgccgagcgcc 448	3e-08	25/25 (100%)
204087_s_at	101	173	CB296260.1	Probe Seq: 1 cctccacctctgagatggacactta 25	EST Seq: 106 cctccacctctgagatggacactta 130	3e-08	25/25 (100%)
204087_s_at	379	263	CB296260.1	Probe Seq: 1 gatccaagaaaccagggccatgacc 25	EST Seq: 149 gatccaagagaccagggccatgacc 173	7e-06	24/25 (96%)
204087_s_at	9	189	CB296260.1	Probe Seq: 1 gccatgaccaggtccactgtggagc 25	EST Seq: 165 gccatgaccgggtccactgtggagc 189	7e-06	24/25 (96%)
204087_s_at	430	63	CB296260.1	Probe Seq: 1 actgtggagcagccatctatctacc 25	EST Seq: 180 actgtggagcagccatctatctacc 204	3e-08	25/25 (100%)
204087_s_at	412	431	CB296260.1	Probe Seq: 1 ttctccacattatctttgttcctgg 25	EST Seq: 272 ttctccacattatctttgttcctgg 296	3e-08	25/25 (100%)
204145_at	356	19	CB296677.1	Probe Seq: 1 atctgattccagaattgccctgaag 25	EST Seq: 425 atctgattccagaatcgccctgaag 449	7e-06	24/25 (96%)
204145_at	334	353	CB296677.1	Probe Seq: 1 tgggaaccagtctttcaaaatggga 25	EST Seq: 531 tgggaaccagtctttcaaaatggga 555	3e-08	25/25 (100%)
204145_at	188	335	CB296677.1	Probe Seq: 1 ggaaaatggctttgttggcctcaaa 25	EST Seq: 553 ggaaaatggctttgttggcctcaaa 577	3e-08	25/25 (100%)
204154_at	351	93	CB296457.1	Probe Seq: 1 aagcaaatagtgccctcagctactg 25	EST Seq: 190 aagcaaatagtgccctcagctactg 214	3e-08	25/25 (100%)
204154_at	88	79	CB296457.1	Probe Seq: 1 aaaggcaagttttcaagtgctctca 25	EST Seq: 259 aaaggcaagttttcaagtgctctca 283	3e-08	25/25 (100%)
204154_at	264	97	CB296457.1	Probe Seq: 1 aagtgctctcatagttctatcctct 25	EST Seq: 273 aagtgctctcatagttctatcctct 297	3e-08	25/25 (100%)
204154_at	50	39	CB296457.1	Probe Seq: 1 agttctatcctctaattccattaaa 25	EST Seq: 285 agttctatcctctaattccattaaa 309	3e-08	25/25 (100%)
204154_at	261	247	CB296457.1	Probe Seq: 1 gagcgtcagtgagggttttcatagc 25	EST Seq: 320 gagcgtcagtgagggttttcatagc 344	3e-08	25/25 (100%)
204154_at	69	421	CB296457.1	Probe Seq: 1 tttggtctctgaactgtaattagca 25	EST Seq: 357 tttggtctctgaactgtaattagca 381	3e-08	25/25 (100%)
204154_at	251	287	CB296457.1	Probe Seq: 1 gtcaaatgtttgctttgttacctgg 25	EST Seq: 407 gtcaaatgtttgctttgttacctgg 431	3e-08	25/25 (100%)
204154_at	142	433	CB296457.1	Probe Seq: 1 ttcagtcttaccttacaaatttctt 25	EST Seq: 515 ttcagtcttaccttacaaatttctt 539	3e-08	25/25 (100%)
204154_at	187	93	CB296457.1	Probe Seq: 1 aatagaggaactcacggcactctgc 25	EST Seq: 550 aatagaggaacttacggcactctgc 574	7e-06	24/25 (96%)
204170_s_at	303	159	CB298768.1	Probe Seq: 3 ctctcgtttcattttctgcagcg 25	EST Seq: 60 ctctcgtttcattttctgcagcg 82	5e-07	23/23 (100%)
204170_s_at	296	67	CB298768.1	Probe Seq: 1 cgacgaacactacgagtaccggcat 25	EST Seq: 131 cgacgaacactacgagtaccggcat 155	3e-08	25/25 (100%)
204170_s_at	197	289	CB298768.1	Probe Seq: 1 ttatgttacccagagaactttccaa 25	EST Seq: 157 ttatgttacccagagaactttccaa 181	3e-08	25/25 (100%)
204170_s_at	422	67	CB298768.1	Probe Seq: 1 acttggtgtccaacagagtctaggc 25	EST Seq: 227 acttggtgtccaacagagtctaggc 251	3e-08	25/25 (100%)
204170_s_at	5	423	CB298768.1	Probe Seq: 1 tattcttctctttagacgacctctt 25	EST Seq: 287 tattcttctctttagacgacctctt 311	3e-08	25/25 (100%)
204170_s_at	229	393	CB298768.1	Probe Seq: 1 tctctttagacgacctcttccaaaa 25	EST Seq: 293 tctctttagacgacctcttccaaaa 317	3e-08	25/25 (100%)
204170_s_at	388	73	CB298768.1	Probe Seq: 1 acaaatctttcatccatacctgtgc 25	EST Seq: 418 acaaatctttcatccatacctgtgc 442	3e-08	25/25 (100%)
204170_s_at	171	299	CB298768.1	Probe Seq: 1 gtgcatgagctgtattcttcacagc 25	EST Seq: 439 gtgcatgagctgtattcttcacagc 463	3e-08	25/25 (100%)
204170_s_at	280	215	CB298768.1	Probe Seq: 1 gcaacagagctcagttaaatgcaac 25	EST Seq: 462 gcaacagagctcagttaaatgcaac 486	3e-08	25/25 (100%)
204203_at	208	269	CB298791.1	Probe Seq: 1 gatttgtttcttgagcatgcacaca 25	EST Seq: 20 gatttgtttcttgagcatgcgcaca 44	7e-06	24/25 (96%)
204203_at	298	207	CB298791.1	Probe Seq: 1 gcatgcacacaaccttgcagacaac 25	EST Seq: 34 gcatgcgcacaaccttgcagacaac 58	7e-06	24/25 (96%)
204203_at	429	205	CB298791.1	Probe Seq: 1 gcagacaacgtacagtccattagca 25	EST Seq: 50 gcagacaacgtacagtccattagca 74	3e-08	25/25 (100%)
204203_at	53	261	CB298791.1	Probe Seq: 1 gatggcgacaatgcaggacagtaga 25	EST Seq: 92 gatggcgacagtgcaggacagtaga 116	7e-06	24/25 (96%)
204203_at	125	163	CB298791.1	Probe Seq: 1 ccctttccagactttagagcttgtg 25	EST Seq: 122 ccctttccagactttagagcttgtg 146	3e-08	25/25 (100%)
204203_at	43	383	CB298791.1	Probe Seq: 1 tccatttccatgactcaaagaccca 25	EST Seq: 203 tccatttccatgactcaaagaccca 227	3e-08	25/25 (100%)
204203_at	145	329	CB298791.1	Probe Seq: 1 ggaggctattttctgggatcagcac 25	EST Seq: 230 ggaggctattttctgggatcagcac 254	3e-08	25/25 (100%)
204220_at	72	317	CB297839.1	Probe Seq: 1 ggtgtgcgaggtagacccagagcta 25	EST Seq: 134 ggtgtgcgaggtagacccagagcta 158	3e-08	25/25 (100%)
204220_at	181	55	CB297839.1	Probe Seq: 1 agctgaggaaattccgcttccgaaa 25	EST Seq: 166 agctgaggaaattccgcttccgaaa 190	3e-08	25/25 (100%)
204220_at	69	251	CB297839.1	Probe Seq: 1 gagacagacaatgcagccatcataa 25	EST Seq: 192 gagacagacaatgcagccatcataa 216	3e-08	25/25 (100%)
204220_at	56	95	CB297839.1	Probe Seq: 1 aagaccggcagatggtggtgctgga 25	EST Seq: 229 aagaccggcagatggtggtgctgga 253	3e-08	25/25 (100%)
204220_at	369	249	CB297839.1	Probe Seq: 1 gagacagcccaggttcgtggtttac 25	EST Seq: 305 gagacagcccaggttcgtggtttac 329	3e-08	25/25 (100%)
204220_at	153	207	CB297839.1	Probe Seq: 1 gcatgacgatggccgagtgtcctac 25	EST Seq: 344 gcatgacgatggccgagtgtcctac 368	3e-08	25/25 (100%)
204294_at	279	149	CB297871.1	Probe Seq: 1 ctgcttctgagtgacggaccagctc 25	EST Seq: 99 ctgcttctgagtgacggaccagctc 123	3e-08	25/25 (100%)
204294_at	72	333	CB297871.1	Probe Seq: 1 ggaccagctcacacaatgtcttgtt 25	EST Seq: 114 ggaccagctcacacaatgtcttgtt 138	3e-08	25/25 (100%)
204294_at	100	133	CB297871.1	Probe Seq: 1 cttgtttcagtccatgatcccactg 25	EST Seq: 133 cttgtttcagtccatgatcccactg 157	3e-08	25/25 (100%)
204294_at	53	137	CB297871.1	Probe Seq: 1 ctactcttgcctgctggagggtaat 25	EST Seq: 160 ctactcttgcctgctggagggtaat 184	3e-08	25/25 (100%)
204294_at	211	109	CB297871.1	Probe Seq: 1 caacctacctcaccatggtttttca 25	EST Seq: 274 caacctacctcaccatggtttttca 298	3e-08	25/25 (100%)
204294_at	102	357	CB297871.1	Probe Seq: 1 tgggcagtgcggacttaggctaccc 25	EST Seq: 319 tgggcagtgcggacttaggctaccc 343	3e-08	25/25 (100%)
204294_at	352	311	CB297871.1	Probe Seq: 1 gggaacatagactcactcttccaca 25	EST Seq: 452 gggaacatagactcactcttccaca 476	3e-08	25/25 (100%)
204294_at	251	393	CB297871.1	Probe Seq: 1 tcttccacattcccaagttggtcta 25	EST Seq: 468 tcttccacattcccaagttggtcta 492	3e-08	25/25 (100%)
204294_at	15	353	CB297871.1	Probe Seq: 1 tggtctagtgtgctgcccagtagca 25	EST Seq: 486 tggtctagtgtgctgcccagtagca 510	3e-08	25/25 (100%)
204294_at	399	71	CB297871.1	Probe Seq: 1 caccacctattctgagttccagggc 25	EST Seq: 525 caccacctattctgagctccagggc 549	7e-06	24/25 (96%)
204326_x_at	246	193	CB296721.1	Probe Seq: 1 gcgtgttttcctcttgatcgggaac 25	EST Seq: 11 gcgtgttttcctcttgatcgggaac 35	3e-08	25/25 (100%)
204326_x_at	227	379	CB296752.1	Probe Seq: 2 gccggctcctgcaaatgcaaagag 25	EST Seq: 103 gccggctcctgcaagtgcaaagag 126	3e-05	23/24 (95%)
204326_x_at	294	43	CB294058.1	Probe Seq: 1 agagtgcaaatgcacctcctgcaag 25	EST Seq: 134 agagagcaaatgcacctcctgcaag 158	7e-06	24/25 (96%)
204326_x_at	15	111	CB296752.1	Probe Seq: 1 caagaagagctgctgctcctgctgc 25	EST Seq: 144 caagaagagctgctgttcctgctgc 168	7e-06	24/25 (96%)
204326_x_at	420	311	CB296721.1	Probe Seq: 1 gggacgtcagacaagtgcagctgct 25	EST Seq: 211 gggacgtcagacaagtgcagctgct 235	3e-08	25/25 (100%)
204326_x_at	356	171	CB296721.1	Probe Seq: 1 cctgatgccaggacagctgtgctct 25	EST Seq: 239 cctgatgccaggacagctgtgctct 263	3e-08	25/25 (100%)
204326_x_at	355	31	CB296721.1	Probe Seq: 1 aggacagctgtgctctcagatgtaa 25	EST Seq: 248 aggacagctgtgctctcagatgtaa 272	3e-08	25/25 (100%)
204326_x_at	334	243	CB296721.1	Probe Seq: 1 gagcaacctatataaacctggattt 25	EST Seq: 276 gagcaacctatataaacctggattt 300	3e-08	25/25 (100%)
204337_at	417	355	CB297775.1	Probe Seq: 1 tgtgtaactttattggtcttgccct 25	EST Seq: 26 tgtgtaactttattggtcttgccct 50	3e-08	25/25 (100%)
204337_at	87	323	CB297775.1	Probe Seq: 1 ggtcttgccctattataattgtcat 25	EST Seq: 40 ggtcttgccctattataattgtcat 64	3e-08	25/25 (100%)
204337_at	205	229	CB297775.1	Probe Seq: 1 gaactcacagactgctgtcttacta 25	EST Seq: 83 gaactcacagactgctgtcttacta 107	3e-08	25/25 (100%)
204379_s_at	356	9	CB297446.1	Probe Seq: 1 attcttctaattgctgtgtgtccca 25	EST Seq: 267 attcttctaattgctgtgtgtccca 291	3e-08	25/25 (100%)
204379_s_at	296	163	CB297446.1	Probe Seq: 1 cccaggcagggagacggtttccagg 25	EST Seq: 288 cccaggcagggagacggtttccagg 312	3e-08	25/25 (100%)
204427_s_at	334	263	AU298624.1	Probe Seq: 1 gatcaatgagctagcagtggcgat 24	EST Seq: 472 gatcaatgagctagcagtggcgat 495	1e-07	24/24 (100%)
204427_s_at	370	329	AU298624.1	Probe Seq: 1 ggagagaatacacagagccatcaac 25	EST Seq: 537 ggagagaatacacagagccatcaac 561	3e-08	25/25 (100%)
204427_s_at	10	247	AU298624.1	Probe Seq: 1 gagccatcaacgacaacacaaacag 25	EST Seq: 551 gagccatcaacgacaacacaaacag 575	3e-08	25/25 (100%)
204427_s_at	194	143	AU298205.1	Probe Seq: 1 ctcttgttctagttgccatgacatt 25	EST Seq: 363 ctcttgttctagttgccatgacatt 387	3e-08	25/25 (100%)
204427_s_at	358	237	AU298205.1	Probe Seq: 1 gacattgggacagatctactacctg 25	EST Seq: 382 gacattgggacagatctactacctg 406	3e-08	25/25 (100%)
204427_s_at	63	141	AU298205.1	Probe Seq: 1 ctcttcctgatgatcccaactcaga 25	EST Seq: 445 ctcttcctgatgatcccaactcaga 469	3e-08	25/25 (100%)
204466_s_at	408	407	CB297068.1	Probe Seq: 1 tacagtgtatctcgaagtcttccat 25	EST Seq: 29 tacagtgtatctcgaagtcttccat 53	3e-08	25/25 (100%)
204466_s_at	3	223	CB297068.1	Probe Seq: 1 gaagtcttccatcagcagtgattga 25	EST Seq: 42 gaagtcttccatcagcagtgattga 66	3e-08	25/25 (100%)
204466_s_at	336	363	CB297068.1	Probe Seq: 1 tgattgaagtatctgtacctgcccc 25	EST Seq: 60 tgattgaagtatctgtacctgcccc 84	3e-08	25/25 (100%)
204466_s_at	190	323	CB297068.1	Probe Seq: 1 ggtagcagggtctttgtgtgctgtg 25	EST Seq: 128 ggtagcagggtctttgtgtgctgtg 152	3e-08	25/25 (100%)
204466_s_at	134	11	CB297068.1	Probe Seq: 1 attttgtggcttcaatctacgatgt 25	EST Seq: 154 attttgtggcttcaatctacgatgt 178	3e-08	25/25 (100%)
204466_s_at	155	39	CB297068.1	Probe Seq: 1 agtgactaccacttatttctaaatc 25	EST Seq: 201 agtgactaccacttatttctaaatc 225	3e-08	25/25 (100%)
204685_s_at	154	349	CB297764.1	Probe Seq: 1 tggattccagtacaaacgccaccaa 25	EST Seq: 395 tggattccagtacaaacgccaccaa 419	3e-08	25/25 (100%)
204685_s_at	68	163	CB297764.1	Probe Seq: 1 cccactgctctcctacaaggaagga 25	EST Seq: 426 cccactgctctcctacaaggaagga 450	3e-08	25/25 (100%)
204685_s_at	310	317	CB297764.1	Probe Seq: 1 ggggcagccttggaacatggtgttt 25	EST Seq: 473 ggggcagccttggaacatggtnttt 497	2e-06	24/25 (96%)
204690_at	408	237	CB297034.1	Probe Seq: 1 gacagaacctcttggatgatcttgt 25	EST Seq: 242 gacagaacctcttggatgatcttgt 266	3e-08	25/25 (100%)
204690_at	68	157	CB297034.1	Probe Seq: 1 cgagagagactacttctggcatcct 25	EST Seq: 271 cgagagagactacttctggcatcct 295	3e-08	25/25 (100%)
204690_at	147	311	CB297034.1	Probe Seq: 1 gggtgccgaaccagatctaatcagg 25	EST Seq: 306 gggtgccgaaccagatctaatcagg 330	3e-08	25/25 (100%)
204690_at	150	71	CB297034.1	Probe Seq: 1 acaggatgcaggccttgatgccctt 25	EST Seq: 456 acaggacgcaggccttgatgccctt 480	7e-06	24/25 (96%)
204690_at	208	173	CB297034.1	Probe Seq: 1 cctttcctctatcataagtcgccaa 25	EST Seq: 477 cctttcctctatcataagtcgccaa 501	3e-08	25/25 (100%)
204690_at	143	41	CB297034.1	Probe Seq: 1 agataattgacgaccttgccaacct 25	EST Seq: 548 agataattgacgaccttgccaacct 572	3e-08	25/25 (100%)
204892_x_at	421	295	AU298582.1	Probe Seq: 1 gtgaagctcttcctggggacaatgt 25	EST Seq: 468 gtgaagctcttcctgcggacaatgt 492	7e-06	24/25 (96%)
204892_x_at	212	351	AU298564.1	Probe Seq: 1 tggaagcagctggcttcactgctca 25	EST Seq: 404 tggaagcagctggcttcactgctca 428	3e-08	25/25 (100%)
204892_x_at	15	29	AU298564.1	Probe Seq: 1 aggccaaataagcgccggctatgcc 25	EST Seq: 450 aggccaaataagcgccggctatgcc 474	3e-08	25/25 (100%)
204892_x_at	298	135	AU298564.1	Probe Seq: 1 ctatgcccctgtattggattgccac 25	EST Seq: 468 ctatgcccctgtattggattgccac 492	3e-08	25/25 (100%)
204892_x_at	437	221	AU298564.1	Probe Seq: 1 gaagtctggtgatgctgccattgtt 25	EST Seq: 582 gaagtctggtgatgctgccattgtt 606	3e-08	25/25 (100%)
204892_x_at	207	267	AU298564.1	Probe Seq: 1 gatatggttcctggcaagcccatgt 25	EST Seq: 607 gatatggttcctggcaagcccatgt 631	3e-08	25/25 (100%)
204892_x_at	219	221	CB297929.1	Probe Seq: 1 gaaggctgctggagctggcaaggtc 25	EST Seq: 61 gaaggttgctggagctggcaaggtc 85	7e-06	24/25 (96%)
204892_x_at	184	351	AU297778.1	Probe Seq: 1 tggcaaggtcaccaagtctgcccag 25	EST Seq: 476 tggcaaggtcaccaagtctgcccag 500	3e-08	25/25 (100%)
204905_s_at	321	319	CB299029.1	Probe Seq: 1 ggttagaatacagggtcactcaagt 25	EST Seq: 247 ggttagaatacagggtcactcaagt 271	3e-08	25/25 (100%)
204905_s_at	93	291	CB299029.1	Probe Seq: 1 gtcactcaagtagatgggcactcca 25	EST Seq: 261 gtcactcaagtagatggacactcca 285	7e-06	24/25 (96%)
204905_s_at	302	221	CB299029.1	Probe Seq: 1 gaagataaagtctaccttacagggt 25	EST Seq: 333 gaagataaagtctaccttacagggt 357	3e-08	25/25 (100%)
204905_s_at	8	363	CB299029.1	Probe Seq: 1 tgtactatggacttcatcgctttat 25	EST Seq: 385 tgtactatggacttcatcgctttat 409	3e-08	25/25 (100%)
204905_s_at	212	21	CB299029.1	Probe Seq: 1 atcgctttatagttgacctgacagt 25	EST Seq: 400 atcgctttatagttgacctgacagt 424	3e-08	25/25 (100%)
204905_s_at	146	433	CB299029.1	Probe Seq: 1 ttaatgtgtctcgctggttttgtca 25	EST Seq: 445 ttaatgtgtctcgctggttttgtca 469	3e-08	25/25 (100%)
204905_s_at	334	277	CB299029.1	Probe Seq: 1 gttttgtcacattcagcattatcca 25	EST Seq: 461 gttttgtcacattcagcattatcca 485	3e-08	25/25 (100%)
204905_s_at	48	205	CB299029.1	Probe Seq: 1 gcattatccaggcatcaggcaacat 25	EST Seq: 476 gcattatccaggcatcaggcaacat 500	3e-08	25/25 (100%)
204905_s_at	232	129	CB299029.1	Probe Seq: 1 catctgtctagtgttgtcttcatca 25	EST Seq: 498 catctgtctagtgttgtcttcatca 522	3e-08	25/25 (100%)
204992_s_at	5	443	CB294105.1	Probe Seq: 1 ttgcttctattgtttgggccttgtg 25	EST Seq: 30 ttgcttctattgtttgggccttgtg 54	3e-08	25/25 (100%)
204992_s_at	312	133	CB294105.1	Probe Seq: 1 cttgttgctgatttgtccatttctt 25	EST Seq: 81 cttgttgctgatttgtccatttctt 105	3e-08	25/25 (100%)
204992_s_at	417	437	CB294105.1	Probe Seq: 1 ttccctgcactttgttacatctggg 25	EST Seq: 105 ttccctgcactttgttacatctggg 129	3e-08	25/25 (100%)
204995_at	140	345	CB296466.1	Probe Seq: 1 ggctgtgaaaattacacccatgcac 25	EST Seq: 41 ggctgtgaaaattacacccatgcac 65	3e-08	25/25 (100%)
204995_at	171	63	CB296466.1	Probe Seq: 1 acccatgcacagaacaagccacagg 25	EST Seq: 56 acccatgcacagaacaagccacagg 80	3e-08	25/25 (100%)
204995_at	74	37	CB296466.1	Probe Seq: 1 agggttgatatattctttccatgca 25	EST Seq: 127 agggttgatatattctttccatgca 151	3e-08	25/25 (100%)
204995_at	14	423	CB296466.1	Probe Seq: 1 tttgaaactgctaattacacacgtg 25	EST Seq: 244 tttgaaactgctaattacacacgtg 268	3e-08	25/25 (100%)
204995_at	242	73	CB296466.1	Probe Seq: 1 acacacgtgtgatgtatgttggttt 25	EST Seq: 260 acacacgtgtgatgtatgttggttt 284	3e-08	25/25 (100%)
204995_at	201	351	CB296466.1	Probe Seq: 1 tggttttttagtgcaatttcttctg 25	EST Seq: 279 tggttttttagtgcaatttcttctg 303	3e-08	25/25 (100%)
204995_at	64	13	CB296466.1	Probe Seq: 1 atttcttctgtagctattctttgac 25	EST Seq: 294 atttcttctgtagctattctttgac 318	3e-08	25/25 (100%)
204995_at	28	137	CB296466.1	Probe Seq: 1 gctattctttgaccaaactgtgggt 25	EST Seq: 306 gctattctttgaccaaactgtgggt 330	3e-08	25/25 (100%)
204995_at	205	389	CB296466.1	Probe Seq: 1 tcagtttggctgtaatttaattccc 25	EST Seq: 425 tcagtttggctgtaatttaattccc 449	3e-08	25/25 (100%)
204995_at	133	431	CB296466.1	Probe Seq: 1 ttatttatttttgtactgtgctgat 25	EST Seq: 462 ttatttatttttgtactgtgctgat 486	3e-08	25/25 (100%)
205055_at	412	43	CB297486.1	Probe Seq: 1 agagatctcctgggatcactctgag 25	EST Seq: 180 agagatctccttggatcactctgag 204	7e-06	24/25 (96%)
205055_at	209	401	CB297486.1	Probe Seq: 1 tcactgtcgtcttcctgaaagatga 25	EST Seq: 209 tcactgtcgtcttcctgaaagatga 233	3e-08	25/25 (100%)
205055_at	197	413	CB297486.1	Probe Seq: 1 taccattctttgcctatcatcatta 25	EST Seq: 238 taccattctttgcctatcatcatta 262	3e-08	25/25 (100%)
205055_at	296	95	CB297486.1	Probe Seq: 1 aaggcagcgttggtggacttctggt 25	EST Seq: 263 aaggcagcgttggtggacttctggt 287	3e-08	25/25 (100%)
205055_at	335	333	CB297486.1	Probe Seq: 1 ggacttctggtgttgatcgtgattc 25	EST Seq: 277 ggacttctggtgttgatcgtgattc 301	3e-08	25/25 (100%)
205055_at	182	365	CB297486.1	Probe Seq: 1 tgatcgtgattctggtcatcctgtt 25	EST Seq: 290 tgatcgtgattctggtcatcctgtt 314	3e-08	25/25 (100%)
205055_at	115	293	CB297486.1	Probe Seq: 1 gtcatcctgttcaagtgtggctttt 25	EST Seq: 304 gtcatcctgttcaagtgtggctttt 328	3e-08	25/25 (100%)
205055_at	96	153	CB297486.1	Probe Seq: 1 ctgggagaggctatcagccagtcct 25	EST Seq: 428 ctgggagaggctatcagccagtcct 452	3e-08	25/25 (100%)
205055_at	421	135	CB297486.1	Probe Seq: 1 ctttgcattactttttccttcagga 25	EST Seq: 474 ctttgcattactttttccttcagga 498	3e-08	25/25 (100%)
205103_at	393	395	CB295167.1	Probe Seq: 1 tcatctggttgggctggattccctc 25	EST Seq: 205 tcatctggttgggctggattccctc 229	3e-08	25/25 (100%)
205103_at	144	363	CB295167.1	Probe Seq: 1 tgataagccttcccagttgactgaa 25	EST Seq: 230 tgataagccttcccagttgactgaa 254	3e-08	25/25 (100%)
205103_at	112	3	CB295167.1	Probe Seq: 1 agtcaaaccagctccttcaagaagc 25	EST Seq: 282 agtcaaaccagctccttcaagaagc 306	3e-08	25/25 (100%)
205103_at	388	149	CB295167.1	Probe Seq: 1 ctgtacctggagccatctgggataa 25	EST Seq: 357 ctgtacctggagccatctgggataa 381	3e-08	25/25 (100%)
205103_at	117	327	CB295167.1	Probe Seq: 1 ggataagactttgacccatgactcc 25	EST Seq: 376 ggataagactttgacccatgactcc 400	3e-08	25/25 (100%)
205103_at	389	161	CB295167.1	Probe Seq: 1 cccatcccagtttatcctgtatcat 25	EST Seq: 426 cccatcccagtttatcctgtatcat 450	3e-08	25/25 (100%)
205103_at	17	283	CB295167.1	Probe Seq: 1 gtatcatttgagctgggattcccac 25	EST Seq: 444 gtatcatttgagctgggattcccac 468	3e-08	25/25 (100%)
205103_at	326	271	CB295167.1	Probe Seq: 1 gattcccacatcctctgagttggaa 25	EST Seq: 460 gattcccacatcctctgagatggaa 484	7e-06	24/25 (96%)
205143_at	229	361	CB294672.1	Probe Seq: 1 tgtaaactgaacccttatccttgtc 25	EST Seq: 304 tgtaaactgaacccttatccttgtc 328	3e-08	25/25 (100%)
205143_at	330	173	CB294672.1	Probe Seq: 1 cctccctgtagacatctatcttatt 25	EST Seq: 338 cctccctgtagacatctatcttatt 362	3e-08	25/25 (100%)
205143_at	411	291	CB294672.1	Probe Seq: 1 gtcttcttactttgataactcttct 25	EST Seq: 399 gtcttcttactttgataactcttct 423	3e-08	25/25 (100%)
205143_at	315	19	CB294672.1	Probe Seq: 1 atctttggtcatctatgtcacacaa 25	EST Seq: 449 atctttggtcatctatgtcacacaa 473	3e-08	25/25 (100%)
205143_at	89	443	CB294672.1	Probe Seq: 1 ttgtttgcggggggctggggatgca 25	EST Seq: 484 ttgtttgcggggggctggggatgca 508	3e-08	25/25 (100%)
205206_at	228	325	CB296481.1	Probe Seq: 3 attctcatgactgtcttacctct 25	EST Seq: 1 attctcatgactgtcttacctct 23	5e-07	23/23 (100%)
205206_at	349	239	CB296481.1	Probe Seq: 1 gactgtcttacctctactgaatatt 25	EST Seq: 9 gactgtcttacctctactgaatatt 33	3e-08	25/25 (100%)
205206_at	28	13	CB296481.1	Probe Seq: 1 ataacaaaactgctaccttctcatc 25	EST Seq: 122 ataacaaaactgctaccttctcatc 146	3e-08	25/25 (100%)
205206_at	201	139	CB296481.1	Probe Seq: 1 ctaccttctcatccaagtggtctgt 25	EST Seq: 134 ctaccttctcatccaagtggtctgt 158	3e-08	25/25 (100%)
205206_at	195	307	CB296481.1	Probe Seq: 1 gtggtctgtagaattcatgtccctt 25	EST Seq: 150 gtggtctgtagaattcatgtccctt 174	3e-08	25/25 (100%)
205206_at	309	295	CB296481.1	Probe Seq: 1 gtcccttacagtggtcatttaaagt 25	EST Seq: 168 gtcccttacagtggtcatttaaagt 192	3e-08	25/25 (100%)
205206_at	246	293	CB296481.1	Probe Seq: 1 gtcttgatattctgtgactcattat 25	EST Seq: 312 gtcttgatattctgtgactcattat 336	3e-08	25/25 (100%)
205292_s_at	289	179	CB298488.1	Probe Seq: 1 ccatgggcttcactgtataaatagg 25	EST Seq: 39 ccatgggcttcactgtataaatagg 63	3e-08	25/25 (100%)
205292_s_at	61	259	CB298488.1	Probe Seq: 1 gaggatgagagcccagaggtaacag 25	EST Seq: 65 gaggatgagagcccagaggtaacag 89	3e-08	25/25 (100%)
205292_s_at	188	193	CB298488.1	Probe Seq: 1 gcccagaggtaacagaacagcttca 25	EST Seq: 75 gcccagaggtaacagaacagcttca 99	3e-08	25/25 (100%)
205292_s_at	198	85	CB298488.1	Probe Seq: 1 aacagaacagcttcaggttatcgaa 25	EST Seq: 85 aacagaacagcttcaggttatcgaa 109	3e-08	25/25 (100%)
205292_s_at	373	227	CB298488.1	Probe Seq: 1 gaacagcttcaggttatcgaaataa 25	EST Seq: 89 gaacagcttcaggttatcgaaataa 113	3e-08	25/25 (100%)
205292_s_at	43	31	CB298488.1	Probe Seq: 1 aggaaactcttatctcagtcatgca 25	EST Seq: 122 aggaaactcttatctcagtcatgca 146	3e-08	25/25 (100%)
205292_s_at	420	65	CB298488.1	Probe Seq: 1 actcttatctcagtcatgcataaat 25	EST Seq: 127 actcttatctcagtcatgcataaat 151	3e-08	25/25 (100%)
205292_s_at	16	23	CB298488.1	Probe Seq: 1 atgcagtgatatggcagaagacacc 25	EST Seq: 152 atgcagtgatatggcagaagacacc 176	3e-08	25/25 (100%)
205292_s_at	194	119	CB298488.1	Probe Seq: 1 caccagagcagatgcagagagccat 25	EST Seq: 173 caccagagcagatgcagagagccat 197	3e-08	25/25 (100%)
205292_s_at	141	265	CB298488.1	Probe Seq: 1 gatgcagagagccattttgtgaatg 25	EST Seq: 183 gatgcagagagccattttgtgaatg 207	3e-08	25/25 (100%)
205292_s_at	226	17	CB298488.1	Probe Seq: 1 ataacattaccttactgtggaggaa 25	EST Seq: 222 ataacattaccttactgtggaggaa 246	3e-08	25/25 (100%)
205328_at	62	77	CB295135.1	Probe Seq: 1 aaattgcttgtttggctgggattgt 25	EST Seq: 372 aaattgcttgtttggctgggattgt 396	3e-08	25/25 (100%)
205328_at	32	339	CB295113.1	Probe Seq: 1 ggaattctttgatcctctctttg 23	EST Seq: 455 ggaattctttgatcctctctttg 477	5e-07	23/23 (100%)
205328_at	328	207	CB295114.1	Probe Seq: 1 gcaggagcctcactgtgcataat 23	EST Seq: 469 gcaggagcctcactgtgcataat 491	5e-07	23/23 (100%)
205328_at	89	319	CB295134.1	Probe Seq: 1 ggtggtgtcatattttgcttttcaa 25	EST Seq: 552 ggtggtgtcatattttgcttttcaa 576	3e-08	25/25 (100%)
205334_at	247	211	CB294615.1	Probe Seq: 1 gcagccacatttgcaaccttggcca 25	EST Seq: 18 gcagccacatttgcagccttggcca 42	7e-06	24/25 (96%)
205334_at	368	115	CB294616.1	Probe Seq: 1 cactgctgcaatgggctctgagctg 25	EST Seq: 43 cactgctgcaatgggctctgagctg 67	3e-08	25/25 (100%)
205334_at	419	247	CB294616.1	Probe Seq: 1 gagctggagacggcgatggagaccc 25	EST Seq: 62 gagctggagacggcgatggagaccc 86	3e-08	25/25 (100%)
205334_at	295	351	CB294616.1	Probe Seq: 1 tggagaccctcatcaacgtgttcca 25	EST Seq: 78 tggagaccctcatcaacgtgttcca 102	3e-08	25/25 (100%)
205334_at	245	443	CB294616.1	Probe Seq: 1 ttccacgcccactcgggcaaagagg 25	EST Seq: 98 ttccacgcccactcgggcaaagagg 122	3e-08	25/25 (100%)
205334_at	161	351	CB294616.1	Probe Seq: 1 tggagacggggaggtggacttccag 25	EST Seq: 247 tggagacggggaggtggacttccag 271	3e-08	25/25 (100%)
205334_at	49	255	CB294616.1	Probe Seq: 1 gagtatgtggtgcttgtggctgctc 25	EST Seq: 272 gagtatgtggtgcttgtggctgctc 296	3e-08	25/25 (100%)
205334_at	98	229	CB294616.1	Probe Seq: 1 gaacagttgagcagacagccacatt 25	EST Seq: 328 gaacagttgagcagacagccacatt 352	3e-08	25/25 (100%)
205384_at	152	265	CB296384.1	Probe Seq: 1 gatgccggtgcaagttcaaccagca 25	EST Seq: 91 gatgccggtgcaagttcaaccagca 115	3e-08	25/25 (100%)
205384_at	220	193	CB296384.1	Probe Seq: 1 gcagcagaggactggggaacccga 24	EST Seq: 113 gcagcagaggactggggaacccga 136	1e-07	24/24 (100%)
205384_at	253	43	CB296384.1	Probe Seq: 1 agaggagggaactttccgcagctcc 25	EST Seq: 140 agaggagggaactttccgcagctcc 164	3e-08	25/25 (100%)
205384_at	302	389	CB296384.1	Probe Seq: 1 tctgtccacccgcaggcggtagaaa 25	EST Seq: 173 tctgtccacccgcaggcggtagaaa 197	3e-08	25/25 (100%)
205384_at	97	119	CB296384.1	Probe Seq: 1 cacctggagcgatggaatccggcca 25	EST Seq: 198 cacctggagcgatggaatccggcca 222	3e-08	25/25 (100%)
205406_s_at	389	425	CB298739.1	Probe Seq: 1 ttcgaggagcaagaaccacctgaga 25	EST Seq: 180 ttcgaggagcaagaaccacctgaga 204	3e-08	25/25 (100%)
205406_s_at	424	235	CB298739.1	Probe Seq: 1 gacatcagtcaccatcttagactct 25	EST Seq: 254 gacatcagtcaccatcttagactct 278	3e-08	25/25 (100%)
205406_s_at	312	397	CB298739.1	Probe Seq: 1 tcaccatcttagactcttctgagga 25	EST Seq: 262 tcaccatcttagactcttctgagga 286	3e-08	25/25 (100%)
205406_s_at	338	41	CB298739.1	Probe Seq: 1 agaggttgctgctgtcaaaatccaa 25	EST Seq: 302 agaggttgctgctgtcaaaatccaa 326	3e-08	25/25 (100%)
205406_s_at	251	197	CB298739.1	Probe Seq: 1 gctgtcaaaatccaagctgccttcc 25	EST Seq: 312 gctgtcaaaatccaagctgccttcc 336	3e-08	25/25 (100%)
205480_s_at	302	431	CB298925.1	Probe Seq: 1 ttaatgtgccaaggagccgttttct 25	EST Seq: 467 ttaatgtgccaaggagccgttttct 491	3e-08	25/25 (100%)
205480_s_at	389	125	CB298925.1	Probe Seq: 1 ccgttttctgcctgtcaaaaccaca 25	EST Seq: 483 ccgttttctgcctgtcaaaaccaca 507	3e-08	25/25 (100%)
205480_s_at	152	83	CB298925.1	Probe Seq: 1 aaaaccacatcagatctcttgctg 24	EST Seq: 499 aaaaccacatcagatctcttgctg 522	1e-07	24/24 (100%)
205549_at	379	299	CB296430.1	Probe Seq: 1 gtgagcgacaaggtgctgggccaac 25	EST Seq: 6 gtgagcgacaaggtgctggggcaac 30	7e-06	24/25 (96%)
205549_at	364	45	CB296430.1	Probe Seq: 1 agagacagaacgtgcagcggtggcc 25	EST Seq: 112 agagacagaacgtgcagcggtggcc 136	3e-08	25/25 (100%)
205549_at	253	187	CB296430.1	Probe Seq: 1 gccattcagtctcagttcagaaaat 25	EST Seq: 134 gccattcagtctcagttcagaaaat 158	3e-08	25/25 (100%)
205567_at	178	429	CB297657.1	Probe Seq: 1 ttacaagcaccacatttacacatcc 25	EST Seq: 21 ttacaagcaccacagttacacatcc 45	7e-06	24/25 (96%)
205567_at	270	155	CB297657.1	Probe Seq: 1 cgaggcgacttctcaagcttttgaa 25	EST Seq: 67 cgaggcgacttctcaagcttttgaa 91	3e-08	25/25 (100%)
205567_at	444	243	CB297657.1	Probe Seq: 1 gagtggtcgggtatctagtttttgc 25	EST Seq: 97 gagtggtcggctatctagtttttgc 121	7e-06	24/25 (96%)
205567_at	352	279	CB297657.1	Probe Seq: 1 gtttttgcactgtcttactattcaa 25	EST Seq: 114 gtttttgcactgtcttactattcaa 138	3e-08	25/25 (100%)
205567_at	130	323	CB297657.1	Probe Seq: 1 ggaccacttgtctctaatttatgaa 25	EST Seq: 160 ggaccacttgtctctaatttatgaa 184	3e-08	25/25 (100%)
205567_at	278	429	CB297657.1	Probe Seq: 1 ttatgaatggtgtccatcctttccc 25	EST Seq: 178 ttatgaatggtgtccatcctttccc 202	3e-08	25/25 (100%)
205567_at	57	281	CB297657.1	Probe Seq: 1 gtttccagtctgtggtgatgctgtc 25	EST Seq: 327 gtttccagtctgtggtgatgctgtc 351	3e-08	25/25 (100%)
205567_at	133	169	CB297657.1	Probe Seq: 1 ccgcccctggaccagtgatgactga 25	EST Seq: 372 ccgcccctggaccagtgatgactga 396	3e-08	25/25 (100%)
205567_at	120	247	CB297657.1	Probe Seq: 1 gagcttctgattgatctcggggtcc 25	EST Seq: 407 gagcttctgattgatctcggggtcc 431	3e-08	25/25 (100%)
205567_at	339	143	CB297657.1	Probe Seq: 1 ctcggggtccatctgtgatatttct 25	EST Seq: 422 ctcggggtccatctgtgatatttct 446	3e-08	25/25 (100%)
205591_at	184	319	CB296231.1	Probe Seq: 1 ggtgcagaacatgtctcaatccata 25	EST Seq: 32 ggtgcagaacatgtctcagtccata 56	7e-06	24/25 (96%)
205591_at	256	291	CB296231.1	Probe Seq: 1 gtcttggacaggcggacccagagag 25	EST Seq: 60 gtcttggacaggcggacccagagag 84	3e-08	25/25 (100%)
205591_at	255	251	CB296231.1	Probe Seq: 1 gagagtcataagcaacacctggcca 25	EST Seq: 153 gagagtcataagcaacacctggcca 177	3e-08	25/25 (100%)
205591_at	219	39	CB296231.1	Probe Seq: 1 agtccactcccatgtaaccatgaaa 25	EST Seq: 235 agtccactcccatgtaaccatgaaa 259	3e-08	25/25 (100%)
205591_at	213	441	CB296231.1	Probe Seq: 1 ttgcaccatgcatttttactattat 25	EST Seq: 277 ttgcaccatgcatttttactattat 301	3e-08	25/25 (100%)
205591_at	196	441	CB296231.1	Probe Seq: 1 ttccaatacttagcaccatttcact 25	EST Seq: 303 ttccaatacttagcaccatttcact 327	3e-08	25/25 (100%)
205591_at	180	15	CB296231.1	Probe Seq: 1 atacaaccaggatcctcctttgcat 25	EST Seq: 340 atacaaccaggatcctcctttgcat 364	3e-08	25/25 (100%)
205591_at	237	147	CB296231.1	Probe Seq: 1 ctcctttgcatgcgactgtagctgc 25	EST Seq: 354 ctcctttgcatgcgactgtagctgc 378	3e-08	25/25 (100%)
205632_s_at	26	395	CB297260.1	Probe Seq: 1 tctatcatttgctgttgcttgctga 25	EST Seq: 353 tctatcatttgctgttgcttgctga 377	3e-08	25/25 (100%)
205632_s_at	28	199	CB297260.1	Probe Seq: 1 gctgttgcttgctgaactgtgaaga 25	EST Seq: 363 gctgttgcttgctgaactgtgaaga 387	3e-08	25/25 (100%)
205632_s_at	421	423	CB297260.1	Probe Seq: 1 tttaagctgctttctgtaccattgc 25	EST Seq: 403 tttaagctgctttctataccattgc 427	7e-06	24/25 (96%)
205632_s_at	8	287	CB297260.1	Probe Seq: 2 taccattgccaatcacctttttgg 25	EST Seq: 419 taccattgccaatcacctttttgg 442	1e-07	24/24 (100%)
205632_s_at	152	337	CB297260.1	Probe Seq: 1 ggaagtgctattttcctatggactt 25	EST Seq: 447 ggaagtgctattttcctatggactt 471	3e-08	25/25 (100%)
205632_s_at	364	383	CB297260.1	Probe Seq: 1 tcctatggacttttgcattatttca 25	EST Seq: 460 tcctatggacttttgcattatttca 484	3e-08	25/25 (100%)
205632_s_at	318	11	CB297260.1	Probe Seq: 1 atttcattgtgcatgcatccagtga 25	EST Seq: 479 atttcattgtgcatgcatccagtga 503	3e-08	25/25 (100%)
205644_s_at	384	353	CB296455.1	Probe Seq: 1 tggtggcagacatgtccaaggaata 25	EST Seq: 94 tggtggcagacatgtccaaggaata 118	3e-08	25/25 (100%)
205644_s_at	406	97	CB296455.1	Probe Seq: 1 aaggaatattgcggggatttgatcc 25	EST Seq: 111 aaggaatattgcggggatttgatcc 135	3e-08	25/25 (100%)
205644_s_at	195	325	CB296455.1	Probe Seq: 1 ggatttgatccctttatgaaccttg 25	EST Seq: 125 ggatttgatccctttatgaaccttg 149	3e-08	25/25 (100%)
205644_s_at	48	267	CB296455.1	Probe Seq: 1 gatccctttatgaaccttgtgatag 25	EST Seq: 131 gatccctttatgaaccttgtgatag 155	3e-08	25/25 (100%)
205644_s_at	305	227	CB296455.1	Probe Seq: 1 gaaccttgtgatagatgaatgtgtg 25	EST Seq: 142 gaaccttgtgatagatgaatgtgtg 166	3e-08	25/25 (100%)
205644_s_at	242	355	CB296455.1	Probe Seq: 1 tgtgtggagatggcgactagtggac 25	EST Seq: 161 tgtgtggagatggcgactagtggac 185	3e-08	25/25 (100%)
205644_s_at	54	261	CB296455.1	Probe Seq: 1 gatggcgactagtggacaacagaac 25	EST Seq: 169 gatggcgactagtggacaacagaac 193	3e-08	25/25 (100%)
205644_s_at	206	41	CB296455.1	Probe Seq: 1 agtatcatcatgttagaagccttgg 25	EST Seq: 224 agtatcatcatgttggaagccttgg 248	7e-06	24/25 (96%)
205690_s_at	331	343	CB297146.1	Probe Seq: 1 ggctgggagttgattgagccaacac 25	EST Seq: 190 ggctgggagttgattgagccaacac 214	3e-08	25/25 (100%)
205690_s_at	299	329	CB297146.1	Probe Seq: 1 ggagttgattgagccaacactggat 25	EST Seq: 195 ggagttgattgagccaacactggat 219	3e-08	25/25 (100%)
205690_s_at	137	91	CB297146.1	Probe Seq: 1 aagctgaaacagaaccgcatgaggg 25	EST Seq: 242 aagctgaaacagaaccgcatgaggg 266	3e-08	25/25 (100%)
205690_s_at	13	33	CB297146.1	Probe Seq: 1 aggaaagtggaatctctgtggccca 25	EST Seq: 271 aggaaagtggaatctctgtggccca 295	3e-08	25/25 (100%)
[truncated: 1,680 more rows]

## Sheet: FL-chimpanzee
Probeset ID	Position x	Position Y	EST accession	Probe sequences	EST matching region	BLAST e values	Identities
AB001106_at	473	1	CB297048.1	Probe Seq: 1 tcaattcaagtattcttactatggt 25	EST Seq: 255 tcaattcaagtattcttactatggt 279	3e-08	25/25 (100%)
AB001106_at	474	1	CB297048.1	Probe Seq: 1 ttccctatttgttcaatagactgat 25	EST Seq: 284 ttccctatttgttcaatagactgat 308	3e-08	25/25 (100%)
AB001106_at	475	1	CB297048.1	Probe Seq: 1 atttgttcaatagactgataatact 25	EST Seq: 290 atttgttcaatagactgataatact 314	3e-08	25/25 (100%)
AB001106_at	476	1	CB297048.1	Probe Seq: 1 aaaccaatgctcccaagctgaatat 25	EST Seq: 428 aaaccaatgctcccaagctgaatat 452	3e-08	25/25 (100%)
AB001106_at	477	1	CB297048.1	Probe Seq: 1 atgctcccaagctgaatattcttga 25	EST Seq: 434 atgctcccaagctgaatattcttga 458	3e-08	25/25 (100%)
AB001106_at	479	1	CB297048.1	Probe Seq: 1 atttgacatttcaaatcagtgctca 25	EST Seq: 480 atttgacatgtcaaatcagtgctca 504	7e-06	24/25 (96%)
AB001106_at	481	1	CB297048.1	Probe Seq: 1 aaatcagtgctcatatacagtaaac 25	EST Seq: 492 aaatcagtgctcatatacagtaaac 516	3e-08	25/25 (100%)
AB001106_at	482	1	CB297048.1	Probe Seq: 1 tgagatcattaacatgccagggcag 25	EST Seq: 588 tgagntcattaacatgccagggcag 612	2e-06	24/25 (96%)
AB001106_at	483	1	CB297048.1	Probe Seq: 1 catgccagggcagttcccactgatt 25	EST Seq: 600 catgccagggcagttcccactgatt 624	3e-08	25/25 (100%)
AB001106_at	484	1	CB297048.1	Probe Seq: 1 actgatttagatggtccaagataat 25	EST Seq: 618 actgatttagntggtccaagataat 642	2e-06	24/25 (96%)
AB002533_at	18	397	CB296993.1	Probe Seq: 1 cctacctgctggctgccctaggggg 25	EST Seq: 84 cctacctgctggctgccctaggggg 108	3e-08	25/25 (100%)
AB002533_at	19	397	CB296993.1	Probe Seq: 1 gcgccaaggacatcaagaagatctt 25	EST Seq: 123 gcgccaaggacatcaagaagatctt 147	3e-08	25/25 (100%)
AB002533_at	20	397	CB296993.1	Probe Seq: 1 agatcttggacagcgtgggtatcga 25	EST Seq: 141 agatcttggacagcgtgggtatcga 165	3e-08	25/25 (100%)
AB002533_at	21	397	CB296993.1	Probe Seq: 1 tcttggacagcgtgggtatcgaggc 25	EST Seq: 144 tcttggacagcgtgggtatcgaggc 168	3e-08	25/25 (100%)
AB002533_at	22	397	CB296993.1	Probe Seq: 1 aggcggacgacgaccggctcaacaa 25	EST Seq: 165 aggcggacgacgaccggctcaacaa 189	3e-08	25/25 (100%)
AB002533_at	23	397	CB296993.1	Probe Seq: 1 cggacgacgaccggctcaacaaggt 25	EST Seq: 168 cggacgacgaccggctcaacaaggt 192	3e-08	25/25 (100%)
AB002533_at	24	397	CB296993.1	Probe Seq: 1 ggctcaacaaggttatcagtgagct 25	EST Seq: 180 ggctcaacaaggttatcagtgagct 204	3e-08	25/25 (100%)
AB002533_at	25	397	CB296993.1	Probe Seq: 1 acattgaagacgtcattgcccaggg 25	EST Seq: 216 acattgaagacgtcattgcccaggg 240	3e-08	25/25 (100%)
AB002533_at	26	397	CB296993.1	Probe Seq: 1 ttgaagacgtcattgcccagggtat 25	EST Seq: 219 ttgaagacgtcattgcccagggtat 243	3e-08	25/25 (100%)
AB002533_at	27	397	CB296993.1	Probe Seq: 1 acgtcattgcccagggtattggcaa 25	EST Seq: 225 acgtcattgcccagggtattggcaa 249	3e-08	25/25 (100%)
AB002533_at	28	397	CB296993.1	Probe Seq: 1 tcattgcccagggtattggcaagct 25	EST Seq: 228 tcattgcccagggtattggcaagct 252	3e-08	25/25 (100%)
AB002533_at	29	397	CB296993.1	Probe Seq: 1 ttgcccagggtattggcaagcttgc 25	EST Seq: 231 ttgcccagggtattggcaagcttgc 255	3e-08	25/25 (100%)
AB002533_at	30	397	CB296993.1	Probe Seq: 1 ttggcaagcttgccagtgtacctgc 25	EST Seq: 243 ttggcaagcttgccagtgtacctgc 267	3e-08	25/25 (100%)
AB002533_at	31	397	CB296993.1	Probe Seq: 1 gggctgtagccgtctctgctgcccc 25	EST Seq: 273 gggctgtagctgtctctgctgcccc 297	7e-06	24/25 (96%)
AB002533_at	32	397	CB296993.1	Probe Seq: 1 ttggcctttttgattaaattcctgc 25	EST Seq: 399 ttggcctttttgattaaattcctgc 423	3e-08	25/25 (100%)
AB002533_at	33	397	CB296993.1	Probe Seq: 1 tttttgattaaattcctgctcccct 25	EST Seq: 405 tttttgattaaattcctgctcccct 429	3e-08	25/25 (100%)
AB002533_at	34	397	CB296993.1	Probe Seq: 1 ttgattaaattcctgctcccctgca 25	EST Seq: 408 ttgattaaattcctgctcccctgca 432	3e-08	25/25 (100%)
AB002533_at	35	397	CB296993.1	Probe Seq: 1 attaaattcctgctcccctgcaaat 25	EST Seq: 411 attaaattcctgctcccctgcaaat 435	3e-08	25/25 (100%)
AC002045_xpt1_at	32	5	CB297500.1	Probe Seq: 2 gtgcacttacaatttggtattacc 25	EST Seq: 244 gtgcacttacaatttggtattacc 267	1e-07	24/24 (100%)
AC002045_xpt1_at	33	5	CB297500.1	Probe Seq: 1 tgcacttacaatttggtattacctg 25	EST Seq: 245 tgcacttacaatttggtattacctg 269	3e-08	25/25 (100%)
AC002045_xpt1_at	34	5	CB297500.1	Probe Seq: 1 cacttacaatttggtattacctggg 25	EST Seq: 247 cacttacaatttggtattacctggg 271	3e-08	25/25 (100%)
AC002045_xpt1_at	35	5	CB297500.1	Probe Seq: 1 cttacaatttggtattacctgggag 25	EST Seq: 249 cttacaatttggtattacctgggag 273	3e-08	25/25 (100%)
AC002045_xpt1_at	36	5	CB297500.1	Probe Seq: 1 tacaatttggtattacctgggagtg 25	EST Seq: 251 tacaatttggtattacctgggagtg 275	3e-08	25/25 (100%)
AC002045_xpt1_at	37	5	CB297500.1	Probe Seq: 1 caatttggtattacctgggagtgaa 25	EST Seq: 253 caatttggtattacctgggagtgaa 277	3e-08	25/25 (100%)
AC002045_xpt1_at	38	5	CB297500.1	Probe Seq: 1 ttggtattacctgggagtgaaaaga 25	EST Seq: 257 ttggtattacctgggagtgaaaaga 281	3e-08	25/25 (100%)
AC002045_xpt1_at	39	5	CB297500.1	Probe Seq: 1 atattacagccatgcctaactgact 25	EST Seq: 283 atattacagccatgcctaactgact 307	3e-08	25/25 (100%)
AC002045_xpt1_at	40	5	CB297500.1	Probe Seq: 1 attacagccatgcctaactgacttc 25	EST Seq: 285 attacagccatgcctaactgacttc 309	3e-08	25/25 (100%)
AC002045_xpt1_at	41	5	CB297500.1	Probe Seq: 1 gccatgcctaactgacttcttgagg 25	EST Seq: 291 gccatgcctaactgacttcttgagg 315	3e-08	25/25 (100%)
AC002045_xpt1_at	42	5	CB297500.1	Probe Seq: 1 catgcctaactgacttcttgaggt 24	EST Seq: 293 catgcctaactgacttcttgaggt 316	1e-07	24/24 (100%)
AC002115_cds1_at	105	5	CB294832.1	Probe Seq: 1 tggcagaactacctggacttccacc 25	EST Seq: 136 tggcagaactacctggacttccacc 160	3e-08	25/25 (100%)
AC002115_cds1_at	106	5	CB294832.1	Probe Seq: 1 ctggacttccaccgctgtcagaagg 25	EST Seq: 148 ctggacttccaccgctgtcagaagg 172	3e-08	25/25 (100%)
AC002115_cds1_at	107	5	CB294832.1	Probe Seq: 1 ttccaccgctgtcagaaggcaatga 25	EST Seq: 154 ttccaccgctgtcagaaggcaatga 178	3e-08	25/25 (100%)
AC002115_cds1_at	108	5	CB294832.1	Probe Seq: 1 cagaaggcaatgaccgctaaaggag 25	EST Seq: 166 cagaaggcaatgaccgctaaaggag 190	3e-08	25/25 (100%)
AC002115_cds1_at	109	5	CB294832.1	Probe Seq: 1 gcaatgaccgctaaaggaggcgata 25	EST Seq: 172 gcaatgaccgctaaaggaggcgata 196	3e-08	25/25 (100%)
AC002115_cds1_at	110	5	CB294832.1	Probe Seq: 1 ggcgatatctctgtgtgcgaatggt 25	EST Seq: 190 ggcgatatctctgtgtgcgaatggt 214	3e-08	25/25 (100%)
AC002115_cds1_at	111	5	CB294832.1	Probe Seq: 1 atctctgtgtgcgaatggtaccagc 25	EST Seq: 196 atctctgtgtgcgaatggtaccagc 220	3e-08	25/25 (100%)
AC002115_cds1_at	112	5	CB294832.1	Probe Seq: 1 gtgtgcgaatggtaccagcgtgtgt 25	EST Seq: 202 gtgtgcgaatggtaccagcgtgtgt 226	3e-08	25/25 (100%)
AC002115_cds1_at	113	5	CB294832.1	Probe Seq: 1 taccagcgtgtgtaccagtccctct 25	EST Seq: 214 taccagcgtgtgtaccagtccctct 238	3e-08	25/25 (100%)
AC002115_cds1_at	114	5	CB294831.1	Probe Seq: 1 tgccccacatcctgggtcacagact 25	EST Seq: 238 tgccccacatcctgggtcacagact 262	3e-08	25/25 (100%)
AC002115_cds1_at	115	5	CB294831.1	Probe Seq: 1 tgggtcacagactgggatgagcaac 25	EST Seq: 250 tgggtcacagactgggatgagcaac 274	3e-08	25/25 (100%)
AC002115_cds1_at	116	5	CB294831.1	Probe Seq: 1 gaaggcacgtttcccgggaagatct 25	EST Seq: 280 gaaggcacgtttcccgggaagatct 304	3e-08	25/25 (100%)
AC002115_cds1_at	117	5	CB294831.1	Probe Seq: 1 acgtttcccgggaagatctgaactg 25	EST Seq: 286 acgtttcccgggaagatctgaactg 310	3e-08	25/25 (100%)
AC002115_cds1_at	118	5	CB294831.1	Probe Seq: 1 cccgggaagatctgaactggctgca 25	EST Seq: 292 cccgggaagatctgaactggctgca 316	3e-08	25/25 (100%)
AC002115_cds1_at	119	5	CB294831.1	Probe Seq: 1 aagatctgaactggctgcatctccc 25	EST Seq: 298 aagatctgaactggctgcatctccc 322	3e-08	25/25 (100%)
AC002115_cds1_at	120	5	CB294831.1	Probe Seq: 1 tgaactggctgcatctccctttcct 25	EST Seq: 304 tgaactggctgcatctccctttcct 328	3e-08	25/25 (100%)
AC002115_cds1_at	122	5	CB294831.1	Probe Seq: 1 atcctaaatcatgacttacctgc 23	EST Seq: 394 atcctaaatcatgacttacctgc 416	5e-07	23/23 (100%)
AF000177_at	423	5	CB298352.1	Probe Seq: 1 acatcagactgtggagcgtattcat 25	EST Seq: 260 acatcagactgtggagcgtattcat 284	3e-08	25/25 (100%)
AF000177_at	424	5	CB298352.1	Probe Seq: 1 gactgtggagcgtattcatgtgggc 25	EST Seq: 266 gactgtggagcgtattcatgtgggc 290	3e-08	25/25 (100%)
AF000177_at	425	5	CB298352.1	Probe Seq: 1 tgatattcctcgagggatttttgtg 25	EST Seq: 302 tgatattcctcgagggatttttgtg 326	3e-08	25/25 (100%)
AF000177_at	426	5	CB298352.1	Probe Seq: 1 tcctcgagggatttttgtggtcaga 25	EST Seq: 308 tcctcgagggatttttgtggtcaga 332	3e-08	25/25 (100%)
AF000177_at	427	5	CB298352.1	Probe Seq: 1 ttttgtggtcagaggagaaaatgtg 25	EST Seq: 320 ttttgtggtcagaggagaaaatgtg 344	3e-08	25/25 (100%)
AF000177_at	428	5	CB298352.1	Probe Seq: 1 ccagcaagtatccattgaagaaatt 25	EST Seq: 392 ccagcaagtatccattgaagaaatt 416	3e-08	25/25 (100%)
AF000177_at	429	5	CB298352.1	Probe Seq: 1 gcagaccaagctggaagcagagaag 25	EST Seq: 440 gcagaccaaactggaagcagagaag 464	7e-06	24/25 (96%)
AF000177_at	430	5	CB298352.1	Probe Seq: 1 ccgaggtctttccattcctcgagca 25	EST Seq: 488 ccgaggtctttccattcctcgagca 512	3e-08	25/25 (100%)
AF000177_at	431	5	CB298352.1	Probe Seq: 1 cattcctcgagcagatactcttgat 25	EST Seq: 500 cattcctcgagcagatactcttgat 524	3e-08	25/25 (100%)
AF000177_at	432	5	CB298352.1	Probe Seq: 1 tcgagcagatactcttgatgagtac 25	EST Seq: 506 tcgagcagatactcttgatgagtac 530	3e-08	25/25 (100%)
AF007551_at	487	7	CB295292.1	Probe Seq: 1 gtttcgctgggccctggtactgaag 25	EST Seq: 31 gtttcgctgggccctggtactgaag 55	3e-08	25/25 (100%)
AF007551_at	488	7	CB295292.1	Probe Seq: 1 ctgggccctggtactgaagacgcgg 25	EST Seq: 37 ctgggccctggtactgaagacgcgg 61	3e-08	25/25 (100%)
AF007551_at	489	7	CB295292.1	Probe Seq: 1 cctggtactgaagacgcggtccggg 25	EST Seq: 43 cctggtactgaagacgcggtccggg 67	3e-08	25/25 (100%)
AF007551_at	490	7	CB295292.1	Probe Seq: 1 gtcgcccctagctgtttcctactca 25	EST Seq: 67 gtcgcccctagctgtttcctactca 91	3e-08	25/25 (100%)
AF007551_at	491	7	CB295292.1	Probe Seq: 1 cctagctgtttcctactcacccaaa 25	EST Seq: 73 cctagctgtttcctactcacccaaa 97	3e-08	25/25 (100%)
AF007551_at	492	7	CB295292.1	Probe Seq: 1 tacctcctggcaactatgggaacta 25	EST Seq: 163 tacctcctggcaactatgggaacta 187	3e-08	25/25 (100%)
AF007551_at	493	7	CB295292.1	Probe Seq: 1 ctggcaactatgggaactatggcta 25	EST Seq: 169 ctggcaactatgggaactatggcta 193	3e-08	25/25 (100%)
AF007551_at	494	7	CB295292.1	Probe Seq: 1 atggctatgctaatagtgggtatag 25	EST Seq: 187 atggctatgctaatagtgggtatag 211	3e-08	25/25 (100%)
AF007551_at	495	7	CB295292.1	Probe Seq: 1 atagtgggtatagtgcctgtgaaga 25	EST Seq: 199 atagtgggtatagtgcctgtgaaga 223	3e-08	25/25 (100%)
AF007551_at	496	7	CB295292.1	Probe Seq: 1 atgagaggctcactgaaagtctgag 25	EST Seq: 229 atgagaggctcactgaaagtctgag 253	3e-08	25/25 (100%)
AF007551_at	497	7	CB295292.1	Probe Seq: 1 ctctttccattgaaataggccatga 25	EST Seq: 277 ctctttccattgaaataggccatga 301	3e-08	25/25 (100%)
AF007551_at	498	7	CB295292.1	Probe Seq: 1 attcacaatttgattccacaactgg 25	EST Seq: 337 attcacaatttgattccacaactgg 361	3e-08	25/25 (100%)
AF007551_at	499	7	CB295292.1	Probe Seq: 1 aatttgattccacaactggatttct 25	EST Seq: 343 aatttgattccacaactggatttct 367	3e-08	25/25 (100%)
AF007551_at	500	7	CB295292.1	Probe Seq: 1 tatccagagggagccaaacaaagct 25	EST Seq: 397 tatccagagggagccaaacaaagct 421	3e-08	25/25 (100%)
AF007551_at	501	7	CB295292.1	Probe Seq: 1 gccaaacaaagctgctgtgctatat 25	EST Seq: 409 gccaaacaaagctgctgtgctatat 433	3e-08	25/25 (100%)
AF007551_at	502	7	CB295292.1	Probe Seq: 1 tgctgtgctatatgatgctgttttc 25	EST Seq: 421 tgctgtgctatatgatgctgttttc 445	3e-08	25/25 (100%)
AFFX-HSAC07/X00351_5_at	501	229	AU298558.1	Probe Seq: 1 tgatatcgccgcgctcgtcgtcgac 25	EST Seq: 94 tgatatcgccgcgctcgttgtcgac 118	7e-06	24/25 (96%)
AFFX-HSAC07/X00351_5_at	504	229	AU298376.1	Probe Seq: 1 gggtcagaaggattcctatgtgggc 25	EST Seq: 238 gggtcataaggattcctatgtgggc 262	7e-06	24/25 (96%)
AFFX-HSAC07/X00351_5_at	510	229	AU297935.1	Probe Seq: 1 ggccaaccgcgagaagatgaccca 24	EST Seq: 424 ggccaaccgcgagaagatgaccca 447	1e-07	24/24 (100%)
AFFX-HSAC07/X00351_5_at	511	229	AU297948.1	Probe Seq: 2 cagatcatgtttgagaccttcaac 25	EST Seq: 291 cagattatgtttgagaccttcaac 314	3e-05	23/24 (95%)
AFFX-HSAC07/X00351_5_at	514	229	AU297339.1	Probe Seq: 1 ggctgtgctatccctgtacgcctct 25	EST Seq: 488 ggctgtgctatccccgtacgcctct 512	7e-06	24/25 (96%)
AFFX-HSAC07/X00351_5_at	520	229	AU297469.1	Probe Seq: 1 tgccatcctgcgtctggacctgg 23	EST Seq: 603 tgccatcctgcgtctggacctgg 625	5e-07	23/23 (100%)
AFFX-HSAC07/X00351_M_at	521	229	CB294640.1	Probe Seq: 1 accacggccgagcgggaaatcgtgc 25	EST Seq: 37 accacggccgagcgggaaatcgtgc 61	3e-08	25/25 (100%)
AFFX-HSAC07/X00351_M_at	522	229	CB294640.1	Probe Seq: 1 ctgtgctacgtcgccctggacttcg 25	EST Seq: 79 ctgtgctacgtcgccctggacttcg 103	3e-08	25/25 (100%)
AFFX-HSAC07/X00351_M_at	523	229	CB294640.1	Probe Seq: 1 gagcaagagatggccacggctgctt 25	EST Seq: 103 gagcaggagatggccacggctgctt 127	7e-06	24/25 (96%)
AFFX-HSAC07/X00351_M_at	524	229	CB294640.1	Probe Seq: 1 tcctccctggagaagagctacgagc 25	EST Seq: 133 tcctccctggagaagagctacgagc 157	3e-08	25/25 (100%)
AFFX-HSAC07/X00351_M_at	525	229	CB294640.1	Probe Seq: 1 ctgcctgacggccaggtcatcacca 25	EST Seq: 157 ctgcctgacggccaggtcatcacca 181	3e-08	25/25 (100%)
AFFX-HSAC07/X00351_M_at	526	229	CB294640.1	Probe Seq: 1 caggtcatcaccattggcaatgagc 25	EST Seq: 169 caggtcatcaccattggcaatgagc 193	3e-08	25/25 (100%)
AFFX-HSAC07/X00351_M_at	527	229	CB294640.1	Probe Seq: 1 cggttccgctgccctgaggcactct 25	EST Seq: 193 cggttccgctgccctgaggcactct 217	3e-08	25/25 (100%)
AFFX-HSAC07/X00351_M_at	528	229	CB294640.1	Probe Seq: 1 cctgaggcactcttccagccttcct 25	EST Seq: 205 cctgaggcactcttccagccttcct 229	3e-08	25/25 (100%)
AFFX-HSAC07/X00351_M_at	529	229	CB294640.1	Probe Seq: 1 gagtcctgtggcatccacgaaacta 25	EST Seq: 241 gagtcctgtggcatccacgaaacta 265	3e-08	25/25 (100%)
AFFX-HSAC07/X00351_M_at	530	229	CB294640.1	Probe Seq: 1 atccacgaaactaccttcaactcca 25	EST Seq: 253 atccacgaaactaccttcaactcca 277	3e-08	25/25 (100%)
AFFX-HSAC07/X00351_M_at	531	229	CB294640.1	Probe Seq: 1 aactccatcatgaagtgtgacgtgg 25	EST Seq: 271 aactccatcatgaagtgtgacgtgg 295	3e-08	25/25 (100%)
AFFX-HSAC07/X00351_M_at	532	229	CB294640.1	Probe Seq: 1 gacatccgcaaagacctgtacgcca 25	EST Seq: 295 gacatccgcaaagacctgtacgcca 319	3e-08	25/25 (100%)
AFFX-HSAC07/X00351_M_at	533	229	CB294640.1	Probe Seq: 1 aacacagtgctgtctggcggcacca 25	EST Seq: 319 aacacagtgctgtctggcggcacca 343	3e-08	25/25 (100%)
AFFX-HSAC07/X00351_M_at	534	229	CB294640.1	Probe Seq: 1 accatgtaccctggcattgccgaca 25	EST Seq: 343 accatgtaccctggcattgccgaca 367	3e-08	25/25 (100%)
AFFX-HSAC07/X00351_M_at	1	231	CB294640.1	Probe Seq: 1 cagaaggagatcactgccctggcac 25	EST Seq: 373 cagaaggagatcactgccctggcac 397	3e-08	25/25 (100%)
AFFX-HSAC07/X00351_M_at	2	231	CB294640.1	Probe Seq: 1 aagatcattgctcctcctgagcgca 25	EST Seq: 415 aagatcattgctcctcctgagcgca 439	3e-08	25/25 (100%)
AFFX-HSAC07/X00351_M_at	3	231	CB294640.1	Probe Seq: 1 cctcctgagcgcaagtactccgtgt 25	EST Seq: 427 cctcctgagcgcaagtactccgtgt 451	3e-08	25/25 (100%)
AFFX-HSAC07/X00351_M_at	5	231	CB296613.1	Probe Seq: 1 cagatgtggatcagcaagcaggagt 25	EST Seq: 56 cagatgtggattagcaagcaggagt 80	7e-06	24/25 (96%)
AFFX-HUMGAPDH/M33197_5_at	441	229	CB295120.1	Probe Seq: 1 cggatttggtcgtattgggcgcctg 25	EST Seq: 4 cggatttggtcgtattgggcgcctg 28	3e-08	25/25 (100%)
AFFX-HUMGAPDH/M33197_5_at	442	229	CB295120.1	Probe Seq: 1 gcgcctggtcaccagggctgctttt 25	EST Seq: 22 gcgcctggtcaccagggctgctttt 46	3e-08	25/25 (100%)
AFFX-HUMGAPDH/M33197_5_at	443	229	CB295120.1	Probe Seq: 1 ggtcaccagggctgcttttaactct 25	EST Seq: 28 ggtcaccagggctgcttttaactct 52	3e-08	25/25 (100%)
AFFX-HUMGAPDH/M33197_5_at	444	229	CB295120.1	Probe Seq: 1 tgcttttaactctggtaaagtggat 25	EST Seq: 40 tgcttttaactctggtaaagtggat 64	3e-08	25/25 (100%)
AFFX-HUMGAPDH/M33197_5_at	445	229	CB295120.1	Probe Seq: 1 ggatattgttgccatcaatgacccc 25	EST Seq: 61 ggatattgttgccatcaatgacccc 85	3e-08	25/25 (100%)
AFFX-HUMGAPDH/M33197_5_at	446	229	CB295120.1	Probe Seq: 1 catcaatgaccccttcattgacctc 25	EST Seq: 73 catcaatgaccccttcattgacctc 97	3e-08	25/25 (100%)
AFFX-HUMGAPDH/M33197_5_at	447	229	CB295120.1	Probe Seq: 1 cttcattgacctcaactacatggtt 25	EST Seq: 85 cttcattgacctcaactacatggtt 109	3e-08	25/25 (100%)
AFFX-HUMGAPDH/M33197_5_at	448	229	CB295120.1	Probe Seq: 1 caactacatggtttacatgttccaa 25	EST Seq: 97 caactacatggtttacatgttccaa 121	3e-08	25/25 (100%)
AFFX-HUMGAPDH/M33197_5_at	449	229	CB295120.1	Probe Seq: 1 ggtttacatgttccaatatgattcc 25	EST Seq: 106 ggtttacatgttccaatatgattcc 130	3e-08	25/25 (100%)
AFFX-HUMGAPDH/M33197_5_at	450	229	CB295120.1	Probe Seq: 1 ccaatatgattccacccatggcaaa 25	EST Seq: 118 ccaatatgattccacccatggcaaa 142	3e-08	25/25 (100%)
AFFX-HUMGAPDH/M33197_5_at	451	229	CB295120.1	Probe Seq: 1 tgattccacccatggcaaattccat 25	EST Seq: 124 tgattccacccatggcaaattccat 148	3e-08	25/25 (100%)
AFFX-HUMGAPDH/M33197_5_at	452	229	CB295120.1	Probe Seq: 1 attccatggcaccgtcaaggctgag 25	EST Seq: 142 attccatggcaccgtcaaggctgag 166	3e-08	25/25 (100%)
AFFX-HUMGAPDH/M33197_5_at	453	229	CB295120.1	Probe Seq: 1 tggcaccgtcaaggctgagaacggg 25	EST Seq: 148 tggcaccgtcaaggctgagaacggg 172	3e-08	25/25 (100%)
AFFX-HUMGAPDH/M33197_5_at	454	229	CB295120.1	Probe Seq: 1 catcaatggaaatcccatcaccatc 25	EST Seq: 181 catcaatggaaatcccatcaccatc 205	3e-08	25/25 (100%)
AFFX-HUMGAPDH/M33197_5_at	455	229	CB295120.1	Probe Seq: 1 tcccatcaccatcttccaggagcga 25	EST Seq: 193 tcccatcaccatcttccaggagcga 217	3e-08	25/25 (100%)
AFFX-HUMGAPDH/M33197_5_at	456	229	CB295120.1	Probe Seq: 1 cttccaggagcgagatccctccaaa 25	EST Seq: 205 cttccaggagcgagatccctccaaa 229	3e-08	25/25 (100%)
AFFX-HUMGAPDH/M33197_5_at	457	229	CB295120.1	Probe Seq: 1 gcgagatccctccaaaatcaagtgg 25	EST Seq: 214 gcgagatccctccaaaatcaagtgg 238	3e-08	25/25 (100%)
AFFX-HUMGAPDH/M33197_5_at	458	229	CB295120.1	Probe Seq: 1 cgatgctggcgctgagtacgtcgtg 25	EST Seq: 241 cgatgctggcgctgagtacgtcgtg 265	3e-08	25/25 (100%)
AFFX-HUMGAPDH/M33197_5_at	459	229	CB295120.1	Probe Seq: 1 cgtggagtccactggcgtcttcacc 25	EST Seq: 262 cgtggagtccactggcgtcttcacc 286	3e-08	25/25 (100%)
AFFX-HUMGAPDH/M33197_M_at	461	229	CB295120.1	Probe Seq: 1 aagatcatcagcaatgcctcctgca 25	EST Seq: 410 aagatcatcagcaatgcctcctgca 434	3e-08	25/25 (100%)
AFFX-HUMGAPDH/M33197_M_at	462	229	CB295119.1	Probe Seq: 1 accaactgcttagcacccctggcca 25	EST Seq: 474 accaactgcttnncacccctggcca 498	0.0001	23/25 (92%)
AFFX-HUMGAPDH/M33197_M_at	464	229	CB295120.1	Probe Seq: 1 gacaactttggtatcgtggaaggac 25	EST Seq: 473 gacaacttcggtatcgtggaaggac 497	7e-06	24/25 (96%)
AFFX-HUMGAPDH/M33197_M_at	465	229	CB295120.1	Probe Seq: 1 gtggaaggactcatgaccacagtcc 25	EST Seq: 488 gtggaaggactcatgaccacggtcc 512	7e-06	24/25 (96%)
AFFX-HUMRGE/M10098_3_at	427	229	AU297705.1	Probe Seq: 2 tctggcatgctaactagttacgcg 25	EST Seq: 404 tctggcatgctaactagttacgcg 427	1e-07	24/24 (100%)
AFFX-HUMRGE/M10098_3_at	435	229	CB297387.1	Probe Seq: 1 attgcaattattccccatgaacgag 25	EST Seq: 6 attgcaattattccccatgaacgag 30	3e-08	25/25 (100%)
AFFX-HUMRGE/M10098_3_at	436	229	AU298379.1	Probe Seq: 1 ggaattcccagtaagtgcgggtcat 25	EST Seq: 4 ggaatncccagtaagtgcgggtcat 28	2e-06	24/25 (96%)
AFFX-HUMRGE/M10098_3_at	437	229	AU298379.1	Probe Seq: 1 aagtgcgggtcataagcttgcgttg 25	EST Seq: 16 aagtgcgggtcataagcttgcgttg 40	3e-08	25/25 (100%)
AFFX-HUMRGE/M10098_3_at	438	229	AU298379.1	Probe Seq: 1 gggtcataagcttgcgttgattaag 25	EST Seq: 22 gggtcataagcttgcgttgattaag 46	3e-08	25/25 (100%)
AFFX-HUMRGE/M10098_M_at	404	229	AU298558.1	Probe Seq: 1 gcggtaattccagctccaatagcgt 25	EST Seq: 309 gcggtaattccagctccaatagcgt 333	3e-08	25/25 (100%)
AFFX-HUMRGE/M10098_M_at	406	229	AU298558.1	Probe Seq: 1 gcagttaaaaagctcgtagttggat 25	EST Seq: 348 gcagttaaaaagctcgtagttggat 372	3e-08	25/25 (100%)
AFFX-HUMRGE/M10098_M_at	415	229	AU298319.1	Probe Seq: 1 attcgtattgcgccgctagaggtga 25	EST Seq: 441 attcgtattgcgccgctagaggtga 465	3e-08	25/25 (100%)
AFFX-HUMRGE/M10098_M_at	416	229	AU298319.1	Probe Seq: 1 gtgaaattcttggaccggcgcaaga 25	EST Seq: 462 gtgaaattcttggaccggcgcaaga 486	3e-08	25/25 (100%)
AFFX-HUMRGE/M10098_M_at	417	229	AU298319.1	Probe Seq: 1 gaccggcgcaagacggaccagagcg 25	EST Seq: 474 gaccggcgcaagacggaccagagcg 498	3e-08	25/25 (100%)
AFFX-HUMRGE/M10098_M_at	420	229	CB297593.1	Probe Seq: 1 ccggcgatgcggcggcgttattccc 25	EST Seq: 66 ccggcgatgcggcggcgttattccc 90	3e-08	25/25 (100%)
D00760_at	453	9	CB295951.1	Probe Seq: 1 ctagctcaacaatactatcttgtgt 25	EST Seq: 288 ctagctcaacaatactatcttgtgt 312	3e-08	25/25 (100%)
D00760_at	454	9	CB295951.1	Probe Seq: 1 caacaatactatcttgtgtaccaag 25	EST Seq: 294 caacaatactatcttgtgtaccaag 318	3e-08	25/25 (100%)
D00760_at	455	9	CB295951.1	Probe Seq: 1 gaacccattcctacagctcagctgg 25	EST Seq: 318 gaacccattcctacagctcagctgg 342	3e-08	25/25 (100%)
D00760_at	456	9	CB295951.1	Probe Seq: 1 attcctacagctcagctggtacaga 25	EST Seq: 324 attcctacagctcagctggtacaga 348	3e-08	25/25 (100%)
D00760_at	457	9	CB295951.1	Probe Seq: 1 agagtagcttctgtgatgcaagaat 25	EST Seq: 348 agagtagcttctgtgatgcaagaat 372	3e-08	25/25 (100%)
D00760_at	458	9	CB295951.1	Probe Seq: 1 gcttctgtgatgcaagaatatactc 25	EST Seq: 354 gcttctgtgatgcaagaatatactc 378	3e-08	25/25 (100%)
D00760_at	459	9	CB295951.1	Probe Seq: 1 caagaatatactcagtcaggtggtg 25	EST Seq: 366 caagaatatactcagtcaggtggtg 390	3e-08	25/25 (100%)
D00760_at	460	9	CB295951.1	Probe Seq: 1 tatactcagtcaggtggtgttcgtc 25	EST Seq: 372 tatactcagtcaggtggtgttcgtc 396	3e-08	25/25 (100%)
D00760_at	461	9	CB295951.1	Probe Seq: 1 cagtcaggtggtgttcgtccatttg 25	EST Seq: 378 cagtcaggtggtgttcgtccatttg 402	3e-08	25/25 (100%)
D00760_at	462	9	CB295951.1	Probe Seq: 1 tcagatccatctggagcttactttg 25	EST Seq: 456 tcagatccatctggagcttactttg 480	3e-08	25/25 (100%)
D00760_at	463	9	CB295951.1	Probe Seq: 1 ccatctggagcttactttgcctgga 25	EST Seq: 462 ccatctggagcttactttgcctgga 486	3e-08	25/25 (100%)
D00760_at	464	9	CB295951.1	Probe Seq: 1 ggagcttactttgcctggaaagcta 25	EST Seq: 468 ggagcttactttgcctggaaagcta 492	3e-08	25/25 (100%)
D00760_at	465	9	CB295951.1	Probe Seq: 1 tactttgcctggaaagctacagcaa 25	EST Seq: 474 tactttgcctggaaagctacagcaa 498	3e-08	25/25 (100%)
D00761_at	473	9	CB298214.1	Probe Seq: 1 tggatgcagcggttttcatggagac 25	EST Seq: 263 tggatgcagtggttttcatggagac 287	7e-06	24/25 (96%)
D00761_at	474	9	CB298214.1	Probe Seq: 1 ttttcatggagactgtcttacgctg 25	EST Seq: 275 ttttcatggagactgccttacgctg 299	7e-06	24/25 (96%)
D00761_at	475	9	CB298214.1	Probe Seq: 1 tggagactgtcttacgctgacaaag 25	EST Seq: 281 tggagactgccttacgctgacaaag 305	7e-06	24/25 (96%)
D00761_at	476	9	CB298214.1	Probe Seq: 1 gcattccaataataaggccatgact 25	EST Seq: 335 gcattccaataataaggccatgact 359	3e-08	25/25 (100%)
D00761_at	477	9	CB298214.1	Probe Seq: 1 tgctgcaatgctgtctacaatcctg 25	EST Seq: 371 tgctgcaatgctntctacaatcctg 395	2e-06	24/25 (96%)
D00761_at	479	9	CB294942.1	Probe Seq: 1 cttcaaggctggaggctcagcaagt 25	EST Seq: 519 cttcaaggctggaggctcagcaagt 543	3e-08	25/25 (100%)
D00761_at	480	9	CB294942.1	Probe Seq: 1 ggctggaggctcagcaagtgccatg 25	EST Seq: 525 ggctggaggctcagcaagtgccatg 549	3e-08	25/25 (100%)
D00761_at	481	9	CB294942.1	Probe Seq: 1 aggctcagcaagtgccatgctacag 25	EST Seq: 531 aggctcagcaagtgccatgctacag 555	3e-08	25/25 (100%)
D00761_at	482	9	CB294942.1	Probe Seq: 1 ttttaagaacatgcagaatgtggag 25	EST Seq: 579 ttttaagaacatgcagaatgtggag 603	3e-08	25/25 (100%)
D00761_at	483	9	CB294942.1	Probe Seq: 1 gcatgttccgctgtccttggacaga 25	EST Seq: 603 gcatgttccgctgtccttggacaga 627	3e-08	25/25 (100%)
D10040_at	96	397	CB297943.1	Probe Seq: 1 tctggaaagttcatttcctgggatt 25	EST Seq: 220 tctggaaagttcatttcctgggatt 244	3e-08	25/25 (100%)
D10040_at	97	397	CB297943.1	Probe Seq: 1 aagttcatttcctgggattcacttc 25	EST Seq: 226 aagttcatttcctgggattcacttc 250	3e-08	25/25 (100%)
D10040_at	98	397	CB297943.1	Probe Seq: 1 atttcctgggattcacttctccagg 25	EST Seq: 232 atttcctgggattcacttctccagg 256	3e-08	25/25 (100%)
D10040_at	99	397	CB297943.1	Probe Seq: 1 tgggattcacttctccagggatttt 25	EST Seq: 238 tgggattcacttctccagggatttt 262	3e-08	25/25 (100%)
D10040_at	100	397	CB297943.1	Probe Seq: 1 aattaacagcagttcactttattgt 25	EST Seq: 281 aattaacagcagttcactttattgt 305	3e-08	25/25 (100%)
D10040_at	101	397	CB297943.1	Probe Seq: 1 ttcactttattgtgagtctttgcca 25	EST Seq: 293 ttcactttattgtgagtctttgcca 317	3e-08	25/25 (100%)
D10040_at	102	397	CB297943.1	Probe Seq: 1 ttattgtgagtctttgccacatttg 25	EST Seq: 299 ttattgtgagtctttgccacatttg 323	3e-08	25/25 (100%)
D10040_at	103	397	CB297943.1	Probe Seq: 1 tttgccacatttgactgaattgagc 25	EST Seq: 311 tttgccacatttgactgaattgagc 335	3e-08	25/25 (100%)
D10040_at	104	397	CB297943.1	Probe Seq: 1 acatttgactgaattgagctgtcat 25	EST Seq: 317 acatttgactgaattgagctgtcat 341	3e-08	25/25 (100%)
D10040_at	105	397	CB297943.1	Probe Seq: 1 catttaaagcagctgttttggggtc 25	EST Seq: 347 catttaaagcagctgttttggggtc 371	3e-08	25/25 (100%)
D10040_at	106	397	CB297943.1	Probe Seq: 1 aagcagctgttttggggtctgtgag 25	EST Seq: 353 aagcagctgttttggggtctgtgag 377	3e-08	25/25 (100%)
D10040_at	107	397	CB297943.1	Probe Seq: 1 ctgttttggggtctgtgagagtaca 25	EST Seq: 359 ctgttttggggtctgtgagagtaca 383	3e-08	25/25 (100%)
D10040_at	108	397	CB297943.1	Probe Seq: 1 tatatacaagcacaacagggcttgc 25	EST Seq: 389 tatatacaagcacaacagggcttgc 413	3e-08	25/25 (100%)
D10040_at	109	397	CB297943.1	Probe Seq: 1 caacagggcttgcactaaagaattg 25	EST Seq: 401 caacagggcttgcactaaagaattg 425	3e-08	25/25 (100%)
D10040_at	110	397	CB297943.1	Probe Seq: 1 ggcttgcactaaagaattgtcattg 25	EST Seq: 407 ggcttgcactaaagaattgtcattg 431	3e-08	25/25 (100%)
D10040_at	111	397	CB297943.1	Probe Seq: 1 acactacttggtagcctaacttcat 25	EST Seq: 437 acactatttggtagcctaacttcat 461	7e-06	24/25 (96%)
D10040_at	112	397	CB297943.1	Probe Seq: 2 ttggtagcctaacttcatatatgt 25	EST Seq: 444 ttggtagcctaacttcatatatgt 467	1e-07	24/24 (100%)
D10040_at	113	397	CB297943.1	Probe Seq: 1 agcctaacttcatatatgtattctt 25	EST Seq: 449 agcctaacttcatatatgtattctt 473	3e-08	25/25 (100%)
D10040_at	114	397	CB297943.1	Probe Seq: 1 tatatgtattcttaattgcacaaaa 25	EST Seq: 461 tatatgtattcttaattgcacaaaa 485	3e-08	25/25 (100%)
D10040_at	115	397	CB297943.1	Probe Seq: 1 tattcttaattgcacaaaaagtcaa 25	EST Seq: 467 tattcttaattgcacaaaaagtcaa 491	3e-08	25/25 (100%)
D10522_at	419	11	CB297014.1	Probe Seq: 1 catagtcttaggagttcatttaaac 25	EST Seq: 36 catagtcttaggagttcatttaaac 60	3e-08	25/25 (100%)
D10522_at	420	11	CB297014.1	Probe Seq: 1 ccataggaacttttcacttatctca 25	EST Seq: 60 ccataggaacttttcacttatctca 84	3e-08	25/25 (100%)
D10522_at	421	11	CB297014.1	Probe Seq: 1 gaacttttcacttatctcatgttag 25	EST Seq: 66 gaacttttcacttatctcatgttag 90	3e-08	25/25 (100%)
D10522_at	422	11	CB297014.1	Probe Seq: 1 ttcacttatctcatgttagctgtac 25	EST Seq: 72 ttcacttatctcatgttagctgtac 96	3e-08	25/25 (100%)
D10522_at	423	11	CB297014.1	Probe Seq: 1 gctgtaccagtcagtgattaagtag 25	EST Seq: 90 gctgtaccagtcagtgattaagtag 114	3e-08	25/25 (100%)
D10522_at	424	11	CB297014.1	Probe Seq: 1 attatgtattaccagcagggtgttt 25	EST Seq: 174 attatgtattaccagcagggtgttt 198	3e-08	25/25 (100%)
D10522_at	425	11	CB297014.1	Probe Seq: 1 atccagaagcacatgaagtttgcaa 25	EST Seq: 234 atccagaagcacatgaagtttgcaa 258	3e-08	25/25 (100%)
D10522_at	426	11	CB297014.1	Probe Seq: 1 atgaagtttgcaactttccaccctg 25	EST Seq: 246 atgaagtttgcaactttccaccctg 270	3e-08	25/25 (100%)
D10522_at	427	11	CB297014.1	Probe Seq: 1 gcccatttttgtaaaactgcagtca 25	EST Seq: 270 gcccatttttgtaaaactgcagtca 294	3e-08	25/25 (100%)
D10522_at	428	11	CB297014.1	Probe Seq: 1 ttttgtaaaactgcagtcatcttgg 25	EST Seq: 276 ttttgtaaaactgcagtcatcttgg 300	3e-08	25/25 (100%)
D10522_at	429	11	CB297014.1	Probe Seq: 1 actcaaccaagctgtgataagtgga 25	EST Seq: 324 actcaaccaagctgtgataagtgga 348	3e-08	25/25 (100%)
D10522_at	430	11	CB297014.1	Probe Seq: 1 atgtttttgattacagcagataatg 25	EST Seq: 372 atgtttttgattacagcagataatg 396	3e-08	25/25 (100%)
D10522_at	431	11	CB297014.1	Probe Seq: 1 cttcagatgcaatggttttgtgtag 25	EST Seq: 437 cttcagatgcaatggttttgtgtag 461	3e-08	25/25 (100%)
D10522_at	432	11	CB297014.1	Probe Seq: 1 tgtgtagcatcttgtctatcatgtt 25	EST Seq: 455 tgtgtagcatcttgtctatcatgtt 479	3e-08	25/25 (100%)
D10522_at	433	11	CB297014.1	Probe Seq: 1 gcatcttgtctatcatgttttgtaa 25	EST Seq: 461 gcatcttgtctatcatgttttgtaa 485	3e-08	25/25 (100%)
D10522_at	434	11	CB297014.1	Probe Seq: 1 gctttgaccaatttgacttagagat 25	EST Seq: 497 gctttgaccaatttgacttagagat 521	3e-08	25/25 (100%)
D10522_at	435	11	CB297014.1	Probe Seq: 1 accaatttgacttagagatggaatg 25	EST Seq: 503 accaatttgacttagagatggaatg 527	3e-08	25/25 (100%)
D10522_at	436	11	CB297014.1	Probe Seq: 1 attgctattaaactcctgcttaagg 25	EST Seq: 545 attgctattaaactcctgcttaagg 569	3e-08	25/25 (100%)
D10522_at	437	11	CB297014.1	Probe Seq: 1 gtgttctaattttctgtgagcacac 25	EST Seq: 569 gtgttctaattttctgtgagcacac 593	3e-08	25/25 (100%)
D10522_at	438	11	CB297014.1	Probe Seq: 1 tctgtgagcacactaaaagcgaaaa 25	EST Seq: 581 tctgtgagcacactaaaagcgaaaa 605	3e-08	25/25 (100%)
D13118_at	205	13	CB294178.1	Probe Seq: 1 cattattcatttctccagctctgat 25	EST Seq: 40 cattattcatttctccagctctgat 64	3e-08	25/25 (100%)
D13118_at	206	13	CB294178.1	Probe Seq: 1 ctccagctctgatccgctgttgtac 25	EST Seq: 52 ctccagctctgatccgctgttgtac 76	3e-08	25/25 (100%)
D13118_at	207	13	CB294178.1	Probe Seq: 1 tccgctgttgtaccaggggtctaat 25	EST Seq: 64 tccgctgttgtaccaggggtctaat 88	3e-08	25/25 (100%)
D13118_at	208	13	CB294178.1	Probe Seq: 1 gttgtaccaggggtctaatcaggcc 25	EST Seq: 70 gttgtaccaggggtctaatcaggcc 94	3e-08	25/25 (100%)
D13118_at	209	13	CB294178.1	Probe Seq: 1 gtctaatcaggcctgtgtctgcctc 25	EST Seq: 82 gtctaatcaggcctgtgtctgcctc 106	3e-08	25/25 (100%)
D13118_at	210	13	CB294178.1	Probe Seq: 1 tcaggcctgtgtctgcctccttctt 25	EST Seq: 88 tcaggcctgtgtctgcctccttctt 112	3e-08	25/25 (100%)
D13118_at	211	13	CB294178.1	Probe Seq: 1 ctgtgtctgcctccttcttgaatag 25	EST Seq: 94 ctgtgtctgcctccttcttgaatag 118	3e-08	25/25 (100%)
D13118_at	212	13	CB294178.1	Probe Seq: 1 tgaatagcccagtgaattcatctaa 25	EST Seq: 112 tgaatagcccagtgaattcatctaa 136	3e-08	25/25 (100%)
D13118_at	213	13	CB294178.1	Probe Seq: 1 gcccagtgaattcatctaaacagcc 25	EST Seq: 118 gcccagtgaattcatctaaacagcc 142	3e-08	25/25 (100%)
D13118_at	214	13	CB294178.1	Probe Seq: 1 tgaattcatctaaacagccttccta 25	EST Seq: 124 tgaattcatctaaacagccttccta 148	3e-08	25/25 (100%)
D13118_at	215	13	CB294178.1	Probe Seq: 1 catctaaacagccttcctacagcaa 25	EST Seq: 130 catctaaacagccttcctacagcaa 154	3e-08	25/25 (100%)
D13118_at	216	13	CB294178.1	Probe Seq: 1 cactccaggtggccagacgggagtt 25	EST Seq: 160 cactccaggtggccagacgggagtt 184	3e-08	25/25 (100%)
D13118_at	217	13	CB294177.1	Probe Seq: 1 gggagttccagaccagtgttgtctc 25	EST Seq: 193 gggagttccagaccagtgttgtctc 217	3e-08	25/25 (100%)
D13118_at	218	13	CB294177.1	Probe Seq: 1 ccagtgttgtctcccgggacattga 25	EST Seq: 205 ccagtgttgtctcccgggacattga 229	3e-08	25/25 (100%)
D13118_at	219	13	CB294155.1	Probe Seq: 1 tcctcttcgccatgtgaggctccat 25	EST Seq: 418 tcctcttcgccatgtgaggctccat 442	3e-08	25/25 (100%)
D13118_at	220	13	CB294155.1	Probe Seq: 1 gtcaccggcctgttgctactgcaac 25	EST Seq: 448 gtcaccggcctgttgctgctgcaac 472	7e-06	24/25 (96%)
D13118_at	221	13	CB294155.1	Probe Seq: 1 ggcctgttgctactgcaactccaca 25	EST Seq: 454 ggcctgttgctgctgcaactccaca 478	7e-06	24/25 (96%)
D13118_at	222	13	CB294155.1	Probe Seq: 1 ttgctactgcaactccacaccattc 25	EST Seq: 460 ttgctgctgcaactccacaccattc 484	7e-06	24/25 (96%)
D13118_at	223	13	CB294155.1	Probe Seq: 1 taagctttaccattaaacacaacgt 25	EST Seq: 502 taagctttaccattaaacacaacgt 526	3e-08	25/25 (100%)
D13118_at	224	13	CB294155.1	Probe Seq: 1 ttaccattaaacacaacgtttct 23	EST Seq: 508 ttaccattaaacacaacgtttct 530	5e-07	23/23 (100%)
D13413_rna1_s_at	70	421	CB298258.1	Probe Seq: 1 aagcctgtgaaagtttcagctcccc 25	EST Seq: 467 aagcctgtgaaagtttcagctcccc 491	3e-08	25/25 (100%)
D13413_rna1_s_at	71	421	CB298258.1	Probe Seq: 1 tgtgaaagtttcagctccccgagtt 25	EST Seq: 472 tgtgaaagtttcagctccccgagtt 496	3e-08	25/25 (100%)
D13413_rna1_s_at	72	421	CB298258.1	Probe Seq: 1 gtgaaagtttcagctccccgagttg 25	EST Seq: 473 gtgaaagtttcagctccccgagttg 497	3e-08	25/25 (100%)
D13413_rna1_s_at	73	421	CB298258.1	Probe Seq: 1 tgaaagtttcagctccccgagttgg 25	EST Seq: 474 tgaaagtttcagctccccgagttgg 498	3e-08	25/25 (100%)
D13413_rna1_s_at	74	421	CB298258.1	Probe Seq: 1 aaagtttcagctccccgagttggtg 25	EST Seq: 476 aaagtttcagctccccgagttggtg 500	3e-08	25/25 (100%)
D13413_rna1_s_at	75	421	CB298258.1	Probe Seq: 1 aagtttcagctccccgagttggtgg 25	EST Seq: 477 aagtttcagctccccgagttggtgg 501	3e-08	25/25 (100%)
D13413_rna1_s_at	76	421	CB298258.1	Probe Seq: 1 agtttcagctccccgagttggtgga 25	EST Seq: 478 agtttcagctccccgagttggtgga 502	3e-08	25/25 (100%)
D13413_rna1_s_at	77	421	CB298258.1	Probe Seq: 1 gtttcagctccccgagttggtggaa 25	EST Seq: 479 gtttcagctccccgagttggtggaa 503	3e-08	25/25 (100%)
D13413_rna1_s_at	78	421	CB298258.1	Probe Seq: 1 tttcagctccccgagttggtggaaa 25	EST Seq: 480 tttcagctccccgagttggtggaaa 504	3e-08	25/25 (100%)
D13413_rna1_s_at	79	421	CB298258.1	Probe Seq: 1 ttcagctccccgagttggtggaaaa 25	EST Seq: 481 ttcagctccccgagttggtggaaaa 505	3e-08	25/25 (100%)
D13413_rna1_s_at	80	421	CB298258.1	Probe Seq: 1 tcagctccccgagttggtggaaaac 25	EST Seq: 482 tcagctccccgagttggtggaaaac 506	3e-08	25/25 (100%)
D13413_rna1_s_at	81	421	CB298258.1	Probe Seq: 1 cagctccccgagttggtggaaaacg 25	EST Seq: 483 cagctccccgagttggtggaaaacg 507	3e-08	25/25 (100%)
D13413_rna1_s_at	82	421	CB298258.1	Probe Seq: 1 gctccccgagttggtggaaaacgct 25	EST Seq: 485 gctccccgagttggtggaaaacgct 509	3e-08	25/25 (100%)
D13413_rna1_s_at	83	421	CB298258.1	Probe Seq: 1 ggaaaacgctaaactggcagatt 23	EST Seq: 500 ggaaaacgctaaactggcagatt 522	5e-07	23/23 (100%)
D13413_rna1_s_at	87	421	CB295270.1	Probe Seq: 1 cgctaaactggcagattagattttt 25	EST Seq: 480 cgctaaactggcagattagattttt 504	3e-08	25/25 (100%)
D13633_at	445	13	CB298697.1	Probe Seq: 1 aattcttcaattacatcacaggatg 25	EST Seq: 50 aattcttcaattacatcacaggatg 74	3e-08	25/25 (100%)
D13633_at	446	13	CB298697.1	Probe Seq: 1 gcttcacaaaatagcatcttagaag 25	EST Seq: 104 gcttcacaaaatagcatcttagaag 128	3e-08	25/25 (100%)
D13633_at	447	13	CB298697.1	Probe Seq: 1 agcatcttagaagaaggggaaacta 25	EST Seq: 116 agcatcttagaagaaggggaaacta 140	3e-08	25/25 (100%)
D13633_at	448	13	CB298697.1	Probe Seq: 1 gaaactaaaatttctcagtcagaac 25	EST Seq: 134 gaaactaaaatttctcagtcagaac 158	3e-08	25/25 (100%)
D13633_at	449	13	CB298697.1	Probe Seq: 1 tctcagtcagaactatttgataata 25	EST Seq: 146 tctcagtcagaactatttgataata 170	3e-08	25/25 (100%)
D13633_at	450	13	CB298697.1	Probe Seq: 1 ctcactactgaatgccaccttcttg 25	EST Seq: 176 ctcactactgaatgccaccttcttg 200	3e-08	25/25 (100%)
D13633_at	451	13	CB298697.1	Probe Seq: 1 tgccaccttcttgattcaccaggtc 25	EST Seq: 188 tgccaccttcttgattcaccaggtc 212	3e-08	25/25 (100%)
D13633_at	452	13	CB298697.1	Probe Seq: 1 cttcttgattcaccaggtctaaact 25	EST Seq: 194 cttcttgattcaccaggtctaaact 218	3e-08	25/25 (100%)
D13633_at	453	13	CB298697.1	Probe Seq: 1 gattcaccaggtctaaactgcagta 25	EST Seq: 200 gattcaccaggtctaaactgcagta 224	3e-08	25/25 (100%)
D13633_at	454	13	CB298697.1	Probe Seq: 1 ccaggtctaaactgcagtaatccat 25	EST Seq: 206 ccaggtctaaactgcagtaatccat 230	3e-08	25/25 (100%)
D13633_at	455	13	CB298697.1	Probe Seq: 1 tttactcagctggagaggagacatc 25	EST Seq: 230 tttactcagctggagaggagacatc 254	3e-08	25/25 (100%)
D13633_at	456	13	CB298697.1	Probe Seq: 3 tttttcacctctacaaccaggag 25	EST Seq: 298 tttttcacctctacaaccaggag 320	5e-07	23/23 (100%)
D13633_at	457	13	CB298697.1	Probe Seq: 1 taaatccaaacattttccttcatat 25	EST Seq: 338 taaatccaaacattttccttcatat 362	3e-08	25/25 (100%)
D13633_at	458	13	CB298697.1	Probe Seq: 1 caaacattttccttcatattatcaa 25	EST Seq: 344 caaacattttccttcatattatcaa 368	3e-08	25/25 (100%)
D13633_at	459	13	CB298697.1	Probe Seq: 1 atatattccttagactattgaaatt 25	EST Seq: 374 atatattccttagactattgaaatt 398	3e-08	25/25 (100%)
D13633_at	461	13	CB298697.1	Probe Seq: 1 gtatttgtgttcacttctatagcat 25	EST Seq: 410 gtatttgtgttcacttctatagcat 434	3e-08	25/25 (100%)
D13633_at	462	13	CB298697.1	Probe Seq: 1 gtgttcacttctatagcatataatg 25	EST Seq: 416 gtgttcacttctatagcatataatg 440	3e-08	25/25 (100%)
D13639_at	21	15	CB296202.1	Probe Seq: 1 tcaagtccatgttattctctcacag 25	EST Seq: 129 tcaagtccatgttatcctctcacag 153	7e-06	24/25 (96%)
D13639_at	23	15	CB296202.1	Probe Seq: 1 ctcacagtgtactctataagaggtg 25	EST Seq: 147 ctcacagtgtactctataagaggtg 171	3e-08	25/25 (100%)
D13639_at	24	15	CB296202.1	Probe Seq: 1 gtctgtttggtcaggatgttagaaa 25	EST Seq: 177 gtctgtttggtcaggatgttagaaa 201	3e-08	25/25 (100%)
D13639_at	25	15	CB296202.1	Probe Seq: 1 tagcatgatcagtgtatgcgaaaag 25	EST Seq: 213 tagcatgatcagtgtatgcggaaag 237	7e-06	24/25 (96%)
D13639_at	26	15	CB296202.1	Probe Seq: 1 tgttgtattggctatgatggtgaca 25	EST Seq: 261 tgttgtattggctatgatggtgaca 285	3e-08	25/25 (100%)
D13639_at	27	15	CB296202.1	Probe Seq: 1 attggctatgatggtgacatgatat 25	EST Seq: 267 attggctatgatggtgacatgatat 291	3e-08	25/25 (100%)
D13639_at	28	15	CB296202.1	Probe Seq: 1 tagtcagctgccttttaagaggtct 25	EST Seq: 291 tagtcagctgccttttaagaggtct 315	3e-08	25/25 (100%)
D13639_at	29	15	CB296202.1	Probe Seq: 1 gctgccttttaagaggtcttatctg 25	EST Seq: 297 gctgccttttaagaggtcttatctg 321	3e-08	25/25 (100%)
D13639_at	30	15	CB296202.1	Probe Seq: 1 gaggtcttatctgttcagtgttaag 25	EST Seq: 309 gaggtcttatctgttcagtgttaag 333	3e-08	25/25 (100%)
D13988_at	251	15	CB297568.1	Probe Seq: 1 aaagtgggccaggtgatcagagtta 25	EST Seq: 260 aaagtgggccaggtgatcagagtta 284	3e-08	25/25 (100%)
D13988_at	252	15	CB297568.1	Probe Seq: 1 agagttatttgcatcctcagccacc 25	EST Seq: 278 agagttatttgcatcctcagccacc 302	3e-08	25/25 (100%)
D13988_at	253	15	CB297568.1	Probe Seq: 1 aactcctgccagatcattattccac 25	EST Seq: 326 aactcctgccagatcattattccac 350	3e-08	25/25 (100%)
D13988_at	254	15	CB297568.1	Probe Seq: 1 atcattattccacagaaccaagtca 25	EST Seq: 338 atcattattccacagaaccaagtca 362	3e-08	25/25 (100%)
D13988_at	255	15	CB297568.1	Probe Seq: 1 caagtcaatcgaaagtcagatatct 25	EST Seq: 356 caagtcaatcgaaagtcagatatct 380	3e-08	25/25 (100%)
D13988_at	256	15	CB297568.1	Probe Seq: 1 atctcctttgcgcacaatgtagcag 25	EST Seq: 392 atctcctttgcgcacaatgtagcag 416	3e-08	25/25 (100%)
D14530_at	372	15	AU298101.1	Probe Seq: 1 aggtgcttctcatgcaaaaggaatc 25	EST Seq: 155 aggtgcttctcatgcaaaaggaatc 179	3e-08	25/25 (100%)
D14530_at	374	15	AU297492.1	Probe Seq: 3 ttgaagccaaacagccaaattct 25	EST Seq: 204 ttgaagccaaacagccaaattct 226	5e-07	23/23 (100%)
D14530_at	375	15	AU298101.1	Probe Seq: 1 acagccaaattctgccattaggaag 25	EST Seq: 209 acagccaaattctgccattaggaag 233	3e-08	25/25 (100%)
D14530_at	376	15	AU298101.1	Probe Seq: 1 aaattctgccattaggaagtgtgta 25	EST Seq: 215 aaattctgccattaggaagtgtgta 239	3e-08	25/25 (100%)
D14530_at	377	15	AU297491.1	Probe Seq: 1 aagggtccagctgatcaagaatggc 25	EST Seq: 245 aagggtccanctgattaagaatggc 269	0.0005	23/25 (92%)
D14530_at	378	15	AU298101.1	Probe Seq: 1 ccagctgatcaagaatggcaagaaa 25	EST Seq: 245 ccagctgatcaagaatggcaagaaa 269	3e-08	25/25 (100%)
D14530_at	380	15	AU298101.1	Probe Seq: 1 agcctttgtacccaatgacggttgc 25	EST Seq: 275 agcctttgtacccaacgacggntgc 299	0.0005	23/25 (92%)
D14530_at	381	15	AU298101.1	Probe Seq: 1 tgtacccaatgacggttgcttgaac 25	EST Seq: 281 tgtacccaacgacggntgcttgaac 305	0.0005	23/25 (92%)
D14530_at	384	15	AU298101.1	Probe Seq: 1 tgctggatttggtcgcaaaggtcat 25	EST Seq: 335 tgctggatttggtcacaaaggtcat 359	7e-06	24/25 (96%)
D14530_at	387	15	AU297468.1	Probe Seq: 1 tgtcaaagtagccaatgtttctctt 25	EST Seq: 397 tgtcaaagtagccaatgtttctctt 421	3e-08	25/25 (100%)
D14530_at	388	15	AU297468.1	Probe Seq: 1 agtagccaatgtttctcttttggcc 25	EST Seq: 403 agtagccaatgtttctcttttggcc 427	3e-08	25/25 (100%)
D14530_at	389	15	AU297468.1	Probe Seq: 1 caatgtttctcttttggccctatac 25	EST Seq: 409 caatgtttctcttttggccctatac 433	3e-08	25/25 (100%)
D14530_at	390	15	AU297468.1	Probe Seq: 1 tttggccctatacaaaggcaagaag 25	EST Seq: 421 tttggccctatacaaaggcaagaag 445	3e-08	25/25 (100%)
D14686_at	57	17	CB297871.1	Probe Seq: 1 gtgacggaccagctcacacaatgtc 25	EST Seq: 109 gtgacggaccagctcacacaatgtc 133	3e-08	25/25 (100%)
D14686_at	58	17	CB297871.1	Probe Seq: 1 gaccagctcacacaatgtcttgttt 25	EST Seq: 115 gaccagctcacacaatgtcttgttt 139	3e-08	25/25 (100%)
D14686_at	59	17	CB297871.1	Probe Seq: 1 cttgtttcagtccatgatcccactg 25	EST Seq: 133 cttgtttcagtccatgatcccactg 157	3e-08	25/25 (100%)
D14686_at	60	17	CB297871.1	Probe Seq: 1 tcagtccatgatcccactgacctac 25	EST Seq: 139 tcagtccatgatcccactgacctac 163	3e-08	25/25 (100%)
D14686_at	61	17	CB297871.1	Probe Seq: 1 catgatcccactgacctactcttgc 25	EST Seq: 145 catgatcccactgacctactcttgc 169	3e-08	25/25 (100%)
D14686_at	62	17	CB297871.1	Probe Seq: 1 ttggttctgccatctctcccactct 25	EST Seq: 193 ttggttctgccatctctcccactct 217	3e-08	25/25 (100%)
D14686_at	63	17	CB297871.1	Probe Seq: 1 gtgctggctgtggagcaaaggctca 25	EST Seq: 223 gtgctggctgtggagcaaaggctca 247	3e-08	25/25 (100%)
D14686_at	64	17	CB297871.1	Probe Seq: 1 tgtccttactgcaagtcaggaatga 25	EST Seq: 373 tgtccctactgcaagtcaggaatga 397	7e-06	24/25 (96%)
D14686_at	65	17	CB297871.1	Probe Seq: 1 tactgcaagtcaggaatgattgctg 25	EST Seq: 379 tactgcaagtcaggaatgattgctg 403	3e-08	25/25 (100%)
D14686_at	66	17	CB297871.1	Probe Seq: 1 ggaatgattgctgactcacagtagg 25	EST Seq: 391 ggaatgattgctgactcacagtagg 415	3e-08	25/25 (100%)
D14686_at	67	17	CB297871.1	Probe Seq: 1 gactcacagtagggctgctatgcct 25	EST Seq: 403 gactcacagtagggctgctatgcct 427	3e-08	25/25 (100%)
D14686_at	68	17	CB297871.1	Probe Seq: 1 cagtagggctgctatgcctgtgtgt 25	EST Seq: 409 cagtagggctgctatgcctgtgtgt 433	3e-08	25/25 (100%)
D14686_at	69	17	CB297871.1	Probe Seq: 1 ggctgctatgcctgtgtgtaaact 24	EST Seq: 415 ggctgctatgcctgtgtgtaaact 438	1e-07	24/24 (100%)
D14686_at	70	17	CB297871.1	Probe Seq: 1 caagttggtctagtgtgctgcccag 25	EST Seq: 481 caagttggtctagtgtgctgcccag 505	3e-08	25/25 (100%)
D14686_at	71	17	CB297871.1	Probe Seq: 1 gtgtgctgcccagtagcaaaccatg 25	EST Seq: 493 gtgtgctgcccagtagcaaaccatg 517	3e-08	25/25 (100%)
D14686_at	72	17	CB297871.1	Probe Seq: 1 tgcccagtagcaaaccatggcag 23	EST Seq: 499 tgcccagtagcaaaccatggcag 521	5e-07	23/23 (100%)
D14686_at	73	17	CB297871.1	Probe Seq: 1 gtagcaaaccatggcagactcacca 25	EST Seq: 505 gtagcaaaccatggcaggctcacca 529	7e-06	24/25 (96%)
D14686_at	74	17	CB297871.1	Probe Seq: 1 tctgagttccagggctgctgtaggg 25	EST Seq: 535 tctgagctccagggctgctgtaggg 559	7e-06	24/25 (96%)
D14812_at	178	17	CB297631.1	Probe Seq: 1 tagaacattttattgcctagttgac 25	EST Seq: 50 tagaacattttattgcctagttgac 74	3e-08	25/25 (100%)
D14812_at	179	17	CB297631.1	Probe Seq: 1 attttattgcctagttgacaacatt 25	EST Seq: 56 attttattgcctagttgacaacatt 80	3e-08	25/25 (100%)
D14812_at	180	17	CB297631.1	Probe Seq: 1 agttgacaacattgcttgaatgctg 25	EST Seq: 68 agttgacaacattgcttgaatgctg 92	3e-08	25/25 (100%)
D14812_at	181	17	CB297631.1	Probe Seq: 1 aatgctggtggttcctatccctttg 25	EST Seq: 86 aatgctggtggttcctatccctttg 110	3e-08	25/25 (100%)
D14812_at	182	17	CB297631.1	Probe Seq: 1 ggtggttcctatccctttgacacta 25	EST Seq: 92 ggtggttcctatccctttgacacta 116	3e-08	25/25 (100%)
D14812_at	183	17	CB297631.1	Probe Seq: 1 tcctatccctttgacactacacaat 25	EST Seq: 98 tcctatccctttgacactacacaat 122	3e-08	25/25 (100%)
D14812_at	184	17	CB297631.1	Probe Seq: 1 gacactacacaattttctaatatgt 25	EST Seq: 110 gacactacacaattttctaatatgt 134	3e-08	25/25 (100%)
D14812_at	185	17	CB297631.1	Probe Seq: 1 acacaattttctaatatgtgttaat 25	EST Seq: 116 acacaattttctaatatgtgttaat 140	3e-08	25/25 (100%)
D14812_at	186	17	CB297631.1	Probe Seq: 1 aaacgccctgattcctagtgccaaa 25	EST Seq: 152 aaacgccctgattcctagtgccaaa 176	3e-08	25/25 (100%)
D14812_at	187	17	CB297631.1	Probe Seq: 1 cctgattcctagtgccaaaggttca 25	EST Seq: 158 cctgattcctagtgccaaaggttca 182	3e-08	25/25 (100%)
D14812_at	188	17	CB297631.1	Probe Seq: 1 gaagtaaaacagcccatcctctgca 25	EST Seq: 242 gaagtaaaacagcccatcctctgca 266	3e-08	25/25 (100%)
D14812_at	189	17	CB297631.1	Probe Seq: 1 atctatgttgttcttaggcattcta 25	EST Seq: 272 atctatgttgttcttaggcattcta 296	3e-08	25/25 (100%)
D14812_at	190	17	CB297631.1	Probe Seq: 1 cattctatctttgctcaaattgttg 25	EST Seq: 290 cattctatctttgctcaaattgttg 314	3e-08	25/25 (100%)
D14812_at	191	17	CB297631.1	Probe Seq: 1 atctttgctcaaattgttgaaggat 25	EST Seq: 296 atctttgctcaaattgttgaaggat 320	3e-08	25/25 (100%)
D14812_at	192	17	CB297631.1	Probe Seq: 1 tttttgtatttgagtctaatgcacg 25	EST Seq: 338 tttttgtatttgagtctaatgcacg 362	3e-08	25/25 (100%)
D14812_at	193	17	CB297631.1	Probe Seq: 1 agtctaatgcacgttctaacatgat 25	EST Seq: 350 agtctaatgcacgttctaacatgat 374	3e-08	25/25 (100%)
D14812_at	194	17	CB297631.1	Probe Seq: 1 caatgcattattgtgtagccacggt 25	EST Seq: 380 caatgcattattgtgtagccacggt 404	3e-08	25/25 (100%)
D14812_at	195	17	CB297631.1	Probe Seq: 1 attattgtgtagccacggttttctg 25	EST Seq: 386 attattgtgtagccacggttttctg 410	3e-08	25/25 (100%)
D14812_at	196	17	CB297631.1	Probe Seq: 1 gtgtagccacggttttctggaaaag 25	EST Seq: 392 gtgtagccacggttttctggaaaag 416	3e-08	25/25 (100%)
D16562_at	3	19	CB295139.1	Probe Seq: 1 cacttttggagatgcgtcagtcatt 25	EST Seq: 484 cacttttggagatgcgtcagtcatt 508	3e-08	25/25 (100%)
D16562_at	4	19	CB295138.1	Probe Seq: 1 tgcgtcagtcattgcccttgaatta 25	EST Seq: 505 tgcgtcagtcattgcccttgaatta 529	3e-08	25/25 (100%)
D21260_at	436	19	CB298885.1	Probe Seq: 2 ttccattcaggagcaaagagcacc 25	EST Seq: 1 ttccattcaggagcaaagagcacc 24	1e-07	24/24 (100%)
D21260_at	437	19	CB298885.1	Probe Seq: 1 agcaaagagcaccatgattccaatc 25	EST Seq: 12 agcaaagagcaccatgattccaatc 36	3e-08	25/25 (100%)
D21260_at	438	19	CB298885.1	Probe Seq: 1 catgattccaatcttgtgtgtgttt 25	EST Seq: 24 catgattccaatcttgtgtgtgttt 48	3e-08	25/25 (100%)
D21260_at	439	19	CB298885.1	Probe Seq: 1 tccaatcttgtgtgtgtttactaac 25	EST Seq: 30 tccaatcttgtgtgtgtttactaac 54	3e-08	25/25 (100%)
D21260_at	440	19	CB298885.1	Probe Seq: 1 cctgaggcttgtgtatgttggatat 25	EST Seq: 60 cctgaggtttgtgtatgttggatat 84	7e-06	24/25 (96%)
D21260_at	441	19	CB298885.1	Probe Seq: 1 tgttttagatcactgagtgtacaga 25	EST Seq: 90 tgttttagatcactgagtgtacaga 114	3e-08	25/25 (100%)
D21260_at	442	19	CB298885.1	Probe Seq: 1 agatcactgagtgtacagaagagag 25	EST Seq: 96 agatcactgagtgtacagaagagag 120	3e-08	25/25 (100%)
D21267_at	484	19	CB294658.1	Probe Seq: 1 tgagacactgtcaagattaagttat 25	EST Seq: 6 tgagacactgtcaagattaagttat 30	3e-08	25/25 (100%)
D21267_at	485	19	AU297233.1	Probe Seq: 1 agtgtcacttttttcctgtcaatat 25	EST Seq: 411 agtgtcacttttttcctgtcaatat 435	3e-08	25/25 (100%)
D21267_at	486	19	AU297233.1	Probe Seq: 1 acttttttcctgtcaatatataga 24	EST Seq: 417 acttttttcctgtcaatatataga 440	1e-07	24/24 (100%)
D21267_at	488	19	CB294658.1	Probe Seq: 1 gacttctaaatcataatcatccttt 25	EST Seq: 78 gacttctaaatcataatcatccttt 102	3e-08	25/25 (100%)
D21267_at	489	19	CB294658.1	Probe Seq: 1 caccatttaatcatttccagcaaaa 25	EST Seq: 144 caccatttaatcatttccagcaaaa 168	3e-08	25/25 (100%)
D21267_at	490	19	CB294658.1	Probe Seq: 1 atatatgtttggctgaaattatgtc 25	EST Seq: 168 atatatgtttggctgaaattatgtc 192	3e-08	25/25 (100%)
D21267_at	491	19	CB294658.1	Probe Seq: 1 gatggctacgttttggagagagcaa 25	EST Seq: 228 gatggctacgttttggagagagcaa 252	3e-08	25/25 (100%)
D21267_at	492	19	CB294658.1	Probe Seq: 1 aggctgactcttactaaccaccatt 25	EST Seq: 288 aggctgacttttactaaccaccatt 312	7e-06	24/25 (96%)
D21267_at	493	19	CB294658.1	Probe Seq: 1 caccatttcccctgtggtttgttat 25	EST Seq: 306 caccatttcccctgtggtttgttat 330	3e-08	25/25 (100%)
D21267_at	494	19	CB294658.1	Probe Seq: 1 ttcccctgtggtttgttatcagtac 25	EST Seq: 312 ttcccctgtggtttgttatcagtac 336	3e-08	25/25 (100%)
D21267_at	495	19	CB294658.1	Probe Seq: 1 caattctttgttgcttaatctagag 25	EST Seq: 336 caattctttgttgcttaatctagag 360	3e-08	25/25 (100%)
D21267_at	496	19	CB294658.1	Probe Seq: 1 tttgttgcttaatctagagctatgc 25	EST Seq: 342 tttgttgcttaatctagagctatgc 366	3e-08	25/25 (100%)
D21267_at	497	19	CB294658.1	Probe Seq: 1 gcttaatctagagctatgcacacca 25	EST Seq: 348 gcttaatctagagctatgcacacca 372	3e-08	25/25 (100%)
D21267_at	498	19	CB294658.1	Probe Seq: 1 gctatgcacaccaaattgctgagat 25	EST Seq: 360 gctatgcacaccaaattgctgagat 384	3e-08	25/25 (100%)
D21267_at	499	19	CB294658.1	Probe Seq: 1 cacaccaaattgctgagatgtttag 25	EST Seq: 366 cacaccaaattgctgagatgtttag 390	3e-08	25/25 (100%)
D21267_at	500	19	CB294658.1	Probe Seq: 1 aaattgctgagatgtttagtagctg 25	EST Seq: 372 aaattgctgagatgtttagtagctg 396	3e-08	25/25 (100%)
D23662_at	94	21	CB297729.1	Probe Seq: 1 atctacagtggcaagcagatgaatg 25	EST Seq: 4 atctacagtggcaaacagatgaatg 28	7e-06	24/25 (96%)
D23662_at	95	21	CB297729.1	Probe Seq: 1 gtccttcacctggtgttggctctga 25	EST Seq: 70 gtccttcacctggtgttggctctga 94	3e-08	25/25 (100%)
D23662_at	96	21	CB297729.1	Probe Seq: 1 tgaggcatcatatatcctctcactc 25	EST Seq: 160 tgaggcatcatatatcctctcactc 184	3e-08	25/25 (100%)
D23662_at	97	21	CB297729.1	Probe Seq: 1 atcatatatcctctcactctctggg 25	EST Seq: 166 atcatatatcctctcactctctggg 190	3e-08	25/25 (100%)
D23662_at	98	21	CB297729.1	Probe Seq: 1 ctcactctctgggacaccatagcca 25	EST Seq: 178 ctcactctctgggacaccatagcca 202	3e-08	25/25 (100%)
D23662_at	99	21	CB297729.1	Probe Seq: 1 cctggatgcccagtaatgtatgtct 25	EST Seq: 214 cctggatgcccagtaatgtatgtct 238	3e-08	25/25 (100%)
D23662_at	100	21	CB297729.1	Probe Seq: 1 tgcccagtaatgtatgtctactggt 25	EST Seq: 220 tgcccagtaatgtatgtctactggt 244	3e-08	25/25 (100%)
D23662_at	101	21	CB297729.1	Probe Seq: 1 aggatcccaggattcagtattcctg 25	EST Seq: 256 aggatcccaggattcagtattcctg 280	3e-08	25/25 (100%)
D23673_at	111	21	CB297382.1	Probe Seq: 1 gcttctgggttgtccacaccactct 25	EST Seq: 26 gcttctgggttgtcnacaccactct 50	2e-06	24/25 (96%)
D23673_at	112	21	CB297382.1	Probe Seq: 1 gggttgtccacaccactctctgctg 25	EST Seq: 32 gggttgtcnacaccactctctgctg 56	2e-06	24/25 (96%)
D23673_at	113	21	CB297382.1	Probe Seq: 1 gtgttgacttcctgttgtcttca 23	EST Seq: 56 gtgttgacttcctgttgtcttca 78	5e-07	23/23 (100%)
D23673_at	114	21	CB297382.1	Probe Seq: 1 tgttgtcttcaacaaagcttttttc 25	EST Seq: 68 tgttgtcttcatcaaagcttttttc 92	7e-06	24/25 (96%)
D26068_at	414	21	CB296486.1	Probe Seq: 1 cagccgtcatcctgggcttttccta 25	EST Seq: 1 cagccgtcatcctgggcttttccta 25	3e-08	25/25 (100%)
D26068_at	415	21	CB296486.1	Probe Seq: 1 tcatcctgggcttttcctactgtgt 25	EST Seq: 7 tcatcctgggcttttcctactgtgt 31	3e-08	25/25 (100%)
D26068_at	416	21	CB296486.1	Probe Seq: 1 actgtgtcttgttacaaggcctcag 25	EST Seq: 25 actgtgtcttgttacaaggcctcag 49	3e-08	25/25 (100%)
D26068_at	417	21	CB296486.1	Probe Seq: 1 tcttgttacaaggcctcagcaatcc 25	EST Seq: 31 tcttgttacaaggcctcagcaatcc 55	3e-08	25/25 (100%)
D26068_at	418	21	CB296486.1	Probe Seq: 1 cacctgtcagcttctctgcttctga 25	EST Seq: 79 cacctgtcagcttctctgcttctga 103	3e-08	25/25 (100%)
D26068_at	419	21	CB296486.1	Probe Seq: 1 tcagcttctctgcttctgagataag 25	EST Seq: 85 tcagcttctctgcttctgagataag 109	3e-08	25/25 (100%)
D26068_at	420	21	CB296486.1	Probe Seq: 1 tctctgcttctgagataagaaccat 25	EST Seq: 91 tctctgcttctgagataagaaccat 115	3e-08	25/25 (100%)
D26068_at	421	21	CB296486.1	Probe Seq: 1 caacacttaacttcagaaagacatg 25	EST Seq: 127 caacacttaacttcagaaagacatg 151	3e-08	25/25 (100%)
D26068_at	422	21	CB296486.1	Probe Seq: 1 gatgctttcagatgacctacttaca 25	EST Seq: 175 gatgctttcagatgacctacttaca 199	3e-08	25/25 (100%)
D26068_at	423	21	CB296486.1	Probe Seq: 1 tgacctacttacatcttcaatgtgg 25	EST Seq: 187 tgacctacttacatcttcaatgtgg 211	3e-08	25/25 (100%)
D26068_at	424	21	CB296486.1	Probe Seq: 1 acacatgcatctaaactgctgggca 25	EST Seq: 229 acacatgcatctaaactgctgggca 253	3e-08	25/25 (100%)
D26068_at	425	21	CB296486.1	Probe Seq: 1 gcatctaaactgctgggcaatccag 25	EST Seq: 235 gcatctaaactgctgggcaatccag 259	3e-08	25/25 (100%)
D26068_at	426	21	CB296486.1	Probe Seq: 1 aaactgctgggcaatccagttgact 25	EST Seq: 241 aaactgctgggcaatccagttgact 265	3e-08	25/25 (100%)
D26068_at	427	21	CB296486.1	Probe Seq: 1 ttaacacattcagctatatgacaga 25	EST Seq: 295 ttaacacattcagctatatgacaga 319	3e-08	25/25 (100%)
D26068_at	428	21	CB296486.1	Probe Seq: 1 cattcagctatatgacagaaagtaa 25	EST Seq: 301 cattcagctatatgacagaaagtaa 325	3e-08	25/25 (100%)
D26129_at	449	21	CB295554.1	Probe Seq: 1 gcagcagctccacctactgtaacca 25	EST Seq: 282 gcagcagctccacctactgtaacca 306	3e-08	25/25 (100%)
D26129_at	450	21	CB295554.1	Probe Seq: 1 gctccacctactgtaaccaaatgat 25	EST Seq: 288 gctccacctactgtaaccaaatgat 312	3e-08	25/25 (100%)
D26129_at	452	21	CB295554.1	Probe Seq: 1 ccctggtagatgtccagaatgtctg 25	EST Seq: 372 ccctggtagatgtccagaatgtctg 396	3e-08	25/25 (100%)
D26129_at	453	21	CB295554.1	Probe Seq: 1 tagatgtccagaatgtctgtttcca 25	EST Seq: 378 tagatgtccagaatgtctgtttcca 402	3e-08	25/25 (100%)
D26129_at	454	21	CB295554.1	Probe Seq: 1 ggcagggcaactgctacaagagcaa 25	EST Seq: 426 ggcagggcaactgctacaagagcaa 450	3e-08	25/25 (100%)
D26129_at	455	21	CB295554.1	Probe Seq: 1 agagcaactccagcatgcacatcac 25	EST Seq: 444 agagcaactccagcatgcacatcac 468	3e-08	25/25 (100%)
D26129_at	457	21	CB295554.1	Probe Seq: 1 acatcacagactgccgcctgacaaa 25	EST Seq: 462 acatcacagactgccgnntgacaaa 486	0.0001	23/25 (92%)
D26129_at	458	21	CB295554.1	Probe Seq: 1 cagactgccgcctgacaaacggctc 25	EST Seq: 468 cagactgccgnntgacaaacggctc 492	0.0001	23/25 (92%)
D26129_at	460	21	CB295553.1	Probe Seq: 1 gacacatcattgtggcctgtgaagg 25	EST Seq: 534 gacacatcattgtggcctgtgaagg 558	3e-08	25/25 (100%)
D26129_at	464	21	CB295553.1	Probe Seq: 1 tccactttgatgcttctgtggagga 25	EST Seq: 576 tccacttcgatgcttctgtggagga 600	7e-06	24/25 (96%)
D26443_at	35	23	CB297805.1	Probe Seq: 1 gaagacactgtcaatgaggttatga 25	EST Seq: 429 gaagacactgtcaatgaggttatga 453	3e-08	25/25 (100%)
D26443_at	36	23	CB297805.1	Probe Seq: 1 actgtcaatgaggttatgagaaaaa 25	EST Seq: 435 actgtcaatgaggttatgagnaaaa 459	2e-06	24/25 (96%)
D26443_at	41	23	CB294323.1	Probe Seq: 1 agctgtcaggcagtagcagctgtgt 25	EST Seq: 10 agctgtcaggcagtagcagctgtgt 34	3e-08	25/25 (100%)
D26443_at	42	23	CB294323.1	Probe Seq: 1 gtagcagctgtgtttgagtttctgg 25	EST Seq: 22 gtagcagctgtgtttgagtttctgg 46	3e-08	25/25 (100%)
D26443_at	43	23	CB294323.1	Probe Seq: 1 tctagacatagatcctctgatatac 25	EST Seq: 94 tctagacatagatcctctgatatac 118	3e-08	25/25 (100%)
D26443_at	44	23	CB294323.1	Probe Seq: 1 catagatcctctgatatacaattag 25	EST Seq: 100 catagatcctctgatatacaattag 124	3e-08	25/25 (100%)
D26443_at	45	23	CB294323.1	Probe Seq: 1 ccccaagcattctgtgcataaaagt 25	EST Seq: 142 ccccaagcattctgtgtataaaagt 166	7e-06	24/25 (96%)
D26443_at	46	23	CB294323.1	Probe Seq: 1 gcattctgtgcataaaagttaacat 25	EST Seq: 148 gcattctgtgtataaaagttaacat 172	7e-06	24/25 (96%)
D26443_at	47	23	CB294323.1	Probe Seq: 1 ttaggctgtggtgcagtaaccattt 25	EST Seq: 172 ttaggccgtggtgcagtaaccattt 196	7e-06	24/25 (96%)
D26443_at	48	23	CB294324.1	Probe Seq: 1 gcagtaaccatttaatgtcgaggct 25	EST Seq: 26 gcagtaancatttaatgtcgaggct 50	2e-06	24/25 (96%)
D26443_at	49	23	CB294325.1	Probe Seq: 1 tggctgtcctcttaagacactagta 25	EST Seq: 51 tggctgtcctcttaagacactagta 75	3e-08	25/25 (100%)
D26443_at	50	23	CB294325.1	Probe Seq: 1 tcctcttaagacactagtagagcaa 25	EST Seq: 57 tcctcttaagacactagtagagcaa 81	3e-08	25/25 (100%)
D26443_at	51	23	CB294325.1	Probe Seq: 1 taatcatatcaacttaattctgtta 25	EST Seq: 87 taatcatatcaacttaattctgtta 111	3e-08	25/25 (100%)
D26443_at	52	23	CB294325.1	Probe Seq: 1 tcacaggctctgcatacacatgcac 25	EST Seq: 189 tcacaggctctgcatacacatgcac 213	3e-08	25/25 (100%)
D26443_at	53	23	CB294325.1	Probe Seq: 1 catacacatgcactcagtgtggact 25	EST Seq: 201 catacacatgcactcagtgtggact 225	3e-08	25/25 (100%)
D26443_at	54	23	CB294324.1	Probe Seq: 1 gcattactttgtagatgtattttca 25	EST Seq: 266 gcattactttgtagatgtattttca 290	3e-08	25/25 (100%)
D28383_at	315	23	CB297158.1	Probe Seq: 1 tgccctgacagattctcctatcggg 25	EST Seq: 9 tgccctgacagattctcctatcggg 33	3e-08	25/25 (100%)
D28383_at	316	23	CB297158.1	Probe Seq: 1 ccctgacagattctcctatcggggt 25	EST Seq: 11 ccctgacagattctcctatcggggt 35	3e-08	25/25 (100%)
D28383_at	317	23	CB297158.1	Probe Seq: 1 cctgacagattctcctatcggggtc 25	EST Seq: 12 cctgacagattctcctatcggggtc 36	3e-08	25/25 (100%)
D28383_at	318	23	CB297158.1	Probe Seq: 1 tgacagattctcctatcggggtcac 25	EST Seq: 14 tgacagattctcctatcggggtcac 38	3e-08	25/25 (100%)
D28383_at	319	23	CB297158.1	Probe Seq: 1 gacagattctcctatcggggtcaca 25	EST Seq: 15 gacagattctcctatcggggtcaca 39	3e-08	25/25 (100%)
D28383_at	320	23	CB297158.1	Probe Seq: 1 cagattctcctatcggggtcacagg 25	EST Seq: 17 cagattctcctatcggggtcacagg 41	3e-08	25/25 (100%)
D28383_at	321	23	CB297158.1	Probe Seq: 1 agattctcctatcggggtcacaggg 25	EST Seq: 18 agattctcctatcggggtcacaggg 42	3e-08	25/25 (100%)
D28383_at	322	23	CB297158.1	Probe Seq: 1 attctcctatcggggtcacagggac 25	EST Seq: 20 attctcctatcggggtcacagggac 44	3e-08	25/25 (100%)
D28383_at	323	23	CB297158.1	Probe Seq: 1 ttctcctatcggggtcacagggacg 25	EST Seq: 21 ttctcctatcggggtcacagggacg 45	3e-08	25/25 (100%)
D28383_at	324	23	CB297158.1	Probe Seq: 1 ctcctatcggggtcacagggacg 23	EST Seq: 23 ctcctatcggggtcacagggacg 45	5e-07	23/23 (100%)
D28383_at	326	23	CB297158.1	Probe Seq: 1 ctatcggggtcacagggacgctaag 25	EST Seq: 26 ctatcggggtcacagggacgttaag 50	7e-06	24/25 (96%)
D28383_at	327	23	CB297158.1	Probe Seq: 1 tatcggggtcacagggacgctaaga 25	EST Seq: 27 tatcggggtcacagggacgttaaga 51	7e-06	24/25 (96%)
D28383_at	328	23	CB297158.1	Probe Seq: 1 tcggggtcacagggacgctaagatt 25	EST Seq: 29 tcggggtcacagggacgttaagatt 53	7e-06	24/25 (96%)
D28383_at	329	23	CB297158.1	Probe Seq: 1 cggggtcacagggacgctaagattg 25	EST Seq: 30 cggggtcacagggacgttaagattg 54	7e-06	24/25 (96%)
D28383_at	330	23	CB297158.1	Probe Seq: 1 gggtcacagggacgctaagattgc 24	EST Seq: 32 gggtcacagggacgttaagattgc 55	3e-05	23/24 (95%)
D28423_at	355	23	AU297965.1	Probe Seq: 1 aaagcgggaagactcatcggagcgt 25	EST Seq: 53 aaagcgggaagactcatcggagcgt 77	3e-08	25/25 (100%)
D28423_at	356	23	AU297965.1	Probe Seq: 1 aagcgggaagactcatcggagcgtg 25	EST Seq: 54 aagcgggaagactcatcggagcgtg 78	3e-08	25/25 (100%)
D28423_at	357	23	AU297965.1	Probe Seq: 1 agcgggaagactcatcggagcgtgt 25	EST Seq: 55 agcgggaagactcatcggagcgtgt 79	3e-08	25/25 (100%)
D28423_at	358	23	AU297965.1	Probe Seq: 1 ggaagactcatcggagcgtgtggat 25	EST Seq: 59 ggaagactcatcggagcgtgtggat 83	3e-08	25/25 (100%)
D28423_at	359	23	AU297965.1	Probe Seq: 1 gaagactcatcggagcgtgtggatt 25	EST Seq: 60 gaagactcatcggagcgtgtggatt 84	3e-08	25/25 (100%)
D28423_at	360	23	AU297965.1	Probe Seq: 1 aagactcatcggagcgtgtggattt 25	EST Seq: 61 aagactcatcggagcgtgtggattt 85	3e-08	25/25 (100%)
D28423_at	361	23	AU297965.1	Probe Seq: 1 agactcatcggagcgtgtggatttg 25	EST Seq: 62 agactcatcggagcgtgtggatttg 86	3e-08	25/25 (100%)
D28423_at	362	23	AU297965.1	Probe Seq: 1 gactcatcggagcgtgtggatttga 25	EST Seq: 63 gactcatcggagcgtgtggatttga 87	3e-08	25/25 (100%)
D28423_at	363	23	AU297965.1	Probe Seq: 1 actcatcggagcgtgtggatttgag 25	EST Seq: 64 actcatcggagcgtgtggatttgag 88	3e-08	25/25 (100%)
D28423_at	364	23	AU297965.1	Probe Seq: 1 tcatcggagcgtgtggatttgagcc 25	EST Seq: 66 tcatcggagcgtgtggatttgagcc 90	3e-08	25/25 (100%)
D28423_at	365	23	AU297965.1	Probe Seq: 1 catcggagcgtgtggatttgagccg 25	EST Seq: 67 catcggagcgtgtggatttgagccg 91	3e-08	25/25 (100%)
D28423_at	366	23	AU297965.1	Probe Seq: 1 tcggagcgtgtggatttgagccg 23	EST Seq: 69 tcggagcgtgtggatttgagccg 91	5e-07	23/23 (100%)
D28423_at	367	23	AU297965.1	Probe Seq: 1 agcgtgtggatttgagccgccgcat 25	EST Seq: 73 agcgtgtggatttgagccgtcgcat 97	7e-06	24/25 (96%)
D28423_at	368	23	AU297965.1	Probe Seq: 1 cgtgtggatttgagccgccgcattt 25	EST Seq: 75 cgtgtggatttgagccgtcgcattt 99	7e-06	24/25 (96%)
D28423_at	369	23	AU297965.1	Probe Seq: 1 gtgtggatttgagccgccgcatttt 25	EST Seq: 76 gtgtggatttgagccgtcgcatttt 100	7e-06	24/25 (96%)
D28423_at	370	23	AU297965.1	Probe Seq: 1 gtggatttgagccgccgcatttttt 25	EST Seq: 78 gtggatttgagccgtcgcatttttt 102	7e-06	24/25 (96%)
D28423_at	371	23	AU297965.1	Probe Seq: 1 tggatttgagccgccgcatttttta 25	EST Seq: 79 tggatttgagccgtcgcatttttta 103	7e-06	24/25 (96%)
D28423_at	372	23	AU297965.1	Probe Seq: 1 ttttttaaccctagatctcgaaatg 25	EST Seq: 97 ttttttaaccctagatctcgaaatg 121	3e-08	25/25 (100%)
D28423_at	373	23	AU297965.1	Probe Seq: 1 tttttaaccctagatctcgaaatgc 25	EST Seq: 98 tttttaaccctagatctcgaaatgc 122	3e-08	25/25 (100%)
D28423_at	374	23	AU297965.1	Probe Seq: 1 tttaaccctagatctcgaaatgcat 25	EST Seq: 100 tttaaccctagatctcgaaatgcat 124	3e-08	25/25 (100%)
D28476_at	375	23	CB297771.1	Probe Seq: 1 gagtttgaatccacctttgacaatt 25	EST Seq: 481 gagtttgaatccacctttgacaatt 505	3e-08	25/25 (100%)
D28476_at	376	23	CB297771.1	Probe Seq: 1 gaatccacctttgacaattgtccga 25	EST Seq: 487 gaatccacctttgacaattgtccga 511	3e-08	25/25 (100%)
D28476_at	377	23	CB297771.1	Probe Seq: 1 tgtccgaaagacgtttgaatcaaca 25	EST Seq: 505 tgtccgaaagacgtttgaatcaaca 529	3e-08	25/25 (100%)
D29013_at	520	23	CB297630.1	Probe Seq: 2 gggtgtttgccagcttcccagtaa 25	EST Seq: 318 gggtgtttgccagcttcccagtaa 341	1e-07	24/24 (100%)
D29013_at	521	23	CB297630.1	Probe Seq: 1 tttgccagcttcccagtaaaaatga 25	EST Seq: 323 tttgccagcttcccagtaaaaatga 347	3e-08	25/25 (100%)
D29013_at	522	23	CB297630.1	Probe Seq: 1 atatcaggttgatacccaaagatca 25	EST Seq: 377 atatcaggttgatacccaaagatca 401	3e-08	25/25 (100%)
D29013_at	523	23	CB297630.1	Probe Seq: 1 ggttgatacccaaagatcagtatta 25	EST Seq: 383 ggttgatacccaaagatcagtatta 407	3e-08	25/25 (100%)
D29013_at	524	23	CB297630.1	Probe Seq: 1 actgtggtgttctctatttcactgg 25	EST Seq: 407 actgtggtgttctctatttcactgg 431	3e-08	25/25 (100%)
D29013_at	525	23	CB297630.1	Probe Seq: 1 gtgttctctatttcactgggagtga 25	EST Seq: 413 gtgttctctatttcactgggagtga 437	3e-08	25/25 (100%)
D30655_at	241	25	AU297106.1	Probe Seq: 1 gcagtgctcgctgttgctgaatagg 25	EST Seq: 501 gcagtgctcgctgttgctgaatagg 525	3e-08	25/25 (100%)
D30655_at	242	25	AU297106.1	Probe Seq: 1 ctcgctgttgctgaataggcgatca 25	EST Seq: 507 ctcgctgttgctgaataggcgatca 531	3e-08	25/25 (100%)
D30655_at	243	25	AU297106.1	Probe Seq: 1 gaataggcgatcacaacgtgcattg 25	EST Seq: 519 gaataggcgatcacaacgtgcattg 543	3e-08	25/25 (100%)
D30655_at	244	25	AU297106.1	Probe Seq: 1 acaacgtgcattgtgcttctttctt 25	EST Seq: 531 acaacgtgcattgtgcttctttctt 555	3e-08	25/25 (100%)
D30655_at	245	25	AU297106.1	Probe Seq: 1 tgcattgtgcttctttctttgggaa 25	EST Seq: 537 tgcattgtgcttctttctttgggaa 561	3e-08	25/25 (100%)
D30655_at	246	25	AU297106.1	Probe Seq: 1 atatttgaatcttgtctcaatgctc 25	EST Seq: 561 atatttgaatcttgtctcaatgctc 585	3e-08	25/25 (100%)
D30655_at	247	25	CB296388.1	Probe Seq: 1 tgtctcaatgctcataacggatcag 25	EST Seq: 84 tgtctcaatgctcataacggatcag 108	3e-08	25/25 (100%)
D30655_at	248	25	CB296388.1	Probe Seq: 1 aatgctcataacggatcagaaatac 25	EST Seq: 90 aatgctcataacggatcagaaatac 114	3e-08	25/25 (100%)
D30655_at	249	25	CB296388.1	Probe Seq: 1 cgacgttagtcgtgagctcttgtga 25	EST Seq: 132 cgacgttagtcgtgagctcttgtga 156	3e-08	25/25 (100%)
D30655_at	250	25	CB296388.1	Probe Seq: 1 tagtcgtgagctcttgtgaggaaag 25	EST Seq: 138 tagtcgtgagctcttgtgaggaaag 162	3e-08	25/25 (100%)
D30655_at	251	25	CB296388.1	Probe Seq: 1 tgagctcttgtgaggaaagtcattg 25	EST Seq: 144 tgagctcttgtgaggaaagtcattg 168	3e-08	25/25 (100%)
D31764_at	405	25	CB296227.1	Probe Seq: 1 tgagcttgcggggaattggcagtcc 25	EST Seq: 15 tgagcttgcggggaattggcagtcc 39	3e-08	25/25 (100%)
D31764_at	406	25	CB296227.1	Probe Seq: 1 ccagcacagatgccagtgccagtga 25	EST Seq: 39 ccagcacagatgccagtgccagtga 63	3e-08	25/25 (100%)
D31764_at	407	25	CB296227.1	Probe Seq: 1 cagatgccagtgccagtgatgtcca 25	EST Seq: 45 cagatgccagtgccagtgatgtcca 69	3e-08	25/25 (100%)
D31764_at	408	25	CB296227.1	Probe Seq: 1 ccagtgccagtgatgtccacggcaa 25	EST Seq: 51 ccagtgccagtgatgtccacggcaa 75	3e-08	25/25 (100%)
D31764_at	409	25	CB296227.1	Probe Seq: 1 ccagtgatgtccacggcaatttcgc 25	EST Seq: 57 ccagtgatgtccacggcaatttcgc 81	3e-08	25/25 (100%)
D31764_at	410	25	CB296227.1	Probe Seq: 1 ccttcgagggcattggagatgagga 25	EST Seq: 81 ccttcgagggcattggagatgagga 105	3e-08	25/25 (100%)
D31764_at	411	25	CB296227.1	Probe Seq: 1 atctgtaatctccactgcttggatg 25	EST Seq: 105 atctgtaatctccactgcttggatg 129	3e-08	25/25 (100%)
D31764_at	412	25	CB296227.1	Probe Seq: 1 cactgcttggatgtctgccctctac 25	EST Seq: 117 cactgcttggatgtctgccctctac 141	3e-08	25/25 (100%)
D31764_at	413	25	CB296227.1	Probe Seq: 1 ccttgtcccctgggctggctgcaca 25	EST Seq: 267 ccttgtcccctgggctggctgcaca 291	3e-08	25/25 (100%)
D31764_at	414	25	CB296227.1	Probe Seq: 1 ctgcacagaggattgccccttctct 25	EST Seq: 285 ctgcacagaggattgccccttctct 309	3e-08	25/25 (100%)
D31764_at	415	25	CB296227.1	Probe Seq: 1 ttttcagagctggccctcgatgcca 25	EST Seq: 309 ttttcagagctggccctcgatgcca 333	3e-08	25/25 (100%)
D31764_at	416	25	CB296227.1	Probe Seq: 1 gagctggccctcgatgccaaattag 25	EST Seq: 315 gagctggccctcgatgccaaattag 339	3e-08	25/25 (100%)
D31764_at	417	25	CB296227.1	Probe Seq: 1 gatgccaaattagcatttagtattt 25	EST Seq: 327 gatgccaaattagcatttagtattt 351	3e-08	25/25 (100%)
D31764_at	418	25	CB296227.1	Probe Seq: 1 tagctccctctgggccgcttctggc 25	EST Seq: 399 tagctccctctgggccgcttctggc 423	3e-08	25/25 (100%)
D31764_at	419	25	CB296227.1	Probe Seq: 1 ttctggcctcttggagccatgggcc 25	EST Seq: 417 ttctggcttcttggagccatgggcc 441	7e-06	24/25 (96%)
D31764_at	420	25	CB296227.1	Probe Seq: 1 gcagaggtctgtgtttggtctggcc 25	EST Seq: 459 gcagacgtctgtgtttggtctggcc 483	7e-06	24/25 (96%)
D31885_at	79	27	CB297852.1	Probe Seq: 1 ttattgcactgatgttgtaccttgt 25	EST Seq: 48 ttattgcactgatgttgtaccttgt 72	3e-08	25/25 (100%)
D31885_at	80	27	CB297852.1	Probe Seq: 1 tgttgtaccttgtggtatatctgtc 25	EST Seq: 60 tgttgtaccttgtggtgtatctgtc 84	7e-06	24/25 (96%)
D31885_at	81	27	CB297852.1	Probe Seq: 1 accttgtggtatatctgtccctatt 25	EST Seq: 66 accttgtggtgtatctgtccctatt 90	7e-06	24/25 (96%)
D31885_at	83	27	CB297852.1	Probe Seq: 1 gtggtgcccattgtagcatatgttt 25	EST Seq: 127 gtggtgcccattgtagtatatgttt 151	7e-06	24/25 (96%)
D31885_at	84	27	CB297852.1	Probe Seq: 1 cccattgtagcatatgtttgatttt 25	EST Seq: 133 cccattgtagtatatgtttgatttt 157	7e-06	24/25 (96%)
D31885_at	85	27	CB297852.1	Probe Seq: 1 ttgtaaataagcctgtcttcctatc 25	EST Seq: 207 ttgtaaataagcctgtcttcctatc 231	3e-08	25/25 (100%)
D31885_at	86	27	CB297852.1	Probe Seq: 1 ataagcctgtcttcctatctggatt 25	EST Seq: 213 ataagcctgtcttcctatctggatt 237	3e-08	25/25 (100%)
D31885_at	87	27	CB297852.1	Probe Seq: 1 tacatattctactgattaactactt 25	EST Seq: 249 tacatattctactgatgaactactt 273	7e-06	24/25 (96%)
D31885_at	88	27	CB297852.1	Probe Seq: 1 ttctactgattaactacttttgcag 25	EST Seq: 255 ttctactgatgaactacttttgcag 279	7e-06	24/25 (96%)
D32050_at	236	27	CB296989.1	Probe Seq: 1 tgcagcaggtgtcaggcttgatgga 25	EST Seq: 1 tgcagcaggtgtcaggcctgatgga 25	7e-06	24/25 (96%)
D32050_at	237	27	CB296989.1	Probe Seq: 1 acgttggctgcctgcaggaggcgct 25	EST Seq: 73 acgttggctgcctgcaggaggcgct 97	3e-08	25/25 (100%)
D32050_at	238	27	CB296989.1	Probe Seq: 1 tccgtccagccaagagctcttcatc 25	EST Seq: 181 tccgtccagccaagagctcttcatc 205	3e-08	25/25 (100%)
D32050_at	239	27	CB296989.1	Probe Seq: 1 ctgctacaagaacatttgaatcttg 25	EST Seq: 205 ctgctacaagaacatttgaatcttg 229	3e-08	25/25 (100%)
D32050_at	240	27	CB296989.1	Probe Seq: 1 ctggaacacacttgggagcagtcct 25	EST Seq: 265 ctggaacacacttgagagcagtcct 289	7e-06	24/25 (96%)
D32050_at	242	27	CB296989.1	Probe Seq: 1 cagtcctatgtctcagtgcccctta 25	EST Seq: 283 cagtcctatgtctcagtgcccctta 307	3e-08	25/25 (100%)
D32050_at	243	27	CB296989.1	Probe Seq: 1 gtcagtgccatcggtctagaaccac 25	EST Seq: 331 gtcagtgccatcggtctagaaccac 355	3e-08	25/25 (100%)
D32050_at	244	27	CB296989.1	Probe Seq: 1 ccgcattgctgttgatcgtcacgct 25	EST Seq: 361 ccgcattgctgttgatcgtcacgct 385	3e-08	25/25 (100%)
D32050_at	245	27	CB296989.1	Probe Seq: 1 tgctgttgatcgtcacgctcgcatc 25	EST Seq: 367 tgctgttgatcgtcacgctcgcatc 391	3e-08	25/25 (100%)
D32050_at	246	27	CB296989.1	Probe Seq: 1 tcacgctcgcatctatagataacgg 25	EST Seq: 379 tcacgctcgcatctatagataacgg 403	3e-08	25/25 (100%)
D32050_at	247	27	CB296989.1	Probe Seq: 1 tcgcatctatagataacggctctcc 25	EST Seq: 385 tcgcatctatagataacggctctcc 409	3e-08	25/25 (100%)
D32050_at	248	27	CB296989.1	Probe Seq: 1 tgagctttccgcgtcagcaagtagg 25	EST Seq: 415 tgagctttccgcgtcagcaagtagg 439	3e-08	25/25 (100%)
D32050_at	249	27	CB296989.1	Probe Seq: 1 ttccgcgtcagcaagtaggaatcgt 25	EST Seq: 421 ttccgcgtcagcaagtaggaatcgt 445	3e-08	25/25 (100%)
D32050_at	250	27	CB296989.1	Probe Seq: 1 gaatcgtttttgctgcagagaataa 25	EST Seq: 439 gaatcgtttttgctgcagagaataa 463	3e-08	25/25 (100%)
D38047_at	336	27	CB298799.1	Probe Seq: 3 acggagttggagcggctgcctgc 25	EST Seq: 1 acggagttggagcggctgcctgc 23	5e-07	23/23 (100%)
D38047_at	337	27	CB298799.1	Probe Seq: 1 agttggagcggctgcctgccaagga 25	EST Seq: 5 agttggagcggctgcctgccaagga 29	3e-08	25/25 (100%)
D38047_at	338	27	CB298799.1	Probe Seq: 1 agaccaatgtctacatcaagcaccc 25	EST Seq: 35 agaccaatgtctacatcaagcaccc 59	3e-08	25/25 (100%)
D38047_at	339	27	CB298799.1	Probe Seq: 1 atgtctacatcaagcacccagtgtc 25	EST Seq: 41 atgtctacatcaagcaccccgtgtc 65	7e-06	24/25 (96%)
D38047_at	340	27	CB298799.1	Probe Seq: 1 acatcaagcacccagtgtccctgga 25	EST Seq: 47 acatcaagcaccccgtgtccctgga 71	7e-06	24/25 (96%)
D38047_at	341	27	CB298799.1	Probe Seq: 1 ccctggagcaatacctgatggaggg 25	EST Seq: 65 ccctggagcaatacctgatggaggg 89	3e-08	25/25 (100%)
D38047_at	342	27	CB298799.1	Probe Seq: 1 agcaatacctgatggagggcagcta 25	EST Seq: 71 agcaatacctgatggagggcagcta 95	3e-08	25/25 (100%)
D38047_at	343	27	CB298799.1	Probe Seq: 1 acctgatggagggcagctacaacaa 25	EST Seq: 77 acctgatggagggcagctacaacaa 101	3e-08	25/25 (100%)
D38047_at	344	27	CB298799.1	Probe Seq: 1 gcagctacaacaaagtgttcctggc 25	EST Seq: 89 gcagctacaacaaagtgttcctggc 113	3e-08	25/25 (100%)
D38047_at	345	27	CB298799.1	Probe Seq: 1 ccgagagctacaccttcttcattga 25	EST Seq: 131 ccgagagctacaccttcttcattga 155	3e-08	25/25 (100%)
D38047_at	346	27	CB298799.1	Probe Seq: 1 gctacaccttcttcattgacatcct 25	EST Seq: 137 gctacaccttcttcattgacatcct 161	3e-08	25/25 (100%)
D38047_at	347	27	CB298799.1	Probe Seq: 1 tcattgacatcctgctcgacactat 25	EST Seq: 149 tcattgacatcctgctcgacactat 173	3e-08	25/25 (100%)
D38047_at	348	27	CB298799.1	Probe Seq: 1 acatcctgctcgacactatcaggga 25	EST Seq: 155 acatcctgctcgacactatcaggga 179	3e-08	25/25 (100%)
D38047_at	349	27	CB298799.1	Probe Seq: 1 atgagatcgctgggtgcatcgagaa 25	EST Seq: 179 atgagatcgctgggtgcatcgagaa 203	3e-08	25/25 (100%)
D38047_at	350	27	CB298799.1	Probe Seq: 1 cacccaaaaagatgacagactacgc 25	EST Seq: 257 cacccaaaaagatgacagactacgc 281	3e-08	25/25 (100%)
D38522_at	63	29	CB297324.1	Probe Seq: 1 tttgcacaaggcattcgtggtcag 24	EST Seq: 34 tttgcacaaggcattcgtggtcag 57	1e-07	24/24 (100%)
D38522_at	64	29	CB297324.1	Probe Seq: 1 caaggcattcgtggtcaggaatagg 25	EST Seq: 40 caaggcattcgtggtcagaaatagg 64	7e-06	24/25 (96%)
D38522_at	65	29	CB297324.1	Probe Seq: 1 attcgtggtcaggaataggttaggg 25	EST Seq: 46 attcgtggtcagaaataggttaggg 70	7e-06	24/25 (96%)
D38522_at	66	29	CB297324.1	Probe Seq: 1 gaatggtcacttctgattttccaac 25	EST Seq: 70 gaatggtcacttctgattttccaac 94	3e-08	25/25 (100%)
D38522_at	67	29	CB297324.1	Probe Seq: 1 tcacttctgattttccaacagttgc 25	EST Seq: 76 tcacttctgattttccaacagttgc 100	3e-08	25/25 (100%)
D38522_at	68	29	CB297324.1	Probe Seq: 1 cagttgctccttctctgaagagatc 25	EST Seq: 94 cagttgctccttctctgaagagatc 118	3e-08	25/25 (100%)
D38522_at	69	29	CB297324.1	Probe Seq: 1 ctccttctctgaagagatcttgatt 25	EST Seq: 100 ctccttctctgaagagatcttgatt 124	3e-08	25/25 (100%)
D38522_at	70	29	CB297324.1	Probe Seq: 1 cttgattcctttgggaagacaagaa 25	EST Seq: 118 cttgattcctttgggaagacaagaa 142	3e-08	25/25 (100%)
D38522_at	71	29	CB297324.1	Probe Seq: 1 ggtccctttatgagttattccttct 25	EST Seq: 160 ggtccctttatgagttattccttct 184	3e-08	25/25 (100%)
D38522_at	72	29	CB297324.1	Probe Seq: 1 tccttctttcagttcatctcactgg 25	EST Seq: 178 tccttctttcagttcatctcactgg 202	3e-08	25/25 (100%)
D38522_at	73	29	CB297324.1	Probe Seq: 1 tttcagttcatctcactggagcaca 25	EST Seq: 184 tttcagttcatctcactggagcaca 208	3e-08	25/25 (100%)
D38522_at	74	29	CB297324.1	Probe Seq: 1 tcactggagcacagccaagatggac 25	EST Seq: 196 tcactggagcacagccaagatggac 220	3e-08	25/25 (100%)
D38522_at	75	29	CB297324.1	Probe Seq: 1 tcccttttcttggaaggcttgtact 25	EST Seq: 310 tcccttttcnnggaaggcttgtact 334	0.0001	23/25 (92%)
D43948_at	321	31	CB297913.1	Probe Seq: 1 gctgctctagaagactgtccgtgga 25	EST Seq: 45 gctgctctagaagactgtccgtgga 69	3e-08	25/25 (100%)
D43948_at	322	31	CB297913.1	Probe Seq: 1 ctagaagactgtccgtggatgagtt 25	EST Seq: 51 ctagaagactgtccgtggatgagtt 75	3e-08	25/25 (100%)
D43948_at	323	31	CB297913.1	Probe Seq: 1 ttagtgtacagacttgtaaacagct 25	EST Seq: 75 ttagtgtacagacttgtaaacagct 99	3e-08	25/25 (100%)
D43948_at	324	31	CB297913.1	Probe Seq: 1 ctctctgctcagtctagttcccaga 25	EST Seq: 105 ctctctgctcagtctagttcccaga 129	3e-08	25/25 (100%)
D43948_at	325	31	CB297913.1	Probe Seq: 1 gctcagtctagttcccagatccttt 25	EST Seq: 111 gctcagtctagttcccagatccttt 135	3e-08	25/25 (100%)
D43948_at	326	31	CB297913.1	Probe Seq: 1 cctttcagtttgtgagctcttctct 25	EST Seq: 219 cctttcagtttgtgagctcttctct 243	3e-08	25/25 (100%)
D43948_at	327	31	CB297913.1	Probe Seq: 3 gtcactgtattctgtatgaatgc 25	EST Seq: 257 gtcactgtattctgtatgaatgc 279	5e-07	23/23 (100%)
D43948_at	328	31	CB297913.1	Probe Seq: 1 ctgtattctgtatgaatgcatggca 25	EST Seq: 261 ctgtattctgtatgaatgcatggca 285	3e-08	25/25 (100%)
D49400_at	55	33	CB297501.1	Probe Seq: 1 tgggcggcataggggagcttaacaa 25	EST Seq: 108 tgggcggcataggggagcttaacaa 132	3e-08	25/25 (100%)
D49400_at	56	33	CB297501.1	Probe Seq: 1 atacaaccatcaatgagatcgaaga 25	EST Seq: 168 atacaaccatcaatgagatcgaaga 192	3e-08	25/25 (100%)
D49400_at	58	33	CB297501.1	Probe Seq: 1 tcgcagagatggtgcggcatgccct 25	EST Seq: 252 tcgcagngntggtgcggcatgccct 276	0.0001	23/25 (92%)
D49400_at	59	33	CB297501.1	Probe Seq: 1 cctccaaggagcacccatatgacgc 25	EST Seq: 318 cctccaaggagcacccatatgacgc 342	3e-08	25/25 (100%)
D49400_at	60	33	CB297501.1	Probe Seq: 1 aggagcacccatatgacgccgccaa 25	EST Seq: 324 aggagcacccatatgacgccgccaa 348	3e-08	25/25 (100%)
D49400_at	61	33	CB297501.1	Probe Seq: 1 acccatatgacgccgccaaggactc 25	EST Seq: 330 acccatatgacgccgccaaggactc 354	3e-08	25/25 (100%)
D49400_at	62	33	CB297501.1	Probe Seq: 1 ccatcctgcgcagggccaggggcat 25	EST Seq: 354 ccatcctgcgcagggccaggggcat 378	3e-08	25/25 (100%)
D49400_at	63	33	CB297501.1	Probe Seq: 1 tgcgcagggccaggggcatgttcac 25	EST Seq: 360 tgcgcagggccaggggcatgttcac 384	3e-08	25/25 (100%)
D49400_at	64	33	CB297501.1	Probe Seq: 1 tgttcactgccgaagacctgcgcta 25	EST Seq: 378 tgttcactgccgaagacctgcgcta 402	3e-08	25/25 (100%)
D49824_s_at	126	427	AU297311.1	Probe Seq: 1 ggctgtcctagcagttgtggtcatc 25	EST Seq: 419 ggctgtcctagcagttgtggtcatc 443	3e-08	25/25 (100%)
D49824_s_at	127	427	AU297311.1	Probe Seq: 1 ctgtcctagcagttgtggtcatcgg 25	EST Seq: 421 ctgtcctagcagttgtggtcatcgg 445	3e-08	25/25 (100%)
D49824_s_at	128	427	AU297311.1	Probe Seq: 1 tgtcctagcagttgtggtcatcgga 25	EST Seq: 422 tgtcctagcagttgtggtcatcgga 446	3e-08	25/25 (100%)
D49824_s_at	129	427	AU297311.1	Probe Seq: 1 gtcctagcagttgtggtcatcggag 25	EST Seq: 423 gtcctagcagttgtggtcatcggag 447	3e-08	25/25 (100%)
D49824_s_at	130	427	AU297311.1	Probe Seq: 1 tcctagcagttgtggtcatcggagc 25	EST Seq: 424 tcctagcagttgtggtcatcggagc 448	3e-08	25/25 (100%)
D49824_s_at	131	427	AU297311.1	Probe Seq: 1 ctagcagttgtggtcatcggagctg 25	EST Seq: 426 ctagcagttgtggtcatcggagctg 450	3e-08	25/25 (100%)
D49824_s_at	132	427	AU297311.1	Probe Seq: 1 tagcagttgtggtcatcggagctgt 25	EST Seq: 427 tagcagttgtggtcatcggagctgt 451	3e-08	25/25 (100%)
D50663_at	21	35	CB298243.1	Probe Seq: 1 gctggattacacacagcaagttcct 25	EST Seq: 81 gctggattacacacagcaagttcct 105	3e-08	25/25 (100%)
D50663_at	22	35	CB298243.1	Probe Seq: 1 ttacacacagcaagttcctgcttct 25	EST Seq: 87 ttacacacagcaagttcctgcttct 111	3e-08	25/25 (100%)
D50663_at	23	35	CB298243.1	Probe Seq: 1 tgcttctgggacagctctactgacg 25	EST Seq: 105 tgcttctgggacagctctactgacg 129	3e-08	25/25 (100%)
D50663_at	24	35	CB298243.1	Probe Seq: 1 tgggacagctctactgacgggagct 25	EST Seq: 111 tgggacagctctactgacgggagct 135	3e-08	25/25 (100%)
D50663_at	25	35	CB298243.1	Probe Seq: 1 agctctactgacgggagctgcactg 25	EST Seq: 117 agctctactgacgggagctgcactg 141	3e-08	25/25 (100%)
D50663_at	26	35	CB298243.1	Probe Seq: 1 tgcactgtgcgatgggagaataaga 25	EST Seq: 135 tgcactgtgcgatgggagaataaga 159	3e-08	25/25 (100%)
D50663_at	27	35	CB298243.1	Probe Seq: 1 accatgtactgcatcgtcagtgcct 25	EST Seq: 159 accatgtactgcatcgtcagtgcct 183	3e-08	25/25 (100%)
D50663_at	28	35	CB298243.1	Probe Seq: 1 tactgcatcgtcagtgccttcggac 25	EST Seq: 165 tactgcatcgtcagtgccttcggac 189	3e-08	25/25 (100%)
D50663_at	29	35	CB298243.1	Probe Seq: 1 ctgtctatttgacctgcagtccagc 25	EST Seq: 189 ctgtctatttgacctgcagtccagc 213	3e-08	25/25 (100%)
D50663_at	30	35	CB298243.1	Probe Seq: 1 atttgacctgcagtccagcctatgg 25	EST Seq: 195 atttgacctgcagtccagcntatgg 219	2e-06	24/25 (96%)
D50663_at	31	35	CB295075.1	Probe Seq: 1 ctaaccaccagccatgaattcagtg 25	EST Seq: 377 ctaaccacctgccatgaattcagtg 401	7e-06	24/25 (96%)
D50663_at	33	35	CB295074.1	Probe Seq: 1 tttgtggcactttcacaatgtag 23	EST Seq: 467 tttgtggcactttcacaatgtag 489	5e-07	23/23 (100%)
D50663_at	34	35	CB295075.1	Probe Seq: 1 aaccaaatgaccgcactgtgatgtg 25	EST Seq: 455 aaccaaatgaccgcactgtgatgtg 479	3e-08	25/25 (100%)
D50663_at	35	35	CB295075.1	Probe Seq: 1 atgaccgcactgtgatgtgaatggc 25	EST Seq: 461 atgaccgcactgtgatgtgaatggc 485	3e-08	25/25 (100%)
D50663_at	37	35	CB295075.1	Probe Seq: 1 atccctgtaggtcacctgcagcctg 25	EST Seq: 503 atccctgtaggtcacctgcagcctg 527	3e-08	25/25 (100%)
D50663_at	38	35	CB295075.1	Probe Seq: 1 gtaggtcacctgcagcctgcgttg 24	EST Seq: 509 gtaggtcacctgcagcctgcgttg 532	1e-07	24/24 (100%)
D50663_at	39	35	CB295075.1	Probe Seq: 1 cacctgcagcctgcgttgccacttg 25	EST Seq: 515 cacctgcagcctgcgttgnnacttg 539	0.0001	23/25 (92%)
D55654_at	67	37	CB294095.1	Probe Seq: 1 tgtctgctgcaaaagccatctgtga 25	EST Seq: 85 tgtctgctgcaaaagccatctgtga 109	3e-08	25/25 (100%)
D55654_at	68	37	CB294095.1	Probe Seq: 1 ctgcaaaagccatctgtgaccacgt 25	EST Seq: 91 ctgcaaaagccatctgtgaccacgt 115	3e-08	25/25 (100%)
D55654_at	69	37	CB294095.1	Probe Seq: 1 aagccatctgtgaccacgtcaggga 25	EST Seq: 97 aagccatctgtgaccacgtcaggga 121	3e-08	25/25 (100%)
D55654_at	70	37	CB294095.1	Probe Seq: 1 tctgtgaccacgtcagggacatctg 25	EST Seq: 103 tctgtgaccacgtcagggacatctg 127	3e-08	25/25 (100%)
D55654_at	71	37	CB294095.1	Probe Seq: 1 gagagtttgtgtccatgggtgttat 25	EST Seq: 145 gagagtttgtgtccatgggtgttat 169	3e-08	25/25 (100%)
D55654_at	72	37	CB294095.1	Probe Seq: 1 gtgttatctctgatggcaactccta 25	EST Seq: 163 gtgttatctctgatggcaactccta 187	3e-08	25/25 (100%)
D55654_at	73	37	CB294095.1	Probe Seq: 1 atggcaactcctatggtgttcctga 25	EST Seq: 175 atggcaactcctatggtgttcctga 199	3e-08	25/25 (100%)
D55654_at	74	37	CB294095.1	Probe Seq: 1 actcctatggtgttcctgatgatct 25	EST Seq: 181 actcctatggtgttcctgatgatct 205	3e-08	25/25 (100%)
D55654_at	75	37	CB294095.1	Probe Seq: 1 atggtgttcctgatgatctgctcta 25	EST Seq: 187 atggtgttcctgatgatctgctcta 211	3e-08	25/25 (100%)
D55654_at	76	37	CB294095.1	Probe Seq: 1 ttcctgatgatctgctctactcatt 25	EST Seq: 193 ttcctgatgatctgctctactcatt 217	3e-08	25/25 (100%)
D55654_at	77	37	CB294095.1	Probe Seq: 1 tgctctactcattccctgttgtaat 25	EST Seq: 205 tgctctactcattccctgttgtaat 229	3e-08	25/25 (100%)
D55696_at	96	37	CB297965.1	Probe Seq: 1 tccgctgctcgggccctcctgggga 25	EST Seq: 67 tccgctgctcgggccctcctgggga 91	3e-08	25/25 (100%)
D55696_at	97	37	CB297965.1	Probe Seq: 1 agggctcgctccaggaccttcttca 25	EST Seq: 103 agggctcgctccaggaccttcttca 127	3e-08	25/25 (100%)
D55696_at	98	37	CB297965.1	Probe Seq: 1 cgctccaggaccttcttcacaagat 25	EST Seq: 109 cgctccaggaccttcttcacaagat 133	3e-08	25/25 (100%)
D55696_at	99	37	CB297965.1	Probe Seq: 1 ttcttcacaagatgacttgctcgct 25	EST Seq: 121 ttcttcacaagatgacttgctcgct 145	3e-08	25/25 (100%)
D55696_at	100	37	CB297965.1	Probe Seq: 1 acaagatgacttgctcgctgttacc 25	EST Seq: 127 acaagatgacttgctcgctgttacc 151	3e-08	25/25 (100%)
D55696_at	101	37	CB297965.1	Probe Seq: 1 tgacttgctcgctgttacctgcttc 25	EST Seq: 133 tgacttgctcgctgttacctacttc 157	7e-06	24/25 (96%)
D55696_at	102	37	CB297965.1	Probe Seq: 1 gctcgctgttacctgcttccccagt 25	EST Seq: 139 gctcgctgttacctacttccccagt 163	7e-06	24/25 (96%)
D55696_at	103	37	CB297965.1	Probe Seq: 1 aagctcatgggggcttctgtagccc 25	EST Seq: 276 aagctcatgggggcttctgtagccc 300	3e-08	25/25 (100%)
D55696_at	104	37	CB297965.1	Probe Seq: 1 agtctttattctgagaatttgaagc 25	EST Seq: 312 agtctttattctgagaatttgaagc 336	3e-08	25/25 (100%)
D55696_at	105	37	CB297965.1	Probe Seq: 1 taaatcttcagaatgattttattga 25	EST Seq: 348 taaatcttcagaatgattttattga 372	3e-08	25/25 (100%)
D55696_at	106	37	CB297965.1	Probe Seq: 1 attctgcaggtgttcaagtcttaaa 25	EST Seq: 444 attctgcaggtgttcaagtcttaaa 468	3e-08	25/25 (100%)
D61380_at	167	37	CB294100.1	Probe Seq: 1 cagaatttatctgagtctgctgctg 25	EST Seq: 294 cagaatttatctgagtctgctgctg 318	3e-08	25/25 (100%)
D61380_at	168	37	CB294100.1	Probe Seq: 1 ttatctgagtctgctgctgtgaagg 25	EST Seq: 300 ttatctgagtctgctgctgtgaagg 324	3e-08	25/25 (100%)
D61380_at	169	37	CB294100.1	Probe Seq: 1 gagtctgctgctgtgaaggagatac 25	EST Seq: 306 gagtctgctgctgtgaaggagatac 330	3e-08	25/25 (100%)
D61380_at	170	37	CB294100.1	Probe Seq: 1 ggcctgatagccgccatctgtgcag 25	EST Seq: 354 ggcctgatagccgccatctgtgcag 378	3e-08	25/25 (100%)
D61380_at	171	37	CB294100.1	Probe Seq: 1 gccatctgtgcaggtcctactgctc 25	EST Seq: 366 gccatctgtgcaggtcctactgctc 390	3e-08	25/25 (100%)
D61380_at	172	37	CB294100.1	Probe Seq: 1 tgtgcaggtcctactgctctgttgg 25	EST Seq: 372 tgtgcaggtcctactgctctgttgg 396	3e-08	25/25 (100%)
D61380_at	173	37	CB294100.1	Probe Seq: 1 ggtcctactgctctgttggctcatg 25	EST Seq: 378 ggtcctactgctctgttggctcatg 402	3e-08	25/25 (100%)
D61380_at	174	37	CB294100.1	Probe Seq: 1 actgctctgttggctcatgaaatag 25	EST Seq: 384 actgctctgttggctcatgaaatag 408	3e-08	25/25 (100%)
D61380_at	176	37	CB294100.1	Probe Seq: 1 ttcgagtttgcgcttgcaattgttg 25	EST Seq: 540 ttcgagtttgcgcttgcaattgttg 564	3e-08	25/25 (100%)
D61380_at	177	37	CB294100.1	Probe Seq: 1 cttgcaattgttgaagccctgaatg 25	EST Seq: 552 cttgcaattgttgaagccctgaatg 576	3e-08	25/25 (100%)
D63475_at	337	37	CB296071.1	Probe Seq: 3 ccacctgtctgtcctggcctaat 25	EST Seq: 1 ccacctgtctgtcctggcctaat 23	5e-07	23/23 (100%)
D63475_at	338	37	CB296071.1	Probe Seq: 1 gcctaatgccaggctctgagttctg 25	EST Seq: 17 gcctaatgccaggctctgagttctg 41	3e-08	25/25 (100%)
D63475_at	339	37	CB296071.1	Probe Seq: 1 tgccaggctctgagttctgtgacca 25	EST Seq: 23 tgccaggctctgagttctgtgacca 47	3e-08	25/25 (100%)
D63475_at	340	37	CB296071.1	Probe Seq: 1 gctctgagttctgtgaccaaagcca 25	EST Seq: 29 gctctgagttctgtgaccaaagcca 53	3e-08	25/25 (100%)
D63475_at	341	37	CB296072.1	Probe Seq: 1 ccctgtggacacagctctggagtgg 25	EST Seq: 24 ccctgtggccacagctctggagtgg 48	7e-06	24/25 (96%)
D63475_at	342	37	CB296072.1	Probe Seq: 1 tcagtccctactctgctttgggata 25	EST Seq: 108 tcagtccctactctgctttgggata 132	3e-08	25/25 (100%)
D63475_at	343	37	CB296072.1	Probe Seq: 1 cctactctgctttgggatagtgtga 25	EST Seq: 114 cctactctgctttgggatagtgtga 138	3e-08	25/25 (100%)
D63475_at	344	37	CB296072.1	Probe Seq: 1 ctgctttgggatagtgtgagcttca 25	EST Seq: 120 ctgctttgggatagtgtgagcttca 144	3e-08	25/25 (100%)
D63475_at	345	37	CB296072.1	Probe Seq: 1 agcttcattttgtacacgtgtgact 25	EST Seq: 138 agcttcattttgtacacgtgtgact 162	3e-08	25/25 (100%)
D63475_at	346	37	CB296072.1	Probe Seq: 1 tacacgtgtgacttcgtccagttac 25	EST Seq: 150 tacacgtgtgacttcgtccagttac 174	3e-08	25/25 (100%)
D63851_at	73	39	CB296203.1	Probe Seq: 1 cttgacctcctgcaggccatgtgtg 25	EST Seq: 324 cttgacctcctgcaggccatgtgtg 348	3e-08	25/25 (100%)
D63851_at	74	39	CB296203.1	Probe Seq: 1 ctcctgcaggccatgtgtgtattac 25	EST Seq: 330 ctcctgcaggccatgtgtgtattac 354	3e-08	25/25 (100%)
D63851_at	75	39	CB296203.1	Probe Seq: 1 gtattacttgtctagtgatgtcctc 25	EST Seq: 348 gtattacttgtctagtgatgtcctc 372	3e-08	25/25 (100%)
D63851_at	76	39	CB296203.1	Probe Seq: 1 cttgtctagtgatgtcctctcaaa 24	EST Seq: 354 cttgtctagtgatgtcctctcaaa 377	1e-07	24/24 (100%)
D63851_at	79	39	CB296203.1	Probe Seq: 1 ctccgctcgctgcattgtggtgttc 25	EST Seq: 437 ctccgctcgctgcattgtggtgttc 461	3e-08	25/25 (100%)
D63851_at	80	39	CB296203.1	Probe Seq: 1 cattgtggtgttctcttctcaaggc 25	EST Seq: 449 cattgtggtgttctcttctcaaggc 473	3e-08	25/25 (100%)
D63851_at	81	39	CB296203.1	Probe Seq: 1 ggtgttctcttctcaaggctttgaa 25	EST Seq: 455 ggtgttctcttctcaaggctttgaa 479	3e-08	25/25 (100%)
D63851_at	82	39	CB296203.1	Probe Seq: 1 ctttgaaatctccccttgcactgag 25	EST Seq: 473 ctttgaaatctccccttgcactgag 497	3e-08	25/25 (100%)
D63851_at	83	39	CB296203.1	Probe Seq: 1 aatctccccttgcactgagattagt 25	EST Seq: 479 aatctccccttgcactgagattagt 503	3e-08	25/25 (100%)
D63851_at	84	39	CB296203.1	Probe Seq: 1 cccttgcactgagattagtcgtcag 25	EST Seq: 485 cccttgcactgagattagtcgtcag 509	3e-08	25/25 (100%)
D63851_at	85	39	CB296204.1	Probe Seq: 1 caaacagtgctcatgcttcaggacc 25	EST Seq: 117 caaacagtgctcatgcttcaggacc 141	3e-08	25/25 (100%)
D63851_at	86	39	CB296204.1	Probe Seq: 1 gtgctcatgcttcaggaccttgttt 25	EST Seq: 123 gtgctcatgcttcaggaccttgttt 147	3e-08	25/25 (100%)
D63851_at	87	39	CB296204.1	Probe Seq: 1 atgcttcaggaccttgtttgtcgaa 25	EST Seq: 129 atgcttcaggaccttgtttgtcgaa 153	3e-08	25/25 (100%)
D63851_at	88	39	CB296204.1	Probe Seq: 1 cttgtttgtcgaagatgttggtttc 25	EST Seq: 141 cttgtttgtcgaagntgttggtttc 165	2e-06	24/25 (96%)
D63851_at	89	39	CB296204.1	Probe Seq: 1 gctagtctgtcttgaaacttgttta 25	EST Seq: 219 gctagtctgtcttgaaacttgttta 243	3e-08	25/25 (100%)
D63851_at	90	39	CB296204.1	Probe Seq: 1 ctgaagcacaaacatatatcatctc 25	EST Seq: 279 ctgaagcacaaacatatatcatctc 303	3e-08	25/25 (100%)
D63851_at	91	39	CB296204.1	Probe Seq: 1 tcatctctgtaccattctgtactaa 25	EST Seq: 297 tcatctctgtaccattctgtactaa 321	3e-08	25/25 (100%)
D63851_at	92	39	CB296204.1	Probe Seq: 1 ctgtaccattctgtactaaagcact 25	EST Seq: 303 ctgtaccattctgtactaaagcact 327	3e-08	25/25 (100%)
D63874_at	93	39	CB298696.1	Probe Seq: 1 atagttaacacactaccgaatgtgt 25	EST Seq: 213 atagttaacacactaccgaatgtgt 237	3e-08	25/25 (100%)
D63874_at	94	39	CB298696.1	Probe Seq: 1 aacacactaccgaatgtgtctttag 25	EST Seq: 219 aacacactaccgaatgtgtctttag 243	3e-08	25/25 (100%)
D63874_at	95	39	CB298696.1	Probe Seq: 1 ctaccgaatgtgtctttagatagcc 25	EST Seq: 225 ctaccgaatgtgtctttagatagcc 249	3e-08	25/25 (100%)
D63874_at	96	39	CB298696.1	Probe Seq: 1 tctttagatagccctgtcctggtgg 25	EST Seq: 237 tctttagatagccctgtcctggtgg 261	3e-08	25/25 (100%)
D63874_at	99	39	CB298696.1	Probe Seq: 1 tcaatagccactaaccctgcctggt 25	EST Seq: 267 tcaatagccactaaccttgcctggt 291	7e-06	24/25 (96%)
D63874_at	100	39	CB298696.1	Probe Seq: 1 aaccctgcctggtacagtatggggg 25	EST Seq: 279 aaccttgcctggtacagtatggggg 303	7e-06	24/25 (96%)
D63874_at	104	39	CB298696.1	Probe Seq: 1 gcacagcacaaattagttatatatg 25	EST Seq: 345 gcacagcacaaattagttatatatg 369	3e-08	25/25 (100%)
D64158_at	353	39	CB298209.1	Probe Seq: 1 ttctacagagactccacattcaggt 25	EST Seq: 332 ttctacagagactccacattcaggt 356	3e-08	25/25 (100%)
D64158_at	354	39	CB298209.1	Probe Seq: 1 agagactccacattcaggtgtaaaa 25	EST Seq: 338 agagactccacattcaggtgtaaaa 362	3e-08	25/25 (100%)
D64158_at	355	39	CB298209.1	Probe Seq: 1 tccacattcaggtgtaaaatactag 25	EST Seq: 344 tccacattcaggtgtaaaatactag 368	3e-08	25/25 (100%)
D64158_at	356	39	CB298209.1	Probe Seq: 1 cacctcgagaccaattttttgaagc 25	EST Seq: 398 cacctcgagaccaaatttttgaagc 422	7e-06	24/25 (96%)
D64158_at	357	39	CB298209.1	Probe Seq: 1 gtggaaaaagcacctttcctttgtg 25	EST Seq: 428 gtggaaaaagcacctttcctttgtg 452	3e-08	25/25 (100%)
D64158_at	358	39	CB298209.1	Probe Seq: 1 aaagcacctttcctttgtgagagac 25	EST Seq: 434 aaagcacctttcctttgtgagagac 458	3e-08	25/25 (100%)
D64158_at	359	39	CB298209.1	Probe Seq: 1 atcaaagtcattcccacactagcac 25	EST Seq: 464 atcaaagtcattcccacactagcac 488	3e-08	25/25 (100%)
D78333_at	119	41	CB298847.1	Probe Seq: 1 actctcacacaagtcaaggatgcca 25	EST Seq: 265 actctcacacaagtcaaggatgcca 289	3e-08	25/25 (100%)
D78333_at	120	41	CB298847.1	Probe Seq: 1 acacaagtcaaggatgccataagag 25	EST Seq: 271 acacaagtcaaggatgccataagag 295	3e-08	25/25 (100%)
D78333_at	121	41	CB298847.1	Probe Seq: 1 gtcaaggatgccataagagatggac 25	EST Seq: 277 gtcaaggatgccataagagatggac 301	3e-08	25/25 (100%)
D78333_at	122	41	CB298847.1	Probe Seq: 1 gatggacttcgtgctatcaaaaatg 25	EST Seq: 295 gatggacttcatgctatcaaaaatg 319	7e-06	24/25 (96%)
D78361_at	179	41	AU297296.1	Probe Seq: 1 ccaggctcacagacgccaaacgcat 25	EST Seq: 438 ccaggctcacagacgccaaacgcat 462	3e-08	25/25 (100%)
D78361_at	180	41	AU297296.1	Probe Seq: 1 tcacagacgccaaacgcattaactg 25	EST Seq: 444 tcacagacgccaaacgcattaactg 468	3e-08	25/25 (100%)
D78361_at	181	41	AU297296.1	Probe Seq: 1 ttaactggcgaacagtgctgagtgg 25	EST Seq: 462 ttaactggcgaacagtgctgagtgg 486	3e-08	25/25 (100%)
D78361_at	182	41	AU297296.1	Probe Seq: 1 cagtgctgagtggcggcagcctcta 25	EST Seq: 474 cagtgctgagtggcggcagcctcta 498	3e-08	25/25 (100%)
D78361_at	183	41	AU297296.1	Probe Seq: 1 gcaaggacagctttgcagttctcct 25	EST Seq: 534 gcaaggacagctttgcagttctcct 558	3e-08	25/25 (100%)
D78361_at	184	41	AU297296.1	Probe Seq: 1 ttgcagttctcctggagttcgctga 25	EST Seq: 546 ttgcagttctcctggagttcgctga 570	3e-08	25/25 (100%)
D78361_at	185	41	AU297296.1	Probe Seq: 1 agctgcgagccgaccatgtcttcat 25	EST Seq: 576 agctgcgagccgaccatgtcttcat 600	3e-08	25/25 (100%)
D78361_at	186	41	AU297296.1	Probe Seq: 1 gagccgaccatgtcttcatttgctt 25	EST Seq: 582 gagccgaccatgtcttcatttgctt 606	3e-08	25/25 (100%)
D78361_at	187	41	AU297296.1	Probe Seq: 1 accatgtcttcatttgcttccacaa 25	EST Seq: 588 accatgtcttcatttgcttccacaa 612	3e-08	25/25 (100%)
D78361_at	188	41	AU297296.1	Probe Seq: 1 tccacaagaaccgcgaggacagagc 25	EST Seq: 606 tccacaagaaccgcgaggacagagc 630	3e-08	25/25 (100%)
D78361_at	189	41	AU297296.1	Probe Seq: 1 gcgaggacagagccgccttgctccg 25	EST Seq: 618 gcgaggacagagccgccttgctccg 642	3e-08	25/25 (100%)
D78361_at	190	41	AU297296.1	Probe Seq: 1 tcagctttttgggctttgagattgt 25	EST Seq: 648 tcagctttttgggctttgagattgt 672	3e-08	25/25 (100%)
D78577_s_at	487	427	CB294248.1	Probe Seq: 1 gctccctttttgaattgtgtggaga 25	EST Seq: 34 gctccctttttgaattgtgtggaga 58	3e-08	25/25 (100%)
D78577_s_at	488	427	CB294248.1	Probe Seq: 1 ttgatctatgggaaatctaggcgaa 25	EST Seq: 92 ttgatctatgggaaatctaggcgaa 116	3e-08	25/25 (100%)
D78577_s_at	489	427	CB294248.1	Probe Seq: 1 gatccatttaaaacaagctgatagt 25	EST Seq: 173 gatccatttaaaacaagctgatagt 197	3e-08	25/25 (100%)
D78577_s_at	490	427	CB294248.1	Probe Seq: 1 atttaaaacaagctgatagtgttt 24	EST Seq: 178 atttaaaacaagctgatagtgttt 201	1e-07	24/24 (100%)
D78577_s_at	491	427	CB294248.1	Probe Seq: 1 tgatagtgtttcgttaagcagtaca 25	EST Seq: 191 tgatagtgttttgttaagcagtaca 215	7e-06	24/25 (96%)
D78577_s_at	492	427	CB294248.1	Probe Seq: 1 tgtttcgttaagcagtacatcttgt 25	EST Seq: 197 tgttttgttaagcagtacatcttgt 221	7e-06	24/25 (96%)
D78577_s_at	493	427	CB294248.1	Probe Seq: 1 aaactgttaagggaagctgatacag 25	EST Seq: 271 aaactgttaagggaagctgatacag 295	3e-08	25/25 (100%)
D78577_s_at	494	427	CB294248.1	Probe Seq: 1 ttgctcctttccatcagctttataa 25	EST Seq: 305 ttgctcctttccatcagctttataa 329	3e-08	25/25 (100%)
D78577_s_at	495	427	CB294248.1	Probe Seq: 1 gtttcagtagctccttggttttgcc 25	EST Seq: 348 gtttcagtagctccttggttttgcc 372	3e-08	25/25 (100%)
D78577_s_at	496	427	CB294248.1	Probe Seq: 1 agtagctccttggttttgcctcttt 25	EST Seq: 353 agtagctccttggttttgcctcttt 377	3e-08	25/25 (100%)
D79205_at	279	41	CB296443.1	Probe Seq: 1 catcgtggtgtgttcttgactccgc 25	EST Seq: 18 catcgtggtgtgttcttgactccgc 42	3e-08	25/25 (100%)
D79205_at	280	41	CB296443.1	Probe Seq: 1 ggtgtgttcttgactccgctgctcg 25	EST Seq: 24 ggtgtgttcttgactccgctgctcg 48	3e-08	25/25 (100%)
D79205_at	281	41	CB296443.1	Probe Seq: 1 ctgaaggtcacgatcatgttaccat 25	EST Seq: 244 ctgaaggtcacgatcatgttaccat 268	3e-08	25/25 (100%)
D79994_at	501	41	CB297533.1	Probe Seq: 1 gtgtctggttctcactgagacgttt 25	EST Seq: 319 gtgtctggttctcactgagacgttt 343	3e-08	25/25 (100%)
D79994_at	502	41	CB297533.1	Probe Seq: 1 tcttccaaaatctcattccagcata 25	EST Seq: 397 tcttccaaaatctcattccagcata 421	3e-08	25/25 (100%)
D79994_at	503	41	CB297533.1	Probe Seq: 1 tcattccagcatagttttggatttt 25	EST Seq: 409 tcattccagcatagttttggatttt 433	3e-08	25/25 (100%)
D79994_at	504	41	CB297533.1	Probe Seq: 1 gactttgatcattggtaacttgggc 25	EST Seq: 469 gactttgatcattggtaacgtgggc 493	7e-06	24/25 (96%)
D79994_at	506	41	CB297533.1	Probe Seq: 1 gtatctatatgaacttgacacagta 25	EST Seq: 592 gtatctatatgaacttgacacagta 616	3e-08	25/25 (100%)
D79994_at	508	41	CB297533.1	Probe Seq: 2 gtattccatactaaagccatgaag 25	EST Seq: 629 gtattccatactgaagccatgaag 652	3e-05	23/24 (95%)
D79994_at	510	41	CB297533.1	Probe Seq: 1 cacgtaacatcatcatttgtattaa 25	EST Seq: 658 cacgtaacatcatcatttgtattaa 682	3e-08	25/25 (100%)
D79996_at	5	43	CB296228.1	Probe Seq: 1 ttgcaaagtttgtcttgacagttga 25	EST Seq: 414 ttgcaaagtttgtcttgacagttga 438	3e-08	25/25 (100%)
D79996_at	6	43	CB296228.1	Probe Seq: 1 tcgcttagttgtactggattctcag 25	EST Seq: 444 tcgcttagttgtactggattctcag 468	3e-08	25/25 (100%)
D79996_at	7	43	CB296228.1	Probe Seq: 1 ttctcagggagccctctgtggcctt 25	EST Seq: 462 ttctcagggagccctctgtggcctt 486	3e-08	25/25 (100%)
D82343_at	407	43	CB296231.1	Probe Seq: 3 gcacaaaacagctgaggcagcta 25	EST Seq: 1 gcacaaaacagctgaggcagcta 23	5e-07	23/23 (100%)
D82343_at	408	43	CB296231.1	Probe Seq: 1 gcagctactggagaaggtgcagaac 25	EST Seq: 17 gcagctactggagaaggtgcagaac 41	3e-08	25/25 (100%)
D82343_at	409	43	CB296231.1	Probe Seq: 1 gcagaacatgtctcaatccatagag 25	EST Seq: 35 gcagaacatgtctcagtccatagag 59	7e-06	24/25 (96%)
D82343_at	410	43	CB296231.1	Probe Seq: 1 catgtctcaatccatagaggtcttg 25	EST Seq: 41 catgtctcagtccatagaggtcttg 65	7e-06	24/25 (96%)
D82343_at	412	43	CB296231.1	Probe Seq: 1 gcggacccagagagacttgcagtac 25	EST Seq: 71 gcggacccagagagacttgcagtac 95	3e-08	25/25 (100%)
D82343_at	413	43	CB296231.1	Probe Seq: 1 ccagagagacttgcagtacgtggag 25	EST Seq: 77 ccagagagacttgcagtacgtggag 101	3e-08	25/25 (100%)
D82343_at	414	43	CB296231.1	Probe Seq: 1 gagtcataagcaacacctggccagg 25	EST Seq: 155 gagtcataagcaacacctggccagg 179	3e-08	25/25 (100%)
D82343_at	415	43	CB296231.1	Probe Seq: 1 taagcaacacctggccaggcagttt 25	EST Seq: 161 taagcaacacctggccaggcagttt 185	3e-08	25/25 (100%)
D82343_at	416	43	CB296231.1	Probe Seq: 1 ttcaatgctgcagtgactgaagaag 25	EST Seq: 209 ttcaatgctgcagtgactgaagaag 233	3e-08	25/25 (100%)
D82343_at	417	43	CB296231.1	Probe Seq: 1 cactcccatgtaaccatgaaagaga 25	EST Seq: 239 cactcccatgtaaccatgaaagaga 263	3e-08	25/25 (100%)
D82343_at	418	43	CB296231.1	Probe Seq: 1 tacaaccaggatcctcctttgcatg 25	EST Seq: 341 tacaaccaggatcctcctttgcatg 365	3e-08	25/25 (100%)
D82343_at	419	43	CB296231.1	Probe Seq: 1 caggatcctcctttgcatgcgactg 25	EST Seq: 347 caggatcctcctttgcatgcgactg 371	3e-08	25/25 (100%)
D82343_at	420	43	CB296231.1	Probe Seq: 1 ttgcatgcgactgtagctgcatttc 25	EST Seq: 359 ttgcatgcgactgtagctgcatttc 383	3e-08	25/25 (100%)
D82343_at	421	43	CB296231.1	Probe Seq: 1 gtagctgcatttcatgaatagtttg 25	EST Seq: 371 gtagctgcatttcatgaatagtttg 395	3e-08	25/25 (100%)
D82343_at	422	43	CB296231.1	Probe Seq: 1 tagtttgaacccttgtcaatgcatt 25	EST Seq: 389 tagtttgaacccttgtcaatgcatt 413	3e-08	25/25 (100%)
D82343_at	423	43	CB296231.1	Probe Seq: 1 aacttcgtgtatgtgactcaaagca 25	EST Seq: 436 aacttcgtgtatgtgactcaaagca 460	3e-08	25/25 (100%)
D82343_at	424	43	CB296231.1	Probe Seq: 1 atgtaaccttaagatgttgcattct 25	EST Seq: 460 atgtaaccttaagatgttgcattct 484	3e-08	25/25 (100%)
D83018_at	526	43	CB296284.1	Probe Seq: 1 aaatttgtggagcttgacaaaatca 25	EST Seq: 37 aaatttgtagagcttgacaaaatca 61	7e-06	24/25 (96%)
D83018_at	527	43	CB296284.1	Probe Seq: 1 agtctgcctctactgtgtctcacat 25	EST Seq: 97 agtctgcctctactgtgtctcacat 121	3e-08	25/25 (100%)
D83018_at	528	43	CB296284.1	Probe Seq: 1 cctctactgtgtctcacatcaccat 25	EST Seq: 103 cctctactgtgtctcacatcaccat 127	3e-08	25/25 (100%)
D83018_at	529	43	CB296284.1	Probe Seq: 1 ctgtgtctcacatcaccatgtagaa 25	EST Seq: 109 ctgtgtctcacatcaccatgtagaa 133	3e-08	25/25 (100%)
D83018_at	530	43	CB296284.1	Probe Seq: 1 ctcacatcaccatgtagaagaatgg 25	EST Seq: 115 ctcacatcaccatgtagaagaatgg 139	3e-08	25/25 (100%)
D83018_at	532	43	CB296284.1	Probe Seq: 1 tgacatcctgaaccctggatagaaa 25	EST Seq: 157 tgacatcctgaaccctggatagaaa 181	3e-08	25/25 (100%)
D84557_at	128	47	CB298005.1	Probe Seq: 1 tgagttgatggtcctatgtgtcaca 25	EST Seq: 10 tgagttgatggtcctatgtgtcaca 34	3e-08	25/25 (100%)
D84557_at	129	47	CB298005.1	Probe Seq: 1 tgtcacattcatcacaggtttcata 25	EST Seq: 28 tgtcacattcatcacaggtttcata 52	3e-08	25/25 (100%)
D84557_at	130	47	CB298005.1	Probe Seq: 1 attcatcacaggtttcataccaaca 25	EST Seq: 34 attcatcacaggtttcataccaaca 58	3e-08	25/25 (100%)
D84557_at	131	47	CB298005.1	Probe Seq: 1 cacaggtttcataccaacacaggct 25	EST Seq: 40 cacaggtttcataccaacacaggct 64	3e-08	25/25 (100%)
D84557_at	132	47	CB298005.1	Probe Seq: 1 accaacacaggcttcagcacttcct 25	EST Seq: 52 accaacacaggcttcagcacttcct 76	3e-08	25/25 (100%)
D84557_at	133	47	CB298005.1	Probe Seq: 1 aggtatgtgctgtcctattgagcaa 25	EST Seq: 178 aggtatgtgctgtcttattgagcaa 202	7e-06	24/25 (96%)
D84557_at	134	47	CB298005.1	Probe Seq: 1 gtgctgtcctattgagcaaataact 25	EST Seq: 184 gtgctgtcttattgagcaaataact 208	7e-06	24/25 (96%)
D84557_at	135	47	CB298005.1	Probe Seq: 1 tcaattgccagctactgcttttatt 25	EST Seq: 214 tcaattgccagctactgcttttatt 238	3e-08	25/25 (100%)
D84557_at	136	47	CB298005.1	Probe Seq: 1 gccagctactgcttttattcatcaa 25	EST Seq: 220 gccagctactgcttttattcatcaa 244	3e-08	25/25 (100%)
D85758_at	297	47	CB294256.1	Probe Seq: 1 gtccctctatcacatatgacatcag 25	EST Seq: 83 gtccctctatcacatatgacatcag 107	3e-08	25/25 (100%)
D85758_at	298	47	CB294256.1	Probe Seq: 1 catatgacatcagtcagttgtttga 25	EST Seq: 95 catatgacatcagtcagttgtttga 119	3e-08	25/25 (100%)
D85758_at	299	47	CB294256.1	Probe Seq: 1 cagacctcagctgcctggtttaccg 25	EST Seq: 137 cagacctcagctgcctggtttaccg 161	3e-08	25/25 (100%)
D85758_at	300	47	CB294256.1	Probe Seq: 1 gagctgatacccagacataccagcc 25	EST Seq: 161 gagctgatacccagacataccagcc 185	3e-08	25/25 (100%)
D85758_at	301	47	CB294256.1	Probe Seq: 1 atacccagacataccagccttataa 25	EST Seq: 167 atacccagacataccagccttataa 191	3e-08	25/25 (100%)
D85758_at	302	47	CB294256.1	Probe Seq: 1 tgctccttcgtcggcaggcccaaca 25	EST Seq: 221 tgctccttcgtcggcaggcccaaca 245	3e-08	25/25 (100%)
D85758_at	303	47	CB294256.1	Probe Seq: 1 ttcgtcggcaggcccaacaggctgg 25	EST Seq: 227 ttcgtcggcaggcccaacaggctgg 251	3e-08	25/25 (100%)
D85758_at	304	47	CB294256.1	Probe Seq: 1 ggcaggcccaacaggctgggaaata 25	EST Seq: 233 ggcaggcccaacaggctgggaaata 257	3e-08	25/25 (100%)
D85758_at	305	47	CB294255.1	Probe Seq: 1 ttggaacacaggtgtgtacagcgtg 25	EST Seq: 426 ttggaacacaggtgtgtacagcgtg 450	3e-08	25/25 (100%)
D85758_at	306	47	CB294255.1	Probe Seq: 1 tgtgtacagcgtgctgtagtggaag 25	EST Seq: 438 tgtgtacagcgtgctgtagtggaag 462	3e-08	25/25 (100%)
D85758_at	307	47	CB294255.1	Probe Seq: 1 cagcgtgctgtagtggaagttttgt 25	EST Seq: 444 cagcgtgctgtagtggaagttttgt 468	3e-08	25/25 (100%)
D85758_at	308	47	CB294255.1	Probe Seq: 1 tatcatagtaatcctgtttccactt 25	EST Seq: 468 tatcatagtaatcctgtttccactt 492	3e-08	25/25 (100%)
D85758_at	309	47	CB294255.1	Probe Seq: 1 tccactttgttatactctagccaag 25	EST Seq: 486 tccactttgttatactctagccaag 510	3e-08	25/25 (100%)
D87432_at	349	51	CB294298.1	Probe Seq: 1 ctcatggacatcacaagaccatcag 25	EST Seq: 264 ctcatggacatcacaagaccatcag 288	3e-08	25/25 (100%)
D87432_at	350	51	CB294298.1	Probe Seq: 1 gacatcacaagaccatcagtctgaa 25	EST Seq: 270 gacatcacaagaccatcagtctgaa 294	3e-08	25/25 (100%)
D87432_at	351	51	CB294298.1	Probe Seq: 1 acaagaccatcagtctgaatccagg 25	EST Seq: 276 acaagaccatcagtctgaatccagg 300	3e-08	25/25 (100%)
D87461_at	338	53	CB295148.1	Probe Seq: 1 gcaattttgacctgtcctgcccttc 25	EST Seq: 4 gcaattttgacctgtcctgcccttc 28	3e-08	25/25 (100%)
D87461_at	339	53	CB295148.1	Probe Seq: 1 tgtcctgcccttcttagcttgaagg 25	EST Seq: 16 tgtcctgcccttcttagcttgaagg 40	3e-08	25/25 (100%)
D87461_at	340	53	CB295148.1	Probe Seq: 1 gactcttctgtcagggaaaactagg 25	EST Seq: 52 gactcttctgtcagggaaaactagg 76	3e-08	25/25 (100%)
D87461_at	341	53	CB295148.1	Probe Seq: 1 ggactctcttctagagccatatagt 25	EST Seq: 76 ggactctcttctagagccatatagt 100	3e-08	25/25 (100%)
D87461_at	342	53	CB295148.1	Probe Seq: 1 tcttctagagccatatagttccttg 25	EST Seq: 82 tcttctagagccatatagttccttg 106	3e-08	25/25 (100%)
D87461_at	343	53	CB295148.1	Probe Seq: 1 agagccatatagttccttgggatta 25	EST Seq: 88 agagccatatagttccttgggatta 112	3e-08	25/25 (100%)
D87461_at	344	53	CB295148.1	Probe Seq: 1 atatagttccttgggattagctctt 25	EST Seq: 94 atatagttccttgggattagctctt 118	3e-08	25/25 (100%)
D87461_at	345	53	CB295148.1	Probe Seq: 1 gggattagctcttggccaagaaggc 25	EST Seq: 106 gggattagctcttggccaagaaggc 130	3e-08	25/25 (100%)
D87461_at	346	53	CB295149.1	Probe Seq: 1 gccatttttcaaagattaagtagga 25	EST Seq: 72 gccatttttcaaagattaagtagga 96	3e-08	25/25 (100%)
D87461_at	347	53	CB295148.1	Probe Seq: 1 tctccagagcccaaagggacaaata 25	EST Seq: 238 tctccagagcccaaagggacaaata 262	3e-08	25/25 (100%)
D87461_at	348	53	CB295148.1	Probe Seq: 1 gagcccaaagggacaaatagggact 25	EST Seq: 244 gagcccaaagggacaaatagggact 268	3e-08	25/25 (100%)
D87461_at	349	53	CB295149.1	Probe Seq: 1 tttgtttaggccaaggaaggagcgg 25	EST Seq: 144 tttgtttagnccaaggaaggagcgg 168	2e-06	24/25 (96%)
D87461_at	350	53	CB295149.1	Probe Seq: 1 gggcaactcggtcctgcgattatta 25	EST Seq: 174 gggcaactcggtcctgcgattatta 198	3e-08	25/25 (100%)
D87461_at	351	53	CB295149.1	Probe Seq: 1 ggcacacaaacactattttactttt 25	EST Seq: 222 ggcacacaaacactattttactttt 246	3e-08	25/25 (100%)
D87461_at	352	53	CB295149.1	Probe Seq: 1 atcataaaacggcagaacagatttg 25	EST Seq: 252 atcataaaacggcagaacagatttg 276	3e-08	25/25 (100%)
D87461_at	353	53	CB295149.1	Probe Seq: 1 aaacggcagaacagatttggttagt 25	EST Seq: 258 aaacggcagaacagatttggttagt 282	3e-08	25/25 (100%)
D87470_at	515	53	CB297792.1	Probe Seq: 1 gcctctagctacttggagttgtctg 25	EST Seq: 221 gcctctagctacttggagttgtctg 245	3e-08	25/25 (100%)
D87470_at	516	53	CB297792.1	Probe Seq: 1 agctacttggagttgtctgtaataa 25	EST Seq: 227 agctacttggagttgtctgtaataa 251	3e-08	25/25 (100%)
D87470_at	517	53	CB297792.1	Probe Seq: 1 atcttgaaaggcccaagggcctgtc 25	EST Seq: 251 atcttgaaaggcccaagggcctgtc 275	3e-08	25/25 (100%)
D87470_at	518	53	CB297792.1	Probe Seq: 1 cctgacttaaaggcatctgcttccc 25	EST Seq: 281 cctgacttaaaggcatctgcttccc 305	3e-08	25/25 (100%)
D87470_at	519	53	CB297792.1	Probe Seq: 1 gcttccctgtttcatatcacatgac 25	EST Seq: 299 gcttccctgtttcatatcacatgac 323	3e-08	25/25 (100%)
D87470_at	521	53	CB297792.1	Probe Seq: 2 tctcatggcatgtaacatccctgt 25	EST Seq: 336 tctcatggcatgtaacatccctgt 359	1e-07	24/24 (100%)
D87470_at	522	53	CB297792.1	Probe Seq: 1 tggcatgtaacatccctgtgaagag 25	EST Seq: 341 tggcatgtaacatccctgtgaagag 365	3e-08	25/25 (100%)
D87470_at	523	53	CB297792.1	Probe Seq: 1 gtaacatccctgtgaagagagcg 23	EST Seq: 347 gtaacatccctgtgaagagagcg 369	5e-07	23/23 (100%)
D87735_at	101	55	CB296321.1	Probe Seq: 1 tggtcgatggaccttgcactcaagt 25	EST Seq: 167 tggtcgatggaccttgcactcaagt 191	3e-08	25/25 (100%)
D87735_at	102	55	CB296321.1	Probe Seq: 1 atggaccttgcactcaagtgaggag 25	EST Seq: 173 atggaccttgcactcaagtgaggag 197	3e-08	25/25 (100%)
D87735_at	103	55	CB296321.1	Probe Seq: 1 cttgcactcaagtgaggagacaggc 25	EST Seq: 179 cttgcactcaagtgaggagacaggc 203	3e-08	25/25 (100%)
D87735_at	104	55	CB296321.1	Probe Seq: 1 gacaggccatgcctttcaagtgcat 25	EST Seq: 197 gacaggccatgcctttcaagtgcat 221	3e-08	25/25 (100%)
D87735_at	105	55	CB296321.1	Probe Seq: 1 ctttcaagtgcatgcagctcactga 25	EST Seq: 209 ctttcaagtgcatgcagctcactga 233	3e-08	25/25 (100%)
D87735_at	106	55	CB296321.1	Probe Seq: 1 tgcagctcactgatttcatcctcaa 25	EST Seq: 221 tgcagctcactgatttcatcctcaa 245	3e-08	25/25 (100%)
D87735_at	107	55	CB296321.1	Probe Seq: 1 atttcatcctcaagtttctgcacag 25	EST Seq: 233 atttcatcctcaagtttccgcacag 257	7e-06	24/25 (96%)
D87735_at	108	55	CB296321.1	Probe Seq: 1 tcctcaagtttctgcacagtgccc 24	EST Seq: 239 tcctcaagtttccgcacagtgccc 262	3e-05	23/24 (95%)
D87735_at	109	55	CB296321.1	Probe Seq: 2 gcacagtgcccaccagaagtatgt 25	EST Seq: 252 gcacagtgcccgccagaagtatgt 275	3e-05	23/24 (95%)
D87735_at	110	55	CB296321.1	Probe Seq: 1 gtgcccaccagaagtatgtccgaca 25	EST Seq: 257 gtgcccgccagaagtatgtccgaca 281	7e-06	24/25 (96%)
D87735_at	111	55	CB296321.1	Probe Seq: 1 cagccacacgatgggccaagaagat 25	EST Seq: 317 cagccacacgatgggccaagaagat 341	3e-08	25/25 (100%)
D87735_at	112	55	CB296321.1	Probe Seq: 1 tcctgaaagcttctcccaaaaaagc 25	EST Seq: 461 tcctgaaagcttctcccaaaaaagc 485	3e-08	25/25 (100%)
D87735_at	113	55	CB296321.1	Probe Seq: 1 aagcttctcccaaaaaagcacctgg 25	EST Seq: 467 aagcttctcccaaaaaagcacctgg 491	3e-08	25/25 (100%)
D87735_at	114	55	CB296321.1	Probe Seq: 1 gtactaagggtactgctgctgctgc 25	EST Seq: 491 gtactaagggtactgctgctgctgc 515	3e-08	25/25 (100%)
D87735_at	115	55	CB296321.1	Probe Seq: 1 ctgctgctgctaaagttccagcaaa 25	EST Seq: 512 ctgctgctgctaaagttccagcaaa 536	3e-08	25/25 (100%)
D89289_at	87	57	CB297285.1	Probe Seq: 1 actctatttcctggtcagctggact 25	EST Seq: 132 actctatttcctggtcagctggact 156	3e-08	25/25 (100%)
D89289_at	88	57	CB297285.1	Probe Seq: 1 tttcctggtcagctggactgcacaa 25	EST Seq: 138 tttcctggtcagctggactgcacaa 162	3e-08	25/25 (100%)
D89289_at	89	57	CB297285.1	Probe Seq: 1 ggtcagctggactgcacaatcgata 25	EST Seq: 144 ggtcagctggactgcacaatcgata 168	3e-08	25/25 (100%)
D89289_at	90	57	CB297285.1	Probe Seq: 1 ctggactgcacaatcgatacacaga 25	EST Seq: 150 ctggactgcacaatcgatacacaga 174	3e-08	25/25 (100%)
D89289_at	91	57	CB297285.1	Probe Seq: 1 cacttcgtggagtgatcctggatat 25	EST Seq: 180 cacttcgtggagtgatcctggatat 204	3e-08	25/25 (100%)
D89289_at	92	57	CB297285.1	Probe Seq: 1 tgatcctggatatacattttctctc 25	EST Seq: 192 tgatcctggatatacattttctctc 216	3e-08	25/25 (100%)
D89289_at	93	57	CB297285.1	Probe Seq: 1 tggatatacattttctctctcaggc 25	EST Seq: 198 tggatatacattttctctctcaggc 222	3e-08	25/25 (100%)
D89289_at	94	57	CB297285.1	Probe Seq: 1 tacattttctctctcaggcagactt 25	EST Seq: 204 tacattttctctctcaggcagactt 228	3e-08	25/25 (100%)
D89289_at	95	57	CB297285.1	Probe Seq: 1 tacatcctgatgcctctgcaaactt 25	EST Seq: 288 tacatcctgatgcctctgcaaactt 312	3e-08	25/25 (100%)
D89289_at	96	57	CB297285.1	Probe Seq: 1 tccattctttagatgacatctacta 25	EST Seq: 312 tccattctttagatgacatctacta 336	3e-08	25/25 (100%)
D89289_at	97	57	CB297285.1	Probe Seq: 1 ggggccagaatgcccacaatcaaat 25	EST Seq: 342 ggggccagaatgcccacaatcaaat 366	3e-08	25/25 (100%)
D89289_at	98	57	CB297285.1	Probe Seq: 1 agaatgcccacaatcaaattgccat 25	EST Seq: 348 agaatgcccacaatcaaattgccat 372	3e-08	25/25 (100%)
D89289_at	99	57	CB297285.1	Probe Seq: 1 cccacaatcaaattgccatttatgc 25	EST Seq: 354 cccacaatcaaattgccatttatgc 378	3e-08	25/25 (100%)
D89289_at	100	57	CB297285.1	Probe Seq: 1 atcaaattgccatttatgctcacca 25	EST Seq: 360 atcaaattgccatttatgctcacca 384	3e-08	25/25 (100%)
D89289_at	101	57	CB297285.1	Probe Seq: 1 aacctggagatatcattggtgtggc 25	EST Seq: 414 aacctggagatatcattggtgtggc 438	3e-08	25/25 (100%)
D89289_at	102	57	CB297285.1	Probe Seq: 1 gagatatcattggtgtggctggaaa 25	EST Seq: 420 gagatatcattggtgtggctggaaa 444	3e-08	25/25 (100%)
D89667_at	128	57	CB294806.1	Probe Seq: 2 agtcggccttcccaacatggcgca 25	EST Seq: 15 agtcgtccttcccaacatggcgca 38	3e-05	23/24 (95%)
D89667_at	129	57	CB294807.1	Probe Seq: 1 agtctattaacatcacggagctgaa 25	EST Seq: 9 agtctattaacatcacggagctgaa 33	3e-08	25/25 (100%)
D89667_at	130	57	CB294807.1	Probe Seq: 1 ttaacatcacggagctgaatctgcc 25	EST Seq: 15 ttaacatcacggagctgaatctgcc 39	3e-08	25/25 (100%)
D89667_at	131	57	CB294807.1	Probe Seq: 1 agttcttgtccacgtccattgctca 25	EST Seq: 81 agttcttgtccacgtccattgctca 105	3e-08	25/25 (100%)
D89667_at	132	57	CB294807.1	Probe Seq: 1 atgtggaagccaaggactgtctgaa 25	EST Seq: 129 atgtggaagccaaggactgtctgaa 153	3e-08	25/25 (100%)
D89667_at	133	57	CB294807.1	Probe Seq: 1 aagccaaggactgtctgaacgtgct 25	EST Seq: 135 aagccaaggactgtctgaacgtgct 159	3e-08	25/25 (100%)
D89667_at	134	57	CB294807.1	Probe Seq: 1 aggactgtctgaacgtgctgaacaa 25	EST Seq: 141 aggactgtctgaacgtgctgaacaa 165	3e-08	25/25 (100%)
D89667_at	135	57	CB294807.1	Probe Seq: 1 tcgtcccactgacgagttctatgta 25	EST Seq: 189 tcgtcccactgacgagttctatgta 213	3e-08	25/25 (100%)
D89667_at	136	57	CB294807.1	Probe Seq: 1 cactgacgagttctatgtatgtccc 25	EST Seq: 195 cactgacgagttctatgtatgtccc 219	3e-08	25/25 (100%)
D89667_at	137	57	CB294806.1	Probe Seq: 1 acgtgctcatcgatgtgggaactgg 25	EST Seq: 272 acgtgctnntcgatgtgggaactgg 296	0.0001	23/25 (92%)
D89667_at	138	57	CB294807.1	Probe Seq: 1 cagctgaggatgccaaggacttctt 25	EST Seq: 285 cagctgaggatgccaaggacttctt 309	3e-08	25/25 (100%)
D89667_at	139	57	CB294807.1	Probe Seq: 1 tagattttctaaccaagcagatgga 25	EST Seq: 321 tagattttctaaccaagcagatgga 345	3e-08	25/25 (100%)
D89667_at	140	57	CB294807.1	Probe Seq: 1 tccaaccagctcttcaggagaagca 25	EST Seq: 351 tccaaccagctcttcaggagaagca 375	3e-08	25/25 (100%)
D89667_at	141	57	CB294807.1	Probe Seq: 1 acgccatgaaacaggccgtcatgga 25	EST Seq: 375 acgccatgaaacaggccgtcatgga 399	3e-08	25/25 (100%)
D89667_at	142	57	CB294807.1	Probe Seq: 1 tgaaacaggccgtcatggaaatgat 25	EST Seq: 381 tgaaacaggccgtcatggaaatgat 405	3e-08	25/25 (100%)
D89667_at	143	57	CB294807.1	Probe Seq: 1 agaagattcagcagctcacagccct 25	EST Seq: 411 agaagattcagcagctcacagccct 435	3e-08	25/25 (100%)
J00105_s_at	49	447	AU298335.1	Probe Seq: 1 gtactccaaagattcaggtttactc 25	EST Seq: 99 gtactccaaagattcaggtttactc 123	3e-08	25/25 (100%)
J00105_s_at	53	447	AU297265.1	Probe Seq: 1 ttgatatgcttatacacttacactt 25	EST Seq: 467 ttgatatgcttatacacttatactt 491	7e-06	24/25 (96%)
J00105_s_at	54	447	AU297265.1	Probe Seq: 1 atgcttatacacttacactttatgc 25	EST Seq: 472 atgcttatacacttatactttatgc 496	7e-06	24/25 (96%)
J00105_s_at	55	447	AU297265.1	Probe Seq: 1 tatacacttacactttatgcacaaa 25	EST Seq: 477 tatacacttatactttatgcacaaa 501	7e-06	24/25 (96%)
J00105_s_at	56	447	AU297265.1	Probe Seq: 1 actttatgcacaaaatgtagggtta 25	EST Seq: 488 actttatgcacaaaatatagggtta 512	7e-06	24/25 (96%)
J00105_s_at	59	447	CB295834.1	Probe Seq: 1 attctactttgagtgctgtctcca 24	EST Seq: 545 attctactttgagtgctatctcca 568	3e-05	23/24 (95%)
J00105_s_at	61	447	CB295836.1	Probe Seq: 1 gagtgctgtctccatgtttgatgta 25	EST Seq: 555 gagtgctatctcnatgtttgatgta 579	0.0005	23/25 (92%)
J00105_s_at	62	447	CB295836.1	Probe Seq: 2 tctccatgtttgatgtatctgagc 25	EST Seq: 563 tctcnatgtttgatgtatctgagc 586	7e-06	23/24 (95%)
J00105_s_at	64	447	CB295821.1	Probe Seq: 1 ttgatgtatctgagcaggttgctcc 25	EST Seq: 569 ttgatgtatctgagcangttgctcc 593	2e-06	24/25 (96%)
J02611_at	208	79	CB298300.1	Probe Seq: 1 tgagaagatcccaacaacctttgag 25	EST Seq: 234 tgagaagatcccaacaacctttgag 258	3e-08	25/25 (100%)
J02611_at	209	79	CB298300.1	Probe Seq: 1 gatcccaacaacctttgagaatgga 25	EST Seq: 240 gatcccaacaacctttgagaatgga 264	3e-08	25/25 (100%)
J02611_at	210	79	CB295970.1	Probe Seq: 1 ctttgagaatggacgctgcatccag 25	EST Seq: 251 ctttgagaatggacgctgcatccag 275	3e-08	25/25 (100%)
J02611_at	211	79	CB295970.1	Probe Seq: 1 acgctgcatccaggccaactactca 25	EST Seq: 263 acgctgcatccaggccaactactca 287	3e-08	25/25 (100%)
J02611_at	212	79	CB295970.1	Probe Seq: 1 catccaggccaactactcactaatg 25	EST Seq: 269 catccaggccaactactcactaatg 293	3e-08	25/25 (100%)
J02611_at	213	79	CB295970.1	Probe Seq: 1 ttcctggtttatgccatcggcaccg 25	EST Seq: 413 ttcctggtttatgccatcggcaccg 437	3e-08	25/25 (100%)
J02611_at	214	79	CB295970.1	Probe Seq: 1 gtttatgccatcggcaccgtactgg 25	EST Seq: 419 gtttatgccatcggcaccgtactgg 443	3e-08	25/25 (100%)
J02611_at	215	79	CB295970.1	Probe Seq: 1 gatcctggccaccgactatgagaac 25	EST Seq: 443 gatcctggccaccgactatgagaac 467	3e-08	25/25 (100%)
J02611_at	216	79	CB295970.1	Probe Seq: 1 ggccaccgactatgagaactatgcc 25	EST Seq: 449 ggccaccgactatgagaactatgcc 473	3e-08	25/25 (100%)
J02611_at	217	79	CB295970.1	Probe Seq: 1 tgagaactatgccctcgtgtattcc 25	EST Seq: 461 tgagaactatgccctcgtgtattcc 485	3e-08	25/25 (100%)
J02611_at	219	79	CB295970.1	Probe Seq: 1 gtattcctgtacctgcatcatccaa 25	EST Seq: 479 gtattcctgtacctccatcatccaa 503	7e-06	24/25 (96%)
J02611_at	220	79	CB295970.1	Probe Seq: 1 ctgtacctgcatcatccaacttttt 25	EST Seq: 485 ctgtacctccatcatccaacttttt 509	7e-06	24/25 (96%)
J02611_at	222	79	CB295970.1	Probe Seq: 1 tgcttggatcttggcaagaaaccct 25	EST Seq: 521 tgcttggatcttggcaagaaaccct 545	3e-08	25/25 (100%)
J02611_at	223	79	CB295970.1	Probe Seq: 1 cacagaccaggtgaactgccccaag 25	EST Seq: 623 cacagaccnngtgaactgccccaag 647	0.0001	23/25 (92%)
J02611_at	225	79	CB295970.1	Probe Seq: 1 aggttctacagggaggctgcaccca 25	EST Seq: 659 aggtnctacagggaggctgcaccca 683	2e-06	24/25 (96%)
J03473_at	154	81	CB296127.1	Probe Seq: 1 acctggccgctaagttgctgatggg 25	EST Seq: 188 acctggccgctaagttgctgatggg 212	3e-08	25/25 (100%)
J03473_at	155	81	CB296127.1	Probe Seq: 1 ccgctaagttgctgatgggtagtac 25	EST Seq: 194 ccgctaagttgctgatgggtagtac 218	3e-08	25/25 (100%)
J03473_at	156	81	CB296127.1	Probe Seq: 1 agttgctgatgggtagtacctgtac 25	EST Seq: 200 agttgctgatgggtagtacctgtac 224	3e-08	25/25 (100%)
J03473_at	157	81	CB296127.1	Probe Seq: 1 gtagtacctgtactaaaccacctca 25	EST Seq: 212 gtagtacctgtactaaacctcctca 236	7e-06	24/25 (96%)
J03473_at	158	81	CB296127.1	Probe Seq: 1 cctgtactaaaccacctcagaaagg 25	EST Seq: 218 cctgtactaaacctcctcagaaagg 242	7e-06	24/25 (96%)
J03473_at	159	81	CB296127.1	Probe Seq: 1 taaaggttttctctaacttctcaag 25	EST Seq: 260 taaaggttttctctaacttctcaag 284	3e-08	25/25 (100%)
J03473_at	160	81	CB296127.1	Probe Seq: 1 ttttctctaacttctcaagtccctt 25	EST Seq: 266 ttttctctaacttctcaagtccctt 290	3e-08	25/25 (100%)
J03473_at	161	81	CB296127.1	Probe Seq: 1 ctaacttctcaagtcccttgttttg 25	EST Seq: 272 ctaacttctcaagtcccttgttttg 296	3e-08	25/25 (100%)
J03473_at	162	81	CB296257.1	Probe Seq: 1 gagattctgttgcatagactagtcc 25	EST Seq: 66 gagattctgttgcatagactagtcc 90	3e-08	25/25 (100%)
J03473_at	163	81	CB296257.1	Probe Seq: 1 ctgttgcatagactagtcctatgga 25	EST Seq: 72 ctgttgcatagactagtcctgtgga 96	7e-06	24/25 (96%)
J03473_at	164	81	CB296257.1	Probe Seq: 1 catagactagtcctatggaaaaaac 25	EST Seq: 78 catagactagtcctgtggaaaaaac 102	7e-06	24/25 (96%)
J03473_at	165	81	CB296257.1	Probe Seq: 1 ccaagcttcgttagaatgtctgcct 25	EST Seq: 102 ccaagcttcgttagaatgtctgcct 126	3e-08	25/25 (100%)
J03473_at	166	81	CB296257.1	Probe Seq: 1 ttcgttagaatgtctgccttactgg 25	EST Seq: 108 ttcgttagaatgtctgccttactgg 132	3e-08	25/25 (100%)
J03473_at	167	81	CB296257.1	Probe Seq: 1 agaatgtctgccttactggtttccc 25	EST Seq: 114 agaatgtctgccttactggtttccc 138	3e-08	25/25 (100%)
J03592_at	239	81	CB296279.1	Probe Seq: 1 tagaatcctcaaccgtgcggaccat 25	EST Seq: 2 tagaatcctcaaccgtgcggaccat 26	3e-08	25/25 (100%)
J03592_at	242	81	CB296279.1	Probe Seq: 1 attgcgatccaaccatcggcagccg 25	EST Seq: 110 attgcgatccaaccatcggcagccg 134	3e-08	25/25 (100%)
J03592_at	243	81	CB296279.1	Probe Seq: 1 ccatcggcagccgattccgtgtctt 25	EST Seq: 122 ccatcggcagccgattccatgtctt 146	7e-06	24/25 (96%)
J03592_at	244	81	CB296279.1	Probe Seq: 1 gattccgtgtcttgatcacggggtg 25	EST Seq: 134 gattccatgtcttgatcacggggtg 158	7e-06	24/25 (96%)
J03592_at	245	81	CB296279.1	Probe Seq: 1 gtggggcccatgggtgagacactcc 25	EST Seq: 182 gtggggcccatgggtgagacactcc 206	3e-08	25/25 (100%)
J03592_at	246	81	CB296279.1	Probe Seq: 1 cccatgggtgagacactccagtact 25	EST Seq: 188 cccatgggtgagacactccaatact 212	7e-06	24/25 (96%)
J03592_at	247	81	CB296279.1	Probe Seq: 1 ggtgagacactccagtactgagacc 25	EST Seq: 194 ggtgagacactccaatactgagacc 218	7e-06	24/25 (96%)
J03592_at	248	81	CB296279.1	Probe Seq: 1 acactccagtactgagacctagagt 25	EST Seq: 200 acactccaatactgagacctagagt 224	7e-06	24/25 (96%)
J03592_at	249	81	CB296279.1	Probe Seq: 1 tgagacctagagtccagatgcttgt 25	EST Seq: 212 tgagacctagagtccagatgcttgt 236	3e-08	25/25 (100%)
J03592_at	253	81	CB296279.1	Probe Seq: 1 ccaagtcgtgttctaagtatttatt 25	EST Seq: 242 ccaagtcgtgttttaagtatttatt 266	7e-06	24/25 (96%)
J03805_s_at	492	449	CB296082.1	Probe Seq: 1 taaatttctcctgggaaacctgcct 25	EST Seq: 95 taaatttctcctgggaaacctgcct 119	3e-08	25/25 (100%)
J03805_s_at	493	449	CB296082.1	Probe Seq: 1 tcctgggaaacctgcctttgtatgt 25	EST Seq: 103 tcctgggaaacctgcctttgtatgt 127	3e-08	25/25 (100%)
J03805_s_at	494	449	CB296082.1	Probe Seq: 1 aacctgcctttgtatgtggaagtat 25	EST Seq: 111 aacctgcctttgtatgtggaagtat 135	3e-08	25/25 (100%)
J03805_s_at	495	449	CB296082.1	Probe Seq: 1 ttgggatctgtcttggcattaaacc 25	EST Seq: 205 ttgggatctgtcttggcattaaacc 229	3e-08	25/25 (100%)
J03805_s_at	496	449	CB296082.1	Probe Seq: 1 ggaccaaatgtgccatactaatgat 25	EST Seq: 237 ggaccaaatgtgccatactaatgat 261	3e-08	25/25 (100%)
J03805_s_at	497	449	CB296082.1	Probe Seq: 1 atgtgccatactaatgatgagcatt 25	EST Seq: 244 atgtgccatactaatgatgagcatt 268	3e-08	25/25 (100%)
J03805_s_at	498	449	CB296082.1	Probe Seq: 1 gagcatttagcacaatttgagactg 25	EST Seq: 262 gagcatttagcacaatttgagactg 286	3e-08	25/25 (100%)
J03805_s_at	501	449	CB296082.1	Probe Seq: 1 aaggtaactaactgcttcatctcct 25	EST Seq: 379 aaggtaactaactgcttcatctcct 403	3e-08	25/25 (100%)
J03805_s_at	502	449	CB296082.1	Probe Seq: 1 ctaactgcttcatctccttttgcgc 25	EST Seq: 386 ctaactgcttcatctccttttgcgc 410	3e-08	25/25 (100%)
J03805_s_at	503	449	CB296083.1	Probe Seq: 1 tccactaatccattatcctttattt 25	EST Seq: 104 tccactaatccattatcctttattt 128	3e-08	25/25 (100%)
J03805_s_at	504	449	CB296083.1	Probe Seq: 1 ttcttcttgggagtatgttgtcata 25	EST Seq: 165 ttcttcttgggagtatattgtcata 189	7e-06	24/25 (96%)
J03805_s_at	505	449	CB296083.1	Probe Seq: 1 catttaaagagatttcccttcattt 25	EST Seq: 191 catttaaagagatttcccttcattt 215	3e-08	25/25 (100%)
J03805_s_at	506	449	CB296083.1	Probe Seq: 1 atttctgtatatttgtcatgacagt 25	EST Seq: 248 atttctgtatatttgtcatgacagt 272	3e-08	25/25 (100%)
J03805_s_at	507	449	CB296083.1	Probe Seq: 1 tatatttgtcatgacagtgcttgca 25	EST Seq: 255 tatatttgtcatgacagtgcttgca 279	3e-08	25/25 (100%)
J03805_s_at	508	449	CB296083.1	Probe Seq: 1 tgtcatgacagtgcttgcatcctat 25	EST Seq: 261 tgtcatgacagtgcttgcatcctat 285	3e-08	25/25 (100%)
J03805_s_at	509	449	CB296083.1	Probe Seq: 1 cagtgcttgcatcctatttggtgta 25	EST Seq: 269 cagtgcttgcatcctatttggtgta 293	3e-08	25/25 (100%)
J03805_s_at	510	449	CB296083.1	Probe Seq: 1 ttgcatcctatttggtgtactcagc 25	EST Seq: 275 ttgcatcctatttggtgtactcagc 299	3e-08	25/25 (100%)
J03805_s_at	511	449	CB296083.1	Probe Seq: 1 cctatttggtgtactcagcaaataa 25	EST Seq: 281 cctatttggtgtactcagcaaataa 305	3e-08	25/25 (100%)
J03827_at	394	81	CB298398.1	Probe Seq: 1 cgccgcaacttcaattaccgacgca 25	EST Seq: 268 cgccgcaacttcaattaccgacgca 292	3e-08	25/25 (100%)
J03827_at	395	81	CB298398.1	Probe Seq: 1 aacttcaattaccgacgcagacgcc 25	EST Seq: 274 aacttcaattaccgacgcagacgcc 298	3e-08	25/25 (100%)
J03827_at	396	81	CB298398.1	Probe Seq: 1 aattaccgacgcagacgcccagaaa 25	EST Seq: 280 aattaccgacgcagacgcccagaaa 304	3e-08	25/25 (100%)
J03827_at	397	81	CB298398.1	Probe Seq: 1 cgacgcagacgcccagaaaacccta 25	EST Seq: 286 cgacgcagacgcccagaaaacccta 310	3e-08	25/25 (100%)
J03827_at	398	81	CB298398.1	Probe Seq: 1 ccagaaaaccctaaaccacaagatg 25	EST Seq: 298 ccagaaaaccctaaaccacaagatg 322	3e-08	25/25 (100%)
J03827_at	399	81	CB298398.1	Probe Seq: 1 aaccctaaaccacaagatggcaaag 25	EST Seq: 304 aaccctaaaccacaagatggcaaag 328	3e-08	25/25 (100%)
J03827_at	400	81	CB298398.1	Probe Seq: 1 gagacaaaagcagccgatccaccag 25	EST Seq: 328 gagacaaaagcagccgatccaccag 352	3e-08	25/25 (100%)
J03827_at	401	81	CB298398.1	Probe Seq: 1 gccgatccaccagctgagaattc 23	EST Seq: 340 gccgatccaccagctgagaattc 362	5e-07	23/23 (100%)
J03827_at	402	81	CB298399.1	Probe Seq: 1 gtaaatgccggcttaccatctctac 25	EST Seq: 20 gtaaatgccggcttaccatctctac 44	3e-08	25/25 (100%)
J03910_rna1_at	15	511	CB296715.1	Probe Seq: 1 ttcccttctcgcttgggaactctag 25	EST Seq: 24 ttcccttctcgcttgggaactctag 48	3e-08	25/25 (100%)
J03910_rna1_at	16	511	CB296715.1	Probe Seq: 1 cccttctcgcttgggaactctagtc 25	EST Seq: 26 cccttctcgcttgggaactctagtc 50	3e-08	25/25 (100%)
J03910_rna1_at	17	511	CB296715.1	Probe Seq: 1 ccttctcgcttgggaactctagtct 25	EST Seq: 27 ccttctcgcttgggaactctagtct 51	3e-08	25/25 (100%)
J03910_rna1_at	18	511	CB296715.1	Probe Seq: 1 tctcgcttgggaactctagtctcgc 25	EST Seq: 30 tctcgcttgggaactctagtctcgc 54	3e-08	25/25 (100%)
J03910_rna1_at	19	511	CB296715.1	Probe Seq: 1 tcgcttgggaactctagtctcgcct 25	EST Seq: 32 tcgcttgggaactctagtctcgcct 56	3e-08	25/25 (100%)
J03910_rna1_at	20	511	CB296715.1	Probe Seq: 1 cgcttgggaactctagtctcgcctc 25	EST Seq: 33 cgcttgggaactctagtctcgcctc 57	3e-08	25/25 (100%)
J03910_rna1_at	21	511	CB296715.1	Probe Seq: 1 ttgggaactctagtctcgcctcggg 25	EST Seq: 36 ttgggaactctagtctcgcctcggg 60	3e-08	25/25 (100%)
J03910_rna1_at	22	511	CB296715.1	Probe Seq: 1 gggaactctagtctcgcctcgggtt 25	EST Seq: 38 gggaactctagtctcgcctcgggtt 62	3e-08	25/25 (100%)
J03910_rna1_at	23	511	CB296715.1	Probe Seq: 1 ggaactctagtctcgcctcgggttg 25	EST Seq: 39 ggaactctagtctcgcctcgggttg 63	3e-08	25/25 (100%)
J03910_rna1_at	24	511	CB296715.1	Probe Seq: 1 cgggacagccctgctcccaagtaca 25	EST Seq: 255 cgggacagccctgctcccaagtaca 279	3e-08	25/25 (100%)
J03910_rna1_at	25	511	CB296715.1	Probe Seq: 1 agccctgctcccaagtacaaataga 25	EST Seq: 261 agccctgctcccaagtacaaataga 285	3e-08	25/25 (100%)
J03910_rna1_at	26	511	CB296715.1	Probe Seq: 1 ccctgctcccaagtacaaatagagt 25	EST Seq: 263 ccctgctcccaagtacaaatagagt 287	3e-08	25/25 (100%)
J03910_rna1_at	27	511	CB296715.1	Probe Seq: 1 cctgctcccaagtacaaatagagtg 25	EST Seq: 264 cctgctcccaagtacaaatagagtg 288	3e-08	25/25 (100%)
J03910_rna1_at	28	511	CB296715.1	Probe Seq: 1 tgctcccaagtacaaatagagtgac 25	EST Seq: 266 tgctcccaagtacaaatagagtgac 290	3e-08	25/25 (100%)
J03910_rna1_at	29	511	CB296715.1	Probe Seq: 1 gctcccaagtacaaatagagtgacc 25	EST Seq: 267 gctcccaagtacaaatagagtgacc 291	3e-08	25/25 (100%)
J03910_rna1_at	30	511	CB296715.1	Probe Seq: 1 tcccaagtacaaatagagtgacccg 25	EST Seq: 269 tcccaagtacaaatagagtgacccg 293	3e-08	25/25 (100%)
J03910_rna1_at	31	511	CB296715.1	Probe Seq: 1 atagagtgacccgtaaaatctagga 25	EST Seq: 281 atagagtgacccgtaaaatccagga 305	7e-06	24/25 (96%)
J03910_rna1_at	32	511	CB296715.1	Probe Seq: 1 tagagtgacccgtaaaatctaggat 25	EST Seq: 282 tagagtgacccgtaaaatccaggat 306	7e-06	24/25 (96%)
J03910_rna1_at	33	511	CB296715.1	Probe Seq: 1 gagtgacccgtaaaatctaggattt 25	EST Seq: 284 gagtgacccgtaaaatccaggattt 308	7e-06	24/25 (96%)
J04027_at	508	81	CB297049.1	Probe Seq: 1 acagatctgtttacaaggtttgtag 25	EST Seq: 51 acagatctgtttacaaggtttgtag 75	3e-08	25/25 (100%)
J04027_at	509	81	CB297049.1	Probe Seq: 1 ctgtttacaaggtttgtagatactt 25	EST Seq: 57 ctgtttacaaggtttgtagatactt 81	3e-08	25/25 (100%)
J04027_at	510	81	CB297049.1	Probe Seq: 1 gttcctgttcatagatgggaagctt 25	EST Seq: 87 gttcctgttcatagatgggaagctt 111	3e-08	25/25 (100%)
J04027_at	511	81	CB297049.1	Probe Seq: 1 agatgggaagcttccttataactga 25	EST Seq: 99 agatgggaagcttccttataactga 123	3e-08	25/25 (100%)
J04027_at	512	81	CB297049.1	Probe Seq: 1 gaagcttccttataactgatgcaga 25	EST Seq: 105 gaagcttccttataactgatgcaga 129	3e-08	25/25 (100%)
J04027_at	513	81	CB297049.1	Probe Seq: 1 tccttataactgatgcagagaaa 23	EST Seq: 111 tccttataactgatgcagagaaa 133	5e-07	23/23 (100%)
J04031_at	514	81	CB297649.1	Probe Seq: 1 atcaggatcattgcacagaagatct 25	EST Seq: 352 atcaggatcattgcacagaagatct 376	3e-08	25/25 (100%)
J04031_at	515	81	CB297649.1	Probe Seq: 1 aagatctatggagcagatgacattg 25	EST Seq: 370 aagatctatggagcagatgacattg 394	3e-08	25/25 (100%)
J04031_at	516	81	CB297649.1	Probe Seq: 1 gaagctcaacacaaagctgaagtct 25	EST Seq: 406 gaagctcaacacaaagctgaagtct 430	3e-08	25/25 (100%)
J04031_at	517	81	CB297649.1	Probe Seq: 1 caacacaaagctgaagtctacacga 25	EST Seq: 412 caacacaaagctgaagtctacacga 436	3e-08	25/25 (100%)
J04056_at	28	83	CB296377.1	Probe Seq: 2 tgtcctgagttggtccaaagggca 25	EST Seq: 31 tgtcctgagttggtccaaagggca 54	1e-07	24/24 (100%)
J04056_at	29	83	CB296377.1	Probe Seq: 1 tgagttggtccaaagggcatttaca 25	EST Seq: 36 tgagttggtccaaagggcatttaca 60	3e-08	25/25 (100%)
J04056_at	30	83	CB296377.1	Probe Seq: 1 aaatgatctcttatcaattagcact 25	EST Seq: 91 aaatgatctcttatcaattagcact 115	3e-08	25/25 (100%)
J04056_at	31	83	CB296377.1	Probe Seq: 1 tctcttatcaattagcactcactaa 25	EST Seq: 97 tctcttatcaattagcactcactaa 121	3e-08	25/25 (100%)
J04056_at	32	83	CB296377.1	Probe Seq: 1 atcaattagcactcactaatgtact 25	EST Seq: 103 atcaattagcactcactaatgtact 127	3e-08	25/25 (100%)
J04056_at	33	83	CB296377.1	Probe Seq: 1 tagcactcactaatgtactactaat 25	EST Seq: 109 tagcactcactaatgtactactaat 133	3e-08	25/25 (100%)
J04056_at	34	83	CB296377.1	Probe Seq: 1 atgtactactaattgagcaacctac 25	EST Seq: 121 atgtactactaattgagcaacctac 145	3e-08	25/25 (100%)
J04056_at	35	83	CB296377.1	Probe Seq: 1 tactaattgagcaacctacgcactc 25	EST Seq: 127 tactaattgagcaacctacgcactc 151	3e-08	25/25 (100%)
J04056_at	36	83	CB296377.1	Probe Seq: 1 ttgagcaacctacgcactcagttga 25	EST Seq: 133 ttgagcaacctacgcactcagttga 157	3e-08	25/25 (100%)
J04056_at	37	83	CB296377.1	Probe Seq: 1 cagttgactacgtaaatctgtcagg 25	EST Seq: 151 cagttgactacctaaatctgtcagg 175	7e-06	24/25 (96%)
J04056_at	38	83	CB296377.1	Probe Seq: 1 taaatctgtcaggtcttttgtgatt 25	EST Seq: 163 taaatctgtcaggtcttttgtgatt 187	3e-08	25/25 (100%)
J04056_at	39	83	CB296377.1	Probe Seq: 1 tgtgatttcctctgatgcaggagag 25	EST Seq: 181 tgtgatttcctctgatgcaggagag 205	3e-08	25/25 (100%)
J04164_at	240	83	AU297806.1	Probe Seq: 1 ccatccttccaaggtccaccgtgat 25	EST Seq: 76 ccatccttccaaggtccaccgtgat 100	3e-08	25/25 (100%)
J04164_at	241	83	AU297806.1	Probe Seq: 1 ttccaaggtccaccgtgatcaacat 25	EST Seq: 82 ttccaaggtccaccgtgatcaacat 106	3e-08	25/25 (100%)
J04164_at	242	83	AU297806.1	Probe Seq: 1 tcttcttgaactggtgctgtctggg 25	EST Seq: 160 tcttcttgaactggtgctgtctggg 184	3e-08	25/25 (100%)
J04164_at	243	83	AU297806.1	Probe Seq: 1 tcatgaccattggattcatcctgt 24	EST Seq: 310 tcatgaccattggattcatcctgt 333	1e-07	24/24 (100%)
J04164_at	246	83	AU297806.1	Probe Seq: 1 tattcggctctgtgacagtctacca 25	EST Seq: 340 tattcggctctgtgacagtctacca 364	3e-08	25/25 (100%)
J04164_at	247	83	AU297806.1	Probe Seq: 1 tgacagtctaccatattatgttaca 25	EST Seq: 352 tgacagtctaccatattatgttaca 376	3e-08	25/25 (100%)
J04164_at	248	83	AU297806.1	Probe Seq: 1 tctaccatattatgttacagataat 25	EST Seq: 358 tctaccatattatgttacagataat 382	3e-08	25/25 (100%)
J04164_at	249	83	AU297806.1	Probe Seq: 1 actagtagccgcccatagcctgcaa 25	EST Seq: 400 actagtagccgcccatagcctgcaa 424	3e-08	25/25 (100%)
J04164_at	250	83	AU297806.1	Probe Seq: 1 agccgcccatagcctgcaacctttg 25	EST Seq: 406 agccgcccatagcctgcaacctttg 430	3e-08	25/25 (100%)
J04164_at	251	83	AU297806.1	Probe Seq: 1 cctgcaacctttgcactccactgtg 25	EST Seq: 418 cctgcaacctttgcactccactgtg 442	3e-08	25/25 (100%)
J04164_at	252	83	AU297806.1	Probe Seq: 1 acctttgcactccactgtgcaatgc 25	EST Seq: 424 acctttgcactccactgtgcaatgc 448	3e-08	25/25 (100%)
J04164_at	253	83	AU297558.1	Probe Seq: 1 gcactccactgtgcaatgctggc 23	EST Seq: 430 gcactccactgtgcaatgctggc 452	5e-07	23/23 (100%)
J04164_at	255	83	AU297806.1	Probe Seq: 1 gcaatgctggccctgcacgctgggg 25	EST Seq: 442 gcaatgctggccctgcacgctgggg 466	3e-08	25/25 (100%)
J04164_at	257	83	AU297806.1	Probe Seq: 1 acagcagtttatacccacacacctg 25	EST Seq: 502 acagcagtttatacccacacacctg 526	3e-08	25/25 (100%)
J04164_at	259	83	AU297806.1	Probe Seq: 1 acccacacacctgtctacagtgtca 25	EST Seq: 514 acccacacacctgtctacagtgtca 538	3e-08	25/25 (100%)
J04501_at	360	83	CB297249.1	Probe Seq: 1 ccacttggctgctcattccttctgg 25	EST Seq: 17 ccacttggctgctcattccttctgg 41	3e-08	25/25 (100%)
J04501_at	361	83	CB297249.1	Probe Seq: 1 tcattccttctggaggacacacagt 25	EST Seq: 29 tcattccttctggaggacacacagt 53	3e-08	25/25 (100%)
J04501_at	362	83	CB297249.1	Probe Seq: 1 cttctggaggacacacagtctcagt 25	EST Seq: 35 cttctggaggacacacagtctcagt 59	3e-08	25/25 (100%)
J04501_at	363	83	CB297249.1	Probe Seq: 1 gaggacacacagtctcagtccagat 25	EST Seq: 41 gaggacacacagtctcagtccagat 65	3e-08	25/25 (100%)
J04501_at	364	83	CB297249.1	Probe Seq: 1 acacagtctcagtccagatgccttc 25	EST Seq: 47 acacagtctcagtccagatgccttc 71	3e-08	25/25 (100%)
J04501_at	365	83	CB297249.1	Probe Seq: 1 tctcagtccagatgccttcctgtct 25	EST Seq: 53 tctcagtccagatgccttcctgtct 77	3e-08	25/25 (100%)
J04501_at	367	83	CB297249.1	Probe Seq: 1 gggaatccgcctgcagaggacagag 25	EST Seq: 137 gggaatccgcctgcagaggacagag 161	3e-08	25/25 (100%)
J04501_at	368	83	CB297249.1	Probe Seq: 1 ccgcctgcagaggacagagctggct 25	EST Seq: 143 ccgcctgcagaggacagagctggct 167	3e-08	25/25 (100%)
J04501_at	369	83	CB297249.1	Probe Seq: 1 cccaactgctctgcccactgtgaaa 25	EST Seq: 197 cccaactgctctgcccactgtgaaa 221	3e-08	25/25 (100%)
J04501_at	370	83	CB297249.1	Probe Seq: 1 taggtcctggcttctagatctggaa 25	EST Seq: 233 taggtcctggcttctagatctggaa 257	3e-08	25/25 (100%)
J04501_at	371	83	CB297249.1	Probe Seq: 1 ccacgttactgcatactgatccctt 25	EST Seq: 263 ccacgttactgcatactgatccctt 287	3e-08	25/25 (100%)
J04501_at	372	83	CB297249.1	Probe Seq: 1 atactgatccctttcccatgatcca 25	EST Seq: 275 atactgatccctttcccatgatcca 299	3e-08	25/25 (100%)
J04543_at	382	83	CB296220.1	Probe Seq: 1 acagatgttcgctcagatgtatcag 25	EST Seq: 136 acagatgttcgctcagatgtatcag 160	3e-08	25/25 (100%)
J04543_at	383	83	CB296220.1	Probe Seq: 1 gaagactctgggcacaatgattgca 25	EST Seq: 160 gaagactctgggcacaatgattgca 184	3e-08	25/25 (100%)
J04543_at	384	83	CB296220.1	Probe Seq: 1 tctgggcacaatgattgcaggtgac 25	EST Seq: 166 tctgggcacaatgattgcaggtgac 190	3e-08	25/25 (100%)
J04543_at	385	83	CB296220.1	Probe Seq: 1 cacaatgattgcaggtgacacgagt 25	EST Seq: 172 cacaatgattgcaggtgacacgagt 196	3e-08	25/25 (100%)
J04543_at	386	83	CB296220.1	Probe Seq: 1 gattgcaggtgacacgagtggagat 25	EST Seq: 178 gattgcaggtgacacgagtggagat 202	3e-08	25/25 (100%)
J04543_at	387	83	CB296220.1	Probe Seq: 1 aagacttcttctggctattgtgggc 25	EST Seq: 208 aagacttcttctggctattgtgggc 232	3e-08	25/25 (100%)
J04543_at	388	83	CB296220.1	Probe Seq: 1 atagcttatccttcagagcaatgac 25	EST Seq: 280 atagcttatccttcagagcaatgac 304	3e-08	25/25 (100%)
J04543_at	389	83	CB296220.1	Probe Seq: 1 agagctttctgtcaaggaccgtatc 25	EST Seq: 340 agagctttctgtcaaggaccgtatc 364	3e-08	25/25 (100%)
J04543_at	390	83	CB296220.1	Probe Seq: 1 ttctgtcaaggaccgtatcagggta 25	EST Seq: 346 ttctgtcaaggaccgtatcagggta 370	3e-08	25/25 (100%)
J04543_at	391	83	CB296220.1	Probe Seq: 1 aatgtgcttggtttgcacatgtt 23	EST Seq: 370 aatgtgcttggtttgcacatgtt 392	5e-07	23/23 (100%)
J04617_s_at	318	451	AU298564.1	Probe Seq: 1 tatgcccctgtattggattgccaca 25	EST Seq: 469 tatgcccctgtattggattgccaca 493	3e-08	25/25 (100%)
J04617_s_at	319	451	AU298564.1	Probe Seq: 1 ttggattgccacacggctcacattg 25	EST Seq: 481 ttggattgccacacggctcacattg 505	3e-08	25/25 (100%)
J04617_s_at	322	451	AU298564.1	Probe Seq: 1 tcttgaagtctggtgatgctgccat 25	EST Seq: 578 tcttgaagtctggtgatgctgccat 602	3e-08	25/25 (100%)
J04617_s_at	323	451	AU298564.1	Probe Seq: 1 gtgatgctgccattgttgatatggt 25	EST Seq: 590 gtgatgctgccattgttgatatggt 614	3e-08	25/25 (100%)
J04617_s_at	328	451	CB297929.1	Probe Seq: 2 ctttgctgttcgtgatatgagaca 25	EST Seq: 1 ctttgctgttcgtgatatgagaca 24	1e-07	24/24 (100%)
J04617_s_at	329	451	CB297929.1	Probe Seq: 1 aaggctgctggagctggcaaggtca 25	EST Seq: 62 aaggttgctggagctggcaaggtca 86	7e-06	24/25 (96%)
J04617_s_at	333	451	AU297778.1	Probe Seq: 1 agaactgtttgtttcaattggcc 23	EST Seq: 582 agaactgtttgtttcaattggcc 604	5e-07	23/23 (100%)
J04617_s_at	334	451	CB297929.1	Probe Seq: 1 aatgataacaatgcatcgtaaaacc 25	EST Seq: 229 aatgataacaatgcatcgtaaaacc 253	3e-08	25/25 (100%)
J04617_s_at	335	451	CB297929.1	Probe Seq: 1 aatgcatcgtaaaaccttcagaagg 25	EST Seq: 238 aatgcatcgtaaaaccttcagaagg 262	3e-08	25/25 (100%)
J04617_s_at	336	451	CB297929.1	Probe Seq: 1 accttcagaaggaaaggagaatgtt 25	EST Seq: 251 accttcagaaggaaaggagaatgtt 275	3e-08	25/25 (100%)
J05096_rna1_at	334	85	CB297584.1	Probe Seq: 2 tacttttcaggcactttagaaata 25	EST Seq: 1 tacttttcaggcactttagaaata 24	1e-07	24/24 (100%)
J05096_rna1_at	335	85	CB297584.1	Probe Seq: 1 ttcaggcactttagaaatatccttt 25	EST Seq: 6 ttcaggcactttagaaatatccttt 30	3e-08	25/25 (100%)
J05096_rna1_at	336	85	CB297584.1	Probe Seq: 1 cactttagaaatatccttttagaag 25	EST Seq: 12 cactttagaaatatccttttagaag 36	3e-08	25/25 (100%)
J05096_rna1_at	337	85	CB297584.1	Probe Seq: 1 ttagaagcagcgagtgcatgggcta 25	EST Seq: 30 ttagaagcagcgagtgcatgggcta 54	3e-08	25/25 (100%)
J05096_rna1_at	338	85	CB297584.1	Probe Seq: 1 gcagcgagtgcatgggctaattatc 25	EST Seq: 36 gcagcgagtgcatgggctaattatc 60	3e-08	25/25 (100%)
J05096_rna1_at	339	85	CB297584.1	Probe Seq: 1 atctacaggatctttattggtgacc 25	EST Seq: 90 atctacaggatctttattggtgacc 114	3e-08	25/25 (100%)
J05096_rna1_at	340	85	CB297584.1	Probe Seq: 1 aggatctttattggtgaccttttgt 25	EST Seq: 96 aggatctttattggtgaccttttgt 120	3e-08	25/25 (100%)
J05096_rna1_at	341	85	CB297584.1	Probe Seq: 1 tttattggtgaccttttgtaagaca 25	EST Seq: 102 tttattggtgaccttttgtaagaca 126	3e-08	25/25 (100%)
J05096_rna1_at	342	85	CB297584.1	Probe Seq: 1 ttgaggtactacctatctacttgaa 25	EST Seq: 132 ttgaggtactacctatgtacttgaa 156	7e-06	24/25 (96%)
J05448_at	526	85	CB298234.1	Probe Seq: 1 ctggttagtccagctctttactcta 25	EST Seq: 455 ctggttagtccagctctttactcta 479	3e-08	25/25 (100%)
J05448_at	527	85	CB298234.1	Probe Seq: 1 atgagtcattttcagttgtacctta 25	EST Seq: 497 atgagtcattttcagttgtacctta 521	3e-08	25/25 (100%)
J05448_at	528	85	CB298230.1	Probe Seq: 1 cagttgtaccttagatgtctggtgt 25	EST Seq: 307 cagttgtaccttanntgtctggtgt 331	0.0001	23/25 (92%)
J05448_at	529	85	CB295001.1	Probe Seq: 1 taccttagatgtctggtgttgagga 25	EST Seq: 154 taccttagatgtctggtgtttagga 178	7e-06	24/25 (96%)
J05448_at	531	85	CB298234.1	Probe Seq: 1 atcaagtgccatagcctttattcag 25	EST Seq: 539 atcaagtgccatagcctttattcag 563	3e-08	25/25 (100%)
J05448_at	532	85	CB295001.1	Probe Seq: 1 ctggcctgctagcgcttcaaattcc 25	EST Seq: 238 ctggcctgctagcgcttcaaattcc 262	3e-08	25/25 (100%)
J05448_at	533	85	CB295001.1	Probe Seq: 1 tagcattagaccctggctgtcccct 25	EST Seq: 298 tagcattagaccctggctgtcccct 322	3e-08	25/25 (100%)
J05448_at	534	85	CB295001.1	Probe Seq: 1 tcattctctgtccagcagtcatgaa 25	EST Seq: 346 tcattctctgtccagcagttatgaa 370	7e-06	24/25 (96%)
J05448_at	1	87	CB295001.1	Probe Seq: 1 tcacctccaatgacctgatcattta 25	EST Seq: 376 tcacctccaatggcctgatcattta 400	7e-06	24/25 (96%)
J05448_at	2	87	CB295001.1	Probe Seq: 1 ccaatgacctgatcatttagtttgg 25	EST Seq: 382 ccaatggcctgatcatttagtttgg 406	7e-06	24/25 (96%)
K02765_at	332	87	CB297100.1	Probe Seq: 1 tagagcttatccagcctggagcagt 25	EST Seq: 442 tagagcttatccagcctggtgcagt 466	7e-06	24/25 (96%)
K02765_at	333	87	CB297100.1	Probe Seq: 1 ttatccagcctggagcagtcaaggt 25	EST Seq: 448 ttatccagcctggtgcagtcaaggt 472	7e-06	24/25 (96%)
[truncated: 3,695 more rows]

## Sheet: U95Av2-chimpanzee
Probeset ID	Position x	Position Y	EST accession	Probe sequences	EST matching region	BLAST e values	Identities
[truncated: 5,587 more rows]

[truncated: 1 more sheets: U95B-chimpanzee]
